# Supplementary material for: Patterns of Genetic Structure and Linkage Disequilibrium in a Large Collection of Pea Germplasm
Source: G3 (Bethesda). 2017 Jun 13;7(8):2461–71. doi: 10.1534/g3.117.043471 (PMC5555454; doi:10.1534/g3.117.043471)
Supplement: Supplementary file 1 [file 2461FileS1.zip]

Archive with 28 entries (27 files):
- sets/
- sets/Coll372.txt
- sets/spring.txt
- sets/Aphano_common.txt
- sets/Coll372_common.txt
- sets/wild.txt
- sets/historique.txt
- sets/smykal.txt
- sets/winter.txt
- sets/smykal_common.txt
- sets/Aphano.txt
- sets/historique_common.txt
- Clean_genotyping.csv
- Consensus141022M1.txt
- DAPC_K.r
- grp_structure.txt
- kinship_comparison.r
- Total.dose
- Total_fastStru.str
- Analyses.py
- Fst_WS_haplo.py
- get_LD_by_chrom.py
- JFS.py
- LD_decay.py
- PhysicalLD.py
- Plot_MAFs.py
- Qplot.py
- customfunctions.py
