# Supplementary material for: Patterns of Genetic Structure and Linkage Disequilibrium in a Large Collection of Pea Germplasm
Source: G3 (Bethesda). 2017 Jun 13;7(8):2461–71. doi: 10.1534/g3.117.043471 (PMC5555454; doi:10.1534/g3.117.043471)
Supplement: Supplementary file 1 [file 2461FileS1.zip › sets/Coll372.txt]

Coll372
B00EGXI
B00EGXJ
B00EGXK
B00EGXL
B00EGXM
B00EGXN
B00EGXO
B00EGXP
B00EH8S
B00EH7L
B00EGXR
B00EGXS
B00EGXT
B00EGXU
B00EGXV
B00EGXW
B00EGXX
B00EGXY
B00EGXZ
B00EGY0
B00EGY1
B00EGY2
B00EGY3
B00EGY4
B00EGY5
B00EGY6
B00EHXR
B00EI18
B00EGY8
B00EGY9
B00EGYA
B00EHXF
B00EGYC
B00EGYD
B00EGYE
B00EGYF
B00EGYG
B00EGYH
B00EH7G
B00EGYI
B00EGYJ
B00EGYK
B00EGYL
B00EGYM
B00EGYN
B00EGYO
B00EGYP
B00EGYQ
B00EGYR
B00EGYS
B00EGYT
B00EGYU
B00EGYV
B00EGYW
B00EGYX
B00EGYY
B00EH7H
B00EGYZ
B00EGZ0
B00EGZ1
B00EI10
B00EH7M
B00EGZ2
B00EGZ3
B00EGZ4
B00EGZ5
B00EGZ6
B00EGZ7
B00EGZ8
B00EGZ9
B00EGZA
B00EGZB
B00EH7I
B00EH7N
B00EGZD
B00EH7O
B00EGZE
B00EGZF
B00EGZG
B00EGZH
B00EI0G
B00EGZI
B00EGZJ
B00EGZK
B00EGZL
B00EGZM
B00EGZN
B00EGZO
B00EI0H
B00EGZP
B00EGZQ
B00EGZR
B00EGZS
B00EGZT
B00EGZU
B00EGZV
B00EGZW
B00EGZX
B00EGZY
B00EGZZ
B00EH00
B00EH01
B00EH02
B00EH03
B00EH04
B00EH05
B00EH06
B00EHVE
B00EH08
B00EH09
B00EH0A
B00EH0B
B00EH0C
B00EH0D
B00EH0E
B00EH0F
B00EH0G
B00EH0H
B00EI11
B00EH0I
B00EH0J
B00EI0I
B00EH0K
B00EH0L
B00EH0M
B00EH0N
B00EH0O
B00EH0P
B00EH0Q
B00EH0R
B00EH8I
B00EH7P
B00EH0S
B00EH0T
B00EI0J
B00EH0U
B00EH0V
B00EH0W
B00EH0X
B00EH0Y
B00EH0Z
B00EH10
B00EH11
B00EH12
B00EH13
B00EH14
B00EH15
B00EI0L
B00EH16
B00EH17
B00EH7F
B00EHSE
B00EH18
B00EH19
B00EH1A
B00EH1B
B00EH1C
B00EH1D
B00EH1E
B00EH1F
B00EH1G
B00EH1H
B00EH1I
B00EH1J
B00EH1K
B00EH1L
B00EH1M
B00EH1O
B00EH1P
B00EH1Q
B00EH1R
B00EH1S
B00EH1T
B00EH8J
B00EH7Q
B00EH1U
B00EH1V
B00EH1W
B00EH7R
B00EH1Y
B00EH8K
B00EH8L
B00EH1Z
B00EH20
B00EH21
B00EH22
B00EH23
B00EH24
B00EH25
B00EH26
B00EH27
B00EH28
B00EH29
B00EHSG
B00EH2B
B00EH2C
B00EH2D
B00EH2E
B00EH2F
B00EH2G
B00EH2H
B00EH2I
B00EH2J
B00EH2K
B00EH2L
B00EH2M
B00EH2N
B00EH2O
B00EH2P
B00EI0Q
B00EH2R
B00EH2S
B00EH2T
B00EHSI
B00EH2V
B00EH2W
B00EH2X
B00EH2Y
B00EH2Z
B00EH30
B00EH31
B00EH32
B00EH33
B00EH34
B00EH35
B00EH36
B00EH37
B00EH38
B00EH39
B00EH3A
B00EH3B
B00EH7S
B00EH3C
B00EH3D
B00EH8M
B00EH3F
B00EI12
B00EH3G
B00EH8T
B00EH3H
B00EH8U
B00EH8V
B00EH3I
B00EH3J
B00EH3K
B00EH3L
B00EH3M
B00EH3N
B00EH3O
B00EH3P
B00EI13
B00EH3R
B00EH3S
B00EH8N
B00EH3T
B00EH3U
B00EH3V
B00EH3W
B00EH3X
B00EH3Y
B00EH3Z
B00EH8O
B00EH40
B00EH41
B00EH8P
B00EH42
B00EH43
B00EI14
B00EH44
B00EH45
B00EH46
B00EH47
B00EH48
B00EH49
B00EH4A
B00EH7T
B00EH4B
B00EH4C
B00EH4D
B00EH4E
B00EH4F
B00EH4G
B00EH4H
B00EH4I
B00EH4J
B00EH4K
B00EH4L
B00EH4M
B00EH4N
B00EH4O
B00EH4P
B00EH4Q
B00EH4R
B00EH4S
B00EH4T
B00EH4U
B00EH4V
B00EHRQ
B00EH4W
B00EH4X
B00EH4Y
B00EH4Z
B00EH51
B00EH52
B00EH53
B00EH54
B00EH55
B00EH56
B00EH57
B00EH58
B00EH5A
B00EHTZ
B00EH5B
B00EH5C
B00EHXI
B00EH5D
B00EH5E
B00EH5F
B00EH5G
B00EH5H
B00EH5I
B00EH5J
B00EH5K
B00EH5L
B00EH5M
B00EH5N
B00EH5O
B00EH8Y
B00EH8Q
B00EH5P
B00EH8R
B00EH5Q
B00EH5R
B00EI0Y
B00EH5T
B00EH5U
B00EH5V
B00EH5W
B00EH5X
B00EH5Y
B00EH5Z
B00EH60
B00EH61
B00EH62
B00EH63
B00EH64
B00EH66
B00EH67
B00EH68
B00EH69
B00EH6A
B00EH6B
B00EH6C
B00EH6D
B00EH6E
B00EH6F
B00EH6G
B00EH6H
B00EH6I
B00EH6J
B00EH6K
B00EH6L
B00EH6M
B00EH6N
B00EH6O
B00EH6P
B00EH6Q
B00EH6R
B00EH6S
