# Supplementary material for: Patterns of Genetic Structure and Linkage Disequilibrium in a Large Collection of Pea Germplasm
Source: G3 (Bethesda). 2017 Jun 13;7(8):2461–71. doi: 10.1534/g3.117.043471 (PMC5555454; doi:10.1534/g3.117.043471)
Supplement: Supplementary file 1 [file 2461FileS1.zip › sets/spring.txt]

spring
DCG-545
DCG-544
DCG-623
DCG-542
DCG-541
CRB-150
VIR-0224
VIR-0225
VSD-037
DCG-543
VIR-2173
CRB-408
DCG-532
CRB-407
DCG-530
DCG-531
DCG-536
DCG-537
DCG-534
CRB-011
DCG-539
VKL-063
CRB-389
CRB-363
CRB-386
CRB-402
CRB-016
CRB-010
CRB-313
CRB-312
VIR-4846
CRB-259
CRB-315
CRB-252
CRB-253
CRB-250
CRB-256
CRB-257
CRB-254
AD017
3773
CRB-139
CRB-138
3777
3776
3774
DCE-027
CRB-442
CRB-120
DTP-004
DTP-005
DTP-006
DTP-007
DTP-008
CRB-226
VIR-5610
WL1238
CRB-223
CRB-222
CRB-220
MGS-233
Sommette
AD035
AD034
AD037
DCG-310
DCG-640
DCG-641
VCL-154
DCG-509
DCG-508
DCG-503
DCG-502
DCG-507
3800
DCG-505
DCG-504
VavD265
DCG-533
2686
2680
DCG-535
VIR-6208
DCG-260
DCG-264
Serpette_d_Auvergne
IPK476
CRB-262
CRB-189
CRB-267
CRB-180
CRB-181
CRB-186
DCG-400
CRB-185
CRB-348
CRB-344
DCG-406
CRB-346
CRB-340
CRB-341
CRB-342
CRB-343
CRB-003
CRB-002
CRB-001
CRB-007
CRB-005
CRB-004
MGS-444
DCG-600
DCG-601
DCG-602
DCG-603
DCG-604
DCG-605
DCG-606
DCG-607
DCG-608
DCG-609
AO11
VCL-210
CRB-268
VCL-217
2718
VCL-192
VCL-196
3799
3798
3795
3794
3797
3796
3793
CRB-258
DCG-404
CRB-345
VRB-049
CRB-451
Mons022
Mons020
2710
CRB-300
CRB-301
CRB-302
CRB-303
CRB-305
CRB-308
CRB-309
China
3801
CRB-280
CRB-283
CRB-282
CRB-285
CRB-287
CRB-286
CRB-289
CRB-122
CRB-123
CRB-124
CRB-234
CRB-236
CRB-231
CRB-232
CRB-233
VIR-2524
AD020
AD025
AD028
AD029
DCE-031
DCE-030
CRB-432
CRB-121
CRB-439
DCG-518
DCG-519
DCG-510
DCG-511
DCG-512
DCG-513
DCG-514
DCG-515
DCG-516
DCG-517
DCG-587
DCG-586
DCG-585
DCG-589
DCG-588
2751
Ballet
DCG-622
VCL-134
ATC6937
VCL-132
Cameor
VCL-138
DCG-524
JI1594
VKL-049
VKL-123
CRB-270
POLAR
CRB-272
CRB-273
CRB-274
CRB-276
CRB-277
CRB-278
CRB-279
DCG-528
CRB-371
CRB-370
CRB-372
CRB-375
CRB-377
CRB-376
CRB-018
CRB-019
CRB-155
CRB-157
CRB-156
CRB-159
CRB-012
CRB-014
DCG-506
VIR-3370
CRB-081
DCG-639
DCG-638
JI1703
DCG-635
DCG-634
DCG-637
DCG-636
DCG-631
DCG-630
DCG-633
DCG-632
VCL-185
Baccara
VCL-218
CRB-229
MGS-096
2704
CRB-228
CRB-213
TERNO
CRB-361
CRB-193
CRB-219
IPK4075
VCL-186
VKL-161
VCL-180
CRB-110
VRB-026
CRB-450
CRB-339
CRB-335
CRB-334
CRB-337
CRB-336
CRB-331
VVR-047
CRB-298
CRB-296
CRB-297
CRB-294
CRB-295
CRB-293
CRB-290
CRB-291
CRB-174
CRB-171
DCG-203
CRB-209
CRB-077
CRB-200
DTP-020
CRB-206
CRB-065
CRB-066
CRB-069
CRB-179
DCE-028
JI296xDP-JI296
AD019
AD018
CRB-115
CRB-117
CRB-116
CRB-445
CRB-449
CRB-448
MCB-182
DCG-591
DCG-592
DCG-593
DCG-594
DCG-595
DCG-596
DCG-597
DCG-598
DCG-599
2740
MGS-253
DCG-613
CRB-239
ATC6924
CRB-413
CRB-112
DCG-526
DCG-521
DCG-520
DCG-523
DCG-522
DCG-529
CRB-397
CRB-395
MGS-189
CRB-366
CRB-367
CRB-364
CRB-249
CRB-248
ATC6992
CRB-244
CRB-247
CRB-246
CRB-241
CRB-368
CRB-369
CRB-454
BaccaraxPI-Baccara
CRB-455
CRB-419
CRB-149
CRB-147
CRB-416
CRB-410
CRB-411
CRB-140
CRB-141
DCG-629
ROR12
3802
CRB-090
DCG-628
DCG-620
DCG-621
DCG-626
DCG-627
DCG-624
DCG-625
DTP-013
DTP-012
DTP-011
DTP-010
DTP-017
DTP-015
DTP-014
DTP-019
DCG-392
DCG-396
DCG-394
DCG-395
DCG-398
DCG-399
2783
CRB-025
CRB-027
CRB-026
CRB-023
CRB-029
CRB-028
KEBBY
VCL-169
VCL-160
VCL-161
VCL-164
2691
DCG-403
DCG-153
DCG-405
2678
DCE-008
Cerise
Mons019
DCG-397
CRB-329
CRB-322
CRB-323
CRB-321
CRB-326
CRB-324
CRB-325
DCG-273
DCG-272
CRB-271
DCG-618
DTP-023
CRB-216
CRB-214
DTP-021
CRB-212
CRB-198
CRB-210
CRB-195
CRB-194
CRB-196
CRB-191
CRB-190
CRB-218
CRB-359
CRB-358
CRB-356
CRB-355
CRB-353
CRB-177
CRB-175
CRB-172
CRB-078
CRB-170
CRB-076
Sprinter
CRB-074
CRB-075
CRB-073
CRB-178
DCG-612
DCG-611
DCG-610
DCG-617
DCG-616
DCG-615
DCG-614
DCG-619
CRB-452
CRB-456
CRB-457
CRB-459
CRB-108
CRB-109
DCE-012
2787
3783
3784
