# Supplementary material for: Patterns of Genetic Structure and Linkage Disequilibrium in a Large Collection of Pea Germplasm
Source: G3 (Bethesda). 2017 Jun 13;7(8):2461–71. doi: 10.1534/g3.117.043471 (PMC5555454; doi:10.1534/g3.117.043471)
Supplement: Supplementary file 1 [file 2461FileS1.zip › sets/Aphano_common.txt]

Panel_Aphano
AD055
2726
AD016
AD015
AD018
AD009
AD019
AD017
AD027
AD086
AD060
AD068
AD069
AD030
AD058
AD093
AD065
AD090
AD091
AD092
AD039
AD021
AD077
AD076
AD075
AD056
AD084
AD040
AD089
AD013
AD057
AD063
AD061
AD012
AD054
AD059
AD066
AD078
AD087
AD081
AD062
AD038
AD067
AD088
AD036
AD079
AD014
AD011
AD085
AD041
AD082
AD080
AD031
AD035
AD083
AD020
AD028
AD026
AD123
AD121
AD113
AD050
AD125
AD120
AD129
AD073
AD070
AD131
AD099
AD023
AD100
AD045
AD022
AD047
AD064
AD094
AD128
AD072
AD117
AD071
AD116
AD127
AD053
AD122
AD044
AD042
AD124
AD001
AD095
AD101
AD033
AD102
AD126
AD119
AD074
AD109
AD104
AD118
AD130
AD106
AD008
AD002
AD048
AD049
AD105
AD007
AD003
AD010
AD004
AD103
AD110
AD107
AD112
AD043
AD046
AD114
AD108
AD115
AD051
AD096
AD097
AD111
AD098
AD005
AD029
AD025
AD037
AD052
AD034
CRB-010
CRB-119
CRB-129
CRB-130
CRB-143
CRB-088
CRB-134
CRB-412
CRB-127
CRB-086
CRB-144
CRB-085
CRB-409
CRB-146
CRB-147
CRB-326
CRB-202
CRB-374
CRB-444
CRB-103
CRB-135
CRB-162
DCG-522
DCG-399
DCG-620
DCG-627
DCG-529
DCG-475
DCG-474
DCG-611
BA55.88
BA55.231
BA55.26
BA55.52
AeD99OSW-57-9-8
AeD9904-7
AeD99OSW-43-9-8
AeB97-738.2.3
AeB97-741.9.6
AeD99OSW-18-6-5
AeD99QU-04-9-10-1
BAP8.43
BAP8.184
AD032
Baccara
BaccaraxPI-Baccara
BaccaraxPI-PI180693
