# Supplementary material for: Patterns of Genetic Structure and Linkage Disequilibrium in a Large Collection of Pea Germplasm
Source: G3 (Bethesda). 2017 Jun 13;7(8):2461–71. doi: 10.1534/g3.117.043471 (PMC5555454; doi:10.1534/g3.117.043471)
Supplement: Supplementary file 1 [file 2461FileS1.zip › sets/Coll372_common.txt]

Coll372
CRB-001
CRB-002
CRB-003
CRB-004
CRB-005
CRB-006
CRB-007
CRB-009
CRB-010
CRB-011
CRB-012
CRB-014
CRB-015
CRB-016
CRB-017
CRB-018
CRB-019
CRB-020
CRB-023
CRB-024
CRB-025
CRB-026
CRB-027
CRB-029
CRB-031
JI1794
CRB-040
CRB-041
CRB-044
JI2546
CRB-048
CRB-053
CRB-054
CRB-055
CRB-056
CRB-057
CRB-058
CRB-059
CRB-060
CRB-061
CRB-062
CRB-063
CRB-064
CRB-065
CRB-066
CRB-067
CRB-068
CRB-069
CRB-070
CRB-071
CRB-072
CRB-073
CRB-074
CRB-075
CRB-076
CRB-077
CRB-078
CRB-081
CRB-082
CRB-084
CRB-085
CRB-086
CRB-087
CRB-088
CRB-089
CRB-090
CRB-091
CRB-092
CRB-093
CRB-094
CRB-095
CRB-096
CRB-097
CRB-098
CRB-099
CRB-100
CRB-101
CRB-102
CRB-103
CRB-104
CRB-105
CRB-106
CRB-107
CRB-108
CRB-109
CRB-110
CRB-111
CRB-112
CRB-113
CRB-114
CRB-115
CRB-116
CRB-117
CRB-118
CRB-119
CRB-120
CRB-121
CRB-122
CRB-123
CRB-124
CRB-125
CRB-126
CRB-127
BaccaraxPI-PI180693
CRB-129
CRB-130
CRB-131
CRB-132
CRB-133
CRB-134
CRB-135
CRB-136
CRB-137
CRB-138
CRB-139
CRB-140
CRB-141
CRB-142
CRB-143
CRB-144
CRB-145
CRB-146
CRB-147
CRB-148
CRB-149
CRB-150
CRB-151
CRB-152
CRB-153
CRB-154
CRB-155
CRB-157
CRB-158
CRB-159
CRB-160
CRB-161
CRB-162
CRB-163
CRB-165
CRB-166
CRB-168
CRB-169
CRB-170
CRB-171
CRB-172
CRB-174
CRB-175
CRB-179
CRB-180
CRB-181
CRB-182
CRB-184
CRB-185
CRB-186
CRB-188
CRB-189
CRB-190
CRB-191
CRB-192
CRB-193
CRB-194
CRB-195
CRB-196
CRB-198
CRB-200
CRB-201
CRB-202
CRB-203
CRB-204
CRB-205
CRB-206
CRB-207
CRB-209
CRB-210
CRB-212
CRB-213
CRB-214
CRB-216
CRB-218
CRB-219
CRB-220
CRB-222
CRB-223
CRB-228
CRB-229
CRB-231
CRB-232
CRB-233
CRB-234
CRB-236
CRB-239
CRB-240
CRB-241
CRB-244
CRB-245
CRB-246
CRB-247
CRB-248
CRB-249
CRB-250
CRB-252
CRB-253
CRB-254
CRB-256
CRB-258
CRB-259
CRB-262
CRB-265
CRB-267
CRB-268
CRB-270
CRB-271
CRB-272
CRB-273
CRB-274
CRB-276
CRB-277
CRB-278
CRB-279
CRB-283
CRB-285
CRB-287
CRB-289
CRB-290
CRB-291
CRB-293
CRB-294
CRB-295
CRB-296
CRB-297
CRB-300
CRB-301
CRB-303
CRB-305
CRB-308
CRB-309
CRB-312
CRB-313
CRB-315
CRB-316
CRB-317
CRB-321
CRB-323
CRB-324
CRB-325
CRB-326
CRB-329
CRB-331
CRB-333
CRB-334
CRB-335
CRB-336
CRB-337
CRB-340
CRB-341
CRB-342
CRB-343
CRB-344
CRB-345
CRB-346
CRB-347
CRB-348
CRB-349
CRB-350
CRB-351
CRB-352
CRB-353
CRB-355
CRB-356
CRB-358
CRB-359
CRB-361
CRB-363
CRB-364
CRB-366
CRB-367
CRB-368
CRB-369
CRB-370
CRB-371
CRB-372
CRB-373
CRB-374
CRB-375
CRB-376
CRB-377
CRB-379
CRB-380
CRB-381
CRB-382
CRB-383
CRB-384
CRB-386
CRB-389
JI296xDP-DP
JI103
CRB-395
CRB-397
CRB-398
CRB-399
CRB-400
CRB-401
CRB-402
CRB-403
CRB-406
CRB-407
CRB-408
CRB-409
CRB-410
CRB-411
CRB-412
CRB-413
CRB-414
CRB-416
CRB-418
CRB-419
CRB-420
CRB-421
CRB-424
CRB-425
CRB-427
CRB-430
CRB-431
CRB-432
CRB-433
CRB-435
CRB-436
CRB-437
CRB-439
CRB-440
CRB-442
CRB-443
CRB-444
CRB-445
CRB-446
CRB-448
CRB-449
CRB-450
CRB-451
CRB-452
CRB-454
CRB-455
