# Supplementary material for: Patterns of Genetic Structure and Linkage Disequilibrium in a Large Collection of Pea Germplasm
Source: G3 (Bethesda). 2017 Jun 13;7(8):2461–71. doi: 10.1534/g3.117.043471 (PMC5555454; doi:10.1534/g3.117.043471)
Supplement: Supplementary file 1 [file 2461FileS1.zip › sets/wild.txt]

WILD
CRB-151
DCG-493
VSD-031
PI699963
CRB-381
IG108291
CRB-400
JI3557
3779
3778
CRB-137
CRB-136
Elmali-PS
CGN3277
CRB-047
CRB-041
CRB-040
CRB-048
CRB-031
W62107
VFD-216
721
WL2140
VIR320
IG52505
DCG-498
CRB-008
JI86
JI185
Armen
VIR2521
52596
W626109
IG52414
IG52465
PI639984
W62044
JI3558
PI343972
DCG076
JI2546
PIS-2853
712(L100)
IG52518
CRB-373
CRB-374
CRB-152
CRB-013
CRB-015
CRB-401
CRB-080
JI103
W626112
VSD-050
CRB-044
IPK7475
4285
VIR-3115
DCG-496
DCG-076
JI2055
JI1110
JI2202
CRB-202
CRB-204
CRB-403
PI343996
IPK2845
MGS-107
JI1095
DCG-234
Vavilovia-formosa
CRB-399
CRB-398
DCG-500
CRB-148
JI281
IG65050
W626127
DCG-499
CRB-020
DCG-152
P-017
VIR2759
JI1794
IG52496
CRB-201
IG52532
CRB-203
JI2629
722
CRB-351
CRB-350
JI93
DCG-497
IPK2850
JI2355
JI3553
3780
3786
3785
DCG-495
DCG-494
