# Supplementary material for: Patterns of Genetic Structure and Linkage Disequilibrium in a Large Collection of Pea Germplasm
Source: G3 (Bethesda). 2017 Jun 13;7(8):2461–71. doi: 10.1534/g3.117.043471 (PMC5555454; doi:10.1534/g3.117.043471)
Supplement: Supplementary file 1 [file 2461FileS1.zip › sets/historique.txt]

historique
B00G05J
B00G05K
B00G05N
B00G05O
B00G05Q
B00G05T
B00G05U
B00G05V
B00G062
B00G05L
B00G05M
B00G05P
B00G05R
B00G05S
B00G05W
B00G05X
B00G05Y
B00G05Z
B00G060
B00G061
B00G063
B00G064
B00G065
B00EH6L
B00G066
B00G039
B00G038
B00G03B
B00G00G
B00G046
B00G04G
B00G03T
B00G05I
B00G06Q
B00G03Z
B00G04D
B00G04E
B00G04F
B00G04L
B00G04M
B00G05E
B00G05F
B00G03W
B00G06L
B00G04V
B00G04K
B00G03Y
B00G040
B00G044
B00G04B
B00G04C
B00G06I
B00G06M
B00G06N
B00G06O
B00G06R
B00G06S
B00G06U
B00G047
B00G048
B00G04J
B00G04S
B00G04U
B00G04W
B00G03U
B00G054
B00G055
B00G056
B00G057
B00G058
B00G059
B00G05A
B00G05B
B00G05C
B00G03X
B00G04N
B00G06G
B00G06H
B00G06J
B00G06K
B00G06P
B00G041
B00G049
B00G04H
B00G04I
B00G04Q
B00G04R
B00G04X
B00G04Y
B00G04Z
B00G050
B00G051
B00G052
B00G053
B00G05D
B00G03R
B00G043
B00G04O
B00G042
B00G045
B00G04A
B00G03V
B00G06F
B00G06T
B00G04T
B00G04P
B00G067
B00G068
B00G069
B00G06A
B00G06B
B00G06C
B00G06D
B00G06E
B00EH68
B00EGYS
B00EI0V
B00EH1B
B00EH6C
B00EH63
B00EGYG
B00EH56
B00EH6B
B00EH6A
B00EH6K
B00EH04
B00EGY0
B00EH05
B00EH2T
B00EH5X
B00EGZN
B00EGZQ
B00EH61
B00EH60
B00EH6J
B00EH5T
B00EGXT
B00EH51
B00EGXN
B00EGYM
B00EH52
B00EH5W
B00EH6F
B00EH55
B00EH69
B00EGZK
B00EH5M
B00EH3Y
B00EGZI
B00EH3P
B00EH6H
B00EGZL
B00EH66
B00EH49
B00EH5P
B00EH5Q
B00EH5A
B00EI13
B00EH4Y
B00EH8Q
B00EH8Z
B00EHZ3
B00EHR0
B00EHR8
B00EHZ7
B00EI22
B00EHQH
B00EHR9
B00EHQI
B00EHR7
B00EHQR
B00EHYY
B00EHZ0
B00EI23
B00EI1J
B00EI1R
B00EI1T
B00EI1M
B00EI1U
B00EI1X
B00EHZ2
B00EHXX
B00EHTZ
B00EO91
B00DWZS
B00EO92
B00EH8S
B00EO93
B00EHWF
