# Supplementary material for: Patterns of Genetic Structure and Linkage Disequilibrium in a Large Collection of Pea Germplasm
Source: G3 (Bethesda). 2017 Jun 13;7(8):2461–71. doi: 10.1534/g3.117.043471 (PMC5555454; doi:10.1534/g3.117.043471)
Supplement: Supplementary file 1 [file 2461FileS1.zip › sets/smykal.txt]

huh
B00EHYR
B00EHYF
B00EHXS
B00EHXV
B00EHYM
B00EHYH
B00EHXY
B00EHXL
B00EHXM
B00EHXH
B00FUGM
B00EHXQ
B00EHY0
B00EHYA
B00EHXE
B00EHYD
B00EHXJ
B00EHXD
B00EHXW
B00EHY3
B00EHY8
B00EHXG
B00EHXK
B00EHYC
B00EHXI
B00EHXP
B00EHXU
B00EHYB
B00EHYI
B00EHXC
B00EHXF
B00EHY4
B00EHYS
B00EHYJ
B00EHYK
B00EHXT
B00EHXX
B00EHXZ
B00EHYQ
B00EHYE
B00EHY1
B00EHY5
B00EHX9
B00EHYO
B00EGYB
B00EHXB
B00EHYN
B00EHXN
B00EHY9
B00EHYL
B00EHY6
B00EHYG
B00EHY2
B00EHYP
B00EHXA
B00EHX8
B00EHXO
