# Supplementary material for: Patterns of Genetic Structure and Linkage Disequilibrium in a Large Collection of Pea Germplasm
Source: G3 (Bethesda). 2017 Jun 13;7(8):2461–71. doi: 10.1534/g3.117.043471 (PMC5555454; doi:10.1534/g3.117.043471)
Supplement: Supplementary file 1 [file 2461FileS1.zip › sets/winter.txt]

winter
CRB-409
CRB-240
CRB-380
CRB-382
CRB-383
CRB-384
CRB-317
CRB-316
CRB-425
DCE-023
4833
CRB-421
CRB-420
CRB-427
CRB-424
DCE-024
DCG-473
4836
CRB-443
CRB-440
2769
2768
CRB-113
2763
2762
2761
2760
2767
2766
2765
DCE-010
AD032
DCE-007
DCE-009
DCG-501
2687
VS-D030
Kazar
CRB-104
CRB-188
CRB-265
2670
CRB-182
CRB-184
2672
CRB-349
CRB-347
CRB-165
CRB-009
CRB-160
CRB-162
CRB-163
2676
CRB-006
2716
2741
2746
DCE-020
Mons021
CRB-166
CRB-161
TIL336/11
CRB-168
CRB-125
CRB-126
2790
AD027
2791
2797
TIL-336/11-seq
CRB-054
CRB-055
CRB-056
CRB-057
VFD-113
CRB-053
CRB-058
CRB-059
AD026
DCE-038
DCE-034
CRB-436
CRB-437
CRB-435
CRB-433
CRB-430
CRB-431
2757
2753
2694
2758
3904
3905
3903
CRB-169
CRB-379
CRB-406
CRB-017
2666
2707
2700
2703
DTP-009
2798
2799
2792
AD052
2796
2754
2755
2661
JI296xDP-DP
2698
2764
CRB-333
2759
2801
DTP-022
CRB-205
CRB-207
CRB-061
CRB-060
CRB-063
CRB-062
CRB-064
CRB-067
CRB-068
DCE-002
CRB-071
4839
4838
4831
AD016
AD015
4832
4835
4834
4837
CRB-114
CRB-111
CRB-446
CRB-444
2734
2735
2731
2732
2738
2739
CRB-072
2742
2745
2747
4840
4841
CRB-142
DCG-525
DCG-527
RCL-830
CRB-245
CRB-100
CRB-105
3803
CRB-091
CRB-094
CRB-095
CRB-096
CRB-097
CRB-098
CRB-099
2770
2771
2774
2776
2777
Melrose
Champagne
DCE-016
CRB-024
DCG-475
DCG-474
DCG-472
2675
2677
2679
2778
2772
VVR-033
CRB-192
CRB-092
CRB-352
2726
CRB-070
CRB-093
3906
CRB-102
CRB-103
CRB-101
CRB-106
CRB-107
CRB-458
2785
2725
2786
