# Supplementary material for: Patterns of Genetic Structure and Linkage Disequilibrium in a Large Collection of Pea Germplasm
Source: G3 (Bethesda). 2017 Jun 13;7(8):2461–71. doi: 10.1534/g3.117.043471 (PMC5555454; doi:10.1534/g3.117.043471)
Supplement: Supplementary file 1 [file 2461FileS1.zip › sets/smykal_common.txt]

smykal
721
722
52596
4285
712(L100)
Armen
ATC6924
ATC6937
ATC6992
CGN3277
Elmali-PS
IG108291
IG52414
IG52465
IG52496
IG52505
IG52518
IG52532
IG65050
IPK2845
IPK2850
IPK4075
IPK476
IPK7475
JI103
JI1110
JI1594
JI185
JI2055
JI2355
JI2546
JI2629
JI3553
JI3557
JI1095
JI3558
JI86
JI93
OSU668
P-017
PI343972
PI343996
PI699963
PIS-2853
CRB-047
TERNO
VIR2521
VIR2759
VIR320
W62044
W62107
W626109
W626112
W626127
WL1238
WL2140
PI639984
