# Supplementary material for: Patterns of Genetic Structure and Linkage Disequilibrium in a Large Collection of Pea Germplasm
Source: G3 (Bethesda). 2017 Jun 13;7(8):2461–71. doi: 10.1534/g3.117.043471 (PMC5555454; doi:10.1534/g3.117.043471)
Supplement: Supplementary file 1 [file 2461FileS1.zip › sets/Aphano.txt]

Aphano
B00G013
B00G05J
B00G039
B00G038
B00G03B
B00G03E
B00G03C
B00G03A
B00G00B
B00G01Y
B00G018
B00G01G
B00G01H
B00G00E
B00G016
B00G025
B00G01D
B00G022
B00G023
B00G024
B00G00N
B00G005
B00G01P
B00G01O
B00G01N
B00G014
B00G01W
B00G00O
B00G021
B00G03H
B00G015
B00G01B
B00G019
B00G03G
B00G012
B00G017
B00G01E
B00G01Q
B00G01Z
B00G01T
B00G01A
B00G00M
B00G01F
B00G020
B00G00K
B00G01R
B00G03I
B00G03F
B00G01X
B00G00P
B00G01U
B00G01S
B00G00F
B00G00J
B00G01V
B00G004
B00G00C
B00G00A
B00G02Z
B00G02X
B00G02P
B00G00Y
B00G031
B00G02W
B00G035
B00G01L
B00G01I
B00G037
B00G02B
B00G007
B00G02C
B00G00T
B00G006
B00G00V
B00G01C
B00G026
B00G034
B00G01K
B00G02T
B00G01J
B00G02S
B00G033
B00G011
B00G02Y
B00G00S
B00G00Q
B00G030
B00G03J
B00G027
B00G02D
B00G00H
B00G02E
B00G032
B00G02V
B00G01M
B00G02L
B00G02G
B00G02U
B00G036
B00G02I
B00G03P
B00G03K
B00G00W
B00G00X
B00G02H
B00G03Q
B00G03L
B00G03D
B00G03M
B00G02F
B00G02M
B00G02J
B00G02O
B00G00R
B00G00U
B00G02Q
B00G02K
B00G02R
B00G00Z
B00G028
B00G029
B00G02N
B00G02A
B00G03N
B00G00D
B00G009
B00G00L
B00G010
B00G00I
B00EH8S
B00EGZY
B00EH08
B00EH09
B00EH0K
B00EGZ7
B00EH0D
B00EH8R
B00EH06
B00EGZ5
B00EH0L
B00EGZ4
B00EH8Y
B00EH0N
B00EH0O
B00EH3U
B00EH1R
B00EH4W
B00EH6I
B00EGZJ
B00EH0E
B00EH0Z
B00EHR4
B00EHQF
B00EI3K
B00EI4A
B00EHRA
B00EHQK
B00EHQJ
B00EI3Q
B00EI2R
B00EI2S
B00EI2P
B00EI2Q
B00EI30
B00EI2T
B00EI2Y
B00EI2U
B00EI2V
B00EI2X
B00EI2W
B00EI2N
B00EI2O
B00G00G
B00EHWF
B00EHVD
B00EHVE
