# Supplementary material for: Patterns of Genetic Structure and Linkage Disequilibrium in a Large Collection of Pea Germplasm
Source: G3 (Bethesda). 2017 Jun 13;7(8):2461–71. doi: 10.1534/g3.117.043471 (PMC5555454; doi:10.1534/g3.117.043471)
Supplement: Supplementary file 1 [file 2461FileS1.zip › sets/historique_common.txt]

historique
2726
2740
2735
2718
2678
2675
2687
2751
3784
3773
3774
2710
2686
2691
3776
3777
3778
3779
3780
3783
3785
3786
3793
CRB-448
3794
AD016
AD015
AD018
AD032
2787
2725
2755
2666
4836
2707
2741
2754
2734
2746
2747
2679
2670
2791
4831
2761
2783
2677
2676
2672
2661
2797
4839
4832
4833
4834
4837
4838
4841
2790
2716
2732
2694
2785
2770
2698
2757
2758
2759
2760
2769
2765
2768
2771
2776
2703
2801
3903
3904
3905
3906
4835
2792
2786
2753
2731
2798
2778
2764
2763
2762
2772
2774
2767
2796
2766
2704
2745
2680
2739
2742
2700
2738
3803
4840
2777
2799
3795
3796
3797
3798
3799
3800
3801
3802
CRB-432
CRB-069
CRB-302
CRB-184
CRB-437
CRB-427
CRB-056
CRB-384
CRB-436
CRB-435
CRB-446
CRB-125
CRB-024
CRB-126
CRB-265
CRB-421
CRB-107
CRB-111
CRB-425
CRB-424
CRB-445
CRB-416
CRB-015
CRB-379
CRB-006
CRB-063
CRB-380
CRB-420
CRB-440
CRB-383
CRB-433
CRB-104
CRB-406
CRB-333
CRB-102
CRB-316
CRB-443
CRB-105
CRB-430
CRB-349
CRB-411
CRB-413
CRB-389
CRB-317
CRB-376
CRB-410
CRB-456
DCG-528
DCG-518
DCG-526
DCG-543
DCG-585
DCG-472
DCG-527
DCG-473
DCG-525
DCG-508
DCG-507
DCG-513
DCG-586
DTP-004
DTP-012
DTP-014
DTP-007
DTP-015
DTP-020
VVR-033
JI86
JI296xDP-DP
Champagne
China
Kazar
CRB-010
Melrose
Baccara
