# Supplementary material for: Patterns of Genetic Structure and Linkage Disequilibrium in a Large Collection of Pea Germplasm
Source: G3 (Bethesda). 2017 Jun 13;7(8):2461–71. doi: 10.1534/g3.117.043471 (PMC5555454; doi:10.1534/g3.117.043471)
Supplement: Supplementary file 1 [file 2461FileS1.zip › Clean_genotyping.csv]

		B00DWZR	B00DWZS	B00DX0K	B00EO90	B00EO91	B00EH3J	B00EH5Q	B00EO92	B00EO93	B00FJJ0	B00EO95	B00EO96	B00EHTZ	B00EHU0	B00EHVD	B00EHVE	B00EHWF	B00FJKO	B00EO98	B00EO99	B00EO9A	B00EO9B	B00EO9C	B00EGXJ	B00EGXK	B00EGXL	B00EGXM	B00EGXN	B00EGXP	B00EGXR	B00EGXS	B00EGXT	B00EGXV	B00EGXW	B00EGXY	B00EGY0	B00EGY4	B00EGY5	B00EGY9	B00EGYA	B00EGYB	B00EGYC	B00EGYD	B00EGYE	B00EGYF	B00EGYG	B00EGYH	B00EGYN
		Cameor	China	Ballet	Cerise	Champagne	CRB-309	CRB-413	Kazar	Melrose	Sommette	VavD265	JI1703	JI296xDP-DP	JI296xDP-JI296	BaccaraxPI-Baccara	BaccaraxPI-PI180693	Baccara	JI2202	PI180693	DCG076	JI281	TIL336/11	Serpette_d_Auvergne	CRB-002	CRB-003	CRB-004	CRB-005	CRB-006	CRB-009	CRB-012	CRB-014	CRB-015	CRB-017	CRB-018	CRB-020	CRB-024	CRB-029	CRB-031	CRB-041	CRB-044	CRB-047	CRB-048	CRB-053	CRB-054	CRB-055	CRB-056	CRB-057	CRB-064
1	PsCam000001_1_322	BB	BB	AA	AA	BB	AA	AA	AA	AA	BB	BB	BB	AA	AA	AA	BB	AA	BB	BB	BB	AA	AA	BB	AA	BB	BB	AA	AA	AA	AA	AA	BB	BB	AA	BB	BB	AA	AA	BB	BB	BB	AA	AA	AA	AA	AA	BB	AA
1	PsCam000007_4_886	BB	AA	BB	BB	AA	AA	BB	AA	AA	AA	BB	AA	AA	BB	BB	AA	BB	BB	AA	AA	AA	AA	BB	BB	BB	BB	AA	AA	BB	BB	BB	BB	AA	BB	BB	AA	BB	BB	AA	AA	AA	BB	AA	AA	AA	BB	AA	BB
1	PsCam000008_5_5578	AA	AA	BB	BB	AA	BB	AA	BB	AA	AA	BB	AA	AA	BB	AA	AA	AA	BB	AA	BB	AA	AA	BB	AA	BB	BB	AA	AA	AA	AA	AA	BB	AA	AA	BB	AA	BB	BB	BB	BB	BB	BB	BB	BB	BB	AA	AA	AA
1	PsCam000014_10_1052	BB	AA	AA	AA	AA	AA	AA	AA	AA	AA	AA	AA	AA	AA	--	AA	AA	BB	AA	AA	BB	AA	AA	AA	AA	AA	AA	AA	AA	AA	AA	AA	AA	AA	AA	AA	AA	BB	AA	AA	AA	AA	AA	AA	AA	AA	AA	AA
1	PsCam000017_13_810	AA	BB	AA	BB	BB	BB	AA	AA	AA	AA	AA	AA	AA	AA	AA	AA	AA	BB	AA	BB	AA	AA	AA	AA	AA	AA	BB	AA	BB	AA	BB	BB	AA	AA	BB	AA	AA	AA	BB	BB	AA	AA	AA	AA	AA	AA	AA	AA
1	PsCam000019_15_80	BB	AA	AA	AA	BB	AA	AA	BB	BB	BB	BB	AA	BB	AA	BB	AA	BB	AA	AA	AA	AA	BB	AA	BB	AA	AA	AA	BB	AA	BB	AA	AA	BB	BB	AA	AA	BB	AA	AA	AA	AA	AA	AA	AA	BB	BB	AA	BB
1	PsCam000020_16_1134	BB	BB	BB	BB	AA	BB	AA	AA	AA	BB	AA	AA	AA	BB	BB	AA	BB	AA	AA	AA	AA	BB	BB	AA	BB	BB	BB	BB	AA	AA	BB	AA	AA	BB	AA	AA	AA	AA	AA	AA	AA	AA	AA	AA	AA	AA	AA	AA
1	PsCam000024_19_1205	AA	BB	BB	BB	BB	BB	BB	AA	BB	AA	BB	BB	BB	AA	BB	BB	BB	BB	BB	AA	BB	BB	BB	BB	BB	BB	AA	BB	BB	BB	BB	BB	BB	AA	BB	BB	BB	BB	AA	BB	BB	BB	AA	AA	BB	BB	BB	BB
1	PsCam000025_20_5161	AA	AA	AA	BB	AA	AA	AA	AA	AA	AA	AA	AA	AA	AA	AA	AA	AA	AA	AA	AA	AA	AA	AA	AA	AA	AA	AA	AA	AA	AA	BB	AA	BB	AA	AA	AA	AA	AA	AA	AA	AA	AA	AA	AA	AA	AA	AA	AA
1	PsCam000026_21_1049	AA	BB	BB	AA	AA	AA	BB	AA	AA	BB	BB	BB	AA	BB	BB	BB	BB	BB	BB	BB	AA	AA	AB	BB	BB	BB	AA	AA	BB	BB	AA	AA	AA	BB	BB	AA	BB	BB	BB	BB	AA	AA	BB	BB	AA	AA	BB	AA
1	PsCam000029_24_6240	BB	AA	AA	BB	BB	BB	AA	AA	BB	AA	BB	BB	AA	BB	AA	AA	AA	AA	AA	AA	AA	AA	BB	AA	BB	BB	AA	AA	AA	BB	BB	AA	AA	BB	AA	BB	BB	AA	AA	AA	AA	AA	BB	AA	AA	AA	AA	BB
1	PsCam000030_25_3237	BB	AA	AA	AA	AA	AA	AA	BB	AA	AA	AA	AA	AA	BB	AA	AA	AA	AA	AA	AA	AA	AA	BB	AA	AA	AA	AA	AA	AA	BB	AA	AA	AA	AA	AA	AA	BB	AA	AA	AA	AA	AA	BB	AA	BB	AA	AA	AA
1	PsCam000033_28_2561	AA	AA	AA	AA	BB	AA	AA	AA	BB	AA	BB	BB	BB	BB	AA	AA	AA	BB	AA	BB	BB	AA	AA	AA	AA	AA	AA	AA	AA	AA	BB	AA	BB	BB	AA	BB	BB	BB	BB	BB	BB	BB	BB	BB	AA	BB	BB	BB
1	PsCam000034_29_2253	BB	AA	AA	AA	AA	AA	BB	AA	AA	AA	AA	BB	AA	AA	BB	BB	BB	AA	BB	AA	AA	AA	AA	BB	AA	AA	AA	AA	AA	AA	AA	AB	BB	BB	AA	AA	AA	BB	AA	AA	AA	BB	AA	AA	AA	BB	AA	BB
1	PsCam000035_30_3218	BB	BB	BB	AA	AA	AA	BB	BB	AA	BB	AA	AA	AA	BB	BB	AA	BB	BB	AA	BB	BB	BB	BB	BB	BB	BB	BB	BB	AA	BB	BB	BB	AA	BB	BB	AA	BB	BB	BB	BB	BB	BB	AA	BB	BB	BB	BB	BB
1	PsCam000037_32_785	BB	AA	AA	AA	AA	AA	AA	AA	AA	AA	AA	BB	AA	AA	--	AA	AA	AA	AA	AA	AA	AA	AA	AA	AA	AA	AA	AA	AA	AA	AA	AA	AA	AA	AA	AA	AA	AA	AA	AA	AA	AA	AA	AA	AA	AA	BB	AA
1	PsCam000039_34_3146	BB	AA	BB	AA	AA	AA	BB	AA	AA	BB	BB	AA	AA	BB	BB	BB	BB	BB	BB	AA	BB	AA	BB	AA	AA	AA	AA	AA	AA	BB	AA	BB	AA	BB	BB	AA	BB	AA	AA	AA	AA	BB	BB	AA	BB	AA	AA	AA
1	PsCam000040_35_1187	BB	BB	BB	BB	BB	BB	BB	BB	BB	BB	AA	BB	BB	BB	BB	BB	BB	BB	BB	BB	BB	BB	BB	BB	BB	BB	BB	BB	BB	BB	BB	AA	AA	BB	AA	BB	AA	BB	BB	BB	BB	BB	AA	BB	AA	BB	BB	BB
1	PsCam000042_36_1223	BB	AA	AA	AA	AA	AA	AA	AA	AA	BB	BB	AA	AA	BB	AA	AA	AA	AB	AA	--	BB	AA	AA	AA	AA	AA	AA	AA	AA	AA	AA	AA	BB	BB	AA	AA	AA	BB	BB	--	AA	BB	AA	AA	AA	BB	AA	BB
1	PsCam000043_37_605	AA	BB	AA	BB	AA	BB	AA	AA	AA	BB	BB	BB	AA	AA	AA	AA	AA	BB	AA	BB	AA	AA	BB	AA	BB	BB	BB	AA	AA	AA	BB	BB	AA	BB	AA	AA	BB	BB	BB	BB	AA	AA	AA	AA	AA	AA	AA	AA
1	PsCam000044_38_4142	AA	AA	AA	BB	BB	AB	AA	BB	BB	AA	AA	BB	BB	AA	AA	AA	AA	AA	AA	AA	AA	AA	AA	AA	AA	AA	AA	AA	AA	AA	BB	AA	AA	AA	AA	BB	AA	AA	AA	AA	BB	AA	AA	AA	AA	AA	AA	AA
1	PsCam000045_39_4996	BB	AA	AA	AA	BB	AA	BB	AA	AA	AA	BB	AA	BB	BB	BB	BB	BB	AA	BB	AA	BB	BB	BB	AA	AA	AA	AA	BB	BB	AA	AA	AA	BB	BB	AA	BB	AA	BB	AA	AA	AA	BB	AA	AA	AA	BB	AA	BB
1	PsCam000047_41_3113	AA	BB	AA	BB	BB	BB	BB	BB	BB	BB	AA	BB	BB	AA	AA	AA	AA	BB	AA	BB	BB	AA	BB	AA	BB	BB	BB	BB	BB	AA	BB	BB	BB	BB	BB	BB	BB	BB	BB	BB	BB	BB	BB	BB	BB	BB	BB	BB
1	PsCam000048_42_1004	AA	BB	AA	AA	BB	AA	AA	AA	BB	AA	BB	AA	BB	AA	AA	AA	AA	BB	AA	AA	AA	AA	AA	AA	AA	AA	AA	AA	AA	AA	AA	AB	BB	AA	AA	BB	AA	BB	AA	AA	BB	BB	BB	AA	AA	BB	BB	BB
1	PsCam000052_45_808	AA	AA	AA	BB	AA	BB	AA	AA	AA	BB	AA	BB	AA	AA	AA	AA	AA	AA	AA	AA	AA	AA	AA	AA	AA	AA	AA	AA	BB	AA	AA	BB	AA	AA	AA	AA	AA	AA	AA	AA	AA	AA	AA	AA	AA	AA	AA	AA
1	PsCam000056_47_487	AA	BB	BB	BB	BB	BB	BB	BB	BB	BB	BB	BB	BB	BB	BB	BB	BB	BB	BB	BB	BB	BB	BB	BB	BB	BB	BB	BB	BB	BB	BB	BB	BB	BB	BB	BB	BB	BB	BB	BB	BB	BB	BB	BB	BB	BB	BB	BB
1	PsCam000057_48_4530	BB	AA	AA	AA	AA	AA	BB	AA	AA	AA	AA	AA	AA	AA	AA	AA	AA	AA	AA	BB	AA	BB	AA	AA	BB	AA	AA	AA	AA	AA	AA	AA	AA	AA	AA	AA	AA	BB	BB	BB	AA	BB	AA	BB	AA	AA	AA	AA
1	PsCam000058_49_229	AA	BB	AA	AA	BB	AA	AA	AA	BB	AA	AA	BB	BB	AA	AA	BB	AA	BB	BB	BB	BB	AA	BB	AA	BB	AA	AA	AA	AA	AA	AA	AB	BB	AA	AA	BB	AA	AA	BB	BB	BB	BB	AA	BB	AA	BB	AA	AA
1	PsCam000059_50_1381	BB	AA	AA	BB	BB	AA	BB	BB	BB	AA	BB	BB	BB	AA	BB	AA	BB	BB	AA	BB	BB	BB	AA	AA	AA	AA	AA	BB	BB	BB	BB	BB	BB	AA	AA	BB	BB	BB	BB	BB	BB	BB	BB	BB	BB	BB	BB	BB
1	PsCam000060_51_1611	BB	BB	BB	AA	BB	AA	AA	AA	BB	BB	BB	AA	BB	BB	AB	AA	AA	BB	AA	AA	AA	BB	BB	BB	BB	BB	BB	BB	BB	BB	BB	BB	BB	BB	BB	BB	BB	BB	BB	BB	AA	AA	BB	BB	BB	BB	BB	BB
1	PsCam000062_52_2926	BB	AA	BB	BB	AA	AA	BB	BB	AA	AA	BB	AA	AA	AA	BB	BB	BB	AA	BB	AA	BB	AA	BB	BB	AA	AA	AA	AA	BB	BB	BB	AA	AA	AA	BB	AA	AA	AA	AA	AA	BB	BB	AA	BB	AA	AA	AA	AA
1	PsCam000065_55_2413	BB	BB	AA	BB	BB	BB	BB	BB	BB	AA	BB	AA	BB	BB	BB	AA	BB	BB	AA	BB	BB	BB	BB	BB	BB	BB	BB	BB	BB	BB	AA	BB	AA	AA	BB	AA	BB	BB	BB	BB	BB	BB	AA	AA	BB	AA	BB	BB
1	PsCam000066_56_3115	BB	BB	BB	AA	BB	AA	AA	AA	BB	BB	BB	AA	BB	BB	BB	AA	BB	BB	AA	BB	BB	BB	BB	AA	BB	BB	BB	BB	AA	BB	BB	BB	BB	BB	BB	BB	AA	BB	BB	BB	BB	BB	AA	AA	BB	BB	BB	BB
1	PsCam000068_58_408	BB	BB	BB	BB	AA	BB	BB	AA	AA	BB	BB	BB	BB	BB	BB	BB	BB	BB	BB	BB	BB	AA	BB	BB	BB	BB	BB	AA	BB	BB	BB	BB	AA	BB	BB	BB	BB	BB	BB	BB	BB	BB	AA	BB	AA	BB	BB	BB
1	PsCam000070_60_552	BB	BB	AA	AA	AA	BB	BB	AA	AA	BB	AA	BB	AA	BB	AA	AA	AA	AA	AA	AA	AA	AA	BB	BB	BB	BB	BB	AA	BB	BB	AA	BB	AA	BB	AA	AA	BB	AA	AA	AA	AA	AA	AA	AA	AA	AA	AA	AA
1	PsCam000076_64_2748	BB	BB	AA	AA	BB	AB	AA	BB	BB	BB	AA	BB	BB	BB	AA	BB	AA	BB	BB	BB	BB	BB	BB	AA	BB	BB	BB	BB	AA	AA	AA	BB	BB	BB	BB	BB	BB	BB	BB	BB	BB	BB	AA	BB	BB	BB	BB	BB
1	PsCam000077_65_1397	AA	BB	AA	BB	BB	BB	AA	BB	BB	AA	AA	AA	BB	AA	AA	AA	AA	AA	AA	AA	AA	BB	AA	AA	BB	BB	BB	BB	AA	AA	BB	AA	BB	AA	AA	BB	AA	AA	AA	AA	AA	--	BB	BB	BB	AA	BB	BB
1	PsCam000081_68_351	BB	BB	BB	BB	BB	BB	BB	BB	BB	BB	AA	BB	BB	BB	BB	BB	BB	BB	BB	BB	BB	BB	BB	BB	BB	BB	BB	BB	BB	BB	BB	BB	BB	BB	BB	BB	BB	BB	AA	BB	BB	BB	BB	BB	BB	BB	BB	BB
1	PsCam000083_70_1005	AA	BB	BB	BB	AA	BB	BB	AA	BB	BB	BB	AA	AA	BB	BB	BB	BB	AA	BB	AA	BB	BB	BB	BB	BB	BB	BB	BB	BB	BB	BB	BB	AA	BB	BB	AA	BB	BB	AA	AA	BB	BB	BB	BB	BB	BB	AA	BB
1	PsCam000084_71_191	BB	AA	BB	AA	BB	AA	AA	AA	AA	BB	AA	AA	BB	BB	AA	AA	AA	AA	AA	AA	AA	AA	AA	AA	AA	AA	AA	AA	AA	BB	BB	AA	BB	BB	AA	BB	AA	AA	AA	AA	AA	AA	AA	AA	AA	AA	AA	BB
1	PsCam000085_72_1522	AA	BB	AA	AA	AA	AA	AA	AA	AA	AA	BB	AA	AA	AA	BB	BB	BB	BB	BB	BB	BB	AA	AA	BB	AA	BB	BB	AA	AA	BB	AA	BB	AA	AA	BB	AA	AA	BB	BB	BB	BB	BB	AA	AA	AA	AA	AA	AA
1	PsCam000088_75_1456	AA	AA	AA	BB	BB	BB	BB	AA	BB	BB	AA	BB	BB	BB	BB	AA	BB	AA	AA	AA	AA	BB	BB	BB	AA	AA	AA	AA	BB	BB	BB	AA	BB	BB	AA	BB	BB	BB	AA	AA	BB	BB	AA	AA	AA	BB	BB	BB
1	PsCam000091_77_2327	AA	AA	AA	AA	BB	AA	AA	BB	BB	AA	AA	BB	BB	AA	AA	AA	AA	AA	AA	AA	BB	AA	AA	AA	AA	AA	AA	AA	AA	AA	AA	AA	BB	AA	AA	AA	AA	AA	AA	AA	BB	BB	BB	AA	AA	BB	BB	AA
1	PsCam000094_80_535	AA	AA	AA	AA	BB	BB	AA	AA	BB	AA	AA	AA	BB	BB	AA	AA	AA	AA	AA	BB	AA	BB	AA	AA	BB	BB	BB	BB	AA	AA	AA	AA	BB	AA	BB	BB	AA	AA	BB	BB	AA	AA	BB	AA	BB	BB	BB	AA
1	PsCam000095_81_2511	BB	AA	BB	AA	AA	AA	BB	AA	BB	BB	AA	AA	AA	BB	AA	AA	AA	AA	AA	BB	AA	AA	BB	AA	AA	AA	AA	AA	AA	AA	AA	AA	BB	BB	AA	AA	AA	AA	BB	BB	AA	AA	BB	AA	BB	BB	AA	AA
1	PsCam000096_82_1383	AA	AA	AA	AA	BB	AA	BB	AA	BB	BB	AA	BB	AA	BB	AA	AA	AA	AA	AA	AA	BB	AA	AA	AA	BB	BB	BB	AA	AA	AA	AA	AA	AA	AA	AA	BB	AA	AA	AA	AA	BB	AA	AA	AA	AA	AA	AA	BB
1	PsCam000097_83_492	AA	BB	BB	BB	BB	BB	BB	BB	BB	BB	AA	BB	BB	BB	BB	AA	BB	BB	AA	BB	BB	BB	BB	BB	BB	BB	BB	BB	BB	BB	BB	BB	BB	AA	BB	BB	BB	BB	BB	BB	BB	BB	BB	BB	BB	BB	BB	AA
1	PsCam000098_84_938	AA	BB	BB	BB	BB	BB	BB	BB	BB	BB	BB	BB	BB	BB	BB	BB	BB	BB	BB	BB	BB	BB	BB	BB	BB	BB	BB	BB	BB	BB	BB	BB	BB	BB	BB	BB	BB	BB	BB	BB	BB	BB	BB	BB	BB	BB	BB	BB
1	PsCam000099_85_1906	BB	BB	AA	AA	BB	BB	BB	BB	BB	BB	BB	AA	BB	AA	BB	BB	BB	--	BB	BB	AA	BB	AB	BB	BB	BB	BB	BB	AA	BB	AA	BB	BB	BB	AA	BB	BB	BB	BB	BB	BB	AA	BB	BB	BB	AA	AA	BB
1	PsCam000101_87_1219	AA	AA	BB	BB	AA	BB	AA	AA	AA	AA	AA	BB	AA	AA	BB	AA	BB	BB	AA	BB	AA	AA	AA	BB	BB	BB	BB	AA	BB	AA	AA	AA	AA	BB	AA	AA	AA	BB	BB	AA	AA	AA	BB	AA	AA	BB	AA	AA
1	PsCam000102_88_2126	AA	AA	BB	AA	AA	AA	BB	BB	AA	BB	BB	AA	AA	AA	BB	AA	BB	AA	AA	AA	AA	BB	AA	BB	AA	AA	AA	BB	AA	BB	AA	AA	AA	BB	AA	AA	BB	AA	AA	AA	BB	AA	BB	AA	BB	AA	AA	AA
1	PsCam000103_89_2052	BB	AA	BB	BB	AA	BB	BB	AA	AA	AA	AA	BB	AA	BB	BB	BB	BB	AA	BB	AA	AA	AA	AA	AA	AA	AA	AA	AA	BB	AA	AA	AA	AA	BB	AA	AA	AA	BB	AA	AA	AA	AA	AA	AA	AA	BB	AA	AA
1	PsCam000106_92_3713	BB	AA	BB	BB	AA	AA	BB	BB	AA	AA	BB	BB	AA	AA	AA	AA	AA	BB	AA	BB	AA	BB	AA	AA	AA	AA	AA	BB	BB	AA	BB	AB	AA	BB	BB	AA	AA	BB	BB	BB	BB	AA	BB	AA	BB	AA	AA	BB
1	PsCam000107_93_848	AA	AA	AA	BB	BB	AA	BB	BB	BB	AA	BB	BB	BB	BB	AA	BB	AA	BB	BB	BB	BB	AA	AA	AA	AA	AA	AA	AA	BB	AA	AA	AA	AA	AA	AA	BB	AA	BB	BB	BB	BB	BB	BB	AA	AA	AA	AA	BB
1	PsCam000111_96_127	AA	BB	BB	AA	BB	BB	AA	BB	BB	AA	AA	AA	AA	BB	BB	BB	BB	AA	BB	AA	AA	BB	AB	BB	BB	BB	AA	BB	AA	BB	AA	AB	AA	AA	AA	BB	BB	AA	AA	AA	BB	AA	BB	BB	BB	AA	BB	BB
1	PsCam000112_97_2186	AA	AA	AA	AA	BB	AA	AA	AA	BB	AA	AA	AA	BB	AA	AA	AA	AA	AA	AA	AA	AA	BB	AA	AA	AA	AA	AA	AA	AA	AA	AA	AA	BB	AA	AA	AA	AA	AA	AA	AA	AA	AA	AA	AA	AA	BB	AA	BB
1	PsCam000116_101_285	AA	BB	AA	AA	BB	AA	AA	AA	BB	AA	BB	AA	BB	AA	AA	AA	AA	BB	AA	BB	BB	AA	AA	AA	AA	BB	BB	AA	AA	AA	BB	BB	BB	AA	BB	BB	AA	BB	BB	BB	BB	BB	AA	AA	AA	AA	AA	BB
1	PsCam000117_102_1309	AA	BB	BB	BB	AA	BB	BB	AA	BB	BB	AA	AA	AA	BB	BB	AA	BB	AA	AA	AA	BB	BB	BB	BB	BB	BB	BB	BB	AA	BB	BB	BB	BB	AA	BB	BB	BB	AA	AA	AA	BB	BB	BB	BB	AA	AA	AA	BB
1	PsCam000118_103_2044	BB	BB	BB	BB	BB	BB	BB	BB	BB	AA	AA	BB	BB	AA	BB	BB	BB	BB	BB	BB	BB	AA	BB	AA	BB	BB	BB	AA	BB	AA	BB	BB	BB	AA	BB	BB	AA	BB	BB	BB	AA	BB	AA	BB	AA	BB	BB	BB
1	PsCam000119_104_401	BB	BB	BB	BB	BB	BB	BB	BB	AA	BB	BB	BB	AA	BB	BB	BB	BB	BB	BB	BB	BB	BB	BB	BB	BB	BB	BB	BB	BB	BB	BB	BB	BB	BB	BB	AA	BB	BB	BB	BB	BB	BB	BB	BB	BB	AA	BB	BB
1	PsCam000120_105_708	AA	AA	BB	BB	BB	BB	BB	BB	BB	AA	AA	BB	BB	BB	--	BB	AA	BB	BB	BB	AA	BB	BB	AA	AA	AA	AA	BB	BB	AA	AA	AA	BB	AA	BB	BB	BB	AA	--	BB	BB	AA	BB	BB	BB	BB	BB	BB
1	PsCam000125_108_427	AA	BB	BB	BB	BB	BB	AA	BB	BB	BB	BB	BB	BB	BB	--	BB	AA	BB	BB	AA	BB	AA	BB	AA	BB	BB	BB	AA	BB	AA	BB	BB	BB	BB	BB	BB	BB	BB	AA	AA	BB	BB	BB	BB	BB	BB	AA	BB
1	PsCam000127_110_2580	AA	BB	AA	BB	BB	BB	AA	AA	BB	BB	BB	BB	BB	BB	AA	BB	AA	BB	BB	BB	BB	AA	AA	AA	BB	BB	BB	AA	AA	AA	BB	BB	BB	AA	BB	BB	AA	BB	BB	BB	BB	BB	BB	AA	AA	BB	AA	BB
1	PsCam000131_114_1812	AA	BB	AA	AA	AA	BB	AA	BB	AA	AA	BB	AA	AA	AA	AA	BB	AA	BB	BB	BB	BB	AA	AA	BB	BB	BB	BB	BB	AA	AA	AA	BB	AA	BB	BB	AA	AA	BB	BB	BB	BB	BB	BB	BB	BB	BB	AA	AA
1	PsCam000133_116_1343	BB	AA	AA	AA	AA	AA	BB	AA	AA	BB	AA	AA	AA	BB	AA	AA	AA	AA	AA	AA	AA	AA	BB	AA	BB	BB	BB	BB	AA	AA	AA	AA	AA	BB	BB	AA	BB	BB	BB	BB	AA	AA	AA	AA	AA	AA	BB	AA
1	PsCam000135_118_2693	BB	BB	BB	BB	BB	BB	BB	BB	AA	AA	BB	BB	AA	BB	BB	BB	BB	AA	BB	AA	AA	BB	AA	BB	AA	BB	BB	BB	BB	AA	BB	AA	AA	BB	BB	AA	AA	AA	AA	AA	AA	AA	BB	BB	BB	AA	BB	BB
1	PsCam000136_119_1230	AA	BB	AA	BB	BB	BB	AA	BB	BB	AA	AA	BB	BB	AA	--	BB	AA	BB	BB	BB	AA	BB	BB	BB	BB	BB	BB	BB	BB	BB	BB	AB	AA	AA	BB	BB	AA	BB	BB	BB	BB	BB	BB	AA	BB	BB	BB	AA
1	PsCam000139_122_318	AA	AA	AA	AA	BB	AA	AA	BB	AA	AA	AA	AA	AA	AA	AA	AA	AA	BB	AA	BB	BB	AA	AA	AA	AA	AA	AA	AA	BB	AA	AA	BB	AA	AA	BB	AA	AA	BB	BB	BB	AA	BB	AA	AA	AA	AA	AA	AA
1	PsCam000144_126_331	AA	BB	AA	BB	AA	BB	AA	AA	AA	AA	BB	AA	AA	AA	AA	BB	AA	BB	BB	BB	AA	AA	AA	AA	BB	BB	BB	AA	BB	BB	AA	BB	BB	AA	BB	AA	BB	AA	BB	BB	BB	AA	AA	BB	AA	AA	BB	AA
1	PsCam000146_127_804	BB	AA	AA	AA	AA	AA	AA	AA	AA	AA	AA	AA	AA	BB	AA	AA	AA	AA	AA	AA	AA	AA	BB	AA	AA	AA	BB	AA	AA	AA	AA	AA	AA	AA	BB	AA	AA	AA	AA	AA	BB	AA	AA	AA	AA	AA	AA	AA
1	PsCam000148_129_1749	AA	AA	AA	AA	BB	AA	AA	AA	BB	AA	AA	AA	BB	AA	AA	AA	AA	AA	AA	AA	AA	AA	AA	AA	AA	AA	AA	AA	AA	AA	AA	AA	BB	AA	AA	AA	AA	AA	AA	AA	AA	AA	BB	AA	AA	AA	BB	BB
1	PsCam000151_131_133	AA	AA	AA	AA	AA	AA	AA	BB	BB	AA	BB	AA	AA	AA	AA	AA	AA	AA	AA	AA	AA	AA	AA	AA	AA	AA	AA	AA	AA	AA	AA	AA	AA	AA	AA	AA	AA	AA	AA	AA	AA	AA	AA	AA	AA	AA	AA	AA
1	PsCam000156_135_843	AA	BB	BB	BB	BB	BB	BB	BB	BB	AA	BB	AA	BB	AA	AA	BB	AA	BB	BB	BB	BB	BB	BB	BB	BB	BB	BB	BB	AA	BB	BB	BB	BB	BB	BB	BB	BB	BB	BB	BB	BB	BB	AA	BB	BB	BB	BB	BB
1	PsCam000158_136_2587	AA	BB	BB	AA	AA	BB	BB	AA	AA	BB	BB	BB	AA	AA	AA	BB	AA	BB	BB	BB	AA	AA	AA	AA	AA	AA	BB	AA	BB	AA	AA	AA	AA	BB	BB	AA	AA	BB	BB	BB	AA	BB	AA	AA	AA	AA	AA	AA
1	PsCam000159_137_1351	AA	AA	BB	AA	BB	AA	AA	BB	BB	AA	BB	BB	BB	AA	AA	BB	AA	BB	BB	BB	BB	BB	AA	AA	AA	AA	AA	BB	BB	AA	BB	BB	BB	AA	BB	BB	AA	BB	BB	BB	AA	BB	BB	BB	BB	BB	BB	BB
1	PsCam000164_142_3440	AA	BB	AA	BB	BB	BB	BB	BB	BB	BB	AA	BB	BB	AA	AA	BB	AA	BB	BB	BB	BB	AA	BB	AA	BB	BB	BB	AA	BB	AA	AA	BB	BB	BB	BB	BB	AA	AA	BB	BB	AA	AA	BB	BB	BB	BB	BB	BB
1	PsCam000166_143_1245	AA	AA	BB	AA	BB	AA	BB	BB	AA	BB	BB	AA	AA	BB	AA	BB	AA	BB	BB	BB	BB	BB	BB	BB	BB	BB	BB	BB	BB	AA	AA	AA	AA	BB	AA	AA	AA	AA	BB	BB	AA	AA	AA	AA	BB	BB	AA	AA
1	PsCam000168_145_1509	AA	--	BB	BB	BB	BB	BB	BB	BB	BB	AA	AA	BB	BB	AA	BB	AA	AA	BB	AA	AA	BB	BB	BB	AA	AA	--	BB	BB	BB	--	--	BB	BB	--	BB	BB	AA	AA	AA	AA	AA	BB	BB	BB	BB	BB	BB
1	PsCam000171_148_945	BB	AA	BB	AA	AA	AA	AA	AA	AA	AA	AA	AA	AA	BB	BB	BB	BB	BB	BB	BB	AA	AA	AA	BB	AA	AA	AA	AA	AA	BB	AA	AB	AA	AA	AA	BB	AA	AA	BB	BB	BB	AA	AA	AA	AA	AA	AA	AA
1	PsCam000172_149_1648	AA	AA	AA	AA	BB	AA	AA	BB	BB	AA	AA	AA	BB	AA	AA	AA	AA	AA	AA	AA	AA	BB	AA	AA	AA	AA	AA	BB	AA	AA	AA	AA	AA	AA	AA	AA	AA	AA	AA	AA	AA	BB	AA	BB	BB	AA	BB	BB
1	PsCam000174_151_571	AA	BB	BB	AA	BB	AA	BB	BB	BB	BB	BB	BB	BB	BB	--	AA	AA	AA	AA	AA	AA	BB	AA	BB	BB	BB	AA	BB	BB	BB	BB	BB	AA	AA	BB	BB	AA	AA	BB	BB	AA	AA	BB	BB	BB	BB	BB	BB
1	PsCam000177_153_1369	BB	BB	AA	BB	BB	BB	BB	BB	AA	BB	BB	AA	BB	BB	AA	BB	AA	BB	BB	AA	AA	BB	BB	AA	BB	BB	BB	BB	BB	BB	BB	BB	AA	BB	BB	AA	BB	BB	AA	AA	AA	AA	AA	AA	BB	AA	AA	BB
1	PsCam000179_155_75	AA	BB	BB	AA	AA	BB	BB	BB	AA	BB	BB	AA	AA	BB	BB	AA	BB	AA	AA	AA	AA	BB	BB	BB	BB	BB	BB	BB	AA	BB	AA	AA	BB	BB	BB	BB	BB	BB	AA	AA	BB	AA	AA	AA	BB	BB	AA	BB
1	PsCam000183_159_2566	AA	BB	BB	BB	AA	BB	AA	AA	BB	BB	AA	AA	BB	AA	AA	AA	AA	BB	AA	AA	AA	AA	AB	AA	BB	BB	BB	AA	BB	AA	BB	BB	BB	AA	BB	AA	AA	AA	AA	AA	BB	AA	AA	AA	AA	AA	BB	BB
1	PsCam000184_160_1618	BB	AA	AA	AA	BB	AA	BB	BB	BB	BB	AA	BB	BB	BB	AA	AA	AA	BB	AA	BB	BB	AA	BB	AA	AA	BB	BB	AA	AA	AA	AA	AA	BB	BB	AA	BB	BB	BB	BB	BB	AA	BB	BB	BB	AA	BB	BB	AA
1	PsCam000185_161_2054	AA	BB	BB	BB	BB	BB	BB	BB	BB	AA	AA	AA	BB	AA	BB	BB	BB	BB	BB	BB	BB	BB	AA	AA	BB	AA	AA	BB	BB	AA	BB	BB	BB	AA	BB	BB	AA	BB	BB	BB	BB	BB	BB	BB	BB	BB	BB	BB
1	PsCam000186_162_450	BB	BB	AA	BB	AA	BB	BB	AA	AA	BB	AA	BB	AA	BB	AA	BB	AA	--	BB	AA	AB	BB	BB	AA	AA	BB	AA	AA	AA	AA	AA	BB	AA	BB	BB	AA	BB	BB	AA	AA	AA	AA	BB	BB	BB	AA	BB	AA
1	PsCam000187_163_346	AA	BB	BB	AA	BB	BB	BB	AA	BB	BB	BB	BB	BB	BB	BB	BB	BB	BB	BB	BB	BB	AA	AA	BB	BB	BB	BB	AA	BB	BB	AA	BB	BB	AA	AA	BB	AA	BB	BB	BB	BB	BB	BB	BB	BB	BB	BB	BB
1	PsCam000188_164_1114	AA	BB	BB	BB	BB	AA	BB	BB	AA	AA	BB	AA	AA	AA	AA	BB	AA	BB	BB	BB	BB	BB	BB	BB	AA	BB	AA	BB	BB	BB	BB	BB	BB	AA	BB	BB	AA	AA	BB	BB	BB	BB	BB	AA	BB	BB	AA	AA
1	PsCam000189_165_133	BB	AA	AA	AA	AA	AA	AA	AA	AA	AA	AA	AA	AA	AA	AA	BB	AA	AA	BB	AA	AA	AA	AA	AA	AA	AA	AA	AA	AA	AA	AA	AA	AA	AA	AA	AA	AA	AA	AA	AA	BB	AA	BB	AA	AA	AA	AA	AA
1	PsCam000190_166_988	BB	AA	AA	AA	AA	AA	BB	BB	AA	BB	BB	AA	AA	BB	BB	BB	BB	BB	BB	BB	AA	BB	BB	BB	BB	BB	AA	BB	AA	BB	AA	BB	AA	BB	BB	AA	BB	--	BB	--	BB	AA	BB	AA	BB	AA	AA	AA
1	PsCam000193_169_711	BB	AA	AA	BB	BB	BB	BB	BB	AA	BB	AA	BB	AA	BB	BB	BB	BB	BB	BB	BB	AA	AA	AA	BB	BB	AA	BB	BB	AA	BB	AA	AB	BB	BB	BB	BB	BB	AA	BB	BB	AA	AA	AA	AA	AA	BB	AA	AA
1	PsCam000197_172_1682	AA	AA	AA	AA	AA	AA	AA	AA	AA	AA	BB	AA	AA	AA	AA	AA	AA	AA	AA	AA	AA	AA	AA	AA	AA	AA	AA	AA	AA	AA	AA	AA	AA	AA	BB	AA	AA	AA	AA	AA	AA	AA	AA	AA	AA	AA	AA	AA
1	PsCam000200_175_4187	BB	AA	AA	AA	BB	AA	AA	AA	AA	AA	AA	AA	AA	BB	AA	BB	AA	AA	BB	AA	BB	AA	AA	AA	BB	BB	AA	AA	AA	AA	AA	AA	AA	AA	BB	AA	AA	BB	AA	AA	BB	BB	BB	AA	AA	AA	BB	BB
1	PsCam000204_179_779	AA	AA	BB	AA	BB	AA	BB	AA	BB	AA	BB	BB	BB	BB	BB	BB	BB	AA	BB	AA	AA	AA	BB	BB	AA	AA	AA	AA	BB	BB	BB	AA	BB	BB	AA	BB	AA	AA	AA	AA	AA	AA	BB	BB	AA	AA	BB	BB
1	PsCam000206_181_362	AA	AA	AA	AA	BB	AA	AA	AA	BB	AA	BB	AA	BB	AA	AA	AA	AA	AA	AA	AA	AA	BB	AA	AA	AA	AA	AA	AA	AA	AA	BB	AA	BB	AA	AA	AA	AA	AA	AA	AA	AA	AA	AA	AA	AA	AA	BB	BB
1	PsCam000208_183_976	BB	AA	BB	AA	AA	AA	BB	AA	AA	BB	AA	AA	AA	AA	BB	BB	BB	AA	BB	AA	AA	BB	AA	AA	BB	AA	BB	BB	AA	AA	AA	AA	BB	AA	AA	AA	BB	AA	AA	AA	AA	BB	AA	BB	AA	AA	AA	AA
1	PsCam000211_184_4200	BB	BB	BB	AA	BB	BB	AA	AA	BB	AA	BB	AA	BB	AA	AA	BB	AA	BB	BB	BB	BB	BB	AA	BB	AA	AA	BB	BB	AA	AA	BB	BB	AA	BB	BB	BB	AA	AA	BB	BB	AA	AA	AA	BB	AA	BB	BB	BB
1	PsCam000212_185_449	AA	AA	AA	AA	AA	AA	AA	BB	AA	AA	AA	AA	AA	AA	AA	AA	AA	AA	AA	AA	AA	AA	AA	AA	AA	AA	AA	AA	AA	AA	AA	AA	AA	AA	AA	AA	AA	AA	AA	AA	AA	AA	AA	AA	AA	AA	AA	AA
1	PsCam000218_189_962	BB	BB	BB	BB	AA	BB	BB	AA	AA	BB	BB	BB	AA	BB	BB	AA	BB	AA	AA	AA	AA	AA	BB	BB	BB	BB	BB	AA	BB	BB	BB	BB	AA	BB	BB	AA	BB	AA	AA	AA	BB	BB	AA	BB	AA	BB	AA	AA
1	PsCam000221_191_2353	AA	AA	BB	BB	AA	AA	AA	BB	AA	AA	AA	BB	AA	BB	AA	BB	AA	AA	BB	AA	BB	AA	AA	BB	AA	AA	AA	BB	BB	AA	AA	AA	AA	AA	BB	AA	AA	AA	AA	AA	AA	BB	BB	AA	BB	AA	BB	AA
1	PsCam000222_192_100	BB	AA	BB	AA	BB	AA	BB	BB	BB	BB	BB	BB	BB	BB	BB	BB	BB	AA	BB	AA	BB	BB	AA	AA	AA	AA	AA	BB	BB	BB	AA	AA	BB	AA	AA	BB	AA	AA	AA	AA	AA	BB	BB	AA	BB	AA	AA	BB
1	PsCam000225_195_318	AA	BB	BB	BB	BB	BB	BB	BB	BB	BB	BB	BB	BB	AA	AA	BB	AA	BB	BB	BB	BB	AA	AA	AA	BB	BB	BB	BB	BB	AA	BB	BB	BB	BB	BB	BB	BB	BB	BB	BB	BB	BB	BB	BB	BB	BB	BB	BB
1	PsCam000227_197_718	AA	BB	BB	BB	BB	BB	AA	AA	BB	BB	BB	BB	BB	AA	BB	AA	BB	BB	AA	BB	BB	BB	AA	BB	BB	BB	BB	BB	BB	BB	BB	BB	BB	AA	BB	BB	AA	BB	BB	BB	BB	BB	AA	BB	AA	BB	BB	AA
1	PsCam000228_198_1085	AA	BB	AA	BB	BB	AA	AA	BB	BB	AA	AA	BB	BB	AA	AA	BB	AA	BB	BB	AA	BB	BB	AA	AA	BB	AA	AA	BB	AA	AA	BB	AA	BB	AA	AA	BB	AA	BB	AA	AA	BB	BB	BB	BB	BB	BB	BB	BB
1	PsCam000232_201_1585	BB	AA	AA	BB	AA	--	BB	AA	AA	BB	AA	BB	BB	AA	BB	AA	BB	AA	AA	AA	AA	BB	BB	BB	BB	BB	AA	BB	AA	BB	BB	AA	BB	BB	AA	AA	BB	AA	AA	AA	BB	AA	BB	BB	BB	AA	BB	BB
1	PsCam000233_202_2103	BB	BB	BB	AA	AA	BB	BB	AA	AA	BB	BB	AA	AA	AA	BB	AA	BB	BB	AA	BB	AA	AA	BB	BB	BB	BB	BB	BB	AA	BB	BB	BB	BB	BB	BB	BB	BB	AA	BB	BB	BB	AA	AA	BB	BB	AA	BB	AA
1	PsCam000236_204_631	BB	AA	AA	AA	AA	AA	AA	AA	AA	AA	AA	AA	BB	AA	AA	AA	AA	BB	AA	AA	AA	AA	AA	AA	AA	AA	AA	AA	AA	AA	AA	AA	AA	AA	AA	BB	AA	AA	AA	AA	AA	AA	AA	AA	AA	AA	AA	AA
1	PsCam000237_205_1332	AA	BB	AA	AA	BB	AA	AA	BB	BB	AA	BB	AA	BB	AA	AA	AA	AA	BB	AA	BB	AA	AA	AA	AA	AA	AA	AA	AA	AA	AA	AA	BB	BB	AA	BB	AA	AA	BB	BB	BB	AA	AA	AA	AA	BB	BB	BB	AA
1	PsCam000240_207_484	AA	AA	AA	AA	AA	AA	AA	AA	BB	AA	AA	AA	BB	AA	AA	AA	AA	AA	AA	AA	AA	AA	AA	AA	AA	AA	AA	BB	AA	AA	AA	AA	AA	AA	AA	AA	AA	AA	AA	AA	AA	AA	AA	AA	AA	AA	AA	AA
1	PsCam000243_210_2741	AA	AA	BB	BB	AA	AA	AA	AA	BB	AA	AA	BB	AA	AA	--	AA	AA	BB	AA	BB	BB	BB	AA	AA	AA	AA	AA	BB	AA	AA	BB	AA	BB	AA	AA	BB	AA	BB	BB	BB	AA	BB	AA	AA	AA	BB	BB	AA
1	PsCam000246_213_3464	BB	AA	BB	BB	AA	BB	AA	AA	AA	BB	AA	BB	AA	AA	AA	AA	AA	AA	AA	BB	AA	BB	BB	AA	BB	AA	BB	AA	AA	AA	AA	AA	AA	BB	AA	AA	BB	BB	BB	AA	AA	AA	AA	BB	BB	AA	AA	AA
1	PsCam000248_215_2798	BB	AA	BB	AA	AA	AA	BB	AA	AA	AA	AA	AA	AA	BB	AA	AA	AA	AA	AA	AA	AA	AA	AA	AA	AA	AA	AA	AA	AA	AA	AA	AA	AA	AA	AA	AA	BB	AA	AA	--	AA	AA	AA	AA	AA	AA	AA	AA
1	PsCam000255_222_2230	BB	AA	AA	BB	BB	BB	AA	BB	BB	AA	AA	BB	BB	BB	BB	AA	BB	AA	AA	AA	AA	AA	AA	BB	BB	AA	BB	BB	BB	BB	BB	AA	AA	AA	AA	BB	AA	AA	AA	AA	BB	AA	AA	AA	AA	BB	AA	BB
1	PsCam000256_223_331	BB	BB	AA	BB	BB	BB	AA	BB	BB	BB	BB	AA	BB	AA	AA	AA	AA	AA	AA	AA	AA	AA	BB	AA	BB	BB	BB	AA	BB	AA	AA	BB	BB	BB	BB	BB	BB	AA	AA	AA	BB	AA	BB	BB	AA	BB	BB	BB
1	PsCam000257_224_1241	AA	AA	AA	AA	AA	AA	AA	BB	AA	AA	AA	AA	AA	AA	AA	AA	AA	--	AA	AA	AA	AA	AA	BB	AA	AA	AA	AA	AA	BB	AA	AA	AA	AA	AA	BB	BB	AA	AA	AA	AA	AA	BB	AA	AA	AA	AA	AA
1	PsCam000259_226_3347	BB	BB	BB	AA	AA	AA	BB	BB	BB	BB	AA	BB	AA	BB	BB	BB	BB	AA	BB	AA	BB	BB	BB	BB	BB	BB	BB	AA	BB	BB	AA	BB	BB	BB	BB	AA	BB	BB	AA	AA	BB	BB	BB	AA	BB	AA	AA	BB
1	PsCam000262_229_1030	AA	BB	AA	BB	BB	BB	BB	BB	BB	BB	AA	BB	BB	BB	BB	BB	BB	BB	BB	BB	AA	BB	AA	BB	AA	BB	BB	BB	BB	AA	BB	BB	BB	AA	BB	BB	AA	BB	BB	BB	BB	BB	BB	BB	BB	BB	BB	AA
1	PsCam000263_230_2645	BB	BB	AA	BB	AA	BB	BB	BB	BB	BB	BB	BB	AA	BB	BB	BB	BB	BB	BB	BB	BB	BB	BB	BB	BB	BB	BB	BB	AA	BB	BB	BB	BB	BB	BB	BB	BB	BB	BB	BB	BB	BB	BB	BB	BB	BB	BB	BB
1	PsCam000264_231_1539	BB	BB	BB	BB	BB	BB	AA	AA	BB	BB	BB	BB	BB	BB	AA	BB	AA	BB	BB	BB	BB	AA	BB	BB	BB	BB	BB	BB	BB	BB	BB	BB	BB	BB	BB	BB	BB	BB	BB	BB	BB	BB	BB	BB	AA	BB	BB	BB
1	PsCam000265_232_2095	BB	AA	BB	AA	AA	AA	AA	AA	AA	AA	AA	AA	AA	BB	--	AA	AA	AA	AA	AA	AA	AA	AA	BB	AA	AA	AA	AA	BB	BB	BB	AA	AA	BB	AA	AA	BB	AA	AA	AA	AA	AA	AA	AA	AA	BB	AA	AA
1	PsCam000266_233_1348	BB	BB	AA	AA	AA	AA	BB	AA	AA	AA	BB	AA	AA	BB	AB	AA	AA	AA	AA	AA	AA	AA	--	AA	BB	BB	AA	AA	AA	AA	AA	BB	AA	BB	BB	AA	AA	AA	AA	AA	AA	AA	AA	AA	AA	AA	AA	AA
1	PsCam000267_234_1211	AA	BB	BB	BB	BB	BB	BB	BB	BB	AA	BB	BB	BB	BB	BB	BB	BB	BB	BB	BB	BB	BB	BB	BB	BB	BB	BB	BB	BB	BB	BB	BB	BB	BB	BB	BB	BB	BB	BB	BB	BB	BB	BB	BB	BB	BB	BB	BB
1	PsCam000269_235_475	BB	AA	AA	AA	AA	AA	AA	AA	AA	AA	AA	AA	AA	AA	AA	AA	AA	AA	AA	AA	AA	AA	BB	AA	BB	BB	AA	AA	AA	AA	AA	AA	AA	AA	AA	AA	AA	AA	AA	AA	AA	AA	AA	AA	AA	AA	AA	AA
1	PsCam000271_237_1343	BB	AA	AA	AA	AA	AA	AA	AA	AA	AA	AA	AA	AA	AA	AA	AA	AA	AA	AA	AA	AA	AA	AA	AA	AA	AA	AA	AA	AA	AA	AA	AA	AA	AA	AA	--	AA	AA	AB	AA	AA	AA	AA	AA	AA	AA	AA	AA
1	PsCam000274_240_320	AA	BB	AA	BB	BB	BB	AA	AA	BB	BB	BB	BB	BB	BB	AA	BB	AA	BB	BB	BB	BB	BB	BB	AA	BB	BB	BB	BB	BB	AA	BB	BB	BB	BB	BB	BB	BB	BB	BB	BB	BB	BB	BB	BB	BB	BB	BB	BB
1	PsCam000275_241_2264	BB	AA	BB	AA	AA	AA	BB	AA	AA	BB	BB	BB	AA	BB	BB	BB	BB	AA	BB	AA	AA	AA	AA	BB	BB	BB	BB	AA	BB	BB	AA	AA	AA	AA	AA	AA	AA	AA	AA	AA	AA	AA	BB	AA	AA	AA	BB	AA
1	PsCam000278_243_1324	BB	BB	AA	AA	BB	BB	AA	BB	BB	BB	BB	BB	BB	BB	AA	AA	AA	BB	AA	BB	BB	AA	AA	AA	BB	BB	BB	AA	AA	AA	AA	AB	BB	BB	BB	BB	BB	AA	AA	BB	AA	BB	BB	BB	AA	BB	AA	BB
1	PsCam000282_247_924	BB	AA	AA	AA	AA	AA	AA	AA	AA	AA	AA	AA	AA	AA	AA	AA	AA	BB	AA	BB	AA	AA	AA	AA	AA	AA	AA	AA	AA	AA	AA	AA	AA	AA	AA	AA	AA	AA	AA	AA	AA	AA	AA	AA	AA	AA	AA	AA
1	PsCam000286_250_920	AA	AA	BB	AA	AA	AA	AA	BB	AA	AA	AA	BB	AA	AA	BB	AA	BB	AA	AA	AA	AA	AA	BB	BB	AA	BB	AA	AA	AA	AA	AA	AA	AA	AA	AA	AA	AA	AA	AA	AA	AA	AA	AA	AA	AA	AA	AA	AA
1	PsCam000287_251_2241	AA	BB	AA	BB	BB	BB	BB	BB	BB	AA	BB	BB	BB	BB	BB	BB	BB	BB	BB	BB	BB	BB	AA	BB	BB	BB	BB	BB	AA	AA	BB	BB	AA	AA	BB	BB	BB	AA	BB	BB	BB	BB	BB	BB	BB	BB	BB	BB
1	PsCam000288_252_1529	BB	BB	AA	BB	BB	BB	AA	BB	BB	BB	BB	BB	BB	BB	BB	BB	BB	BB	BB	BB	BB	BB	BB	BB	BB	BB	BB	BB	AA	BB	BB	BB	BB	BB	BB	BB	BB	BB	BB	BB	BB	BB	BB	BB	BB	BB	BB	BB
1	PsCam000289_253_1497	BB	AA	AA	AA	AA	AA	AA	AA	AA	AA	AA	AA	AA	AA	AA	AA	AA	AA	AA	AA	AA	AA	AA	AA	AA	AA	AA	AA	AA	AA	AA	AA	AA	AA	AA	AA	AA	AA	AA	AA	AA	AA	AA	AA	AA	AA	AA	AA
1	PsCam000291_255_471	AA	BB	AA	AA	AA	AA	AA	AA	AA	AA	AA	AA	AA	AA	AA	AA	AA	BB	AA	BB	AA	AA	AA	AA	BB	BB	BB	AA	AA	AA	AA	BB	AA	AA	BB	AA	AA	AA	BB	BB	AA	AA	AA	AA	AA	AA	AA	AA
1	PsCam000293_257_2189	AA	BB	AA	AA	AA	AA	AA	AA	BB	BB	BB	BB	BB	BB	BB	BB	BB	BB	BB	BB	BB	BB	BB	AA	BB	BB	BB	BB	BB	AA	AA	BB	BB	BB	BB	BB	AA	BB	BB	BB	BB	BB	BB	BB	BB	BB	BB	BB
1	PsCam000295_259_844	BB	BB	BB	AA	AA	BB	BB	AA	AA	BB	AA	AA	AA	BB	BB	AA	BB	BB	AA	--	BB	AA	BB	BB	AA	AA	BB	AA	BB	BB	BB	BB	AA	BB	BB	AA	BB	BB	--	--	BB	BB	AA	AA	AA	BB	AA	AA
1	PsCam000298_262_1316	BB	AA	BB	BB	BB	BB	BB	BB	AA	BB	BB	BB	AA	BB	BB	BB	BB	AA	BB	AA	AA	AA	BB	BB	BB	BB	BB	AA	BB	BB	BB	AA	BB	BB	AA	BB	BB	AA	AA	AA	BB	AA	BB	AA	BB	BB	BB	BB
1	PsCam000300_264_1833	BB	BB	AA	AA	AA	AA	AA	BB	AA	BB	AA	AA	AA	BB	--	AA	AA	AA	AA	AA	AA	AA	AA	AA	BB	AA	BB	AA	AA	AA	AA	BB	AA	BB	BB	AA	AA	AA	AA	AA	BB	AA	BB	BB	AA	AA	AA	AA
1	PsCam000301_265_1519	BB	AA	AA	AA	AA	AA	AA	AA	AA	BB	AA	AA	AA	AA	AA	AA	AA	AA	AA	AA	AA	AA	BB	AA	BB	BB	AA	AA	AA	AA	BB	AA	AA	BB	AA	AA	AA	AA	AA	AA	AA	AA	AA	AA	AA	AA	AA	AA
1	PsCam000302_266_379	AA	BB	BB	BB	AA	BB	BB	BB	BB	AA	AA	BB	BB	AA	BB	BB	BB	BB	BB	BB	BB	AA	AA	BB	AA	AA	AA	AA	BB	BB	AA	BB	BB	AA	BB	AA	AA	BB	BB	BB	BB	BB	AA	BB	AA	BB	BB	AA
1	PsCam000305_269_2198	AA	AA	AA	BB	BB	BB	BB	BB	BB	AA	BB	BB	BB	AA	BB	BB	BB	BB	BB	BB	AA	BB	BB	BB	BB	BB	BB	BB	BB	AA	AA	BB	BB	AA	BB	BB	BB	AA	BB	BB	BB	AA	BB	BB	BB	BB	BB	AA
1	PsCam000313_276_258	BB	AA	AA	AA	AA	AA	AA	BB	AA	AA	BB	BB	AA	BB	AA	AA	AA	AA	AA	AA	AA	AA	AA	BB	AA	AA	AA	AA	AA	BB	AA	AA	AA	AA	AA	BB	AA	AA	AA	AA	AA	AA	AA	AA	AA	AA	AA	AA
1	PsCam000317_279_491	BB	BB	AA	AA	AA	AA	BB	AA	AA	BB	AA	BB	AA	AA	AA	AA	AA	AA	AA	AA	AA	AA	BB	AA	BB	BB	BB	BB	AA	AA	AA	AA	AA	BB	AA	BB	AA	AA	AA	AA	AA	AA	AA	AA	BB	AA	AA	AA
1	PsCam000318_280_1004	BB	AA	BB	AA	AA	AA	BB	BB	AA	BB	AA	AA	AA	AA	BB	AA	BB	AA	AA	AA	AA	BB	BB	BB	BB	BB	BB	BB	AA	BB	BB	AA	AA	BB	AA	AA	BB	BB	AA	AA	AA	AA	BB	--	BB	BB	BB	AA
1	PsCam000320_282_577	AA	BB	AA	BB	BB	BB	AA	BB	BB	AA	AA	BB	BB	BB	AA	BB	AA	AA	BB	BB	BB	BB	AA	AA	BB	BB	BB	BB	BB	AA	BB	BB	BB	BB	BB	BB	AA	BB	BB	BB	BB	BB	BB	BB	BB	BB	BB	BB
1	PsCam000321_283_819	AA	BB	BB	AA	BB	AA	BB	BB	BB	AA	BB	BB	BB	BB	BB	BB	BB	BB	BB	BB	BB	BB	AA	BB	BB	BB	BB	BB	AA	BB	AA	BB	BB	AA	AA	BB	AA	BB	BB	BB	BB	BB	AA	AA	BB	BB	BB	BB
1	PsCam000324_286_2146	BB	AA	BB	BB	AA	BB	AA	AA	AA	AA	BB	AA	AA	BB	AA	BB	AA	BB	BB	BB	AA	AA	BB	AA	BB	BB	BB	AA	BB	AA	BB	AA	AA	BB	AA	BB	BB	BB	AA	AA	BB	BB	AA	AA	AA	BB	AA	AA
1	PsCam000330_291_437	BB	BB	BB	BB	AA	BB	AA	AA	AA	AA	AA	BB	AA	BB	BB	AA	BB	AA	AA	AA	AA	BB	BB	AA	BB	BB	BB	BB	AA	AA	BB	AA	AA	AA	BB	AA	BB	AA	AA	AA	BB	BB	BB	AA	AA	AA	AA	BB
1	PsCam000337_298_387	BB	BB	AA	AA	AA	AA	AA	AA	AA	AA	BB	BB	AA	AA	AA	BB	AA	AB	BB	AA	AA	AA	BB	AA	BB	BB	BB	AA	AA	AA	BB	BB	AA	AA	BB	AA	AA	AA	AA	AA	BB	AA	AA	AA	AA	AA	AA	AA
1	PsCam000339_300_733	AA	BB	BB	BB	AA	BB	BB	BB	BB	BB	BB	BB	BB	BB	BB	AA	BB	BB	AA	--	AA	AA	AB	BB	BB	BB	BB	BB	BB	BB	BB	BB	BB	BB	BB	BB	BB	BB	--	--	BB	BB	BB	BB	BB	BB	BB	BB
1	PsCam000340_301_279	AA	BB	BB	AA	BB	BB	AA	BB	BB	BB	BB	AA	BB	BB	BB	BB	BB	BB	BB	BB	BB	AA	BB	BB	BB	BB	BB	BB	BB	BB	BB	BB	BB	BB	BB	BB	BB	BB	BB	BB	BB	BB	BB	AA	BB	BB	BB	BB
1	PsCam000342_303_1097	AA	BB	BB	BB	BB	BB	AA	AA	BB	AA	BB	AA	BB	BB	--	BB	BB	BB	BB	BB	BB	BB	AA	BB	AA	BB	--	BB	BB	BB	BB	BB	BB	AA	BB	BB	AA	BB	BB	BB	AA	BB	AA	AA	AA	BB	BB	AA
1	PsCam000343_304_1532	AA	AA	AA	AA	AA	AA	AA	AA	AA	AA	BB	AA	AA	AA	AA	AA	AA	BB	AA	--	AA	AA	AA	AA	AA	AA	AA	AA	AA	AA	AA	BB	BB	AA	AA	BB	AA	BB	--	--	AA	BB	AA	AA	AA	BB	AA	AA
1	PsCam000347_307_1861	BB	AA	BB	AA	AA	AA	BB	AA	AA	BB	AA	AA	AA	BB	AA	AA	AA	AA	AA	--	AA	AA	BB	AA	AA	AA	AA	AA	AA	AA	AA	AA	AA	BB	AA	AA	AA	AA	--	--	AA	AA	BB	AA	BB	AA	AA	AA
1	PsCam000348_308_3114	BB	BB	AA	AA	AA	AA	AA	AA	AA	AA	AA	AA	AA	BB	AA	AA	AA	AA	AA	AA	AA	AA	AA	AA	BB	BB	BB	AA	AA	AA	AA	AA	AA	AA	AA	AA	BB	AA	AA	AA	AA	AA	AA	AA	AA	AA	AA	AA
1	PsCam000350_310_810	BB	AA	AA	BB	AA	BB	BB	BB	AA	BB	AA	BB	AA	BB	AA	BB	AA	BB	BB	--	BB	BB	BB	BB	BB	BB	BB	BB	BB	AA	BB	AA	AA	BB	AA	BB	BB	AA	--	--	AA	BB	AA	AA	BB	AA	BB	AA
1	PsCam000357_316_1140	AA	BB	BB	BB	BB	BB	BB	BB	BB	BB	AA	BB	BB	BB	BB	BB	BB	BB	BB	BB	BB	BB	BB	BB	BB	BB	BB	BB	BB	BB	BB	BB	BB	AA	BB	BB	AA	BB	BB	BB	BB	BB	BB	BB	BB	BB	BB	BB
1	PsCam000359_318_1468	AA	BB	BB	AA	AA	BB	AA	AA	BB	AA	BB	BB	AA	AA	--	AA	AA	AA	AA	AA	AA	AA	AA	AA	BB	BB	BB	AA	AA	AA	AA	AA	AA	BB	BB	BB	AA	AA	AA	AA	AA	AA	BB	AA	AA	BB	AA	AA
1	PsCam000360_319_336	AA	BB	BB	BB	AA	BB	BB	BB	AA	BB	AA	AA	AA	BB	AA	BB	AA	AA	BB	AA	AA	AA	AA	AA	BB	BB	BB	AA	BB	BB	AA	BB	BB	BB	BB	BB	AA	BB	AA	AA	AA	AA	AA	AA	AA	BB	AA	AA
1	PsCam000362_321_595	BB	AA	BB	BB	BB	AA	BB	AA	BB	BB	BB	AA	BB	BB	BB	AA	BB	AA	AA	AA	AA	AA	AA	BB	AA	AA	AA	AA	BB	BB	AA	AB	BB	BB	AA	BB	BB	AA	BB	AA	AA	AA	AA	AA	AA	BB	BB	BB
1	PsCam000368_326_762	BB	AA	AA	AA	AA	AA	AA	AA	AA	BB	AA	BB	AA	BB	AA	AA	AA	BB	AA	AA	BB	AA	BB	BB	AA	AA	AA	AA	AA	BB	AA	AA	AA	BB	AA	AA	BB	BB	AA	BB	AA	AA	AA	AA	AA	BB	AA	AA
1	PsCam000377_330_1662	AA	BB	BB	BB	BB	BB	BB	BB	BB	AA	BB	BB	BB	AA	AA	BB	AA	AA	BB	BB	AA	BB	BB	AA	BB	AA	BB	BB	BB	AA	BB	BB	BB	AA	BB	BB	BB	BB	BB	BB	BB	BB	BB	BB	BB	BB	AA	BB
1	PsCam000378_331_1787	AA	AA	AA	BB	BB	AA	AA	BB	BB	AA	AA	AA	BB	AA	AA	AA	AA	AA	AA	AA	BB	BB	AA	AA	AA	AA	AA	BB	BB	AA	BB	AA	BB	AA	AA	AA	AA	AA	AA	AA	AA	BB	AA	AA	BB	AA	AA	AA
1	PsCam000383_335_609	AA	AA	AA	BB	BB	BB	BB	BB	BB	BB	AA	BB	BB	AA	AA	BB	AA	BB	BB	BB	BB	AA	AA	BB	AA	AA	AA	AA	BB	BB	BB	BB	BB	BB	BB	BB	BB	BB	BB	BB	BB	BB	BB	AA	BB	BB	BB	BB
1	PsCam000386_338_858	BB	AA	BB	BB	BB	AA	BB	AA	BB	BB	AA	BB	BB	BB	BB	BB	BB	AA	BB	AA	AA	BB	AA	BB	AA	AA	AA	BB	BB	BB	BB	AA	AA	BB	AA	AA	BB	AA	AA	AA	AA	AA	BB	BB	BB	AA	BB	AA
1	PsCam000387_339_2448	BB	BB	BB	BB	AA	BB	BB	BB	AA	BB	AA	AA	AA	BB	BB	AA	BB	BB	AA	AA	BB	BB	AA	AA	BB	AA	AA	BB	BB	BB	AA	AA	BB	BB	AA	BB	AA	AA	AA	AA	BB	BB	BB	AA	BB	BB	AA	BB
1	PsCam000389_341_996	BB	AA	AA	AA	AA	AA	BB	AA	BB	BB	AA	AA	AA	AA	BB	AA	BB	AA	AA	BB	BB	AA	BB	AA	AA	BB	AA	AA	AA	BB	AA	BB	AA	BB	BB	AA	BB	BB	BB	BB	BB	BB	BB	BB	AA	AA	BB	AA
1	PsCam000391_343_960	BB	AA	AA	AA	AA	AA	AA	AA	AA	AA	AA	AA	AA	AA	AA	BB	AA	AA	BB	--	AA	AA	AA	AA	AA	AA	AA	AA	AA	AA	AA	AA	AA	AA	AA	AA	AA	AA	AA	--	AA	AA	AA	AA	AA	AA	AA	AA
1	PsCam000393_345_2612	AA	BB	AA	AA	BB	AA	AA	AA	BB	AA	BB	BB	BB	AA	AA	BB	AA	AA	BB	AA	BB	AA	BB	AA	BB	BB	BB	AA	AA	AA	BB	BB	BB	AA	BB	BB	BB	AA	AA	AA	BB	BB	BB	BB	AA	BB	BB	BB
1	PsCam000395_347_213	BB	AA	AA	BB	BB	AA	AA	AA	AA	AA	BB	AA	AA	AA	AA	BB	AA	AA	BB	AA	BB	BB	BB	AA	AA	AA	AA	AA	BB	AA	BB	AA	BB	BB	AA	BB	BB	AA	AA	AA	AA	BB	AA	AA	AA	BB	AA	AA
1	PsCam000396_348_4842	AA	BB	AA	AA	BB	AA	AA	AA	BB	AA	BB	BB	BB	AA	AA	BB	AA	BB	BB	BB	BB	AA	BB	AA	BB	BB	BB	AA	AA	AA	BB	BB	BB	AA	BB	BB	BB	BB	BB	BB	AA	BB	BB	BB	AA	BB	BB	BB
1	PsCam000397_349_1724	AA	AA	AA	BB	BB	BB	BB	BB	BB	BB	BB	BB	BB	AA	AA	BB	AA	AA	BB	AA	AA	AA	AA	BB	AA	AA	AA	AA	BB	BB	BB	AA	BB	AA	AA	BB	AA	AA	AA	AA	AA	AA	BB	BB	AA	BB	BB	AA
1	PsCam000400_351_2330	BB	AA	BB	AA	AA	AA	AA	BB	AA	BB	BB	AA	AA	AA	AB	AA	AA	AA	AA	AA	AA	BB	BB	BB	AA	BB	BB	BB	AA	BB	BB	BB	AA	BB	BB	BB	BB	AA	AA	AA	AA	AA	BB	BB	BB	AA	AA	AA
1	PsCam000404_355_3214	AA	BB	BB	AA	BB	AA	BB	BB	BB	BB	AA	AA	BB	BB	BB	BB	BB	AA	BB	AA	BB	BB	BB	BB	BB	BB	BB	BB	BB	BB	AA	BB	BB	BB	BB	BB	BB	BB	AA	AA	AB	BB	BB	BB	BB	AA	BB	BB
1	PsCam000406_357_598	BB	AA	AA	--	BB	--	AA	BB	BB	AA	AA	AA	BB	BB	AA	AA	AA	BB	AA	AA	AA	AA	AA	AA	AA	--	AA	AA	--	AA	--	AA	AA	BB	AA	AA	AA	AA	AA	AA	AA	AA	BB	BB	AA	AA	BB	AA
1	PsCam000407_358_479	BB	BB	BB	AA	AA	AA	BB	BB	AA	BB	AA	BB	AA	AA	BB	AA	BB	AA	AA	AA	AA	BB	BB	BB	BB	BB	BB	BB	AA	BB	BB	BB	AA	BB	BB	AA	BB	AA	AA	AA	AA	AA	AA	AA	BB	AA	AA	BB
1	PsCam000417_366_2222	BB	BB	AA	AA	BB	AA	BB	AA	BB	BB	BB	BB	BB	BB	BB	BB	BB	BB	BB	BB	AA	BB	BB	BB	BB	BB	BB	BB	AA	BB	AA	BB	BB	BB	BB	AA	BB	BB	BB	BB	AA	AA	AA	AA	AA	AA	BB	BB
1	PsCam000419_368_1536	AA	BB	BB	BB	BB	BB	BB	BB	BB	BB	BB	AA	BB	BB	BB	BB	BB	BB	BB	BB	BB	BB	BB	BB	BB	BB	BB	BB	BB	BB	BB	AB	BB	AA	AA	BB	BB	BB	BB	BB	BB	BB	BB	BB	BB	AA	BB	BB
1	PsCam000423_371_2232	BB	AA	AA	BB	BB	AA	AA	BB	BB	BB	AA	AA	BB	BB	BB	AA	BB	AA	AA	AA	AA	AA	AA	AA	AA	AA	AA	AA	AA	AA	AA	AA	AA	BB	AA	BB	AA	AA	AA	AA	AA	AA	BB	AA	BB	AA	BB	BB
1	PsCam000429_376_962	BB	AA	AA	AA	AA	AA	AA	AA	AA	BB	AA	AA	AA	BB	BB	AA	BB	AA	AA	AA	AA	BB	BB	BB	BB	BB	AA	AA	BB	BB	AA	AA	AA	BB	AA	AA	BB	AA	AA	AA	AA	AA	AA	AA	BB	BB	AA	AA
1	PsCam000434_380_216	AA	AA	BB	AA	AA	AA	AA	BB	AA	AA	BB	AA	AA	AA	AA	BB	AA	AA	BB	AA	BB	AA	BB	AA	BB	BB	AA	AA	AA	AA	AA	BB	AA	AA	BB	AA	AA	BB	AA	BB	BB	BB	BB	BB	BB	AA	AA	AA
1	PsCam000440_385_1123	AA	BB	BB	BB	BB	BB	BB	BB	BB	BB	BB	BB	BB	BB	BB	AA	BB	AA	AA	AA	BB	BB	AA	AA	BB	AA	BB	BB	BB	BB	BB	--	BB	BB	--	BB	AA	BB	BB	AA	AA	BB	BB	BB	BB	BB	AA	BB
1	PsCam000444_388_330	AA	AA	AA	BB	AA	BB	BB	AA	BB	BB	AA	AA	AA	AA	BB	AA	BB	AA	AA	AA	AA	AA	BB	BB	AA	AA	AA	AA	BB	BB	BB	BB	BB	BB	BB	AA	AA	BB	AA	AA	AA	AA	AA	AA	AA	BB	BB	AA
1	PsCam000446_390_1945	BB	AA	AA	AA	AA	AA	AA	AA	AA	AA	AA	AA	AA	AA	AA	AA	AA	AA	AA	AA	AA	AA	AA	AA	AA	AA	AA	AA	AA	AA	AA	AA	AA	AA	AA	AA	AA	--	--	AA	AA	AA	BB	BB	AA	AA	AA	AA
1	PsCam000449_393_1516	BB	AA	AA	AA	BB	AA	BB	BB	BB	BB	BB	AA	BB	BB	BB	BB	BB	AA	BB	AA	BB	BB	BB	BB	BB	AA	BB	BB	BB	BB	BB	AA	BB	BB	AA	BB	BB	AA	AA	AA	BB	BB	BB	BB	BB	BB	BB	BB
1	PsCam000451_394_137	AA	BB	BB	BB	BB	BB	BB	BB	BB	BB	BB	BB	BB	BB	BB	BB	BB	BB	BB	AA	BB	BB	BB	BB	BB	BB	BB	BB	BB	BB	BB	BB	AA	AA	BB	BB	BB	BB	AA	AA	BB	BB	BB	AA	BB	BB	BB	BB
1	PsCam000453_395_924	AA	BB	BB	BB	BB	BB	BB	BB	BB	BB	AA	AA	BB	AA	BB	BB	BB	BB	BB	BB	BB	AA	BB	BB	AA	AA	AA	AA	BB	BB	BB	BB	AA	BB	AA	BB	AA	BB	BB	BB	BB	BB	BB	BB	BB	BB	BB	BB
1	PsCam000454_396_539	AA	BB	AA	AA	BB	AA	AA	BB	BB	AA	BB	BB	BB	BB	AA	BB	AA	BB	BB	--	AA	BB	AA	AA	AA	AA	BB	BB	AA	AA	AA	BB	BB	AA	BB	BB	BB	BB	BB	BB	AA	BB	BB	BB	BB	BB	BB	BB
1	PsCam000455_397_187	AA	BB	AA	AA	BB	AA	AA	BB	AA	AA	AA	AA	AA	AA	BB	BB	BB	AA	BB	BB	AA	AA	AA	AA	AA	AA	AA	AA	AA	AA	AA	BB	AA	AA	AA	AA	AA	AA	BB	AA	AA	AA	BB	BB	BB	AA	BB	BB
1	PsCam000456_398_268	BB	AA	BB	BB	AA	AA	BB	AA	AA	BB	BB	BB	AA	BB	BB	AA	BB	BB	AA	BB	AA	AA	BB	BB	BB	BB	AA	AA	BB	BB	BB	AA	AA	BB	AA	AA	BB	AA	AA	AA	BB	AA	AA	AA	AA	AA	AA	AA
1	PsCam000457_399_755	BB	AA	AA	BB	AA	AA	AA	AA	AA	AA	BB	AA	AA	AA	AA	AA	AA	AA	AA	AA	AA	AA	AA	AA	BB	BB	AA	BB	BB	AA	AA	AA	AA	AA	AA	AA	AA	AA	AA	AA	AA	AA	AA	AA	BB	AA	BB	AA
1	PsCam000459_401_464	BB	AA	AA	AA	AA	AA	BB	AA	AA	AA	BB	AA	AA	AA	BB	AA	BB	AA	AA	AA	AA	AA	BB	BB	AA	AA	AA	AA	AA	BB	AA	AA	AA	AA	AA	AA	AA	AA	AA	AA	AA	AA	BB	AA	AA	BB	AA	AA
1	PsCam000460_402_1778	AA	AA	BB	BB	BB	BB	AA	AA	BB	AA	AA	BB	BB	AA	AA	BB	AA	AA	BB	BB	AA	AA	BB	AA	BB	BB	BB	AA	BB	AA	BB	BB	BB	AA	AA	BB	BB	BB	BB	BB	BB	BB	BB	BB	BB	BB	BB	BB
1	PsCam000461_403_1189	BB	BB	AA	BB	BB	BB	BB	AA	AA	BB	BB	BB	AA	BB	BB	BB	BB	BB	BB	BB	AA	BB	BB	BB	BB	BB	BB	BB	BB	BB	AA	BB	AA	BB	BB	AA	BB	BB	BB	BB	BB	AA	BB	BB	BB	AA	BB	AA
1	PsCam000462_404_2732	BB	BB	BB	BB	AA	BB	AA	AA	AA	AA	BB	BB	AA	AA	BB	BB	BB	AA	BB	AA	BB	AA	AA	BB	AA	AA	AA	AA	BB	BB	BB	BB	BB	AA	BB	BB	BB	BB	AA	AA	AA	BB	AA	AA	BB	BB	AA	AA
1	PsCam000463_405_1478	BB	AA	AA	AA	AA	AA	BB	AA	AA	AA	AA	AA	BB	BB	BB	BB	BB	BB	BB	BB	BB	AA	AA	AA	AA	AA	AA	AA	AA	BB	AA	BB	AA	BB	BB	AA	BB	BB	BB	BB	BB	BB	BB	AA	AA	AA	BB	AA
1	PsCam000464_406_1245	BB	AA	AA	AA	AA	AA	AA	AA	AA	BB	BB	BB	AA	AA	AA	AA	AA	AA	AA	AA	AA	AA	BB	AA	AA	AA	AA	AA	AA	BB	BB	BB	AA	BB	BB	AA	AA	AA	AA	AA	AA	AA	AA	AA	AA	AA	AA	AA
1	PsCam000468_410_1719	AA	BB	AA	BB	AA	BB	AA	AA	BB	AA	AA	AA	AA	BB	BB	BB	BB	BB	BB	BB	BB	AA	AB	BB	BB	BB	BB	AA	BB	AA	BB	BB	AA	AA	BB	AA	AA	BB	BB	BB	AA	BB	BB	BB	AA	BB	AA	AA
1	PsCam000477_417_2355	BB	AA	AA	BB	AA	BB	AA	AA	AA	AA	BB	BB	AA	BB	BB	BB	BB	BB	BB	BB	BB	BB	AA	AA	AA	AA	AA	BB	BB	AA	BB	BB	BB	BB	BB	AA	BB	BB	BB	BB	BB	BB	BB	AA	BB	AA	AA	BB
1	PsCam000478_418_1872	BB	BB	BB	AA	AA	AA	AA	AA	AA	BB	AA	AA	AA	BB	BB	AA	BB	AA	AA	AA	AA	AA	BB	BB	BB	BB	BB	BB	AA	BB	AA	AA	AA	BB	AA	AA	AA	AA	AA	AA	AA	AA	AA	AA	AA	AA	BB	AA
1	PsCam000480_420_2401	BB	AA	AA	AA	AA	AA	AA	AA	AA	AA	AA	AA	AA	AA	--	AA	AA	AA	AA	AA	AA	AA	AA	AA	AA	AA	AA	AA	AA	AA	AA	AA	AA	AA	AA	AA	AA	AA	AA	AA	BB	AA	AA	AA	AA	AA	AA	AA
1	PsCam000487_426_1043	AA	BB	AA	BB	BB	BB	AA	BB	BB	AA	BB	AA	BB	BB	AA	BB	AA	BB	BB	BB	AA	AA	BB	AA	AA	BB	AA	AA	AA	AA	BB	BB	BB	AA	BB	BB	AA	BB	BB	BB	BB	AA	BB	AA	AA	BB	BB	BB
1	PsCam000488_427_411	AA	BB	AA	AA	BB	AA	AA	BB	BB	AA	BB	AA	BB	AA	AA	BB	AA	BB	BB	BB	AA	BB	AA	AA	BB	BB	BB	BB	AA	AA	AA	BB	BB	AA	AA	BB	AA	AA	BB	BB	AA	AA	AA	AA	BB	BB	AA	BB
1	PsCam000489_428_2204	AA	BB	BB	AA	BB	BB	AA	BB	BB	AA	AA	AA	BB	BB	BB	BB	BB	BB	BB	BB	BB	BB	BB	BB	BB	BB	BB	BB	AA	BB	BB	BB	AA	AA	BB	BB	BB	BB	BB	BB	BB	BB	BB	BB	BB	AA	BB	BB
1	PsCam000491_430_631	AA	BB	BB	AA	BB	AB	AA	AA	AA	AA	BB	BB	AA	BB	BB	BB	BB	AA	BB	BB	BB	AA	BB	BB	BB	AA	BB	AA	AA	BB	BB	BB	BB	AA	BB	BB	BB	BB	BB	BB	BB	BB	AA	BB	AA	BB	AA	AA
1	PsCam000492_431_2341	AA	AA	AA	BB	AA	AA	AA	AA	AA	AA	BB	AA	AA	AA	AA	AA	AA	BB	AA	BB	AA	AA	AA	AA	AA	AA	BB	AA	AA	AA	AA	BB	AA	AA	BB	AA	AA	BB	BB	BB	BB	AA	AA	BB	AA	AA	AA	AA
1	PsCam000493_432_973	AA	AA	BB	BB	BB	BB	BB	BB	BB	AA	AA	BB	BB	BB	BB	BB	BB	BB	BB	BB	BB	BB	BB	BB	BB	AA	BB	BB	BB	BB	BB	BB	BB	BB	AA	BB	BB	BB	BB	BB	BB	BB	BB	BB	BB	BB	BB	BB
1	PsCam000495_433_305	BB	AA	AA	BB	AA	AA	AA	AA	AA	AA	AA	BB	AA	AA	AA	AA	AA	AA	AA	AA	AA	AA	AA	AA	AA	AA	AA	AA	BB	AA	AA	AA	AA	AA	AA	AA	AA	AA	AA	AA	AA	AA	AA	AA	AA	BB	AA	AA
1	PsCam000497_435_752	AA	AA	AA	BB	AA	AA	AA	BB	AA	AA	BB	AA	AA	AA	BB	AA	BB	AA	AA	AA	AA	AA	AA	BB	AA	BB	AA	AA	AA	AA	AA	AA	AA	AA	AA	AA	AA	AA	AA	AA	BB	AA	AA	AA	AA	AA	AA	AA
1	PsCam000503_440_883	BB	AA	BB	AA	AA	AA	AA	AA	AA	BB	BB	AA	AA	BB	AA	AA	AA	AA	AA	AA	AA	AA	AA	AA	AA	AA	AA	AA	AA	AA	AA	AA	AA	BB	AA	AA	AA	AA	AA	AA	BB	AA	AA	BB	AA	AA	AA	BB
1	PsCam000508_445_335	AA	BB	BB	BB	BB	BB	AA	BB	BB	AA	BB	BB	BB	AA	--	BB	BB	BB	BB	AA	AA	BB	BB	BB	BB	BB	BB	BB	AA	AA	BB	BB	BB	BB	BB	BB	AA	BB	AA	AA	BB	BB	BB	BB	BB	BB	BB	BB
1	PsCam000509_446_869	BB	AA	AA	AA	AA	AA	AA	AA	AA	AA	AA	AA	AA	AA	AA	AA	AA	AA	AA	BB	AA	AA	BB	AA	AA	AA	AA	AA	AA	AA	AA	BB	AA	AA	BB	AA	AA	AA	AA	AA	AA	AA	AA	AA	AA	AA	AA	AA
1	PsCam000514_450_633	AA	BB	AA	AA	BB	AA	BB	BB	BB	AA	BB	AA	BB	BB	BB	BB	BB	BB	BB	AA	BB	BB	BB	BB	BB	BB	BB	BB	BB	BB	AA	BB	AA	BB	BB	BB	BB	AA	AA	AA	AA	AA	BB	BB	BB	BB	BB	BB
1	PsCam000515_451_2246	BB	AA	BB	AA	BB	AA	AA	BB	BB	BB	BB	AA	BB	AA	AB	BB	BB	AA	BB	AA	AA	BB	AA	AA	AA	AA	AA	BB	AA	AA	AA	AA	BB	BB	AA	BB	AA	AA	AA	AA	AA	AA	AA	BB	BB	BB	BB	BB
1	PsCam000519_453_726	BB	BB	BB	AA	AA	AA	BB	AA	AA	BB	AA	BB	AA	BB	AA	BB	AA	AA	BB	AA	AA	AA	BB	BB	AA	BB	BB	AA	AA	BB	BB	AA	AA	BB	AA	AA	BB	AA	AA	AA	AA	AA	AA	AA	AA	AA	AA	AA
1	PsCam000535_466_1750	BB	AA	AA	AA	AA	AA	BB	AA	AA	AA	AA	BB	BB	AA	BB	BB	BB	BB	BB	AA	AA	AA	BB	AA	AA	AA	AA	BB	BB	AA	BB	AA	BB	AA	AA	AA	AA	AA	AA	AA	AA	AA	AA	AA	AA	BB	AA	BB
1	PsCam000537_468_975	BB	AA	AA	BB	AA	AA	AA	AA	AA	AA	BB	AA	AA	AA	AA	BB	AA	AA	BB	AA	AA	AA	BB	AA	BB	BB	AA	AA	AA	AA	BB	AA	BB	AA	AA	AA	AA	AA	AA	AA	AA	AA	AA	AA	AA	BB	AA	AA
1	PsCam000538_469_471	BB	AA	AA	AA	AA	AA	AA	AA	AA	BB	AA	AA	AA	BB	BB	AA	BB	AA	AA	AA	AA	BB	BB	BB	BB	BB	AA	AA	BB	BB	AA	AA	AA	BB	AA	AA	BB	AA	AA	AA	AA	AA	AA	AA	AA	AA	AA	AA
1	PsCam000540_471_278	BB	AA	BB	AA	AA	AA	BB	BB	AA	BB	AA	AA	AA	BB	BB	AA	BB	AA	AA	AA	AA	BB	BB	BB	AA	AA	AA	BB	AA	BB	AA	AA	AA	BB	AA	AA	BB	AA	AA	AA	AA	AA	BB	BB	BB	AA	AA	BB
1	PsCam000545_476_688	BB	BB	BB	BB	AA	BB	BB	AA	AA	AA	AA	BB	AA	AA	AA	BB	AA	BB	BB	BB	BB	AA	BB	AA	BB	BB	BB	AA	BB	AA	BB	BB	AA	AA	BB	BB	AA	BB	BB	BB	AA	BB	AA	AA	AA	BB	AA	AA
1	PsCam000548_479_2041	BB	AA	BB	AA	AA	AA	AA	AA	AA	AA	AA	AA	AA	BB	BB	AA	BB	AA	AA	AA	BB	AA	BB	AA	BB	BB	AA	AA	AA	BB	AA	AA	AA	AA	AA	AA	BB	AA	AA	AA	AA	BB	AA	AA	AA	AA	BB	BB
1	PsCam000549_480_6581	AA	AA	AA	BB	BB	BB	AA	AA	BB	AA	AA	BB	BB	AA	AA	AA	AA	AA	AA	--	BB	AA	BB	AA	AA	AA	AA	AA	BB	BB	BB	AA	BB	AA	AA	BB	AA	BB	--	--	BB	BB	AA	AA	AA	BB	AA	BB
1	PsCam000550_481_760	AA	BB	BB	BB	BB	BB	BB	AA	BB	BB	BB	BB	BB	AA	BB	AA	BB	AA	AA	--	AA	BB	AA	BB	AA	AA	BB	BB	BB	AA	AA	BB	AA	BB	AA	BB	AA	BB	--	--	BB	BB	AA	BB	AA	AA	BB	BB
1	PsCam000551_482_492	AA	BB	AA	AA	BB	BB	BB	BB	BB	BB	AA	AA	AA	BB	BB	AA	BB	BB	AA	BB	AA	BB	AA	BB	AA	AA	BB	BB	AA	BB	AA	BB	AA	AA	BB	AA	BB	BB	BB	BB	AA	AA	BB	BB	AA	AA	AA	BB
1	PsCam000553_483_403	BB	BB	AA	AA	AA	AA	AA	AA	BB	BB	AA	AA	AA	BB	BB	AA	BB	AA	AA	AA	AA	AA	BB	BB	AA	BB	BB	AA	AA	BB	AA	AA	AA	AA	AA	BB	BB	AA	AA	AA	AA	BB	BB	AA	BB	AA	AA	AA
1	PsCam000554_484_156	AA	BB	BB	BB	BB	AB	BB	AA	BB	BB	BB	BB	BB	BB	BB	BB	BB	BB	BB	BB	BB	AA	AA	BB	AA	BB	BB	AA	BB	BB	BB	BB	BB	BB	AA	BB	AA	BB	BB	BB	BB	BB	AA	AA	AA	BB	BB	AA
1	PsCam000555_485_1015	BB	BB	AA	AA	AA	AA	AA	AA	AA	AA	AA	AA	AA	BB	AA	BB	AA	BB	BB	AA	AA	AA	BB	AA	BB	BB	AA	AA	AA	AA	AA	AB	AA	BB	BB	AA	BB	BB	AA	AA	BB	AA	AA	AA	AA	BB	AA	AA
1	PsCam000557_487_625	AA	BB	BB	BB	BB	BB	AA	BB	BB	AA	BB	BB	BB	AA	AA	AA	AA	BB	AA	BB	BB	AA	AA	AA	AA	AA	BB	BB	AA	AA	AA	BB	BB	AA	BB	BB	AA	BB	BB	BB	BB	BB	BB	BB	BB	AA	BB	BB
1	PsCam000558_488_244	AA	AA	AA	BB	BB	BB	AA	AA	BB	BB	BB	BB	BB	AA	AA	AA	AA	AA	AA	AA	BB	AA	AA	AA	AA	BB	AA	AA	AA	BB	BB	AA	BB	BB	AA	AA	BB	AA	BB	BB	BB	BB	BB	AA	AA	BB	AA	BB
1	PsCam000560_490_2726	AA	BB	BB	BB	BB	BB	AA	AA	BB	AA	BB	BB	BB	BB	AA	BB	AA	BB	BB	BB	BB	AA	BB	AA	BB	BB	BB	AA	BB	AA	BB	BB	BB	BB	BB	BB	AA	BB	BB	BB	BB	BB	AA	AA	AA	BB	BB	AA
1	PsCam000563_493_164	AA	BB	AA	AA	BB	AA	BB	BB	BB	AA	AA	AA	BB	AA	BB	AA	BB	AA	AA	AA	AA	BB	AA	BB	BB	BB	AA	BB	BB	BB	AA	AA	BB	BB	BB	BB	BB	AA	AA	AA	AA	AA	BB	BB	BB	AA	BB	BB
1	PsCam000564_494_598	BB	AA	BB	AA	AA	AA	BB	AA	AA	AA	BB	AA	AA	AA	BB	BB	BB	BB	BB	BB	AA	AA	BB	AA	AA	AA	AA	AA	BB	AA	AA	BB	AA	BB	BB	AA	BB	BB	BB	--	BB	BB	AA	AA	AA	AA	AA	AA
1	PsCam000566_495_1686	BB	BB	BB	AA	BB	AA	BB	BB	BB	BB	AA	AA	BB	BB	BB	BB	BB	BB	BB	AA	BB	BB	BB	AA	BB	BB	BB	BB	AA	BB	BB	BB	AA	BB	BB	BB	BB	BB	BB	AA	BB	BB	BB	BB	BB	BB	BB	BB
1	PsCam000567_496_1491	AA	BB	AA	BB	BB	BB	BB	BB	BB	BB	BB	BB	BB	BB	AB	BB	BB	BB	BB	BB	AA	BB	BB	BB	BB	BB	BB	BB	BB	BB	BB	BB	BB	BB	BB	BB	AA	BB	BB	BB	BB	BB	BB	BB	BB	BB	AA	AA
1	PsCam000573_500_1887	BB	AA	AA	BB	BB	BB	BB	AA	BB	AA	BB	AA	AA	BB	BB	BB	BB	AA	BB	BB	BB	BB	BB	BB	AA	AA	AA	AA	BB	BB	BB	BB	BB	AA	AA	BB	AA	AA	BB	BB	AA	BB	AA	BB	AA	BB	AA	AA
1	PsCam000579_504_810	AA	AA	BB	AA	AA	AA	BB	BB	AA	BB	AA	AA	AA	AA	BB	AA	BB	AA	AA	AA	BB	BB	BB	BB	AA	AA	AA	BB	BB	AA	AA	AA	AA	AA	AA	AA	AA	AA	AA	AA	AA	AA	AA	BB	BB	AA	AA	AA
1	PsCam000582_505_1507	BB	AA	BB	AA	BB	AB	BB	BB	BB	BB	AA	AA	BB	BB	BB	AA	BB	BB	AA	BB	BB	BB	BB	BB	BB	BB	BB	BB	BB	BB	AA	BB	BB	BB	BB	BB	BB	BB	BB	BB	BB	BB	BB	BB	BB	BB	BB	BB
1	PsCam000586_508_403	BB	BB	AA	AA	AA	BB	AA	AA	AA	BB	AA	BB	AA	BB	BB	AA	BB	AA	AA	BB	AA	BB	BB	AA	BB	BB	BB	AA	AA	AA	BB	AA	AA	BB	AA	AA	BB	BB	AA	AA	BB	AA	AA	AA	BB	AA	AA	AA
1	PsCam000587_509_197	BB	BB	AA	AA	BB	AA	BB	AA	AA	BB	BB	AA	BB	BB	AA	AA	AA	AA	AA	AA	AA	BB	BB	AA	BB	BB	BB	BB	AA	AA	AA	AA	BB	BB	AA	AA	AA	AA	AA	AA	BB	AA	AA	AA	BB	BB	AA	BB
1	PsCam000589_511_278	AA	BB	AA	BB	BB	BB	AA	BB	BB	AA	BB	BB	BB	AA	AA	BB	AA	BB	BB	BB	BB	AA	BB	AA	BB	BB	BB	AA	BB	AA	BB	BB	BB	AA	BB	BB	AA	BB	BB	BB	AA	BB	AA	BB	AA	BB	BB	BB
1	PsCam000590_512_1192	AA	AA	AA	AA	AA	AA	AA	AA	AA	AA	BB	AA	AA	AA	AA	AA	AA	--	AA	--	BB	AA	AA	AA	AA	AA	AA	AA	AA	AA	AA	AA	AA	AA	AA	AA	AA	BB	--	--	AA	BB	AA	AA	AA	AA	AA	AA
1	PsCam000594_515_1130	BB	AA	AA	AA	AA	AA	AA	AA	AA	AA	AA	AA	AA	AA	AA	AA	AA	AA	AA	AA	AA	AA	AA	AA	AA	AA	AA	AA	AA	AA	AA	AA	AA	AA	AA	AA	AA	AA	AA	AA	AA	AA	AA	AA	AA	AA	AA	AA
1	PsCam000595_516_509	BB	AA	BB	BB	AA	BB	BB	AA	AA	AA	AA	BB	AA	AA	BB	AA	BB	BB	AA	BB	BB	AA	BB	AA	BB	BB	BB	AA	BB	AA	AA	AA	AA	AA	AA	AA	AA	BB	BB	BB	AA	BB	AA	AA	AA	AA	BB	AA
1	PsCam000598_519_2455	AA	BB	AA	AA	BB	AA	BB	BB	BB	AA	BB	AA	BB	AA	BB	BB	BB	AA	BB	AA	BB	BB	AA	BB	AA	AA	AA	BB	AA	AA	AA	--	BB	AA	AA	BB	AA	AA	AA	AA	AA	BB	BB	AA	BB	BB	BB	BB
1	PsCam000600_521_192	AA	AA	BB	BB	BB	BB	BB	AA	AA	AA	AA	BB	AA	AA	AA	AA	AA	BB	AA	BB	BB	AA	AA	AA	BB	AA	AA	AA	BB	AA	BB	BB	AA	AA	BB	BB	AA	BB	BB	BB	AA	BB	AA	AA	AA	AA	BB	AA
1	PsCam000603_524_305	AA	AA	BB	AA	AA	AA	AA	AA	AA	BB	AA	BB	BB	AA	AA	AA	AA	AA	AA	AA	AA	AA	AA	AA	AA	AA	AA	AA	BB	AA	AA	AA	AA	BB	AA	AA	AA	AA	AA	AA	AA	AA	AA	AA	AA	AA	BB	AA
1	PsCam000609_529_915	BB	BB	BB	AA	AA	AA	BB	BB	AA	BB	BB	BB	BB	BB	BB	BB	BB	AA	BB	AA	AA	BB	BB	BB	BB	BB	BB	BB	BB	BB	BB	AA	BB	BB	AA	BB	BB	AA	AA	AA	BB	BB	BB	BB	BB	BB	BB	BB
1	PsCam000610_530_230	BB	BB	BB	BB	AA	BB	BB	AA	AA	BB	BB	BB	AA	BB	BB	AA	BB	AA	AA	AA	BB	BB	BB	BB	BB	BB	BB	AA	BB	BB	BB	BB	AA	BB	BB	BB	BB	BB	AA	AA	BB	BB	AA	AA	AA	BB	AA	AA
1	PsCam000617_537_672	AA	AA	BB	BB	BB	BB	BB	BB	BB	BB	BB	BB	BB	AA	AA	BB	AA	--	BB	AA	--	AA	AA	BB	BB	BB	AA	BB	BB	AA	AA	AA	BB	BB	AA	BB	BB	BB	BB	--	BB	--	BB	BB	BB	BB	BB	BB
1	PsCam000620_539_1116	BB	BB	AA	AA	AA	BB	AA	BB	AA	AA	AA	BB	AA	AA	AA	AA	AA	AA	AA	AA	AA	BB	AA	AA	BB	AA	AA	BB	AA	AA	AA	AA	AA	AA	AA	AA	BB	AA	AA	AA	AA	AA	AA	AA	BB	AA	AA	AA
1	PsCam000623_542_2652	BB	AA	BB	BB	BB	AA	BB	AA	BB	BB	BB	BB	BB	BB	BB	BB	BB	BB	BB	BB	BB	BB	AB	BB	AA	AA	BB	AA	BB	BB	BB	BB	BB	BB	BB	BB	BB	BB	BB	BB	BB	BB	AA	AA	AA	AA	BB	BB
1	PsCam000626_545_297	AA	BB	BB	BB	AA	BB	BB	AA	AA	AA	AA	BB	AA	BB	AA	AA	AA	BB	AA	BB	BB	AA	BB	AA	AA	AA	BB	AA	BB	AA	BB	BB	BB	AA	BB	BB	AA	BB	BB	BB	BB	BB	AA	AA	AA	AA	AA	AA
1	PsCam000628_546_3699	AA	BB	BB	BB	BB	BB	AA	BB	BB	AA	AA	BB	BB	AA	--	BB	AA	BB	BB	BB	BB	AA	AA	BB	AA	AA	BB	BB	BB	AA	BB	BB	BB	BB	BB	AA	AA	BB	BB	BB	BB	BB	BB	BB	BB	AA	BB	BB
1	PsCam000629_547_6809	BB	BB	AA	BB	BB	BB	BB	BB	BB	BB	BB	BB	BB	BB	AA	BB	AA	BB	BB	BB	AA	AA	BB	BB	BB	BB	BB	BB	BB	BB	BB	BB	BB	AA	BB	AA	AA	BB	BB	BB	BB	AA	AA	AA	AA	BB	AA	BB
1	PsCam000633_551_170	BB	BB	AA	AA	AA	AB	BB	BB	AA	BB	AA	AA	AA	BB	BB	BB	BB	BB	BB	AA	BB	BB	BB	BB	BB	BB	BB	BB	AA	BB	AA	BB	AA	BB	BB	AA	BB	AA	AA	BB	BB	BB	BB	BB	BB	AA	AA	BB
1	PsCam000636_554_1588	AA	BB	AA	AA	BB	AA	AA	AA	BB	AA	AA	AA	BB	AA	AA	AA	AA	BB	AA	BB	AA	AA	AA	AA	AA	AA	AA	AA	AA	AA	AA	BB	BB	AA	BB	BB	AA	BB	BB	BB	BB	AA	BB	AA	AA	BB	BB	AA
1	PsCam000637_555_2452	BB	AA	BB	BB	AA	AB	BB	AA	BB	BB	BB	BB	BB	BB	BB	BB	BB	AA	BB	AA	AA	BB	BB	BB	BB	BB	AA	AA	BB	BB	BB	AA	AA	BB	AA	BB	BB	BB	AA	AA	AA	AA	AA	AA	AA	AA	AA	BB
1	PsCam000638_556_1830	BB	BB	AA	AA	AA	BB	BB	AA	BB	BB	BB	BB	AA	BB	BB	AA	BB	AA	AA	AA	AA	AA	BB	BB	BB	BB	BB	AA	AA	BB	AA	AA	AA	BB	AA	AA	BB	AA	AA	AA	AA	BB	BB	AA	AA	AA	AA	AA
1	PsCam000639_557_1225	BB	AA	AA	AA	AA	AA	AA	AA	AA	AA	BB	BB	AA	AA	AA	AA	AA	AA	AA	AA	BB	AA	AA	AA	AA	BB	BB	AA	AA	AA	AA	BB	AA	AA	BB	AA	AA	AA	AA	AA	AA	BB	AA	AA	AA	AA	BB	AA
1	PsCam000640_558_2771	AA	BB	AA	BB	BB	BB	BB	BB	AA	BB	AA	AA	BB	AA	BB	AA	BB	BB	AA	BB	BB	AA	BB	BB	AA	AA	AA	AA	BB	BB	BB	BB	BB	BB	AA	AA	AA	BB	BB	BB	BB	BB	AA	BB	BB	BB	BB	AA
1	PsCam000641_559_221	AA	BB	BB	BB	BB	BB	BB	BB	BB	BB	BB	BB	BB	BB	BB	BB	BB	BB	BB	BB	BB	BB	BB	BB	BB	BB	BB	BB	BB	BB	BB	BB	BB	AA	BB	BB	BB	BB	BB	BB	BB	BB	BB	BB	BB	BB	BB	BB
1	PsCam000643_561_392	BB	BB	BB	AA	AA	AA	AA	AA	AA	BB	AA	AA	AA	BB	BB	AA	BB	AA	AA	AA	AA	AA	BB	AA	BB	BB	BB	BB	AA	BB	AA	AA	AA	BB	AA	AA	AA	BB	AA	AA	AA	AA	AA	AA	AA	AA	BB	AA
1	PsCam000644_562_794	AA	BB	BB	BB	BB	BB	BB	BB	BB	AA	AA	BB	BB	AA	BB	BB	BB	BB	BB	BB	BB	BB	BB	BB	BB	BB	BB	BB	BB	BB	BB	BB	BB	BB	BB	BB	BB	BB	BB	BB	BB	BB	BB	BB	BB	BB	BB	BB
1	PsCam000645_563_953	AA	BB	BB	BB	AA	BB	BB	BB	AA	BB	BB	BB	AA	AA	BB	BB	BB	BB	BB	AA	AA	BB	AA	BB	BB	BB	AA	BB	BB	AA	BB	AA	AA	BB	BB	AA	BB	AA	AA	AA	AA	AA	BB	BB	BB	AA	AA	AA
1	PsCam000647_565_2039	BB	AA	BB	BB	AA	BB	BB	BB	AA	AA	BB	AA	AA	BB	BB	BB	BB	AA	BB	AA	AA	BB	BB	BB	AA	BB	BB	BB	BB	AA	BB	AA	AA	BB	BB	AA	AA	AA	AA	AA	AA	AA	AA	BB	BB	AA	BB	AA
1	PsCam000649_567_2261	BB	AA	AA	AA	BB	AA	AA	BB	BB	BB	BB	AA	BB	AA	AA	AA	AA	AA	AA	AA	AA	BB	AA	BB	AA	AA	AA	AA	BB	BB	AA	AA	AA	BB	AA	AA	BB	AA	AA	AA	AA	AA	BB	BB	BB	BB	AA	BB
1	PsCam000651_568_1351	BB	BB	BB	AA	AA	AA	BB	AA	AA	AA	AA	AA	AA	BB	BB	AA	BB	AA	AA	AA	AA	BB	AA	BB	AA	AA	AA	BB	AA	BB	AA	--	AA	AA	BB	AA	AA	BB	AA	AA	AA	AA	AA	AA	BB	AA	AA	AA
1	PsCam000652_569_2041	BB	BB	AA	AA	AA	AA	BB	BB	AA	BB	BB	BB	AA	BB	AA	AA	AA	AA	AA	AA	AA	AA	BB	AA	AA	AA	BB	AA	AA	AA	AA	AA	AA	BB	AA	AA	BB	AA	AA	AA	BB	AA	BB	BB	AA	AA	AA	AA
1	PsCam000654_571_2610	BB	AA	BB	AA	AA	AA	BB	BB	AA	BB	AA	AA	AA	BB	BB	BB	BB	AA	BB	AA	AA	BB	AA	BB	AA	AA	AA	BB	BB	BB	AA	AA	AA	BB	AA	AA	BB	--	AA	AA	AA	AA	AA	BB	BB	AA	AA	AA
1	PsCam000656_573_1971	AA	BB	BB	AA	BB	BB	AA	BB	BB	BB	AA	AA	AA	BB	BB	AA	BB	AA	AA	AA	BB	BB	AA	BB	AA	AA	BB	BB	AA	BB	AA	AA	BB	AA	AA	BB	BB	BB	AA	AA	AA	BB	BB	BB	BB	BB	BB	BB
1	PsCam000662_577_1019	BB	AA	AA	AA	AA	AA	AA	AA	AA	BB	BB	BB	AA	BB	BB	AA	BB	AA	AA	AA	BB	AA	BB	BB	AA	BB	BB	AA	AA	BB	AA	AA	AA	BB	AA	AA	BB	AA	AA	AA	AA	AA	AA	AA	AA	AA	AA	AA
1	PsCam000668_580_1903	BB	BB	BB	BB	BB	BB	BB	BB	BB	BB	AA	BB	BB	BB	BB	BB	BB	BB	BB	BB	BB	BB	BB	BB	BB	BB	BB	BB	BB	BB	BB	BB	BB	BB	BB	BB	BB	BB	BB	BB	BB	BB	BB	BB	BB	BB	BB	BB
1	PsCam000672_584_529	AA	AA	BB	AA	AA	AA	BB	BB	BB	AA	AA	BB	BB	AA	AA	AA	AA	AA	AA	--	AA	AA	AA	AA	BB	BB	BB	AA	AA	AA	AA	AA	BB	AA	AA	BB	BB	AA	AA	AA	AA	AA	AA	AA	AA	BB	AA	BB
1	PsCam000673_585_2078	AA	BB	BB	BB	BB	BB	BB	BB	BB	BB	BB	BB	BB	AA	BB	BB	BB	BB	BB	BB	BB	BB	BB	AA	BB	BB	BB	BB	BB	AA	BB	BB	BB	BB	BB	BB	BB	BB	BB	BB	BB	BB	BB	BB	BB	BB	BB	BB
1	PsCam000675_587_1214	BB	AA	AA	AA	BB	BB	AA	BB	BB	BB	BB	AA	BB	BB	BB	BB	BB	BB	BB	BB	AA	BB	BB	AA	AA	BB	AA	BB	AA	AA	AA	BB	BB	BB	BB	BB	BB	BB	BB	BB	BB	AA	BB	BB	BB	AA	BB	BB
1	PsCam000676_588_676	AA	AA	BB	BB	AA	BB	BB	AA	AA	BB	BB	BB	AA	AA	AA	BB	AA	AA	BB	BB	AA	AA	BB	AA	AA	AA	AA	AA	BB	AA	AA	AB	AA	AA	BB	AA	AA	BB	BB	BB	BB	AA	AA	BB	AA	BB	AA	AA
1	PsCam000678_590_1150	BB	BB	AA	BB	BB	BB	AA	BB	BB	BB	AA	AA	BB	AA	AA	AA	AA	BB	AA	BB	BB	BB	AA	AA	BB	BB	AA	BB	AA	AA	BB	BB	AA	AA	AA	AA	BB	BB	BB	BB	BB	AA	BB	BB	BB	BB	BB	AA
1	PsCam000679_591_1534	AA	BB	BB	AA	AA	AA	BB	BB	AA	BB	AA	AA	AA	AA	BB	AA	BB	AA	AA	AA	BB	BB	AA	BB	BB	BB	BB	BB	AA	BB	AA	BB	AA	AA	AA	AA	AA	BB	AA	AA	BB	BB	AA	AA	AA	AA	BB	BB
1	PsCam000680_592_944	AA	AA	AA	BB	AA	BB	AA	AA	BB	AA	AA	AA	BB	AA	AA	BB	AA	AA	BB	AA	BB	AA	AA	AA	AA	AA	AA	AA	AA	AA	AA	AA	BB	AA	AA	AA	BB	AA	AA	AA	AA	BB	AA	AA	AA	BB	AA	AA
1	PsCam000686_598_356	AA	AA	BB	AA	AA	AA	AA	BB	AA	AA	AA	AA	AA	AA	--	AA	BB	AA	AA	AA	AA	BB	AA	AA	AA	AA	AA	BB	BB	AA	AA	AA	AA	AA	AA	AA	AA	AA	AA	AA	AA	AA	AA	AA	BB	AA	AA	AA
1	PsCam000689_601_1864	BB	BB	AA	BB	BB	BB	BB	BB	BB	AA	AA	BB	BB	BB	--	BB	BB	BB	BB	BB	AA	BB	AA	BB	BB	BB	BB	BB	BB	BB	BB	BB	BB	BB	BB	BB	BB	BB	BB	BB	BB	AA	BB	BB	BB	BB	BB	BB
1	PsCam000691_603_456	BB	AA	AA	AA	AA	AA	AA	AA	AA	AA	AA	AA	AA	AA	AA	AA	AA	BB	AA	BB	AA	AA	AA	AA	AA	AA	AA	AA	AA	AA	AA	AA	AA	AA	AA	AA	AA	AA	BB	BB	AA	AA	BB	AA	AA	AA	AA	AA
1	PsCam000692_604_684	BB	BB	AA	BB	AA	BB	AA	BB	AA	AA	AA	AA	AA	AA	BB	AA	BB	BB	AA	BB	AA	BB	BB	AA	BB	BB	BB	BB	AA	BB	BB	BB	AA	AA	AA	AA	AA	AA	BB	AA	BB	AA	BB	BB	BB	AA	AA	AA
1	PsCam000694_606_2428	BB	AA	AA	BB	AA	AA	BB	BB	AA	AA	AA	BB	AA	BB	BB	BB	BB	BB	BB	BB	BB	BB	AA	BB	AA	AA	AA	BB	BB	BB	BB	BB	AA	AA	AA	BB	BB	BB	BB	BB	BB	BB	AA	AA	BB	BB	AA	BB
1	PsCam000695_607_1282	BB	BB	BB	BB	BB	BB	BB	BB	AA	BB	BB	BB	AA	BB	BB	BB	BB	BB	BB	BB	AA	BB	BB	BB	BB	BB	BB	BB	BB	BB	BB	BB	BB	BB	BB	BB	BB	AA	BB	BB	BB	BB	BB	BB	BB	BB	AA	BB
1	PsCam000696_608_786	BB	BB	BB	BB	AA	BB	BB	AA	AA	BB	BB	AA	AA	BB	BB	BB	BB	BB	BB	AA	BB	BB	BB	BB	BB	BB	BB	BB	BB	AA	BB	BB	AA	BB	BB	BB	AA	BB	AA	AA	BB	BB	BB	BB	BB	AA	AA	AA
1	PsCam000697_609_394	BB	BB	BB	BB	AA	BB	BB	BB	AA	BB	BB	BB	AA	BB	BB	BB	BB	BB	BB	AA	AA	BB	BB	BB	BB	BB	BB	BB	AA	BB	BB	BB	AA	BB	BB	AA	BB	AA	AA	AA	AA	AA	BB	BB	BB	BB	BB	AA
1	PsCam000701_611_3813	BB	AA	AA	AA	AA	AA	AA	AA	AA	AA	AA	AA	AA	BB	AA	AA	AA	AA	AA	AA	AA	AA	AA	AA	AA	AA	AA	AA	AA	AA	AA	AA	AA	AA	AA	AA	AA	AA	AA	AA	AA	AA	AA	AA	AA	AA	AA	AA
1	PsCam000703_612_2215	BB	BB	BB	AA	AA	BB	AA	BB	AA	BB	AA	BB	BB	AA	BB	BB	BB	AA	BB	AA	AA	BB	BB	BB	BB	AA	BB	BB	BB	BB	AA	AA	AA	AA	AA	AA	BB	AA	AA	AA	AA	BB	BB	BB	BB	AA	AA	BB
1	PsCam000706_615_1656	BB	BB	AA	AA	AA	BB	AA	AA	BB	BB	BB	AA	BB	BB	AA	AA	AA	AA	AA	AA	AA	AA	AA	BB	BB	BB	AA	AA	AA	AA	AA	AA	AA	BB	BB	AA	BB	AA	AA	AA	AA	BB	AA	AA	AA	BB	AA	BB
1	PsCam000707_616_2783	BB	AA	BB	AA	AA	AA	BB	AA	AA	AA	AA	AA	AA	AA	AA	AA	AA	AA	AA	AA	AA	AA	AA	AA	AA	AA	AA	AA	AA	BB	AA	AA	AA	AA	AA	AA	BB	AA	AA	AA	AA	AA	BB	AA	BB	AA	AA	AA
1	PsCam000715_623_752	AA	BB	BB	AA	AA	AA	BB	AA	BB	BB	BB	BB	BB	AA	AA	BB	AA	BB	BB	BB	BB	AA	AA	AA	BB	BB	BB	AA	BB	AA	AA	BB	BB	AA	BB	AA	AA	BB	BB	BB	AA	AA	AA	AA	AA	BB	BB	AA
1	PsCam000716_624_284	AA	AA	BB	BB	BB	AA	BB	BB	BB	BB	BB	BB	BB	BB	AA	BB	AA	BB	BB	BB	BB	BB	AA	BB	BB	AA	AA	BB	BB	BB	BB	BB	BB	BB	BB	BB	BB	BB	BB	BB	BB	BB	BB	BB	BB	BB	BB	BB
1	PsCam000717_625_1246	AA	BB	BB	BB	BB	BB	BB	BB	BB	BB	BB	BB	BB	BB	BB	BB	BB	BB	BB	BB	BB	BB	BB	AA	BB	BB	BB	BB	BB	BB	BB	AA	BB	BB	AA	BB	AA	--	BB	BB	AA	BB	BB	BB	BB	BB	AA	BB
1	PsCam000730_636_95	AA	AA	BB	BB	BB	AA	BB	BB	BB	BB	AA	BB	BB	AA	BB	BB	BB	BB	BB	BB	BB	BB	BB	BB	AA	AA	AA	BB	BB	AA	BB	--	BB	AA	AA	BB	AA	BB	BB	BB	BB	BB	AA	BB	BB	BB	BB	BB
1	PsCam000731_637_906	BB	AA	AA	BB	AA	BB	AA	AA	AA	AA	BB	AA	AA	AA	AA	BB	AA	AA	BB	AA	AA	AA	AA	AA	AA	AA	AA	AA	AA	AA	BB	BB	BB	BB	BB	BB	AA	AA	AA	AA	AA	BB	BB	AA	BB	BB	AA	AA
1	PsCam000734_639_512	BB	BB	BB	BB	AA	BB	BB	BB	AA	AA	AA	BB	AA	AA	BB	AA	BB	AA	AA	AA	BB	BB	BB	BB	AA	BB	AA	BB	BB	BB	BB	AA	AA	AA	AA	AA	AA	AA	AA	AA	BB	BB	BB	BB	BB	AA	BB	AA
1	PsCam000739_643_812	BB	BB	AA	BB	BB	BB	AA	AA	BB	BB	BB	BB	BB	BB	AA	AA	AA	BB	AA	BB	BB	AA	AA	AA	AA	BB	BB	AA	BB	AA	BB	BB	BB	BB	BB	BB	AA	BB	AA	BB	BB	BB	AA	BB	AA	BB	AA	AA
1	PsCam000741_645_2977	BB	AA	BB	AA	AA	AA	BB	BB	AA	BB	BB	BB	BB	BB	BB	BB	BB	AA	BB	BB	AA	AA	AA	BB	AA	AA	AA	BB	AA	BB	AA	AA	BB	BB	AA	BB	BB	AA	AA	BB	BB	AA	BB	BB	BB	BB	BB	AA
1	PsCam000742_646_567	AA	AA	AA	AA	AA	AA	AA	AA	AA	AA	BB	AA	AA	AA	AA	AA	AA	BB	AA	AA	AA	AA	AA	AA	AA	BB	BB	AA	AA	AA	AA	BB	AA	AA	BB	AA	BB	AA	AA	AA	AA	AA	AA	AA	AA	AA	AA	BB
1	PsCam000747_650_109	BB	AA	BB	AA	AA	AA	BB	BB	AA	BB	AA	BB	AA	BB	BB	AA	BB	AA	AA	BB	AA	BB	BB	BB	BB	BB	AA	AA	AA	BB	AA	AA	AA	BB	AA	BB	BB	AA	BB	--	AA	AA	BB	BB	BB	BB	BB	AA
1	PsCam000760_659_3628	AA	BB	AA	BB	AA	BB	AA	AA	AA	AA	BB	AA	AA	AA	AA	AA	AA	BB	AA	AA	AA	AA	AA	AA	AA	AA	BB	AA	BB	AA	BB	BB	AA	AA	BB	AA	AA	AA	AA	AA	AA	AA	BB	AA	AA	AA	AA	AA
1	PsCam000762_660_961	BB	AA	AA	AA	AA	AA	AA	AA	AA	AA	AA	AA	AA	AA	AA	AA	AA	BB	AA	AA	AA	AA	AA	AA	AA	AA	AA	AA	AA	AA	AA	AA	AA	AA	AA	AA	AA	AA	AA	AA	AA	AA	AA	AA	AA	AA	AA	AA
1	PsCam000766_663_1614	AA	AA	BB	AA	BB	AA	BB	BB	BB	AA	AA	AA	BB	AA	AA	BB	AA	BB	BB	BB	AA	BB	BB	AA	BB	AA	BB	BB	BB	BB	AA	BB	BB	AA	AA	BB	AA	BB	BB	BB	BB	AA	BB	BB	BB	AA	AA	BB
1	PsCam000771_668_1308	BB	AA	AA	AA	AA	AA	AA	AA	AA	AA	AA	AA	AA	AA	AA	BB	AA	AA	BB	AA	AA	AA	AA	AA	AA	BB	BB	AA	AA	AA	AA	AA	AA	AA	AA	AA	AA	AA	AA	AA	BB	AA	AA	AA	AA	AA	AA	AA
1	PsCam000784_677_1573	AA	AA	BB	BB	BB	BB	BB	BB	BB	BB	AA	BB	BB	BB	BB	AA	BB	BB	AA	BB	BB	BB	AA	BB	BB	BB	BB	BB	BB	BB	BB	AA	BB	BB	AA	BB	BB	AA	BB	BB	BB	BB	BB	BB	BB	BB	BB	BB
1	PsCam000785_678_3101	BB	BB	BB	AA	AA	BB	BB	AA	AA	BB	BB	AA	AA	BB	BB	BB	BB	BB	BB	AA	BB	AA	BB	BB	BB	BB	BB	AA	AA	BB	AA	AA	AA	BB	AA	AA	BB	AA	AA	AA	AA	BB	AA	BB	AA	AA	AA	BB
1	PsCam000787_679_143	BB	BB	BB	AA	AA	AA	BB	AA	AA	BB	BB	BB	AA	BB	BB	AA	BB	BB	AA	BB	BB	AA	BB	BB	AA	AA	AA	BB	BB	BB	AA	BB	AA	BB	BB	AA	BB	AA	BB	BB	BB	BB	BB	AA	AA	AA	AA	AA
1	PsCam000790_681_396	AA	AA	AA	AA	BB	AA	AA	BB	BB	AA	--	AA	BB	AA	AA	AA	AA	BB	AA	BB	BB	BB	AA	AA	AA	AA	AA	BB	AA	AA	AA	AB	BB	AA	AA	BB	AA	AA	BB	BB	AA	BB	BB	AA	BB	AA	BB	BB
1	PsCam000797_687_2000	BB	AA	AA	AA	BB	AA	BB	AA	BB	AA	AA	BB	BB	AA	BB	AA	BB	AA	AA	AA	BB	AA	AA	BB	AA	AA	AA	AA	AA	AA	AA	AB	AA	BB	AA	BB	AA	AA	AA	BB	BB	AA	BB	BB	AA	AA	BB	BB
1	PsCam000798_688_1433	BB	AA	BB	AA	BB	AA	BB	BB	BB	BB	AA	AA	BB	BB	AA	AA	AA	AA	AA	AA	AA	BB	BB	AA	AA	AA	AA	BB	AA	AA	AA	AA	BB	BB	AA	BB	AA	AA	--	AA	AA	AA	BB	AA	BB	BB	AA	AA
1	PsCam000800_690_598	AA	AA	AA	AA	BB	AA	AA	AA	BB	AA	BB	AA	BB	AA	AA	BB	AA	BB	BB	BB	AA	AA	AA	AA	AA	BB	AA	AA	AA	AA	AA	BB	BB	AA	BB	BB	AA	BB	BB	BB	AA	AA	AA	BB	AA	AA	AA	BB
1	PsCam000802_692_1696	AA	AA	AA	AA	AA	AA	AA	AA	AA	AA	BB	AA	AA	AA	AA	AA	AA	AA	AA	AA	AA	AA	AA	AA	AA	AA	AA	AA	BB	AA	AA	AA	AA	BB	AA	AA	AA	AA	AA	AA	AA	AA	AA	AA	AA	AA	AA	AA
1	PsCam000805_693_803	AA	AA	AA	AA	AA	AA	AA	BB	AA	AA	AA	AA	AA	AA	AA	AA	AA	AA	AA	AA	AA	AA	AA	AA	AA	AA	AA	AA	AA	AA	AA	AA	AA	AA	AA	AA	AA	AA	AA	AA	AA	AA	AA	AA	BB	AA	AA	AA
1	PsCam000807_695_2177	BB	BB	AA	BB	AA	BB	AA	AA	AA	AA	AA	AA	AA	AA	AA	BB	AA	AA	BB	AA	AA	AA	AA	AA	BB	AA	BB	AA	AA	AA	BB	AA	AA	BB	AA	AA	AA	AA	AA	AA	AA	AA	AA	AA	AA	AA	AA	AA
1	PsCam000808_696_505	AA	BB	BB	BB	AA	BB	AA	BB	AA	BB	BB	BB	AA	AA	--	AA	AA	BB	AA	AA	BB	AA	AA	AA	BB	BB	BB	AA	BB	AA	AA	BB	AA	AA	AA	AA	AA	BB	AA	AA	BB	BB	AA	BB	BB	AA	AA	AA
1	PsCam000811_698_79	AA	BB	BB	BB	BB	BB	BB	BB	BB	BB	BB	BB	BB	BB	BB	BB	BB	BB	BB	BB	BB	BB	BB	BB	BB	BB	BB	BB	BB	BB	BB	BB	BB	BB	BB	BB	BB	BB	BB	BB	AA	BB	BB	BB	BB	BB	BB	BB
1	PsCam000813_700_489	BB	AA	AA	BB	AA	AA	BB	AA	BB	AA	AA	AA	BB	AA	AA	BB	AA	BB	BB	AA	AA	AA	BB	AA	BB	BB	AA	AA	BB	AA	AA	AA	BB	BB	AA	BB	AA	BB	AA	AA	BB	AA	AA	BB	AA	BB	AA	BB
1	PsCam000821_707_826	BB	BB	AA	AA	AA	AA	BB	AA	AA	BB	BB	AA	AA	BB	AB	BB	AA	--	BB	BB	AA	AA	BB	AA	BB	BB	AA	AA	AA	AA	AA	AA	AA	BB	AA	AA	BB	AA	AA	BB	BB	AA	AA	BB	AA	AA	BB	AA
1	PsCam000825_711_1690	AA	BB	BB	BB	BB	BB	BB	BB	BB	BB	BB	BB	BB	BB	BB	BB	BB	AA	BB	AA	BB	BB	BB	BB	BB	BB	BB	BB	BB	BB	BB	BB	BB	BB	BB	BB	BB	BB	AA	AA	BB	BB	BB	BB	BB	BB	BB	BB
1	PsCam000826_712_317	AA	BB	AA	AA	AA	AA	AA	BB	AA	AA	AA	AA	AA	AA	AA	AA	AA	AA	AA	AA	AA	AA	AA	AA	AA	AA	AA	BB	AA	AA	BB	AB	BB	AA	AA	AA	AA	AA	AA	AA	AA	AA	AA	AA	AA	AA	AA	BB
1	PsCam000827_713_379	AA	BB	AA	AA	AA	AA	BB	AA	BB	BB	AA	AA	BB	AA	BB	BB	BB	BB	BB	BB	AA	AA	AA	BB	BB	AA	AA	AA	AA	AA	AA	AA	BB	BB	BB	AA	AA	AA	BB	BB	AA	AA	AA	AA	AA	AA	AA	AA
1	PsCam000828_714_2359	AA	BB	BB	AA	AA	BB	BB	AA	BB	BB	BB	BB	BB	BB	BB	AA	BB	BB	AA	BB	BB	AA	AA	BB	BB	BB	BB	AA	AA	AA	AA	BB	BB	AA	AA	BB	AA	BB	BB	BB	BB	BB	AA	AA	AA	AA	BB	AA
1	PsCam000831_717_1514	BB	AA	BB	BB	BB	BB	BB	AA	BB	AA	AA	BB	BB	BB	BB	BB	BB	AA	BB	BB	AA	AA	BB	AA	BB	BB	BB	AA	BB	BB	AA	AA	AA	AA	AA	BB	BB	BB	AA	AA	BB	AA	AA	BB	AA	AA	BB	BB
1	PsCam000834_719_606	AA	BB	BB	AA	AA	AA	BB	BB	BB	AA	BB	BB	BB	AA	BB	AA	BB	BB	AA	BB	BB	AA	AA	BB	BB	BB	BB	AA	BB	AA	AA	BB	BB	AA	AA	BB	AA	BB	AA	BB	BB	BB	AA	AA	BB	BB	BB	BB
1	PsCam000835_720_1453	BB	BB	AA	BB	BB	BB	BB	AA	BB	BB	BB	BB	BB	BB	BB	BB	BB	BB	BB	BB	BB	BB	BB	AA	BB	BB	BB	BB	AA	BB	BB	BB	BB	BB	BB	BB	BB	BB	BB	BB	BB	BB	BB	BB	AA	BB	BB	BB
1	PsCam000836_721_622	BB	BB	AA	BB	BB	BB	AA	BB	AA	BB	BB	BB	AA	BB	AA	BB	AA	BB	BB	BB	BB	BB	BB	AA	BB	BB	BB	BB	BB	BB	BB	BB	BB	AA	BB	BB	BB	BB	BB	BB	BB	BB	BB	BB	BB	BB	BB	BB
1	PsCam000840_723_1948	AA	BB	AA	BB	BB	BB	AA	BB	BB	BB	BB	BB	BB	BB	--	BB	AA	BB	BB	BB	BB	AA	AA	AA	BB	BB	BB	AA	AA	BB	BB	BB	BB	BB	BB	BB	BB	AA	BB	BB	BB	BB	BB	AA	AA	BB	BB	BB
1	PsCam000844_724_257	AA	BB	BB	BB	BB	BB	AA	AA	BB	BB	BB	BB	BB	AA	--	BB	BB	BB	BB	BB	BB	AA	AA	AA	BB	BB	BB	AA	BB	BB	AA	BB	AA	BB	BB	BB	BB	BB	BB	BB	BB	BB	BB	BB	AA	AA	BB	BB
1	PsCam000847_726_255	BB	AA	BB	AA	AA	AA	BB	AA	AA	BB	AA	BB	AA	BB	BB	BB	BB	AA	BB	AA	AA	BB	AA	BB	BB	AA	AA	BB	AA	BB	BB	AA	AA	BB	AA	AA	BB	AA	AA	AA	AA	AA	AA	BB	BB	AA	BB	AA
1	PsCam000852_730_514	BB	BB	BB	BB	BB	AA	BB	AA	BB	BB	AA	BB	BB	AA	BB	BB	BB	BB	BB	BB	AA	AA	AA	BB	AA	AA	AA	AA	BB	BB	AA	BB	AA	BB	AA	AA	BB	BB	BB	BB	AA	BB	BB	BB	AA	AA	BB	BB
1	PsCam000856_732_59	BB	BB	AA	AA	AA	AA	BB	BB	AA	AA	AA	BB	AA	BB	BB	AA	BB	AA	AA	BB	BB	BB	BB	BB	AA	BB	BB	BB	AA	BB	AA	BB	AA	AA	AA	AA	AA	BB	BB	BB	BB	BB	AA	AA	AA	AA	BB	AA
1	PsCam000859_734_1067	BB	AA	AA	BB	AA	BB	BB	AA	AA	BB	BB	BB	AA	BB	BB	BB	BB	BB	BB	BB	BB	AA	BB	AA	BB	AA	BB	BB	AA	AA	BB	BB	AA	BB	BB	AA	BB	BB	BB	BB	BB	AA	AA	AA	AA	AA	BB	AA
1	PsCam000861_736_358	AA	BB	AA	AA	BB	BB	AA	AA	AA	BB	BB	BB	BB	AA	AA	AA	AA	--	AA	AA	AA	AA	AA	AA	BB	BB	BB	AA	AA	AA	BB	AB	BB	BB	BB	BB	AA	BB	AA	AA	BB	AA	BB	AA	AA	AA	AA	AA
1	PsCam000864_738_600	AA	BB	BB	BB	BB	BB	AA	BB	BB	AA	BB	BB	BB	BB	BB	BB	BB	AA	BB	AA	BB	BB	BB	AA	AA	BB	AA	BB	BB	AA	BB	BB	BB	AA	BB	AA	AA	BB	AA	AA	BB	BB	BB	BB	BB	AA	BB	BB
1	PsCam000865_739_2212	AA	BB	BB	AA	BB	AA	AA	BB	BB	AA	AA	AA	BB	AA	AA	AA	AA	BB	AA	--	AA	BB	AA	AA	AA	AA	BB	BB	AA	AA	AA	BB	AA	AA	AA	BB	BB	BB	--	BB	BB	BB	AA	AA	BB	AA	BB	BB
1	PsCam000872_745_1236	BB	AA	AA	AA	AA	AA	AA	AA	AA	AA	AA	AA	AA	BB	AA	AA	AA	AA	AA	AA	AA	AA	BB	AA	BB	BB	AA	AA	AA	AA	BB	AA	AA	AA	AA	AA	AA	AA	AA	AA	AA	AA	AA	AA	AA	AA	AA	AA
1	PsCam000874_746_2288	AA	BB	AA	AA	AA	AA	AA	AA	BB	AA	AA	AA	BB	AA	AA	AA	AA	BB	AA	BB	BB	BB	AA	AA	AA	AA	AA	BB	AA	AA	AA	BB	AA	AA	BB	AA	AA	BB	BB	BB	AA	BB	AA	BB	AA	AA	AA	AA
1	PsCam000879_750_98	BB	BB	BB	BB	AA	BB	BB	AA	AA	BB	BB	BB	AA	BB	BB	BB	BB	BB	BB	BB	BB	BB	BB	AA	AA	AA	AB	BB	BB	BB	AA	BB	AA	BB	BB	BB	BB	AA	BB	BB	BB	BB	BB	BB	BB	AA	BB	BB
1	PsCam000880_751_490	AA	BB	BB	BB	BB	BB	BB	BB	BB	BB	BB	BB	BB	AA	BB	AA	BB	BB	AA	BB	BB	BB	BB	BB	BB	BB	BB	BB	BB	AA	BB	BB	BB	BB	BB	BB	AA	BB	BB	BB	BB	BB	BB	BB	BB	BB	BB	BB
1	PsCam000881_752_426	BB	BB	AA	AA	BB	AA	BB	BB	BB	BB	BB	AA	BB	AA	BB	BB	BB	BB	BB	BB	AA	BB	BB	AA	BB	BB	BB	BB	AA	BB	BB	BB	AA	BB	BB	AA	BB	--	BB	BB	BB	AA	BB	BB	BB	AA	BB	BB
1	PsCam000883_754_3250	AA	AA	BB	AA	AA	AA	AA	AA	AA	AA	AA	AA	AA	AA	BB	AA	BB	AA	AA	AA	AA	BB	AA	BB	AA	AA	AA	AA	AA	BB	AA	AA	AA	AA	AA	AA	AA	AA	AA	AA	AA	AA	AA	AA	AA	AA	AA	AA
1	PsCam000885_755_178	AA	AA	BB	BB	BB	BB	BB	BB	BB	BB	BB	BB	BB	BB	BB	BB	BB	AA	BB	BB	AA	BB	BB	BB	BB	BB	BB	BB	BB	BB	BB	AA	BB	BB	BB	BB	BB	AA	BB	BB	AA	AA	BB	BB	BB	BB	BB	BB
1	PsCam000887_756_1649	BB	AA	BB	AA	AA	AA	AA	AA	AA	BB	BB	BB	BB	BB	BB	BB	BB	BB	BB	BB	AA	BB	BB	BB	BB	BB	AA	AA	AA	BB	BB	AA	AA	BB	AA	AA	AA	BB	BB	BB	BB	BB	AA	AA	AA	AA	AA	BB
1	PsCam000889_757_1311	AA	BB	AA	BB	AA	BB	BB	BB	BB	BB	BB	BB	BB	AA	AA	BB	AA	AA	BB	AA	BB	AA	AA	AA	AA	AA	AA	BB	BB	BB	BB	AB	BB	AA	AA	BB	BB	AA	AA	AA	AA	BB	AA	AA	AA	BB	AA	BB
1	PsCam000890_758_1442	BB	AA	AA	BB	AA	BB	AA	BB	AA	AA	AA	AA	AA	AA	AA	BB	AA	AA	BB	AA	AA	BB	BB	AA	BB	AA	AA	BB	BB	AA	BB	AA	BB	AA	BB	BB	BB	--	AA	AA	AA	AA	BB	BB	BB	BB	AA	BB
1	PsCam000896_764_868	AA	AA	BB	BB	BB	BB	AA	BB	BB	AA	BB	BB	BB	BB	AA	BB	AA	AA	BB	AA	BB	BB	AA	BB	AA	AA	AA	AA	BB	BB	BB	AA	BB	AA	AA	BB	BB	BB	AA	AA	BB	BB	BB	BB	AA	BB	BB	BB
1	PsCam000898_765_1728	AA	BB	AA	AA	BB	BB	AA	AA	BB	BB	BB	BB	BB	BB	AA	BB	AA	AA	BB	AA	BB	BB	BB	AA	BB	BB	BB	BB	AA	AA	BB	BB	BB	BB	AA	BB	BB	BB	AA	AA	BB	BB	BB	BB	BB	BB	BB	BB
1	PsCam000901_767_1487	BB	BB	AA	BB	BB	BB	AA	AA	AA	AA	BB	BB	AA	AA	BB	BB	BB	BB	BB	BB	BB	AA	BB	AA	BB	BB	BB	AA	BB	AA	BB	--	BB	AA	AA	AA	AA	AA	BB	BB	BB	BB	AA	AA	AA	AA	AA	AA
1	PsCam000903_769_793	AA	BB	AA	AA	BB	AA	AA	BB	BB	AA	AA	AA	BB	AA	AA	AA	AA	AA	AA	AA	AA	BB	BB	AA	AA	AA	AA	BB	AA	AA	BB	BB	BB	AA	BB	BB	AA	AA	AA	AA	AA	AA	BB	AA	BB	AA	BB	BB
1	PsCam000907_772_3250	BB	AA	AA	AA	AA	AA	BB	AA	AA	AA	AA	AA	AA	AA	AA	AA	AA	BB	AA	BB	AA	AA	AA	AA	BB	AA	BB	AA	AA	AA	AA	--	AA	AA	AA	AA	AA	AA	BB	BB	AA	AA	AA	AA	AA	AA	BB	AA
1	PsCam000915_777_561	BB	AA	AA	AA	AA	AA	AA	AA	AA	AA	AA	AA	AA	AA	--	AA	AA	AA	AA	AA	AA	AA	AA	AA	AA	AA	AA	AA	AA	AA	BB	AA	AA	BB	AA	AA	BB	AA	AA	AA	AA	AA	AA	AA	BB	AA	AA	AA
1	PsCam000920_781_465	BB	AA	BB	AA	AA	AA	BB	BB	AA	BB	BB	BB	AA	BB	BB	AA	BB	AA	AA	AA	AA	AA	BB	BB	AA	BB	BB	AA	AA	BB	AA	AA	AA	BB	--	AA	AA	AA	AA	AA	AA	AA	AA	AA	AA	AA	BB	BB
1	PsCam000922_782_37	AA	AA	BB	AA	AA	AA	BB	AA	AA	AA	AA	AA	AA	AA	BB	AA	BB	AA	AA	AA	AA	BB	AA	AA	BB	BB	BB	BB	AA	AA	AA	AB	BB	AA	BB	AA	AA	BB	AA	AA	AA	AA	AA	AA	BB	BB	AA	BB
1	PsCam000923_783_415	BB	AA	AA	AA	AA	AA	AA	AA	AA	AA	AA	BB	AA	BB	--	BB	BB	BB	BB	BB	BB	AA	AA	AA	AA	AA	AA	AA	BB	AA	AA	AA	AA	AA	AA	AA	AA	BB	BB	BB	BB	AA	BB	AA	AA	AA	AA	AA
1	PsCam000929_789_173	AA	--	BB	BB	BB	BB	BB	AA	AA	BB	AA	BB	AA	AA	BB	BB	BB	BB	BB	BB	BB	BB	BB	AA	AA	--	--	AA	AA	AA	AA	AA	BB	BB	AA	AA	BB	BB	BB	BB	BB	AA	AA	BB	AA	BB	BB	BB
1	PsCam000930_790_113	AA	AA	AA	AA	AA	AA	BB	BB	AA	AA	AA	AA	AA	AA	AA	AA	AA	AA	AA	AA	AA	BB	AA	BB	AA	AA	AA	BB	AA	BB	AA	AA	AA	BB	AA	AA	BB	AA	AA	AA	AA	AA	AA	AA	BB	AA	AA	AA
1	PsCam000934_793_606	BB	BB	BB	AA	AA	AA	BB	AA	AA	BB	AA	--	AA	BB	BB	AA	BB	AA	AA	BB	AA	AA	BB	BB	BB	AA	BB	AA	AA	BB	BB	--	AA	BB	AA	AA	BB	AA	BB	AA	AA	AA	AA	AA	AA	BB	AA	AA
1	PsCam000938_797_1705	BB	AA	AA	AA	AA	AA	AA	AA	AA	AA	AA	AA	AA	AA	AA	AA	AA	AA	AA	AA	--	AA	AA	AA	AA	AA	AA	AA	AA	AA	AA	AA	AA	AA	AA	AA	AA	BB	--	AA	AA	--	AA	AA	AA	AA	AA	AA
1	PsCam000939_798_301	AA	BB	AA	BB	BB	BB	BB	AA	AA	AA	BB	AA	BB	BB	AA	BB	AA	BB	BB	AA	BB	AA	AA	AA	AA	AA	BB	BB	BB	AA	AA	BB	AA	AA	BB	BB	AA	BB	BB	BB	BB	AA	BB	BB	BB	BB	AA	BB
1	PsCam000940_799_293	AA	BB	BB	BB	BB	BB	BB	AA	BB	BB	AA	BB	BB	AA	AA	BB	AA	BB	BB	BB	BB	AA	AA	AA	AA	BB	BB	AA	BB	AA	BB	BB	BB	AA	BB	BB	AA	BB	BB	BB	BB	BB	AA	BB	AA	BB	AA	AA
1	PsCam000942_801_312	BB	BB	BB	AA	BB	AA	AA	AA	BB	BB	BB	AA	BB	BB	BB	BB	BB	BB	BB	BB	AA	BB	BB	AA	BB	BB	BB	BB	AA	BB	AA	BB	BB	BB	BB	BB	AA	BB	BB	BB	BB	AA	AA	--	BB	BB	BB	BB
1	PsCam000943_802_2706	AA	AA	AA	BB	AA	AA	AA	AA	AA	BB	BB	BB	AA	AA	AA	AA	AA	BB	AA	BB	BB	AA	AA	AA	AA	AA	AA	AA	BB	AA	BB	BB	AA	AA	AA	AA	AA	BB	BB	BB	BB	AA	AA	AA	AA	AA	BB	AA
1	PsCam000946_805_203	BB	BB	AA	BB	BB	BB	AA	BB	BB	AA	BB	BB	BB	AA	BB	BB	BB	BB	BB	BB	BB	AA	AA	AA	BB	BB	BB	AA	BB	AA	BB	BB	BB	AA	BB	BB	AA	BB	BB	BB	BB	BB	AA	BB	AA	BB	AA	BB
1	PsCam000948_806_1188	BB	BB	BB	AA	AA	AA	AA	AA	AA	BB	AA	BB	AA	BB	BB	BB	BB	BB	BB	BB	AA	AA	BB	AA	BB	BB	BB	AA	BB	AA	AA	BB	AA	AA	BB	AA	AA	AA	--	BB	AA	AA	BB	AA	AA	AA	AA	AA
1	PsCam000949_807_984	BB	AA	BB	BB	AA	AA	BB	BB	AA	AA	AA	BB	AA	AA	BB	BB	BB	AA	BB	AA	AA	BB	BB	BB	AA	AA	AA	BB	BB	BB	AA	AA	AA	BB	AA	AA	BB	BB	AA	AA	BB	BB	AA	AA	BB	AA	AA	AA
1	PsCam000956_814_758	AA	AA	AA	AA	BB	AA	AA	BB	BB	AA	AA	AA	BB	AA	AA	AA	AA	AA	AA	AA	AA	BB	AA	AA	AA	AA	AA	BB	AA	AA	AA	AA	BB	AA	AA	BB	AA	AA	AA	AA	AA	AA	BB	AA	BB	AA	BB	AA
1	PsCam000958_816_1084	AA	AA	AA	AA	AA	AA	AA	BB	AA	AA	AA	BB	AA	AA	AA	AA	AA	AA	AA	AA	AA	AA	AA	AA	AA	AA	AA	AA	AA	AA	AA	AA	BB	AA	AA	BB	AA	AA	AA	AA	AA	AA	AA	AA	AA	AA	AA	BB
1	PsCam000959_817_1177	AA	AA	AA	BB	BB	BB	AA	BB	BB	AA	AA	AA	BB	AA	AA	AA	AA	AA	AA	AA	AA	BB	AA	AA	AA	AA	AA	BB	BB	AA	AA	AA	BB	AA	AA	AA	AA	BB	AA	AA	AA	AA	BB	AA	BB	AA	AA	BB
1	PsCam000961_819_1296	AA	AA	AA	BB	BB	BB	BB	BB	BB	BB	AA	BB	BB	AA	--	AA	AA	BB	AA	BB	BB	AA	AA	BB	AA	AA	AA	AA	BB	BB	BB	BB	BB	BB	BB	BB	BB	BB	--	BB	BB	BB	BB	AA	BB	BB	BB	BB
1	PsCam000964_822_1107	AA	BB	AA	AA	AA	AA	AA	AA	AA	AA	BB	AA	AA	AA	AA	AA	AA	AA	AA	AA	AA	AA	AA	AA	AA	BB	AA	AA	AA	AA	AA	--	AA	AA	BB	AA	AA	AA	AA	AA	AA	AA	AA	AA	AA	AA	AA	AA
1	PsCam000965_823_1282	BB	BB	AA	BB	BB	BB	AA	AA	BB	BB	BB	AA	BB	BB	AA	BB	AA	BB	BB	AA	BB	AA	BB	AA	BB	BB	BB	AA	AA	AA	BB	BB	BB	BB	BB	BB	AA	BB	AA	AA	AA	BB	BB	AA	AA	BB	BB	BB
1	PsCam000966_824_1117	BB	AA	AA	AA	AA	AA	BB	BB	AA	AA	AA	BB	AA	BB	BB	AA	BB	BB	AA	BB	BB	BB	AA	BB	AA	AA	AA	BB	AA	BB	AA	AA	AA	AA	AA	BB	BB	AA	BB	BB	AA	BB	BB	AA	BB	BB	AA	BB
1	PsCam000969_826_604	AA	BB	BB	BB	BB	BB	BB	BB	BB	BB	AA	BB	BB	AA	BB	BB	BB	BB	BB	BB	BB	BB	BB	BB	BB	BB	BB	BB	BB	BB	BB	BB	BB	BB	BB	BB	BB	BB	BB	BB	BB	BB	BB	BB	BB	BB	BB	BB
1	PsCam000970_827_2033	AA	BB	BB	BB	BB	BB	BB	AA	AA	AA	AA	BB	AA	AA	BB	BB	BB	--	BB	BB	AA	BB	BB	BB	BB	BB	AA	BB	BB	BB	BB	BB	BB	AA	BB	BB	BB	BB	BB	BB	BB	AA	AA	AA	BB	BB	BB	BB
1	PsCam000974_831_3339	BB	BB	BB	BB	BB	BB	BB	AA	BB	AA	AA	BB	BB	AA	AA	AA	AA	AA	AA	AA	AA	AA	AA	AA	AA	AA	AA	AA	BB	AA	BB	AA	--	AA	AA	--	AA	AA	AA	AA	AA	AA	BB	AA	AA	--	AA	BB
1	PsCam000983_839_2978	BB	AA	AA	AA	AA	AA	BB	AA	AA	AA	AA	BB	AA	BB	BB	AA	BB	AA	AA	AA	BB	BB	BB	BB	BB	BB	AA	AA	AA	BB	AA	AA	AA	AA	AA	AA	AA	BB	AA	AA	BB	BB	BB	AA	AA	AA	AA	AA
1	PsCam000985_840_1484	AA	AA	AA	BB	AA	AA	BB	AA	BB	BB	AA	AA	AA	BB	BB	AA	BB	BB	AA	BB	BB	AA	BB	AA	BB	BB	BB	AA	BB	BB	BB	BB	BB	AA	BB	BB	BB	BB	AA	BB	BB	BB	BB	AA	AA	BB	BB	BB
1	PsCam000986_841_1360	AA	BB	BB	AA	BB	BB	AA	BB	BB	AA	BB	AA	AA	BB	BB	BB	BB	BB	BB	AA	BB	BB	BB	BB	BB	BB	AA	BB	AA	AA	AA	AA	AA	BB	AA	AA	AA	AA	AA	AA	AA	BB	BB	BB	BB	AA	AA	BB
1	PsCam000987_842_125	BB	BB	BB	BB	BB	BB	BB	BB	BB	BB	AA	BB	BB	BB	BB	BB	BB	BB	BB	BB	BB	BB	BB	BB	BB	BB	BB	BB	BB	BB	BB	BB	BB	BB	BB	BB	BB	BB	BB	BB	BB	BB	BB	BB	BB	BB	BB	BB
1	PsCam000988_843_261	AA	AA	BB	AA	AA	AA	BB	BB	AA	BB	AA	BB	AA	BB	BB	BB	BB	AA	BB	AA	BB	BB	AA	BB	BB	BB	AA	BB	BB	BB	AA	AA	AA	BB	AA	AA	BB	AA	AA	AA	AA	BB	AA	BB	BB	AA	AA	AA
1	PsCam000992_845_1395	BB	AA	BB	BB	BB	AA	BB	AA	AA	AA	BB	BB	AA	AA	AA	AA	AA	AA	AA	AA	BB	AA	AA	AA	AA	AA	AA	AA	BB	AA	BB	AA	BB	BB	AA	BB	AA	AA	AA	AA	AA	BB	AA	AA	AA	AA	AA	AA
1	PsCam000995_847_1288	AA	AA	BB	AA	BB	AA	AA	BB	BB	BB	AA	AA	BB	AA	--	AA	AA	AA	AA	AA	AA	BB	BB	AA	AA	AA	AA	BB	AA	BB	AA	AA	BB	AA	AA	BB	BB	BB	AA	BB	BB	AA	BB	BB	BB	BB	BB	BB
1	PsCam000997_849_1337	AA	AA	BB	BB	AA	BB	AA	AA	AA	BB	AA	BB	AA	AA	BB	AA	BB	AA	AA	AA	AA	AA	BB	BB	BB	BB	BB	AA	BB	BB	AA	AA	AA	BB	AA	AA	AA	AA	AA	AA	AA	AA	AA	AA	AA	AA	AA	AA
1	PsCam000998_850_1103	AA	BB	BB	AA	AA	AA	BB	AA	AA	AA	AA	AA	AA	AA	AA	AA	AA	AA	AA	AA	AA	AA	AA	BB	BB	BB	BB	AA	AA	BB	AA	AA	AA	AA	AA	AA	AA	AA	--	AA	AA	AA	AA	BB	AA	AA	AA	AA
1	PsCam001003_854_449	BB	AA	AA	AA	BB	AA	AA	BB	BB	AA	BB	AA	BB	BB	AA	AA	AA	BB	AA	BB	AA	BB	AA	AA	BB	AA	BB	BB	AA	AA	AA	BB	BB	AA	AA	BB	BB	AA	BB	BB	BB	AA	BB	AA	BB	AA	AA	AA
1	PsCam001004_855_392	BB	BB	BB	BB	BB	BB	BB	BB	BB	BB	AA	BB	BB	BB	BB	BB	BB	BB	BB	AA	BB	BB	BB	BB	BB	BB	BB	BB	BB	BB	BB	BB	BB	BB	BB	BB	BB	BB	BB	BB	BB	BB	BB	BB	BB	BB	BB	BB
1	PsCam001007_858_2185	AA	AA	AA	AA	AA	AA	AA	AA	AA	AA	BB	AA	AA	AA	AA	AA	AA	AA	AA	AA	AA	AA	AA	AA	AA	AA	AA	AA	AA	AA	AA	AA	AA	AA	AA	AA	AA	AA	AA	AA	AA	AA	AA	AA	AA	AA	AA	AA
1	PsCam001012_862_2599	BB	AA	AA	AA	AA	BB	AA	AA	AA	BB	AA	AA	AA	AA	AA	AA	AA	BB	AA	BB	BB	AA	AA	AA	AA	AA	AA	AA	AA	AA	AA	AB	AA	AA	BB	AA	AA	AA	BB	BB	AA	BB	AA	AA	AA	AA	AA	AA
1	PsCam001015_865_1239	BB	AA	BB	BB	AA	BB	BB	AA	AA	AA	BB	BB	AA	BB	BB	BB	BB	BB	BB	BB	BB	AA	BB	BB	AA	BB	AA	AA	BB	BB	BB	AA	AA	BB	BB	AA	BB	BB	BB	BB	AA	BB	AA	AA	AA	BB	AA	AA
1	PsCam001016_866_1872	AA	BB	AA	BB	BB	BB	BB	AA	BB	AA	AA	BB	BB	BB	BB	AA	BB	AA	AA	AA	BB	BB	BB	AA	AA	BB	AA	BB	BB	AA	BB	AA	AA	AA	AA	AA	AA	AA	AA	AA	AA	BB	AA	AA	AA	AA	AA	BB
1	PsCam001017_867_763	BB	AA	AA	AA	AA	--	BB	AA	AA	AA	BB	AA	AA	AA	BB	BB	BB	AA	BB	AA	AA	AA	BB	BB	AA	AA	AA	AA	AA	BB	AA	AA	AA	AA	BB	AA	BB	AA	AA	AA	BB	AA	BB	BB	BB	AA	AA	AA
1	PsCam001019_869_639	BB	BB	BB	AA	BB	AA	AA	AA	BB	BB	BB	AA	BB	BB	BB	BB	BB	BB	BB	AA	BB	BB	BB	BB	BB	BB	BB	BB	AA	BB	AA	AA	BB	BB	AA	BB	AA	BB	AA	AA	BB	BB	AA	--	AA	BB	BB	BB
1	PsCam001021_871_667	AA	AA	AA	BB	AA	BB	AA	AA	BB	BB	AA	AA	AA	AA	AA	BB	AA	AA	BB	AA	BB	AA	AA	AA	AA	AA	--	BB	AA	AA	AA	AA	AA	AA	AA	AA	AA	AA	AA	AA	AA	AA	AA	AA	AA	AA	AA	AA
1	PsCam001023_872_145	BB	AA	BB	BB	AA	BB	BB	AA	AA	BB	AA	BB	AA	AA	BB	AA	BB	BB	AA	BB	BB	AA	AA	BB	BB	BB	BB	AA	BB	AA	BB	BB	AA	BB	BB	AA	AA	BB	BB	BB	BB	BB	AA	AA	AA	AA	AA	AA
1	PsCam001031_878_1490	AA	AA	AA	BB	BB	BB	AA	BB	AA	BB	AA	AA	AA	BB	AA	BB	AA	AA	BB	AA	--	AA	AA	AA	BB	BB	AA	AA	AA	BB	BB	AA	BB	BB	AA	AA	BB	AA	AA	AA	AA	--	BB	AA	AA	BB	AA	BB
1	PsCam001033_880_605	BB	BB	BB	BB	AA	BB	BB	BB	AA	BB	BB	BB	AA	BB	BB	BB	BB	BB	BB	BB	BB	BB	BB	BB	BB	BB	BB	BB	BB	BB	AA	BB	BB	BB	BB	AA	BB	BB	BB	BB	BB	BB	BB	BB	BB	BB	BB	BB
1	PsCam001034_881_292	AA	BB	BB	AA	BB	AA	BB	BB	BB	BB	BB	AA	BB	AA	BB	AA	BB	AA	AA	AA	AA	BB	AA	BB	AA	AA	BB	BB	BB	BB	AA	BB	AA	BB	BB	BB	BB	AA	AA	AA	BB	AA	BB	BB	BB	BB	BB	BB
1	PsCam001038_885_1866	AA	BB	BB	AA	BB	AA	BB	BB	BB	AA	AA	BB	AA	AA	BB	BB	BB	AA	BB	AA	BB	BB	AA	BB	AA	BB	AA	BB	BB	BB	AA	BB	AA	AA	AA	BB	BB	AA	AA	AA	BB	BB	BB	BB	BB	AA	BB	AA
1	PsCam001042_888_1536	AA	AA	BB	AA	BB	AA	BB	AA	BB	AA	AA	AA	BB	AA	BB	AA	BB	AA	AA	AA	AA	BB	AA	BB	AA	AA	AA	BB	AA	AA	AA	AA	BB	BB	AA	BB	AA	AA	AA	AA	AA	AA	BB	BB	AA	AA	BB	BB
1	PsCam001043_889_1045	AA	BB	BB	AA	AA	BB	BB	BB	AA	BB	BB	AA	AA	AA	BB	BB	BB	AA	BB	AA	BB	BB	BB	BB	BB	BB	BB	BB	AA	BB	AA	AB	AA	BB	BB	AA	BB	AA	AA	AA	BB	BB	AA	AA	BB	AA	AA	AA
1	PsCam001044_890_481	AA	BB	BB	AA	BB	BB	AA	BB	BB	BB	BB	AA	BB	BB	BB	BB	BB	BB	BB	BB	BB	BB	BB	BB	BB	BB	BB	BB	AA	BB	BB	BB	BB	BB	BB	BB	BB	BB	BB	BB	BB	BB	BB	BB	BB	AA	BB	BB
1	PsCam001046_892_685	AA	AA	AA	AA	AA	AA	AA	AA	AA	AA	BB	AA	AA	AA	AA	AA	AA	AA	AA	AA	AA	AA	AA	AA	BB	AA	AA	AA	AA	BB	AA	AA	AA	AA	AA	AA	BB	AA	AA	AA	AA	AA	AA	AA	AA	AA	AA	BB
1	PsCam001049_894_1330	AA	AA	AA	AA	AA	AA	BB	AA	BB	BB	AA	AA	BB	BB	AA	AA	AA	BB	AA	BB	BB	AA	AA	AA	AA	AA	BB	AA	AA	AA	AA	BB	BB	BB	BB	BB	BB	BB	BB	BB	BB	BB	AA	AA	AA	BB	BB	BB
1	PsCam001050_895_188	AA	BB	BB	BB	AA	BB	BB	BB	AA	BB	AA	BB	AA	BB	BB	BB	BB	BB	BB	BB	BB	BB	BB	BB	BB	BB	BB	BB	BB	BB	BB	BB	BB	BB	BB	AA	BB	BB	BB	BB	BB	AA	BB	AA	BB	AA	AA	BB
1	PsCam001058_901_3262	AA	BB	AA	AA	BB	AA	AA	BB	BB	AA	BB	AA	AA	AA	AA	AA	AA	BB	AA	BB	BB	AA	AA	AA	AA	AA	BB	AA	AA	AA	AA	BB	BB	AA	BB	BB	BB	BB	BB	BB	BB	BB	AA	AA	AA	AA	AA	BB
1	PsCam001059_902_755	AA	AA	BB	BB	AA	BB	AA	BB	BB	AA	BB	BB	BB	AA	BB	BB	BB	BB	BB	BB	AA	AA	AA	BB	AA	AA	AA	AA	BB	AA	BB	BB	AA	AA	BB	BB	AA	BB	BB	BB	BB	AA	BB	--	AA	AA	BB	BB
1	PsCam001066_909_911	BB	AA	AA	AA	AA	AA	AA	BB	AA	AA	BB	AA	AA	AA	BB	AA	BB	BB	AA	AA	BB	AA	BB	AA	BB	BB	AA	AA	AA	AA	AA	AA	AA	AA	AA	AA	AA	AA	AA	--	BB	BB	AA	AA	AA	AA	BB	AA
1	PsCam001069_911_847	AA	AA	BB	BB	AA	AA	AA	AA	AA	AA	AA	AA	AA	AA	AA	AA	AA	AA	AA	AA	AA	AA	BB	AA	AA	AA	AA	AA	BB	BB	AA	AA	AA	AA	AA	AA	BB	AA	AA	AA	BB	AA	AA	AA	AA	AA	AA	AA
1	PsCam001071_913_336	BB	AA	AA	BB	AA	BB	BB	AA	AA	AA	BB	BB	AA	AA	BB	AA	BB	BB	AA	BB	BB	AA	BB	BB	AA	AA	AA	AA	AA	AA	BB	AA	BB	BB	AA	AA	AA	BB	BB	BB	BB	BB	AA	AA	AA	AA	AA	BB
1	PsCam001072_914_806	AA	BB	AA	AA	BB	BB	AA	BB	BB	BB	BB	AA	BB	BB	AA	AA	AA	BB	AA	BB	BB	BB	AA	AA	AA	AA	BB	BB	AA	AA	BB	BB	BB	AA	BB	BB	AA	BB	BB	BB	BB	AA	BB	BB	BB	AA	BB	BB
1	PsCam001073_915_161	AA	BB	BB	BB	BB	BB	BB	BB	BB	AA	BB	AA	BB	AA	BB	AA	BB	BB	AA	BB	AA	BB	AA	AA	AA	AA	AA	BB	BB	AA	BB	BB	AA	AA	BB	BB	AA	AA	BB	BB	AA	AA	AA	AA	BB	BB	BB	AA
1	PsCam001086_922_203	AA	AA	BB	AA	BB	AA	AA	BB	BB	BB	BB	AA	BB	AA	BB	BB	BB	AA	BB	AA	BB	BB	AA	BB	BB	AA	AA	BB	AA	BB	BB	BB	BB	BB	BB	BB	AA	AA	AA	AA	BB	AA	BB	AA	BB	AA	BB	AA
1	PsCam001089_924_207	BB	AA	AA	BB	AA	BB	AA	AA	AA	BB	AA	BB	AA	AA	AA	AA	AA	AA	AA	AA	AA	AA	AA	AA	AA	AA	AA	AA	BB	AA	AA	AA	AA	AA	AA	AA	AA	AA	AA	AA	AA	AA	AA	AA	AA	AA	AA	AA
1	PsCam001091_926_1990	BB	BB	BB	AA	AA	BB	AA	AA	AA	AA	AA	BB	AA	AA	AA	AA	AA	AA	AA	AA	AA	AA	BB	AA	BB	AA	BB	AA	BB	AA	AA	BB	AA	AA	AA	AA	AA	AA	AA	AA	AA	AA	AA	AA	AA	AA	AA	AA
1	PsCam001096_931_1150	AA	AA	BB	BB	AA	BB	AA	AA	AA	AA	AA	AA	AA	AA	BB	AA	BB	AA	AA	AA	AA	BB	AA	BB	AA	AA	AA	BB	BB	BB	BB	AA	AA	AA	AA	AA	AA	AA	AA	AA	AA	AA	AA	AA	BB	AA	AA	BB
1	PsCam001097_932_1489	AA	BB	BB	BB	AA	--	AA	BB	AA	BB	BB	BB	AA	BB	--	BB	AA	BB	BB	BB	BB	BB	AA	AA	BB	BB	BB	BB	BB	AA	BB	BB	AA	AA	AA	AA	AA	BB	BB	BB	AA	BB	AA	AA	BB	AA	AA	BB
1	PsCam001099_933_92	BB	AA	AA	AA	AA	AA	AA	AA	AA	BB	AA	AA	BB	BB	AA	BB	AA	AA	BB	AA	BB	AA	AA	AA	AA	AA	AA	AA	AA	AA	AA	AA	BB	BB	AA	AA	AA	AA	AA	BB	AA	BB	AA	AA	AA	BB	AA	BB
1	PsCam001101_935_617	AA	BB	AA	BB	BB	BB	BB	AA	BB	AA	BB	BB	BB	AA	BB	BB	BB	BB	BB	BB	BB	AA	BB	BB	BB	BB	BB	AA	BB	BB	AA	BB	BB	AA	BB	AA	BB	BB	BB	BB	BB	BB	AA	BB	BB	BB	BB	BB
1	PsCam001108_940_48	AA	AA	AA	BB	BB	BB	AA	AA	BB	BB	BB	BB	BB	AA	AA	AA	AA	BB	AA	AA	BB	AA	BB	AA	BB	BB	BB	AA	BB	AA	AA	AA	BB	BB	AA	AA	AA	AA	AA	AA	BB	BB	BB	BB	AA	BB	AA	BB
1	PsCam001110_942_532	BB	BB	BB	BB	BB	BB	AA	AA	AA	BB	BB	BB	AA	BB	AA	AA	AA	BB	AA	AA	AA	BB	AA	AA	AA	BB	BB	BB	BB	AA	BB	BB	AA	BB	BB	BB	AA	AA	AA	AA	BB	AA	AA	AA	AA	AA	AA	BB
1	PsCam001111_943_2115	BB	AA	AA	AA	AA	AA	BB	AA	AA	BB	BB	AA	AA	BB	AA	AA	AA	AA	AA	BB	BB	AA	AA	AA	AA	AA	AA	AA	AA	BB	BB	BB	AA	AA	AA	BB	AA	AA	AA	AA	AA	AA	AA	AA	AA	AA	BB	BB
1	PsCam001112_944_2204	BB	BB	AA	AA	AA	BB	AA	BB	AA	BB	AA	BB	AA	AA	BB	BB	BB	AA	BB	AA	AA	BB	AA	AA	BB	AA	AA	BB	AA	AA	AA	AA	AA	AA	AA	AA	BB	AA	BB	AA	AA	AA	BB	AA	BB	AA	AA	AA
1	PsCam001113_945_627	AA	AA	AA	BB	BB	--	AA	BB	BB	AA	AA	AA	BB	AA	AA	BB	AA	AA	BB	AA	BB	BB	AA	AA	AA	AA	AA	BB	BB	BB	AA	AA	BB	AA	AA	BB	BB	AA	AA	AA	BB	BB	AA	BB	AA	BB	BB	BB
1	PsCam001114_946_1476	BB	BB	BB	AA	AA	BB	AA	BB	AA	AA	AA	AA	AA	AA	BB	AA	BB	AA	AA	AA	AA	BB	AA	BB	BB	BB	BB	BB	AA	BB	AA	AA	AA	AA	AA	BB	BB	AA	AA	AA	AA	AA	BB	AA	BB	AA	BB	BB
1	PsCam001117_948_315	AA	BB	AA	BB	BB	BB	BB	BB	BB	AA	AA	AA	BB	AA	AA	BB	AA	AA	BB	AA	AA	BB	BB	AA	AA	AA	AA	BB	BB	AA	BB	BB	AA	AA	AA	AA	AA	AA	AA	AA	BB	AA	BB	BB	BB	AA	BB	BB
1	PsCam001122_949_1269	BB	AA	AA	AA	AA	AA	AA	AA	AA	AA	BB	AA	AA	AA	BB	AA	BB	AA	AA	AA	AA	AA	AA	BB	BB	AA	AA	BB	AA	BB	BB	AA	AA	AA	AA	AA	BB	BB	AA	AA	BB	BB	AA	AA	BB	AA	BB	AA
1	PsCam001125_952_225	BB	BB	BB	BB	AA	AA	AA	AA	AA	BB	AA	AA	AA	BB	BB	BB	BB	AA	BB	AA	AA	AA	BB	BB	AA	AA	AA	BB	BB	BB	BB	AA	BB	AA	AA	AA	BB	AA	AA	AA	AA	AA	BB	BB	BB	AA	AA	AA
1	PsCam001127_954_2946	AA	AA	AA	BB	BB	BB	BB	BB	BB	BB	BB	BB	BB	AA	AA	AA	AA	AA	AA	AA	AA	AA	BB	BB	AA	AA	AA	AA	AA	BB	BB	AA	BB	AA	AA	BB	AA	AA	AA	AA	BB	BB	BB	BB	AA	BB	BB	AA
1	PsCam001133_958_1429	AA	AA	BB	BB	BB	AA	AA	AA	BB	AA	AA	BB	BB	AA	BB	AA	BB	BB	AA	BB	BB	BB	AA	BB	AA	AA	BB	BB	AA	AA	BB	BB	BB	AA	BB	AA	AA	AA	BB	BB	BB	BB	BB	BB	AA	AA	BB	BB
1	PsCam001135_959_1933	AA	AA	AA	BB	AA	BB	AA	BB	AA	AA	BB	AA	AA	AA	--	AA	AA	--	AA	BB	AA	BB	AA	AA	AA	AA	AA	BB	AA	AA	BB	AA	BB	AA	AA	AA	AA	BB	BB	BB	BB	BB	AA	BB	BB	AA	AA	AA
1	PsCam001137_960_1102	BB	BB	AA	BB	BB	BB	BB	BB	BB	BB	BB	BB	BB	BB	BB	BB	BB	BB	BB	AA	BB	BB	BB	BB	BB	BB	BB	BB	BB	AA	BB	BB	BB	BB	BB	BB	AA	BB	BB	BB	BB	BB	BB	BB	BB	BB	AA	BB
1	PsCam001140_963_526	AA	BB	BB	AA	BB	BB	AA	BB	BB	AA	BB	AA	BB	AA	BB	BB	BB	BB	BB	BB	BB	BB	AA	BB	AA	AA	BB	AA	AA	BB	AA	BB	BB	AA	BB	BB	AA	AA	BB	BB	BB	BB	BB	BB	AA	BB	AA	BB
1	PsCam001148_968_692	AA	BB	AA	AA	AA	AA	AA	BB	AA	AA	AA	AA	AA	BB	AB	BB	AA	AA	BB	AA	BB	AA	BB	AA	BB	BB	BB	AA	AA	BB	BB	AA	AA	BB	BB	AA	BB	AA	BB	AA	AA	BB	AA	AA	AA	AA	AA	AA
1	PsCam001152_972_1401	BB	AA	AA	BB	AA	BB	AA	AA	AA	AA	BB	BB	AA	BB	AA	AA	AA	BB	AA	AA	AA	AA	AA	AA	AA	AA	AA	AA	AA	AA	AA	AA	AA	AA	AA	AA	AA	AA	AA	AA	AA	AA	AA	AA	AA	AA	AA	AA
1	PsCam001155_975_802	AA	AA	BB	BB	BB	AA	BB	BB	BB	AA	BB	BB	BB	AA	BB	BB	BB	AA	BB	BB	BB	BB	AB	AA	AA	AA	AA	BB	BB	BB	BB	AA	BB	AA	BB	BB	AA	AA	BB	BB	BB	AA	BB	BB	BB	AA	BB	BB
1	PsCam001157_977_1127	BB	AA	BB	AA	AA	AA	AA	BB	AA	AA	AA	BB	AA	AA	BB	AA	BB	AA	AA	AA	AA	AA	BB	BB	AA	BB	BB	AA	AA	AA	BB	AA	AA	AA	AA	AA	AA	AA	AA	AA	AA	AA	AA	AA	AA	AA	AA	BB
1	PsCam001167_984_360	AA	AA	BB	AA	BB	AA	BB	AA	BB	AA	BB	BB	AA	AA	BB	AA	BB	BB	AA	BB	BB	AA	BB	BB	AA	BB	AA	BB	BB	BB	AA	BB	AA	AA	BB	BB	BB	AA	BB	BB	AA	BB	AA	BB	AA	AA	AA	AA
1	PsCam001170_987_411	AA	AA	BB	BB	BB	BB	BB	AA	BB	BB	BB	BB	BB	AA	AA	BB	AA	BB	BB	BB	BB	AA	BB	AA	BB	BB	AA	AA	AA	AA	AA	AA	BB	BB	AA	BB	BB	BB	BB	BB	BB	BB	BB	BB	BB	BB	BB	AA
1	PsCam001173_990_224	BB	AA	BB	BB	AA	AA	BB	BB	AA	BB	AA	BB	AA	AA	BB	AA	BB	BB	AA	BB	AA	BB	BB	BB	BB	AA	AA	AA	AA	BB	BB	BB	AA	AA	BB	AA	BB	AA	BB	BB	AA	AA	BB	BB	BB	AA	BB	AA
1	PsCam001177_994_719	BB	BB	AA	BB	BB	BB	AA	BB	BB	BB	BB	BB	BB	BB	AA	BB	AA	BB	BB	BB	BB	BB	BB	AA	BB	BB	BB	BB	BB	BB	BB	BB	BB	AA	BB	AA	BB	BB	BB	BB	BB	BB	BB	BB	BB	BB	BB	BB
1	PsCam001185_1000_1593	AA	AA	BB	BB	BB	AA	AA	BB	BB	AA	BB	AA	BB	AA	AA	BB	AA	BB	BB	BB	BB	BB	AA	AA	AA	AA	AA	BB	BB	AA	BB	BB	BB	AA	BB	BB	BB	BB	BB	BB	BB	BB	BB	BB	BB	BB	BB	BB
1	PsCam001186_1001_1948	AA	AA	AA	BB	BB	BB	AA	BB	BB	AA	BB	BB	BB	AA	AA	AA	AA	BB	AA	BB	BB	BB	AA	AA	AA	AA	BB	BB	BB	AA	BB	BB	BB	AA	AA	BB	AA	BB	BB	BB	BB	BB	BB	AA	BB	BB	BB	AA
1	PsCam001188_1003_335	BB	AA	BB	AA	AA	AA	BB	AA	AA	BB	AA	AA	AA	BB	BB	AA	BB	AA	AA	AA	AA	AA	AA	AA	AA	AA	AA	AA	AA	AA	AA	AA	AA	BB	AA	AA	BB	BB	AA	AA	BB	AA	AA	BB	AA	AA	AA	BB
1	PsCam001190_1005_234	AA	BB	AA	BB	AA	BB	AA	AA	AA	AA	BB	AA	AA	AA	AA	BB	AA	BB	BB	BB	BB	AA	BB	BB	BB	BB	BB	AA	AA	AA	BB	AA	AA	BB	BB	AA	BB	BB	BB	BB	BB	BB	AA	AA	AA	AA	BB	AA
1	PsCam001194_1008_1461	AA	AA	AA	AA	AA	AA	BB	AA	BB	BB	BB	AA	AA	AA	AA	AA	AA	AA	AA	AA	BB	AA	AB	AA	AA	AA	AA	AA	AA	AA	AA	AA	AA	BB	AA	BB	AA	AA	AA	AA	AA	BB	AA	AA	AA	AA	AA	BB
1	PsCam001195_1009_1938	AA	BB	BB	BB	BB	BB	BB	AA	BB	AA	AA	BB	BB	AA	BB	BB	BB	BB	BB	BB	--	BB	BB	BB	AA	BB	BB	BB	BB	BB	BB	BB	BB	BB	BB	BB	BB	BB	BB	BB	BB	--	BB	BB	BB	BB	BB	BB
1	PsCam001197_1010_2908	AA	AA	AA	AA	BB	AA	AA	BB	BB	BB	AA	AA	BB	AA	AA	AA	AA	AA	AA	AA	AA	BB	AA	AA	BB	AA	AA	BB	AA	AA	BB	AA	BB	BB	AA	BB	AA	AA	AA	AA	AA	AA	BB	AA	BB	AA	BB	AA
1	PsCam001199_1012_481	BB	AA	BB	BB	AA	BB	AA	AA	AA	BB	BB	AA	AA	AA	BB	AA	BB	AA	AA	AA	AA	AA	AA	AA	AA	AA	AA	AA	AA	AA	AA	AA	AA	AA	BB	AA	AA	AA	AA	AA	AA	AA	AA	AA	AA	AA	AA	AA
1	PsCam001201_1014_535	BB	AA	AA	AA	AA	AA	AA	AA	AA	AA	AA	AA	AA	BB	AA	AA	AA	BB	AA	AA	BB	AA	AA	AA	BB	AA	BB	AA	AA	AA	AA	AA	AA	AA	AA	AA	AA	AA	AA	AA	AA	AA	AA	AA	AA	AA	BB	AA
1	PsCam001202_1015_1261	AA	AA	BB	AA	BB	AA	BB	BB	BB	BB	AA	AA	BB	BB	BB	BB	BB	BB	BB	BB	AA	BB	BB	BB	BB	BB	BB	BB	BB	BB	AA	AA	BB	BB	BB	AA	BB	AA	BB	BB	AA	AA	BB	BB	BB	BB	BB	AA
1	PsCam001203_1016_426	BB	BB	AA	BB	AA	AA	BB	BB	BB	BB	AA	BB	BB	AA	BB	AA	BB	AA	AA	AA	AA	AA	BB	BB	BB	AA	AA	AA	AA	BB	BB	BB	BB	AA	BB	AA	BB	AA	AA	AA	AA	AA	BB	AA	BB	BB	BB	AA
1	PsCam001208_1018_536	AA	BB	BB	BB	BB	BB	BB	AA	BB	BB	BB	BB	BB	AA	BB	AA	BB	BB	AA	BB	BB	BB	BB	BB	BB	BB	BB	BB	BB	BB	BB	BB	BB	AA	BB	BB	BB	BB	BB	BB	AA	AA	AA	BB	BB	BB	BB	BB
1	PsCam001211_1021_173	AA	AA	AA	BB	AA	BB	AA	AA	AA	AA	BB	BB	AA	AA	AA	AA	AA	AA	AA	AA	AA	AA	AA	AA	AA	AA	AA	AA	AA	AA	BB	AA	AA	AA	AA	AA	AA	AA	AA	AA	BB	AA	AA	AA	AA	AA	AA	AA
1	PsCam001213_1023_1625	BB	AA	AA	AA	AA	AA	BB	AA	BB	BB	BB	AA	BB	BB	AB	BB	BB	BB	BB	AA	BB	AA	--	AA	BB	BB	BB	AA	AA	BB	AA	BB	BB	BB	BB	BB	BB	AA	AA	AA	AA	BB	BB	BB	AA	AA	BB	AA
1	PsCam001215_1025_821	BB	AA	AA	BB	BB	AA	BB	AA	BB	BB	BB	AA	BB	BB	AA	BB	AA	AA	BB	--	AA	BB	AA	AA	AA	AA	AA	BB	AA	BB	AA	AA	AA	BB	AA	AA	--	BB	--	--	AA	BB	BB	BB	BB	AA	BB	BB
1	PsCam001217_1027_770	BB	AA	BB	AA	AA	AA	BB	BB	AA	BB	BB	AA	AA	BB	BB	AA	BB	AA	AA	AA	BB	AA	BB	BB	BB	BB	AA	BB	AA	BB	BB	AA	BB	BB	BB	AA	BB	BB	AA	AA	BB	BB	BB	BB	AA	BB	AA	AA
1	PsCam001219_1028_233	BB	AA	AA	AA	AA	AA	AA	BB	AA	AA	AA	AA	AA	BB	AA	AA	AA	--	AA	AA	AA	AA	BB	AA	AA	AA	AA	AA	AA	BB	AA	AA	AA	AA	AA	AA	AA	AA	AA	AA	AA	AA	AA	AA	AA	AA	AA	AA
1	PsCam001222_1030_102	BB	BB	BB	BB	AA	BB	AA	AA	AA	AA	AA	BB	AA	BB	AA	AA	AA	AA	AA	AA	AA	AA	BB	BB	BB	BB	BB	AA	BB	BB	BB	--	AA	BB	AA	AA	BB	BB	AA	--	BB	AA	BB	AA	AA	BB	AA	AA
1	PsCam001223_1031_441	AA	BB	AA	AA	BB	BB	AA	BB	BB	BB	BB	BB	BB	AA	AA	BB	AA	BB	BB	AA	AA	BB	BB	BB	BB	BB	BB	BB	AA	AA	AA	AA	BB	BB	AA	BB	AA	AA	AA	AA	BB	AA	BB	BB	BB	AA	BB	BB
1	PsCam001225_1033_1570	BB	AA	BB	BB	AA	BB	BB	BB	AA	BB	BB	BB	AA	BB	BB	BB	BB	--	BB	AA	BB	BB	BB	BB	BB	BB	AA	BB	BB	BB	BB	AA	BB	BB	BB	BB	BB	AA	AA	AA	AA	BB	BB	BB	AA	AA	AA	BB
1	PsCam001229_1036_284	AA	BB	BB	BB	BB	BB	BB	BB	BB	BB	BB	BB	BB	BB	BB	BB	BB	BB	BB	BB	BB	BB	BB	BB	BB	BB	BB	BB	BB	BB	BB	AB	BB	BB	AA	BB	BB	BB	BB	BB	BB	BB	BB	BB	BB	BB	BB	BB
1	PsCam001230_1037_2523	AA	BB	BB	BB	AA	BB	AA	BB	AA	AA	AA	AA	AA	AA	AA	AA	AA	BB	AA	BB	AA	BB	AA	AA	BB	BB	BB	BB	BB	AA	AA	--	AA	AA	AA	AA	BB	AA	BB	BB	BB	AA	BB	BB	BB	BB	AA	AA
1	PsCam001232_1039_1456	BB	AA	AA	--	AA	AA	AA	AA	AA	BB	BB	BB	AA	AA	AA	AA	AA	AA	AA	AA	AA	AA	BB	AA	AA	AA	AA	AA	--	AA	AA	AA	BB	BB	AA	BB	AA	AA	AA	AA	AA	AA	AA	AA	AA	BB	AA	BB
1	PsCam001246_1050_252	BB	AA	BB	AA	AA	AA	BB	BB	AA	AA	BB	AA	AA	AA	BB	BB	BB	AA	BB	AA	AA	BB	AA	BB	BB	AA	BB	BB	BB	BB	AA	AA	AA	AA	BB	AA	BB	AA	AA	AA	AA	AA	AA	BB	BB	AA	AA	AA
1	PsCam001249_1053_415	AA	BB	BB	BB	BB	BB	AA	BB	BB	BB	AA	BB	BB	AA	AA	BB	AA	AA	BB	AA	AA	AA	AA	AA	BB	AA	BB	AA	BB	AA	BB	BB	BB	AA	AA	BB	AA	BB	AA	AA	BB	BB	BB	BB	BB	BB	AA	BB
1	PsCam001252_1055_1711	AA	BB	BB	AA	BB	AA	AA	BB	BB	BB	AA	BB	BB	AA	AA	BB	AA	AA	BB	AA	BB	AA	AA	AA	BB	AA	BB	AA	BB	AA	BB	AA	BB	AA	AA	BB	AA	AA	AA	AA	AA	BB	BB	BB	BB	BB	AA	BB
1	PsCam001258_1059_149	AA	BB	BB	AA	BB	AA	BB	AA	BB	AA	BB	AA	BB	AA	BB	BB	BB	BB	BB	BB	AA	BB	AA	AA	BB	AA	BB	BB	AA	AA	AA	BB	BB	AA	AA	BB	BB	BB	AA	BB	BB	AA	BB	AA	BB	AA	BB	AA
1	PsCam001273_1070_129	BB	BB	BB	AA	AA	BB	AA	BB	AA	BB	BB	BB	AA	BB	AA	BB	AA	BB	BB	AA	AA	AA	BB	BB	BB	BB	BB	BB	AA	AA	BB	BB	AA	BB	BB	AA	BB	AA	AA	AA	AA	AA	AA	BB	BB	BB	BB	AA
1	PsCam001276_1071_1222	AA	BB	BB	AA	BB	AA	BB	BB	BB	AA	BB	AA	BB	AA	BB	BB	BB	BB	BB	BB	BB	BB	AA	BB	AA	BB	BB	BB	AA	BB	BB	BB	BB	BB	AA	AA	BB	BB	BB	BB	BB	BB	BB	BB	BB	BB	BB	BB
1	PsCam001289_1081_122	AA	BB	BB	AA	AA	BB	BB	AA	AA	AA	BB	BB	AA	AA	AA	BB	AA	BB	BB	BB	BB	BB	BB	BB	BB	BB	BB	BB	BB	BB	BB	BB	BB	AA	BB	AA	BB	BB	BB	BB	BB	BB	AA	BB	AA	BB	AA	AA
1	PsCam001290_1082_1156	BB	BB	AA	AA	AA	AA	BB	AA	BB	BB	AA	AA	AA	AA	BB	AA	BB	AA	AA	AA	AA	AA	BB	BB	BB	BB	BB	BB	AA	AA	AA	AA	AA	BB	BB	AA	AA	AA	AA	AA	BB	AA	AA	AA	BB	AA	AA	AA
1	PsCam001291_1083_475	BB	BB	BB	BB	AA	BB	BB	AA	AA	BB	BB	BB	AA	BB	BB	BB	BB	BB	BB	BB	BB	AA	BB	BB	BB	BB	BB	AA	BB	BB	BB	BB	BB	BB	BB	BB	BB	BB	BB	BB	BB	BB	BB	AA	AA	AA	AA	AA
1	PsCam001297_1086_706	BB	BB	AA	AA	AA	BB	AA	AA	AA	BB	BB	BB	AA	BB	BB	BB	BB	BB	BB	BB	AA	BB	BB	BB	BB	BB	BB	BB	BB	BB	BB	BB	BB	BB	BB	BB	BB	BB	BB	BB	BB	BB	AA	BB	BB	AA	AA	AA
1	PsCam001302_1089_1249	AA	AA	BB	BB	BB	BB	BB	BB	BB	BB	AA	BB	BB	BB	--	AA	BB	AA	AA	--	BB	BB	BB	BB	AA	AA	AA	BB	BB	AA	AA	AA	BB	AA	AA	BB	AA	AA	--	--	AA	AA	BB	BB	BB	BB	BB	BB
1	PsCam001309_1096_1483	AA	BB	AA	BB	BB	BB	BB	AA	BB	AA	BB	AA	AA	AA	BB	AA	BB	BB	AA	BB	BB	AA	AA	BB	AA	BB	BB	AA	BB	AA	BB	BB	BB	AA	AA	AA	AA	BB	BB	BB	BB	BB	AA	BB	AA	BB	BB	AA
1	PsCam001310_1097_1586	AA	BB	BB	BB	BB	BB	AA	AA	BB	BB	BB	AA	BB	AA	AA	BB	AA	AA	BB	BB	BB	AA	AA	AA	AA	AA	BB	BB	BB	AA	BB	BB	BB	BB	BB	AA	AA	BB	BB	BB	AA	BB	AA	BB	AA	BB	BB	BB
1	PsCam001320_1103_655	AA	BB	BB	AA	BB	AA	BB	BB	BB	BB	BB	BB	BB	BB	BB	AA	BB	AA	AA	AA	BB	BB	BB	BB	BB	BB	BB	BB	AA	BB	BB	AB	BB	BB	BB	BB	BB	BB	AA	AA	AA	AA	BB	BB	BB	AA	BB	BB
1	PsCam001326_1109_229	BB	AA	BB	AA	AA	AA	BB	BB	AA	BB	AA	BB	AA	BB	BB	AA	BB	AA	AA	AA	AA	AA	BB	BB	AA	BB	AA	AA	AA	BB	BB	AA	AA	AA	AA	AA	AA	AA	AA	AA	AA	AA	AA	AA	AA	BB	AA	AA
1	PsCam001329_1112_1629	BB	BB	AA	BB	BB	BB	AA	BB	BB	AA	AA	AA	AA	AA	AA	AA	AA	BB	AA	AA	AA	AA	BB	AA	BB	BB	BB	AA	AA	AA	AA	BB	AA	BB	BB	BB	BB	BB	AA	AA	BB	AA	BB	BB	BB	BB	BB	AA
1	PsCam001336_1118_1921	BB	AA	BB	AA	AA	AA	BB	BB	AA	BB	AA	BB	AA	BB	BB	AA	BB	AA	AA	AA	AA	AA	BB	BB	AA	BB	BB	AA	BB	BB	AA	AA	AA	AA	AA	AA	BB	AA	AA	AA	BB	BB	AA	AA	AA	BB	AA	BB
1	PsCam001342_1122_366	AA	AA	AA	AA	BB	AA	AA	BB	BB	AA	AA	AA	BB	AA	AA	AA	AA	AA	AA	AA	AA	AA	AA	AA	AA	AA	AA	AA	AA	AA	AA	AA	BB	AA	AA	AA	AA	AA	AA	AA	AA	AA	AA	AA	BB	BB	BB	AA
1	PsCam001343_1123_755	BB	BB	BB	BB	AA	BB	BB	BB	AA	BB	BB	BB	AA	BB	BB	BB	BB	BB	BB	BB	BB	BB	BB	BB	BB	BB	BB	BB	BB	BB	BB	BB	AA	BB	BB	AA	BB	BB	BB	BB	BB	BB	BB	BB	BB	AA	AA	BB
1	PsCam001344_1124_1247	AA	BB	AA	BB	BB	BB	AA	BB	BB	AA	AA	BB	BB	AA	AA	AA	AA	AA	AA	AA	AA	BB	AA	AA	AA	BB	BB	AA	AA	AA	AA	AA	BB	AA	AA	AA	AA	BB	AA	AA	AA	AA	AA	BB	AA	BB	AA	BB
1	PsCam001354_1131_484	BB	AA	BB	AA	BB	AB	BB	BB	BB	AA	AA	AA	BB	BB	BB	AA	BB	--	AA	AA	AA	BB	BB	BB	BB	BB	AA	BB	BB	BB	AA	AA	BB	AA	AA	BB	AA	--	AA	AA	--	AA	BB	BB	BB	AA	BB	BB
1	PsCam001356_1132_795	AA	BB	BB	AA	BB	AA	BB	BB	BB	AA	BB	BB	BB	BB	BB	AA	BB	BB	AA	BB	BB	BB	BB	BB	BB	BB	BB	BB	BB	BB	AA	BB	BB	AA	BB	BB	BB	BB	BB	BB	BB	BB	BB	BB	BB	BB	BB	BB
1	PsCam001360_1135_336	AA	AA	AA	AA	AA	AA	AA	AA	AA	AA	BB	AA	AA	AA	AA	AA	AA	AA	AA	AA	AA	AA	AA	AA	AA	AA	AA	AA	AA	AA	AA	AA	AA	AA	AA	AA	AA	AA	AA	BB	AA	AA	AA	AA	AA	AA	AA	AA
1	PsCam001366_1140_648	BB	AA	AA	AA	AA	AA	BB	AA	AA	AA	BB	AA	AA	BB	BB	AA	BB	AA	AA	AA	AA	AA	BB	BB	AA	AA	AA	AA	AA	AA	AA	AA	AA	AA	AA	AA	AA	AA	AA	AA	BB	AA	AA	AA	AA	AA	AA	AA
1	PsCam001371_1144_813	AA	BB	BB	BB	BB	BB	BB	AA	BB	BB	AA	BB	BB	BB	BB	BB	BB	BB	BB	BB	BB	AA	AA	BB	BB	BB	BB	AA	BB	AA	BB	BB	BB	AA	AA	BB	AA	AA	BB	BB	BB	BB	BB	BB	BB	BB	BB	BB
1	PsCam001372_1145_197	AA	BB	BB	AA	AA	AA	BB	BB	AA	AA	AA	AA	AA	AA	BB	AA	BB	BB	AA	BB	AA	AA	AA	BB	BB	BB	AA	AA	BB	BB	AA	AA	AA	BB	BB	AA	BB	BB	BB	BB	BB	BB	AA	AA	BB	AA	AA	AA
1	PsCam001374_1147_141	AA	BB	BB	BB	BB	BB	BB	BB	BB	BB	AA	BB	BB	BB	BB	BB	BB	BB	BB	BB	BB	BB	BB	BB	BB	BB	BB	BB	BB	BB	BB	BB	BB	BB	BB	BB	BB	BB	BB	BB	BB	BB	BB	BB	BB	BB	BB	BB
1	PsCam001376_1148_333	BB	BB	AA	BB	BB	BB	AA	BB	BB	AA	BB	BB	BB	AA	BB	BB	BB	BB	BB	BB	BB	AA	AA	BB	BB	BB	BB	AA	BB	BB	BB	AA	BB	AA	BB	BB	AA	BB	BB	BB	BB	BB	AA	BB	AA	BB	BB	BB
1	PsCam001378_1150_527	AA	BB	BB	AA	BB	AA	BB	BB	BB	AA	AA	BB	BB	BB	BB	AA	BB	BB	AA	BB	BB	AA	BB	BB	BB	BB	BB	AA	BB	BB	AA	AA	BB	AA	AA	BB	BB	BB	BB	BB	BB	BB	AA	BB	BB	BB	BB	AB
1	PsCam001381_1152_437	AA	AA	BB	AA	BB	BB	BB	BB	BB	AA	AA	AA	BB	BB	BB	BB	BB	BB	BB	BB	BB	BB	BB	BB	AA	BB	AA	BB	AA	BB	AA	AA	BB	AA	AA	BB	BB	BB	BB	AA	AA	BB	BB	BB	BB	AA	BB	BB
1	PsCam001383_1154_135	BB	BB	AA	AA	AA	AA	AA	AA	AA	AA	BB	AA	AA	AA	--	BB	AA	AA	BB	AA	AA	AA	AA	AA	BB	BB	BB	AA	AA	AA	AA	AA	AA	AA	AA	AA	AA	AA	AA	AA	AA	AA	AA	AA	AA	BB	AA	AA
1	PsCam001385_1156_536	BB	BB	BB	BB	AA	BB	BB	BB	AA	BB	BB	BB	AA	BB	BB	BB	BB	BB	BB	BB	BB	BB	BB	BB	BB	--	BB	BB	BB	BB	BB	BB	AA	BB	BB	AA	BB	BB	BB	BB	BB	BB	BB	BB	BB	AA	BB	BB
1	PsCam001386_1157_1252	AA	AA	AA	AA	AA	AA	AA	AA	BB	AA	AA	AA	BB	AA	AA	AA	AA	AA	AA	AA	AA	AA	AA	AA	AA	AA	AA	AA	AA	AA	AA	AA	AA	AA	AA	AA	AA	AA	AA	AA	AA	AA	AA	AA	AA	AA	AA	AA
1	PsCam001389_1159_722	AA	BB	BB	BB	BB	BB	AA	BB	BB	BB	AA	BB	BB	AA	AA	BB	AA	BB	BB	BB	BB	BB	AA	AA	AA	AA	AA	BB	BB	AA	BB	BB	BB	AA	AA	BB	AA	AA	BB	BB	BB	AA	AA	AA	BB	BB	AA	BB
1	PsCam001393_1162_132	AA	BB	BB	AA	BB	AA	BB	BB	BB	AA	BB	AA	BB	AA	AA	BB	AA	AA	BB	AA	AA	BB	AA	BB	BB	BB	BB	BB	BB	BB	BB	AA	BB	AA	AA	BB	BB	AA	AA	AA	AA	AA	BB	AA	BB	AA	BB	BB
1	PsCam001394_1163_1471	AA	AA	AA	BB	AA	BB	AA	AA	AA	AA	BB	BB	AA	AA	AA	BB	AA	BB	BB	AA	AA	AA	AA	AA	AA	AA	AA	AA	BB	AA	AA	AA	BB	AA	AA	AA	AA	AA	AA	AA	AA	AA	AA	AA	AA	AA	AA	AA
1	PsCam001396_1165_616	AA	BB	BB	BB	BB	BB	BB	BB	BB	BB	AA	AA	BB	BB	BB	BB	BB	BB	BB	BB	--	BB	BB	BB	BB	BB	BB	BB	AA	BB	BB	BB	BB	AA	BB	BB	BB	BB	BB	BB	AA	BB	BB	BB	BB	BB	BB	BB
1	PsCam001399_1167_1952	BB	BB	BB	AA	AA	BB	AA	BB	AA	BB	AA	AA	AA	BB	BB	AA	BB	AA	AA	AA	AA	BB	AA	BB	BB	BB	BB	BB	AA	BB	BB	AA	AA	AA	AA	AA	BB	AA	AA	AA	AA	AA	BB	BB	BB	AA	BB	BB
1	PsCam001402_1170_1234	BB	AA	BB	AA	AA	AA	BB	AA	AA	BB	BB	BB	AA	BB	BB	BB	BB	AA	BB	BB	AA	BB	BB	BB	BB	BB	BB	BB	AA	BB	AA	AA	AA	BB	AA	AA	BB	BB	BB	AA	AA	BB	BB	BB	AA	AA	AA	BB
1	PsCam001405_1172_169	BB	BB	AA	AA	BB	AA	BB	AA	AA	BB	BB	AA	AA	BB	AA	AA	AA	AA	AA	AA	AA	BB	BB	AA	BB	BB	BB	BB	AA	AA	AA	--	AA	BB	AA	AA	AA	--	AA	AA	AA	AA	AA	AA	BB	AA	AA	AA
1	PsCam001406_1173_101	BB	BB	BB	AA	AA	AA	BB	BB	AA	BB	BB	AA	AA	BB	BB	AA	BB	BB	AA	BB	BB	BB	BB	BB	BB	BB	BB	BB	AA	BB	AA	AB	AA	BB	AA	AA	BB	BB	BB	BB	BB	BB	BB	BB	BB	AA	BB	BB
1	PsCam001410_1175_212	BB	AA	BB	BB	AA	BB	BB	BB	AA	BB	BB	BB	AA	BB	BB	BB	BB	AA	BB	AA	AA	BB	AA	BB	AA	AA	AA	BB	BB	BB	BB	AA	AA	AA	BB	AA	BB	AA	AA	AA	AA	AA	BB	BB	BB	BB	BB	AA
1	PsCam001411_1176_886	AA	BB	BB	BB	BB	BB	BB	BB	BB	AA	AA	BB	BB	AA	BB	BB	BB	AA	BB	BB	AA	BB	BB	BB	BB	BB	BB	BB	BB	BB	BB	BB	AA	AA	BB	AA	AA	AA	AA	BB	AA	BB	BB	BB	BB	AA	AA	BB
1	PsCam001415_1180_669	AA	BB	BB	BB	BB	BB	BB	BB	BB	BB	BB	BB	BB	BB	BB	BB	BB	AA	BB	AA	BB	BB	BB	BB	BB	BB	BB	BB	BB	BB	BB	AA	BB	BB	AA	BB	BB	AA	AA	AA	AA	BB	BB	BB	BB	BB	BB	BB
1	PsCam001419_1183_896	BB	BB	BB	BB	BB	BB	BB	BB	BB	BB	AA	AA	BB	BB	BB	AA	BB	BB	AA	AA	BB	BB	BB	BB	BB	BB	BB	BB	BB	BB	BB	BB	BB	BB	BB	BB	BB	BB	BB	AA	BB	BB	BB	BB	BB	AA	BB	BB
1	PsCam001420_1184_360	BB	AA	BB	BB	BB	BB	BB	AA	BB	BB	AA	BB	BB	BB	BB	BB	BB	AA	BB	AA	BB	BB	AA	BB	BB	BB	AA	BB	BB	BB	AA	AA	BB	BB	AA	BB	BB	BB	AA	AA	BB	BB	BB	BB	BB	BB	AA	BB
1	PsCam001422_1186_1139	BB	BB	BB	BB	AA	BB	AA	BB	AA	BB	AA	BB	AA	BB	BB	AA	BB	BB	AA	AA	BB	BB	AA	BB	BB	BB	BB	BB	BB	BB	AA	BB	AA	AA	AA	BB	BB	BB	AA	AA	BB	BB	BB	BB	BB	BB	BB	AA
1	PsCam001437_1199_1024	BB	AA	AA	AA	AA	AA	AA	AA	AA	AA	AA	AA	AA	BB	AA	AA	AA	AA	AA	AA	AA	AA	AA	AA	AA	AA	AA	AA	AA	BB	AA	AA	AA	AA	BB	AA	AA	AA	AA	AA	BB	AA	AA	AA	AA	AA	AA	AA
1	PsCam001449_1209_776	AA	AA	AA	BB	AA	BB	AA	BB	AA	AA	AA	AA	AA	AA	AA	BB	AA	AA	BB	AA	AA	BB	AA	AA	BB	AA	BB	AA	AA	AA	BB	AA	AA	AA	AA	AA	AA	AA	AA	AA	BB	AA	AA	AA	BB	AA	BB	AA
1	PsCam001453_1213_1408	AA	AA	BB	AA	BB	AA	AA	BB	BB	AA	BB	BB	BB	AA	BB	AA	BB	AA	AA	AA	BB	BB	AA	AA	AA	AA	AA	BB	BB	AA	BB	BB	BB	AA	BB	BB	AA	BB	AA	AA	AA	BB	BB	BB	BB	AA	BB	BB
1	PsCam001456_1215_2639	AA	BB	AA	BB	AA	BB	AA	AA	AA	BB	BB	BB	AA	BB	AA	AA	AA	BB	AA	BB	BB	AA	AA	AA	BB	BB	BB	AA	BB	AA	AA	BB	AA	AA	BB	AA	AA	BB	BB	BB	BB	BB	AA	AA	AA	AA	AA	AA
1	PsCam001458_1216_3409	BB	BB	BB	BB	BB	BB	BB	BB	AA	BB	BB	BB	BB	BB	BB	BB	BB	BB	BB	BB	BB	AA	BB	BB	BB	BB	BB	AA	BB	BB	BB	BB	BB	BB	BB	AA	BB	BB	BB	BB	BB	BB	BB	AA	BB	BB	BB	BB
1	PsCam001461_1218_598	BB	BB	BB	BB	BB	BB	BB	BB	BB	AA	AA	BB	BB	AA	--	BB	AA	AA	BB	AA	BB	BB	BB	AA	AA	AA	AA	BB	BB	BB	BB	AA	BB	AA	AA	BB	BB	AA	AA	AA	BB	AA	BB	BB	BB	BB	BB	BB
1	PsCam001465_1221_1470	BB	AA	BB	BB	AA	AA	BB	BB	AA	BB	AA	BB	AA	BB	BB	AA	BB	AA	AA	AA	AA	AA	BB	BB	AA	BB	AA	AA	BB	BB	AA	AA	AA	AA	AA	AA	BB	AA	AA	AA	AA	AA	AA	AA	AA	AA	AA	AA
1	PsCam001466_1222_1284	AA	BB	BB	BB	BB	AA	BB	BB	BB	AA	AA	BB	BB	AA	BB	AA	BB	BB	AA	BB	AA	BB	AA	AA	BB	AA	AA	BB	BB	AA	BB	BB	AA	AA	BB	BB	AA	BB	BB	BB	AA	AA	BB	BB	BB	AA	BB	BB
1	PsCam001468_1224_2210	BB	BB	BB	AA	BB	BB	BB	AA	BB	BB	BB	BB	BB	BB	BB	BB	BB	BB	BB	BB	BB	BB	BB	BB	BB	BB	BB	BB	AA	BB	BB	--	BB	BB	--	BB	BB	BB	BB	AA	BB	--	AA	BB	BB	BB	BB	BB
1	PsCam001474_1228_2820	BB	AA	AA	AA	BB	AA	BB	BB	BB	AA	AA	AA	BB	AA	BB	AA	BB	AA	AA	AA	AA	BB	AA	AA	AA	AA	AA	BB	AA	AA	AA	AA	AA	AA	AA	BB	AA	AA	AA	AA	AA	AA	AA	AA	BB	AA	BB	AA
1	PsCam001476_1230_900	BB	AA	BB	BB	BB	AA	BB	BB	BB	BB	AA	AA	BB	BB	BB	AA	BB	AA	AA	AA	AA	BB	BB	BB	BB	BB	AA	BB	BB	BB	BB	AA	BB	BB	AA	BB	BB	AA	AA	AA	BB	AA	BB	BB	BB	BB	BB	BB
1	PsCam001483_1235_1809	AA	BB	BB	AA	BB	AA	BB	BB	BB	BB	AA	AA	BB	AA	BB	BB	BB	BB	BB	BB	BB	BB	AA	BB	AA	AA	BB	BB	BB	BB	AA	BB	BB	AA	AA	BB	AA	BB	--	BB	BB	BB	BB	BB	BB	BB	BB	BB
1	PsCam001495_1244_1023	BB	AA	AA	AA	AA	AA	AA	AA	AA	AA	AA	AA	AA	AA	AA	AA	AA	AA	AA	AA	BB	AA	AA	AA	BB	AA	BB	AA	AA	AA	BB	AB	AA	AA	AA	AA	BB	AA	AA	AA	AA	AA	AA	AA	AA	AA	BB	AA
1	PsCam001496_1245_2442	AA	AA	AA	AA	AA	AA	AA	AA	AA	BB	BB	AA	AA	AA	AA	AA	AA	AA	AA	BB	BB	AA	AA	AA	BB	AA	AA	AA	AA	AA	AA	BB	AA	BB	BB	AA	AA	AA	BB	BB	AA	BB	AA	AA	AA	AA	AA	AA
1	PsCam001499_1248_140	AA	BB	AA	BB	BB	BB	AA	BB	BB	BB	AA	BB	BB	BB	AA	AA	AA	AA	AA	AA	BB	BB	AA	BB	BB	BB	BB	BB	AA	BB	BB	BB	BB	AA	BB	BB	BB	AA	AA	AA	BB	BB	AA	BB	BB	BB	AA	BB
1	PsCam001506_1254_232	AA	BB	AA	BB	BB	BB	AA	AA	BB	AA	AA	BB	BB	AA	AA	BB	AA	BB	BB	BB	AA	BB	AA	AA	AA	AA	AA	AA	AA	AA	BB	BB	BB	AA	BB	BB	BB	BB	BB	BB	BB	BB	AA	--	AA	BB	AA	BB
1	PsCam001509_1256_644	BB	BB	AA	AA	AA	BB	BB	AA	AA	BB	BB	BB	AA	BB	--	AA	AA	BB	AA	BB	BB	AA	BB	BB	BB	BB	BB	AA	BB	BB	BB	BB	BB	BB	BB	BB	AA	BB	BB	BB	BB	BB	AA	BB	AA	AA	BB	BB
1	PsCam001516_1259_466	AA	AA	BB	BB	BB	AA	BB	BB	BB	BB	BB	AA	BB	BB	BB	AA	BB	BB	AA	BB	BB	AA	AA	BB	AA	AA	AA	AA	BB	BB	BB	BB	BB	AA	AA	BB	AA	BB	BB	BB	BB	BB	AA	BB	BB	BB	BB	BB
1	PsCam001522_1264_2218	BB	BB	BB	BB	AA	BB	AA	AA	AA	BB	AA	BB	AA	AA	AA	AA	AA	BB	AA	BB	BB	AA	AA	AA	BB	BB	BB	AA	BB	AA	BB	AA	AA	AA	BB	BB	AA	BB	BB	BB	BB	BB	AA	AA	AA	AA	BB	AA
1	PsCam001523_1265_2427	AA	AA	AA	BB	AA	BB	AA	AA	BB	AA	AA	BB	AA	AA	AA	AA	AA	BB	AA	AA	AA	AA	AA	AA	BB	AA	AA	AA	AA	AA	BB	BB	AA	AA	BB	BB	AA	BB	AA	AA	AA	BB	AA	BB	AA	AA	AA	AA
1	PsCam001525_1267_38	AA	AA	AA	BB	BB	BB	AA	AA	BB	AA	AA	BB	BB	BB	AA	AA	AA	AA	AA	AA	BB	AA	AA	AA	AA	AA	AA	AA	AA	AA	AA	AB	AA	AA	AA	AA	AA	AA	AA	AA	BB	BB	AA	AB	AA	AA	AA	BB
1	PsCam001527_1268_2019	AA	BB	BB	BB	BB	BB	BB	BB	BB	BB	BB	AA	BB	BB	AA	BB	AA	AA	BB	AA	BB	BB	BB	BB	AA	AA	BB	BB	BB	BB	BB	BB	BB	BB	BB	BB	BB	AA	AA	AA	AA	BB	BB	BB	BB	BB	BB	BB
1	PsCam001535_1273_1133	AA	BB	BB	BB	BB	BB	BB	BB	AA	BB	AA	BB	AA	BB	BB	AA	BB	BB	AA	BB	AA	BB	BB	BB	BB	BB	BB	BB	BB	BB	BB	BB	AA	BB	BB	AA	BB	BB	BB	--	BB	AA	BB	BB	BB	AA	BB	AA
1	PsCam001536_1274_512	AA	AA	AA	AA	BB	AA	AA	BB	BB	AA	AA	AA	BB	AA	AA	AA	AA	AA	AA	AA	AA	AA	AA	AA	AA	AA	AA	AA	AA	AA	AA	AA	AA	AA	AA	BB	AA	AA	AA	AA	AA	AA	AA	BB	AA	BB	AA	AA
1	PsCam001537_1275_772	AA	AA	AA	AA	BB	AA	AA	BB	BB	AA	AA	AA	BB	AA	AA	AA	AA	AA	AA	AA	AA	AA	AA	AA	AA	AA	AA	AA	AA	AA	AA	AA	BB	AA	AA	BB	AA	AA	AA	AA	AA	AA	AA	AA	AA	BB	BB	BB
1	PsCam001539_1277_1205	AA	AA	AA	AA	BB	AA	AA	AA	BB	AA	AA	AA	BB	AA	AA	AA	AA	AA	AA	AA	AA	AA	AA	AA	AA	AA	AA	BB	AA	AA	AA	AA	AA	AA	AA	BB	AA	AA	AA	AA	AA	AA	AA	BB	AA	BB	AA	BB
1	PsCam001540_1278_267	AA	BB	BB	BB	BB	BB	BB	BB	BB	AA	BB	BB	BB	AA	AA	BB	AA	AA	BB	AA	AA	BB	AB	BB	BB	BB	AA	BB	BB	AA	BB	AA	BB	AA	AA	BB	AA	BB	AA	AA	AA	BB	BB	BB	BB	BB	BB	BB
1	PsCam001551_1286_861	BB	BB	BB	AA	AA	AA	BB	BB	AA	BB	BB	BB	AA	BB	BB	AA	BB	BB	AA	BB	BB	BB	BB	BB	BB	BB	BB	BB	AA	BB	AA	BB	BB	BB	BB	BB	BB	BB	BB	BB	BB	BB	BB	BB	BB	BB	BB	BB
1	PsCam001555_1290_1037	BB	AA	BB	AA	AA	AA	BB	AA	AA	AA	BB	AA	AA	BB	BB	AA	BB	AA	AA	AA	AA	AA	BB	AA	BB	BB	AA	AA	AA	BB	AA	AA	BB	AA	AA	BB	BB	AA	AA	AA	AA	AA	AA	AA	AA	BB	AA	AA
1	PsCam001557_1291_907	BB	BB	AA	BB	BB	BB	BB	AA	BB	BB	BB	AA	BB	AA	AA	AA	AA	BB	AA	BB	BB	AA	BB	AA	AA	BB	BB	AA	BB	AA	BB	BB	BB	BB	BB	BB	AA	BB	BB	BB	BB	BB	AA	BB	AA	BB	AA	AA
1	PsCam001558_1292_57	BB	AA	AA	BB	BB	BB	BB	BB	BB	BB	AA	BB	BB	BB	--	AA	AA	AA	AA	AA	BB	BB	BB	AA	AA	AA	AA	BB	AA	AA	AA	AA	AA	BB	AA	BB	BB	BB	AA	AA	AA	BB	AA	BB	AA	AA	AA	BB
1	PsCam001564_1297_2168	AA	BB	BB	AA	AA	BB	BB	AA	AA	BB	BB	BB	AA	AA	BB	AA	BB	BB	AA	BB	BB	BB	AA	BB	BB	BB	BB	AA	AA	BB	BB	BB	AA	BB	AA	BB	AA	AA	BB	BB	BB	BB	AA	AA	AA	AA	BB	AA
1	PsCam001569_1299_888	AA	AA	AA	AA	BB	AA	AA	BB	BB	BB	BB	AA	BB	AA	AA	BB	AA	BB	BB	BB	AA	AA	AA	AA	BB	BB	BB	AA	AA	AA	AA	AA	BB	AA	AA	AA	AA	BB	AA	BB	AA	AA	BB	BB	BB	BB	BB	AA
1	PsCam001576_1305_1161	BB	AA	BB	AA	AA	AA	AA	BB	AA	AA	AA	BB	AA	BB	BB	AA	BB	AA	AA	BB	AA	BB	AA	BB	BB	AA	BB	BB	AA	BB	AA	AA	AA	AA	BB	AA	AA	AA	AA	AA	AA	AA	AA	AA	AA	AA	BB	BB
1	PsCam001584_1312_768	AA	BB	AA	AA	BB	AA	AA	BB	BB	AA	AA	AA	BB	AA	AA	AA	AA	AA	AA	AA	BB	AA	AA	AA	BB	AA	AA	AA	AA	AA	AA	AA	BB	AA	AA	AA	AA	AA	AA	AA	BB	BB	AA	AA	AA	BB	AA	AA
1	PsCam001585_1313_59	BB	AA	AA	BB	BB	BB	AA	AA	AA	BB	BB	AA	AA	BB	BB	BB	BB	BB	BB	BB	BB	BB	BB	BB	AA	AA	AA	BB	BB	BB	BB	BB	BB	BB	AA	BB	AA	BB	BB	BB	AA	BB	BB	BB	BB	BB	BB	AA
1	PsCam001587_1315_611	AA	AA	AA	BB	BB	AA	BB	BB	BB	BB	BB	BB	BB	BB	AA	AA	AA	AA	AA	BB	AA	BB	AA	AA	AA	BB	AA	BB	AA	AA	BB	BB	BB	BB	BB	BB	AA	AA	BB	BB	BB	BB	AA	BB	BB	BB	BB	BB
1	PsCam001593_1319_1244	BB	AA	AA	BB	BB	BB	AA	BB	AA	BB	AA	AA	AA	AA	AA	BB	AA	BB	BB	AA	AA	BB	AA	AA	BB	BB	AA	BB	AA	AA	AA	BB	BB	AA	BB	BB	BB	BB	AA	AA	AA	AA	AA	BB	BB	BB	AA	AA
1	PsCam001594_1320_450	AA	BB	BB	BB	BB	BB	BB	BB	BB	BB	BB	BB	BB	BB	BB	BB	BB	BB	BB	BB	BB	BB	BB	BB	BB	BB	BB	BB	BB	BB	BB	BB	BB	BB	BB	BB	BB	BB	BB	BB	BB	BB	BB	BB	BB	BB	BB	BB
1	PsCam001595_1321_3926	BB	BB	AA	BB	BB	BB	BB	AA	BB	BB	BB	BB	BB	BB	AA	AA	AA	BB	AA	BB	BB	AA	BB	AA	AA	BB	BB	AA	BB	AA	BB	BB	BB	BB	BB	BB	AA	BB	BB	BB	BB	BB	AA	BB	AA	BB	AA	AA
1	PsCam001596_1322_301	AA	AA	BB	BB	BB	BB	AA	BB	BB	BB	AA	AA	BB	AA	AA	BB	AA	AA	BB	AA	AA	BB	AA	AA	AA	AA	AA	BB	BB	AA	BB	BB	BB	AA	BB	BB	BB	AA	AA	AA	AA	AA	AA	BB	BB	BB	BB	BB
1	PsCam001597_1323_222	BB	AA	AA	AA	AA	AA	BB	AA	AA	AA	AA	AA	AA	AA	BB	BB	BB	AA	BB	AA	BB	AA	BB	BB	AA	BB	BB	AA	AA	AA	AA	AA	AA	BB	AA	AA	AA	AA	AA	AA	AA	AA	AA	AA	AA	AA	AA	BB
1	PsCam001598_1324_259	AA	BB	BB	BB	BB	BB	AA	BB	BB	BB	BB	AA	BB	BB	BB	BB	BB	BB	BB	BB	BB	AA	BB	BB	BB	BB	BB	BB	BB	BB	BB	BB	BB	BB	BB	BB	BB	BB	BB	BB	BB	BB	BB	AA	BB	AA	BB	BB
1	PsCam001604_1328_607	BB	AA	AA	AA	AA	AA	AA	AA	AA	AA	AA	AA	AA	AA	AA	AA	AA	AA	AA	BB	AA	AA	BB	AA	AA	AA	AA	AA	AA	BB	AA	BB	AA	BB	AA	AA	BB	BB	BB	BB	AA	AA	AA	AA	AA	AA	BB	AA
1	PsCam001608_1331_1190	BB	AA	BB	AA	BB	AA	BB	AA	BB	BB	AA	BB	BB	BB	AA	AA	AA	BB	AA	--	AA	BB	BB	AA	AA	AA	AA	AA	AA	AA	AA	AA	AA	AA	AA	AA	BB	BB	--	--	AA	AA	BB	AA	AA	BB	AA	AA
1	PsCam001621_1340_484	AA	BB	AA	AA	BB	AA	AA	BB	BB	AA	AA	AA	BB	AA	AA	BB	AA	AA	BB	AA	BB	BB	BB	AA	AA	AA	AA	BB	AA	AA	AA	BB	BB	BB	BB	AA	BB	BB	AA	AA	AA	BB	AA	AA	BB	AA	BB	BB
1	PsCam001623_1342_873	BB	BB	AA	AA	AA	AA	BB	BB	AA	BB	BB	BB	AA	BB	BB	BB	BB	BB	BB	BB	BB	BB	BB	BB	BB	BB	BB	BB	AA	BB	AA	BB	BB	BB	BB	AA	BB	AA	BB	BB	AA	BB	BB	AA	BB	AA	AA	BB
1	PsCam001628_1347_568	AA	BB	AA	AA	AA	AA	AA	AA	AA	BB	BB	AA	AA	AA	AA	AA	AA	BB	AA	BB	BB	AA	AA	AA	BB	BB	BB	AA	AA	AA	AA	BB	AA	BB	BB	AA	AA	AA	BB	BB	AA	BB	AA	AA	AA	AA	AA	AA
1	PsCam001630_1349_423	AA	AA	AA	AA	BB	AA	AA	AA	BB	BB	BB	AA	BB	AA	AA	BB	AA	AA	BB	AA	BB	AA	AA	AA	AA	BB	AA	AA	AA	AA	AA	AA	AA	AA	AA	AA	AA	BB	AA	AA	AA	BB	AA	BB	AA	AA	AA	AA
1	PsCam001634_1352_1418	AA	AA	AA	AA	AA	AA	AA	AA	AA	AA	BB	AA	AA	AA	AA	AA	AA	BB	AA	BB	BB	AA	AA	AA	AA	AA	AA	AA	AA	AA	AA	AB	BB	AA	BB	BB	BB	AA	--	BB	AA	BB	AA	AA	AA	BB	AA	AA
1	PsCam001635_1353_635	BB	BB	AA	AA	AA	AA	BB	AA	AA	BB	BB	AA	AA	BB	AA	BB	AA	AA	BB	AA	BB	BB	BB	BB	BB	BB	BB	BB	AA	BB	AA	BB	AA	BB	BB	AA	BB	AA	AA	AA	AA	BB	AA	AA	AA	AA	BB	AA
1	PsCam001639_1357_609	BB	BB	BB	AA	AA	AA	AA	AA	BB	AA	AA	BB	AA	AA	BB	BB	BB	BB	BB	BB	BB	BB	AA	AA	BB	AA	AA	BB	AA	AA	BB	BB	AA	AA	AA	AA	AA	BB	BB	BB	BB	BB	BB	AA	BB	AA	AA	BB
1	PsCam001641_1358_811	AA	BB	BB	BB	BB	BB	AA	AA	BB	AA	BB	BB	BB	BB	AA	BB	AA	BB	BB	BB	BB	BB	AA	AA	AA	BB	BB	BB	BB	AA	BB	BB	BB	BB	BB	BB	AA	BB	BB	BB	BB	BB	AA	BB	AA	BB	AA	BB
1	PsCam001643_1359_412	AA	BB	BB	AA	AA	AA	BB	AA	BB	AA	AA	AA	AA	BB	BB	AA	BB	AA	AA	AA	AA	AA	BB	BB	AA	AA	BB	AA	AA	BB	AA	AA	BB	BB	AA	BB	AA	AA	AA	AA	AA	AA	BB	AA	AA	BB	AA	BB
1	PsCam001648_1364_377	BB	AA	BB	AA	BB	AA	BB	BB	BB	AA	BB	BB	BB	AA	BB	BB	BB	AA	BB	AA	BB	BB	AA	BB	BB	AA	BB	BB	BB	BB	AA	AA	AA	AA	AA	AA	BB	AA	AA	AA	AA	BB	BB	BB	BB	BB	BB	BB
1	PsCam001649_1365_302	AA	AA	AA	BB	BB	AA	BB	AA	BB	BB	BB	BB	BB	BB	AA	BB	AA	AA	BB	AA	AA	AA	BB	AA	AA	AA	AA	AA	BB	AA	BB	BB	BB	BB	BB	BB	AA	BB	AA	AA	BB	AA	AA	BB	AA	BB	AA	AA
1	PsCam001654_1368_704	AA	BB	BB	BB	AA	AA	BB	BB	AA	AA	AA	BB	AA	AA	BB	AA	BB	AA	AA	AA	AA	AA	AA	AA	AA	AA	AA	AA	BB	AA	BB	AA	BB	AA	AA	AA	AA	BB	AA	AA	BB	AA	BB	BB	BB	AA	AA	BB
1	PsCam001655_1369_905	BB	AA	BB	AA	AA	AA	BB	AA	AA	BB	AA	AA	AA	BB	BB	AA	BB	BB	AA	BB	AA	AA	BB	AA	AA	AA	AA	AA	BB	AA	AA	AA	AA	BB	BB	AA	AA	BB	BB	BB	BB	AA	AA	AA	AA	AA	BB	AA
1	PsCam001661_1374_958	BB	BB	AA	AA	BB	AA	BB	BB	BB	BB	AA	AA	BB	BB	AA	AA	AA	BB	AA	BB	BB	BB	BB	AA	AA	AA	AA	BB	AA	AA	BB	BB	AA	BB	BB	AA	BB	BB	BB	BB	AA	BB	AA	BB	AA	AA	AA	BB
1	PsCam001662_1375_798	BB	AA	BB	BB	AA	BB	BB	AA	AA	BB	BB	BB	AA	BB	BB	BB	BB	AA	BB	AA	AA	AA	BB	BB	BB	BB	BB	AA	BB	BB	BB	AA	AA	BB	BB	AA	BB	AA	AA	AA	BB	AA	AA	AA	AA	AA	AA	AA
1	PsCam001663_1376_522	AA	AA	AA	AA	AA	AA	AA	AA	AA	AA	BB	AA	AA	AA	AA	AA	AA	AA	AA	AA	AA	AA	AA	AA	AA	AA	AA	AA	AA	AA	AA	AA	AA	AA	AA	AA	AA	AA	AA	AA	AA	AA	AA	AA	AA	AA	AA	AA
1	PsCam001664_1377_623	BB	AA	BB	AA	AA	AA	AA	BB	AA	BB	AA	AA	AA	BB	AA	BB	AA	AA	BB	AA	AA	AA	BB	AA	AA	AA	AA	AA	AA	AA	BB	AA	BB	BB	AA	AA	AA	AA	AA	AA	AA	AA	BB	AA	AA	AA	AA	AA
1	PsCam001667_1380_455	AA	BB	BB	BB	BB	BB	AA	BB	AA	AA	BB	BB	BB	AA	BB	BB	BB	AA	BB	AA	BB	BB	BB	BB	BB	BB	BB	BB	BB	BB	AA	BB	BB	AA	BB	BB	AA	AA	AA	AA	BB	BB	BB	AA	BB	BB	AA	AA
1	PsCam001671_1383_814	AA	AA	AA	AA	AA	AA	AA	AA	BB	AA	AA	AA	BB	AA	AA	BB	AA	BB	BB	AA	AA	AA	AA	AA	AA	AA	AA	BB	AA	AA	AA	AA	BB	AA	AA	BB	BB	AA	AA	AA	BB	AA	AA	AA	AA	AA	AA	AA
1	PsCam001673_1385_486	AA	BB	AA	BB	BB	BB	AA	BB	BB	AA	BB	AA	BB	AA	--	BB	AA	BB	BB	AA	BB	BB	AA	AA	AA	AA	AA	BB	BB	BB	AA	BB	BB	AA	BB	BB	BB	BB	AA	BB	BB	BB	AA	BB	AA	BB	BB	AA
1	PsCam001676_1388_240	BB	AA	AA	AA	AA	AA	AA	BB	AA	BB	AA	AA	AA	BB	AA	AA	AA	AA	AA	AA	AA	AA	AA	AA	AA	AA	AA	AA	AA	AA	AA	AA	AA	BB	AA	AA	AA	AA	--	AA	AA	AA	BB	BB	AA	AA	AA	AA
1	PsCam001681_1391_380	BB	BB	BB	BB	AA	BB	BB	AA	AA	BB	BB	AA	AA	BB	BB	AA	BB	AA	AA	AA	BB	AA	AA	BB	AA	AA	AA	AA	BB	AA	BB	AA	AA	BB	AA	AA	AA	AA	AA	AA	AA	AA	AA	AA	AA	AA	AA	AA
1	PsCam001686_1395_1226	AA	AA	AA	BB	AA	AA	BB	AA	BB	BB	BB	AA	AA	BB	--	AA	AA	AA	AA	AA	BB	AA	AA	AA	AA	AA	AA	AA	BB	BB	BB	AA	BB	AA	AA	BB	AA	AA	AA	AA	AA	AA	AA	AA	AA	AA	BB	AA
1	PsCam001688_1397_1756	AA	AA	BB	AA	BB	AA	BB	BB	BB	AA	BB	AA	BB	AA	AA	BB	AA	AA	BB	AA	AA	BB	BB	BB	AA	AA	AA	BB	AA	BB	AA	AA	AA	BB	BB	AA	BB	AA	AA	AA	AA	BB	AA	BB	BB	BB	BB	BB
1	PsCam001691_1400_4718	AA	BB	AA	AA	BB	AA	BB	AA	BB	AA	BB	BB	BB	BB	BB	BB	BB	BB	BB	BB	BB	BB	BB	BB	BB	BB	BB	BB	AA	BB	BB	AA	BB	BB	BB	BB	BB	BB	BB	BB	AA	AA	BB	BB	BB	BB	AA	BB
1	PsCam001692_1401_90	AA	BB	BB	BB	BB	BB	BB	BB	BB	BB	BB	BB	BB	BB	BB	BB	BB	BB	BB	BB	BB	BB	BB	BB	BB	BB	BB	BB	BB	BB	BB	BB	BB	BB	BB	BB	BB	BB	BB	BB	BB	BB	BB	BB	BB	BB	BB	BB
1	PsCam001693_1402_686	AA	AA	BB	BB	AA	AA	BB	AA	AA	AA	AA	AA	AA	AA	BB	BB	BB	AA	BB	--	AA	BB	AA	BB	AA	AA	AA	BB	BB	BB	AA	AA	AA	BB	AA	AA	BB	BB	BB	BB	AA	AA	AA	AA	BB	AA	AA	AA
1	PsCam001698_1406_295	AA	AA	AA	AA	BB	AA	AA	AA	BB	AA	BB	AA	BB	AA	AA	AA	AA	BB	AA	AA	BB	AA	AA	AA	AA	AA	AA	BB	AA	AA	AA	AA	AA	AA	AA	AA	AA	BB	AA	AA	BB	BB	BB	AA	AA	AA	AA	AA
1	PsCam001714_1416_326	BB	BB	AA	AA	BB	AA	BB	AA	AA	AA	BB	AA	AA	BB	BB	AA	BB	BB	AA	--	BB	BB	BB	BB	BB	BB	BB	BB	AA	BB	AA	BB	BB	BB	BB	BB	BB	BB	--	--	AA	AA	AA	AA	AA	BB	AA	BB
1	PsCam001716_1418_215	AA	AA	AA	BB	BB	BB	AA	AA	BB	AA	AA	AA	BB	AA	BB	BB	BB	BB	BB	BB	BB	AA	AA	BB	AA	BB	BB	BB	BB	AA	AA	AA	BB	AA	AA	BB	AA	BB	BB	BB	BB	BB	AA	BB	AA	BB	AA	AA
1	PsCam001724_1423_418	BB	AA	AA	AA	AA	BB	AA	AA	AA	BB	AA	AA	AA	BB	AA	AA	AA	BB	AA	--	AA	AA	AA	BB	AA	AA	AA	AA	AA	BB	AA	AA	AA	BB	BB	AA	AA	AA	--	--	AA	AA	AA	AA	AA	AA	AA	AA
1	PsCam001735_1429_65	AA	AA	BB	BB	BB	BB	BB	BB	BB	BB	BB	BB	BB	BB	BB	BB	BB	BB	BB	BB	AA	BB	AA	BB	BB	AA	AA	BB	BB	AA	BB	AA	BB	BB	BB	AA	BB	BB	BB	BB	AA	AA	BB	BB	BB	BB	AA	BB
1	PsCam001738_1431_519	AA	BB	AA	BB	BB	BB	BB	AA	BB	AA	BB	AA	BB	AA	AA	BB	AA	BB	BB	BB	BB	AA	AA	AA	BB	AA	BB	AA	AA	AA	BB	--	BB	AA	BB	BB	BB	BB	--	BB	--	BB	BB	BB	BB	BB	BB	AA
1	PsCam001740_1433_1102	BB	BB	AA	BB	AA	BB	AA	BB	AA	BB	BB	BB	AA	AA	BB	BB	BB	AA	BB	--	AA	BB	BB	BB	BB	AA	AA	BB	AA	AA	AA	AA	AA	BB	AA	AA	BB	AA	--	AA	AA	BB	BB	AA	BB	AA	BB	AA
1	PsCam001741_1434_1146	AA	AA	BB	BB	AA	BB	BB	AA	AA	AA	AA	AA	AA	AA	BB	BB	BB	BB	BB	AA	AA	AA	BB	BB	AA	BB	BB	BB	BB	BB	AA	AA	AA	AA	AA	AA	AA	AA	AA	AA	AA	AA	AA	AA	AA	AA	AA	AA
1	PsCam001742_1435_665	AA	AA	BB	AA	AA	AA	AA	BB	AA	AA	AA	AA	AA	AA	AA	AA	AA	BB	AA	BB	BB	BB	AA	AA	AA	AA	AA	BB	BB	AA	AA	BB	AA	AA	AA	AA	AA	BB	BB	BB	AA	BB	AA	AA	BB	AA	AA	AA
1	PsCam001743_1436_3064	AA	AA	AA	AA	AA	AA	AA	AA	BB	AA	BB	AA	BB	AA	AA	AA	AA	AA	AA	AA	AA	AA	BB	AA	AA	AA	AA	AA	AA	AA	AA	AA	AA	AA	AA	BB	AA	AA	AA	AA	AA	AA	AA	BB	AA	AA	BB	BB
1	PsCam001750_1440_850	BB	BB	AA	BB	BB	BB	AA	AA	BB	AA	BB	BB	BB	BB	--	BB	AA	AA	BB	AA	BB	AA	AA	AA	BB	BB	BB	AA	AA	BB	BB	BB	BB	BB	BB	BB	BB	BB	AA	AA	BB	BB	BB	AA	AA	BB	BB	BB
1	PsCam001752_1441_1142	AA	AA	AA	AA	AA	AA	AA	AA	AA	AA	BB	AA	AA	AA	BB	AA	BB	AA	AA	AA	BB	AA	BB	AA	AA	BB	AA	AA	AA	AA	AA	BB	BB	AA	BB	AA	AA	AA	AA	AA	BB	BB	BB	BB	AA	AA	AA	AA
1	PsCam001757_1445_934	AA	BB	BB	BB	BB	BB	BB	AA	BB	BB	BB	BB	BB	AA	BB	AA	BB	BB	AA	BB	BB	BB	BB	BB	BB	BB	BB	BB	BB	BB	BB	BB	BB	AA	BB	BB	BB	BB	BB	BB	BB	BB	AA	BB	BB	BB	BB	BB
1	PsCam001758_1446_317	BB	BB	AA	BB	BB	BB	AA	BB	BB	BB	BB	BB	BB	BB	BB	BB	BB	BB	BB	BB	AA	BB	AA	BB	AA	BB	BB	BB	BB	BB	AA	BB	BB	BB	AA	BB	BB	BB	BB	BB	BB	AA	BB	BB	BB	BB	BB	AA
1	PsCam001760_1448_621	BB	BB	BB	BB	BB	BB	BB	AA	AA	AA	AA	AA	BB	BB	BB	BB	BB	BB	BB	BB	BB	BB	BB	BB	AA	BB	BB	BB	AA	BB	BB	BB	BB	BB	AA	AA	AA	BB	BB	BB	BB	AA	BB	BB	BB	AA	BB	AA
1	PsCam001766_1451_596	BB	AA	BB	AA	AA	AA	BB	AA	AA	BB	AA	BB	AA	BB	BB	AA	BB	AA	AA	BB	AA	BB	BB	AA	AA	BB	AA	BB	AA	AA	AA	AA	AA	AA	BB	AA	AA	BB	AA	BB	AA	BB	AA	AA	BB	AA	AA	BB
1	PsCam001779_1462_935	BB	BB	BB	BB	BB	BB	BB	BB	AA	BB	BB	BB	BB	BB	BB	BB	BB	BB	BB	BB	BB	AA	BB	BB	BB	BB	BB	AA	BB	BB	BB	BB	BB	BB	BB	AA	BB	BB	BB	BB	BB	BB	BB	BB	BB	BB	BB	AA
1	PsCam001783_1464_102	BB	BB	AA	AA	AA	AA	BB	BB	AA	BB	BB	AA	AA	BB	BB	AA	BB	AA	AA	AA	AA	AA	BB	BB	BB	BB	AA	BB	AA	BB	AA	AA	AA	BB	AA	BB	BB	BB	AA	AA	AA	AA	BB	AA	AA	BB	BB	BB
1	PsCam001785_1466_2225	BB	AA	BB	AA	AA	AA	BB	AA	AA	AA	AA	BB	AA	AA	AA	AA	AA	AA	AA	AA	AA	AA	AA	AA	AA	AA	AA	AA	BB	AA	AA	AA	AA	AA	AA	AA	AA	AA	AA	AA	AA	AA	AA	AA	AA	AA	AA	AA
1	PsCam001786_1467_97	BB	AA	AA	AA	AA	AA	AA	AA	AA	AA	BB	AA	AA	BB	AA	AA	AA	AB	AA	AA	AA	AA	AA	AA	AA	AA	AA	AA	AA	AA	AA	AA	AA	AA	AA	AA	AA	AA	AA	BB	AA	AA	AA	AA	AA	AA	AA	AA
1	PsCam001788_1469_142	BB	BB	BB	BB	AA	BB	BB	AA	AA	BB	BB	AA	AA	BB	BB	BB	BB	BB	BB	BB	BB	BB	BB	BB	BB	BB	BB	BB	AA	BB	BB	BB	AA	BB	BB	AA	BB	BB	BB	BB	AA	BB	BB	BB	AA	AA	AA	BB
1	PsCam001794_1472_655	BB	BB	AA	BB	BB	BB	BB	AA	AA	BB	BB	AA	AA	BB	BB	AA	BB	BB	AA	--	BB	AA	BB	BB	BB	BB	BB	AA	BB	BB	BB	BB	BB	BB	BB	BB	BB	AA	AA	AA	AA	BB	AA	BB	AA	BB	BB	AA
1	PsCam001796_1473_1017	BB	AA	AA	AA	BB	AA	AA	AA	AA	AA	BB	AA	AA	AA	BB	BB	BB	AA	BB	--	BB	BB	AA	AA	BB	AA	AA	AA	AA	AA	BB	AA	AA	AA	AA	AA	AA	AA	AA	AA	AA	BB	AA	BB	AA	AA	AA	BB
1	PsCam001798_1474_151	BB	AA	BB	BB	BB	BB	AA	BB	AA	AA	AA	BB	AA	AA	AA	AA	AA	AA	AA	AA	AA	BB	AA	BB	AA	AA	AA	AA	BB	BB	BB	AB	BB	AA	BB	BB	AA	AA	AA	AA	AA	BB	AA	BB	BB	BB	BB	BB
1	PsCam001801_1477_146	BB	AA	BB	AA	AA	AA	BB	BB	AA	BB	AA	AA	AA	AA	BB	AA	BB	AA	AA	AA	AA	BB	BB	AA	BB	AA	AA	BB	AA	BB	BB	AA	AA	BB	AA	BB	BB	AA	AA	AA	AA	AA	BB	BB	BB	BB	AA	BB
1	PsCam001804_1479_1663	BB	BB	BB	AA	BB	BB	AA	AA	BB	BB	BB	BB	BB	BB	AA	AA	AA	BB	AA	BB	BB	AA	AA	AA	BB	BB	BB	AA	AA	AA	BB	BB	BB	BB	BB	BB	BB	BB	BB	BB	BB	BB	BB	AA	AA	BB	BB	AA
1	PsCam001816_1489_877	AA	AA	BB	AA	BB	AA	BB	BB	BB	AA	AA	BB	BB	AA	BB	BB	BB	BB	BB	BB	BB	BB	BB	AA	BB	AA	BB	BB	BB	AA	AA	BB	BB	AA	AA	BB	BB	BB	BB	--	AA	BB	BB	BB	BB	BB	BB	BB
1	PsCam001832_1499_6035	BB	AA	AA	AA	AA	BB	AA	AA	AA	BB	BB	AA	AA	BB	AA	AA	AA	AA	AA	AA	BB	BB	BB	BB	AA	BB	BB	BB	AA	BB	AA	BB	AA	BB	BB	AA	BB	AA	--	AA	AA	AA	BB	AA	BB	AA	AA	BB
1	PsCam001833_1500_383	BB	AA	AA	AA	AA	AA	AA	AA	AA	BB	BB	AA	AA	BB	AA	AA	AA	AA	AA	AA	AA	AA	AA	AA	AA	AA	AA	AA	AA	AA	AA	AA	AA	AA	AA	AA	AA	AA	AA	AA	AA	AA	AA	AA	AA	AA	AA	AA
1	PsCam001834_1501_235	AA	BB	AA	AA	BB	AA	AA	BB	BB	AA	BB	BB	BB	AA	AA	AA	AA	BB	AA	AA	BB	AA	AA	AA	BB	AA	BB	AA	AA	AA	AA	BB	BB	AA	BB	BB	AA	BB	AA	--	BB	BB	AA	AA	AA	BB	AA	BB
1	PsCam001835_1502_436	BB	BB	BB	BB	AA	BB	AA	AA	AA	AA	AA	BB	AA	BB	BB	AA	BB	AA	AA	AA	AA	AA	AA	AA	BB	BB	BB	AA	BB	BB	AA	AA	AA	AA	AA	AA	BB	AA	AA	AA	AA	BB	AA	AA	AA	AA	BB	BB
1	PsCam001836_1503_988	BB	AA	BB	AA	AA	AA	AA	AA	BB	BB	AA	AA	AA	BB	AA	BB	AA	AA	BB	AA	AA	AA	BB	AA	BB	AA	AA	AA	AA	BB	BB	AA	AA	BB	BB	AA	AA	AA	AA	AA	AA	AA	AA	AA	AA	AA	AA	BB
1	PsCam001841_1508_70	BB	AA	AA	AA	AA	AA	AA	AA	AA	AA	AA	AA	AA	BB	AA	AA	AA	AA	AA	AA	BB	AA	AA	AA	AA	AA	AA	AA	AA	BB	AA	AA	AA	BB	AA	AA	BB	AA	AA	AA	AA	BB	BB	AA	AA	AA	AA	AA
1	PsCam001844_1511_279	BB	AA	AA	BB	BB	BB	BB	AA	BB	AA	AA	BB	BB	AA	BB	BB	BB	BB	BB	BB	BB	BB	AA	AA	AA	AA	AA	BB	AA	AA	BB	BB	BB	BB	AA	BB	BB	BB	BB	BB	BB	BB	BB	BB	BB	BB	AA	BB
1	PsCam001847_1514_3265	AA	AA	AA	BB	BB	BB	AA	AA	BB	AA	BB	BB	BB	AA	AA	AA	AA	BB	AA	BB	BB	AA	AA	AA	BB	AA	AA	AA	BB	AA	BB	BB	BB	AA	BB	AA	AA	BB	BB	BB	BB	BB	AA	AA	AA	AA	AA	AA
1	PsCam001856_1520_1288	AA	BB	AA	AA	BB	AA	AA	BB	BB	AA	BB	BB	BB	AA	BB	BB	BB	BB	BB	BB	AA	BB	AA	BB	BB	BB	AA	BB	AA	AA	AA	BB	BB	BB	BB	BB	AA	BB	BB	BB	BB	AA	BB	BB	BB	BB	BB	BB
1	PsCam001857_1521_1192	AA	AA	AA	AA	AA	AA	AA	BB	AA	AA	BB	BB	BB	BB	AA	BB	AA	--	BB	BB	AA	AA	AA	BB	BB	BB	BB	AA	AA	BB	AA	AA	BB	BB	AA	BB	AA	AA	BB	BB	BB	AA	AA	AA	BB	BB	BB	BB
1	PsCam001862_1523_1054	AA	BB	AA	AA	BB	AA	AA	AA	BB	BB	AA	BB	BB	BB	AA	BB	AA	AA	BB	AA	AA	AA	AA	AA	BB	BB	BB	AA	AA	BB	AA	AA	BB	AA	AA	AA	AA	AA	AA	AA	BB	AA	BB	AA	AA	AA	BB	AA
1	PsCam001863_1524_280	AA	AA	AA	AA	AA	AA	AA	AA	AA	BB	BB	AA	AA	AA	AA	AA	AA	AA	AA	BB	AA	AA	AA	AA	BB	AA	BB	AA	AA	AA	AA	BB	AA	BB	BB	AA	AA	AA	BB	BB	BB	AA	AA	AA	AA	AA	AA	AA
1	PsCam001870_1530_911	BB	BB	AA	BB	BB	BB	BB	AA	BB	BB	BB	BB	BB	BB	BB	AA	BB	AA	AA	AA	BB	BB	BB	BB	BB	BB	BB	AA	BB	BB	BB	AA	BB	BB	BB	BB	BB	AA	AA	AA	AA	BB	AA	AA	AA	AA	BB	BB
1	PsCam001871_1531_550	BB	BB	AA	BB	BB	BB	BB	AA	BB	BB	BB	BB	BB	BB	BB	BB	BB	BB	BB	BB	BB	BB	BB	BB	BB	BB	BB	BB	AA	BB	AA	AA	BB	BB	BB	BB	BB	BB	BB	BB	BB	BB	AA	AA	AA	BB	BB	BB
1	PsCam001875_1534_1217	BB	BB	BB	BB	AA	BB	BB	BB	BB	BB	AA	BB	BB	BB	BB	BB	BB	AA	BB	AA	BB	AA	BB	BB	BB	BB	BB	BB	BB	BB	BB	BB	BB	BB	BB	BB	BB	AA	AA	AA	BB	BB	BB	BB	BB	BB	BB	BB
1	PsCam001882_1537_3647	BB	AA	AA	AA	AA	AA	AA	AA	AA	AA	AA	AA	AA	AA	AA	AA	AA	AA	AA	AA	AA	AA	AA	AA	AA	AA	AA	AA	AA	AA	AA	AA	AA	AA	AA	AA	AA	AA	AA	AA	AA	AA	AA	AA	AA	AA	AA	AA
1	PsCam001889_1542_1317	AA	AA	BB	AA	BB	AA	BB	BB	AA	AA	BB	BB	AA	BB	BB	AA	BB	AA	AA	AA	AA	BB	BB	BB	BB	BB	AA	BB	BB	BB	AA	AA	BB	BB	BB	BB	BB	AA	AA	AA	AA	BB	BB	BB	BB	BB	BB	BB
1	PsCam001904_1552_132	AA	BB	BB	BB	AA	BB	AA	BB	AA	BB	BB	BB	AA	AA	BB	BB	BB	BB	BB	--	BB	AA	BB	AA	BB	BB	BB	AA	BB	BB	AA	BB	BB	BB	BB	BB	AA	BB	--	BB	BB	BB	AA	BB	AA	BB	BB	BB
1	PsCam001913_1559_680	BB	AA	AA	BB	AA	BB	AA	AA	AA	AA	BB	AA	AA	AA	AA	AA	AA	BB	AA	BB	AA	AA	AA	AA	AA	AA	AA	AA	AA	AA	AA	AA	AA	AA	AA	AA	AA	AA	BB	BB	AA	BB	AA	AA	AA	AA	AA	AA
1	PsCam001915_1561_687	BB	AA	AA	AA	AA	AA	BB	AA	AA	AA	BB	AA	AA	AA	BB	AA	BB	AA	AA	AA	AA	AA	AA	AA	AA	AA	AA	AA	AA	BB	AA	AA	AA	AA	BB	AA	BB	AA	AA	--	AA	AA	BB	AA	AA	AA	AA	AA
1	PsCam001918_1563_606	AA	AA	AA	BB	BB	AA	BB	BB	BB	BB	BB	AA	BB	AA	--	AA	AA	AA	AA	AA	BB	BB	AB	BB	AA	AA	AA	BB	BB	AA	BB	AA	BB	BB	AA	BB	AA	AA	AA	AA	BB	AA	AA	AA	BB	BB	AA	BB
1	PsCam001933_1572_445	AA	BB	BB	BB	BB	BB	BB	BB	BB	BB	AA	BB	BB	BB	BB	BB	BB	BB	BB	BB	BB	BB	BB	BB	BB	BB	BB	BB	BB	BB	BB	BB	AA	AA	BB	AA	AA	BB	BB	BB	BB	BB	BB	BB	BB	AA	BB	BB
1	PsCam001935_1574_191	AA	AA	BB	AA	BB	AA	BB	BB	BB	BB	AA	BB	BB	BB	BB	AA	BB	AA	AA	AA	AA	BB	BB	BB	AA	AA	AA	BB	BB	BB	AA	AA	BB	BB	BB	BB	BB	BB	AA	AA	AA	AA	BB	AA	BB	BB	BB	BB
1	PsCam001936_1575_3908	AA	BB	BB	BB	BB	BB	AA	BB	BB	BB	AA	BB	BB	BB	BB	BB	BB	BB	BB	BB	AA	BB	AB	BB	BB	BB	BB	BB	BB	BB	BB	BB	BB	AA	BB	BB	BB	BB	BB	BB	BB	AA	BB	BB	BB	BB	BB	BB
1	PsCam001937_1576_597	BB	AA	AA	BB	AA	BB	BB	AA	AA	AA	BB	AA	AA	AA	BB	AA	BB	BB	AA	--	AA	AA	BB	AA	AA	AA	AA	AA	BB	AA	BB	BB	AA	AA	BB	AA	AA	BB	--	--	AA	AA	AA	AA	AA	AA	BB	AA
1	PsCam001938_1577_682	BB	AA	AA	AA	AA	AA	BB	AA	AA	BB	AA	AA	AA	AA	AA	AA	AA	AA	AA	AA	AA	AA	BB	AA	BB	BB	AA	AA	AA	AA	AA	AA	AA	AA	AA	AA	AA	--	AA	AA	AA	AA	AA	AA	AA	AA	AA	AA
1	PsCam001943_1581_1389	AA	AA	AA	BB	BB	AA	BB	BB	BB	AA	BB	BB	BB	AA	AA	AA	AA	BB	AA	BB	BB	BB	AB	AA	AA	AA	BB	BB	BB	AA	BB	BB	AA	BB	BB	BB	AA	BB	BB	BB	AB	BB	AA	AA	BB	AA	AA	BB
1	PsCam001946_1584_457	AA	AA	BB	BB	BB	BB	BB	BB	AA	AA	BB	BB	AA	BB	BB	AA	BB	BB	AA	BB	BB	BB	BB	BB	BB	AA	BB	AA	BB	BB	AA	BB	BB	AA	BB	BB	AA	BB	BB	BB	AA	BB	BB	BB	BB	BB	AA	BB
1	PsCam001951_1587_788	AA	BB	BB	AA	BB	AA	BB	BB	BB	AA	AA	AA	AA	BB	BB	BB	BB	BB	BB	BB	BB	BB	BB	BB	BB	BB	BB	BB	AA	BB	BB	BB	BB	BB	BB	BB	BB	BB	BB	BB	BB	BB	BB	BB	BB	BB	BB	BB
1	PsCam001955_1591_337	AA	AA	AA	AA	AA	AA	AA	BB	BB	AA	AA	AA	BB	AA	AA	AA	AA	AA	AA	AA	AA	AA	AA	AA	AA	AA	AA	AA	AA	AA	AA	AA	AA	AA	AA	AA	AA	AA	AA	AA	AA	AA	BB	AA	BB	AA	AA	AA
1	PsCam001976_1608_1254	BB	AA	AA	AA	AA	AA	AA	AA	AA	AA	BB	AA	AA	AA	AA	BB	AA	AA	BB	AA	AA	AA	AA	BB	AA	AA	AA	AA	AA	BB	AA	AA	BB	AA	AA	AA	AA	AA	AA	AA	AA	BB	AA	AA	AA	AA	AA	AA
1	PsCam001983_1614_1325	AA	BB	BB	BB	BB	BB	BB	BB	BB	BB	BB	BB	BB	BB	BB	BB	BB	BB	BB	BB	BB	BB	AA	BB	BB	BB	BB	BB	BB	BB	BB	BB	BB	BB	BB	BB	BB	BB	BB	BB	BB	BB	BB	BB	BB	BB	BB	BB
1	PsCam001999_1627_289	AA	AA	BB	BB	BB	BB	BB	BB	BB	BB	AA	BB	BB	AA	BB	BB	BB	BB	BB	AA	BB	BB	AA	BB	BB	AA	BB	BB	BB	BB	BB	AB	BB	BB	AA	BB	BB	BB	AA	AA	AA	BB	BB	BB	BB	BB	BB	BB
1	PsCam002000_1628_101	AA	BB	BB	BB	BB	BB	BB	BB	BB	BB	BB	BB	BB	BB	BB	BB	BB	BB	BB	BB	BB	BB	BB	BB	BB	BB	BB	BB	BB	BB	BB	BB	BB	BB	BB	BB	BB	BB	BB	BB	BB	BB	BB	BB	BB	BB	BB	BB
1	PsCam002005_1630_776	BB	AA	BB	BB	AA	BB	BB	BB	AA	BB	BB	BB	AA	BB	BB	AA	BB	AA	AA	AA	AA	AA	BB	BB	BB	BB	AA	BB	BB	BB	BB	AA	AA	BB	BB	AA	BB	AA	AA	AA	AA	AA	BB	BB	AA	BB	AA	AA
1	PsCam002007_1632_312	BB	AA	AA	AA	AA	AA	BB	AA	AA	AA	AA	AA	AA	BB	AA	AA	AA	AA	AA	AA	AA	AA	BB	AA	AA	AA	AA	AA	AA	AA	AA	AA	AA	AA	AA	AA	AA	AA	AA	AA	AA	AA	BB	AA	AA	AA	AA	AA
1	PsCam002008_1633_987	AA	BB	BB	BB	AA	BB	BB	AA	AA	BB	AA	AA	AA	AA	BB	AA	BB	AA	AA	AA	AA	AA	BB	AA	BB	BB	BB	AA	BB	BB	BB	BB	BB	BB	AA	AA	BB	AA	AA	AA	AA	BB	AA	BB	BB	BB	BB	BB
1	PsCam002013_1637_2089	AA	BB	AA	BB	BB	BB	AA	BB	BB	BB	BB	BB	BB	AA	BB	BB	BB	BB	BB	BB	AA	BB	BB	BB	BB	BB	BB	BB	BB	BB	BB	BB	BB	BB	BB	BB	AA	BB	BB	BB	AA	AA	BB	BB	BB	BB	BB	BB
1	PsCam002015_1639_465	BB	AA	AA	BB	AA	BB	AA	AA	BB	BB	AA	BB	BB	AA	AA	AA	AA	BB	AA	BB	AA	AA	AA	AA	AA	AA	AA	AA	BB	AA	BB	AA	AA	AA	AA	AA	AA	AA	BB	BB	BB	AA	AA	AA	AA	BB	AA	AA
1	PsCam002021_1644_652	AA	BB	AA	AA	AA	AA	AA	AA	BB	AA	AA	BB	AA	AA	AA	BB	AA	BB	BB	BB	AA	AA	AA	AA	AA	AA	BB	AA	BB	AA	BB	AA	BB	AA	BB	BB	AA	BB	BB	BB	BB	BB	BB	AA	AA	BB	AA	AA
1	PsCam002024_1647_265	BB	BB	BB	BB	BB	BB	AA	BB	BB	AA	AA	BB	BB	BB	BB	BB	BB	BB	BB	BB	BB	BB	AA	BB	BB	BB	BB	BB	BB	BB	BB	BB	BB	AA	BB	BB	BB	BB	BB	BB	BB	BB	BB	BB	BB	BB	BB	BB
1	PsCam002025_1648_284	BB	AA	AA	BB	BB	BB	AA	AA	BB	AA	AA	AA	BB	AA	--	BB	AA	AA	BB	--	BB	AA	BB	BB	AA	AA	AA	AA	AA	BB	BB	AA	AA	AA	AA	BB	AA	BB	--	--	BB	BB	BB	AA	AA	AA	BB	BB
1	PsCam002031_1653_182	BB	AA	AA	AA	AA	BB	AA	AA	AA	BB	BB	AA	AA	BB	AA	BB	AA	BB	BB	--	BB	AA	BB	BB	AA	BB	BB	AA	AA	BB	AA	AA	BB	BB	AA	AA	BB	AA	AA	--	BB	BB	AA	AA	AA	BB	AA	AA
1	PsCam002036_1657_828	AA	AA	AA	AA	AA	AA	AA	BB	AA	AA	AA	AA	AA	AA	AA	AA	AA	AA	AA	AA	AB	BB	AA	AA	AA	AA	AA	BB	AA	AA	AA	BB	AA	AA	AA	AA	AA	AA	AA	AA	BB	AA	AA	AA	BB	AA	AA	BB
1	PsCam002038_1659_187	BB	BB	AA	BB	BB	BB	AA	AA	BB	AA	AA	BB	BB	AA	AA	BB	AA	BB	BB	BB	BB	AA	BB	BB	BB	BB	BB	AA	BB	AA	BB	BB	BB	AA	BB	BB	BB	AA	BB	BB	BB	BB	AA	BB	AA	AA	BB	BB
1	PsCam002046_1666_199	AA	AA	AA	AA	BB	AA	AA	BB	BB	AA	BB	AA	BB	AA	BB	BB	BB	AA	BB	AA	AA	BB	AA	AA	AA	AA	AA	BB	AA	AA	AA	BB	BB	AA	BB	BB	AA	AA	AA	BB	AA	AA	BB	BB	BB	AA	BB	BB
1	PsCam002047_1667_201	AA	BB	BB	BB	BB	BB	AA	AA	BB	BB	BB	AA	BB	AA	AA	BB	AA	BB	BB	BB	BB	AA	AA	AA	AA	AA	AA	AA	BB	AA	BB	BB	BB	AA	BB	BB	AA	BB	--	BB	AA	BB	AA	AA	AA	BB	AA	AA
1	PsCam002056_1674_210	AA	BB	BB	BB	BB	BB	BB	BB	BB	BB	BB	BB	BB	BB	BB	BB	BB	AA	BB	--	AA	BB	BB	AA	BB	BB	BB	BB	BB	AA	BB	BB	BB	BB	BB	BB	BB	BB	--	--	BB	AA	BB	BB	BB	BB	BB	BB
1	PsCam002058_1676_641	AA	BB	AA	AA	BB	BB	AA	BB	BB	AA	AA	AA	BB	BB	AA	AA	AA	AA	AA	BB	AA	BB	AA	AA	AA	BB	BB	BB	AA	AA	AA	BB	BB	AA	AA	BB	BB	BB	BB	BB	AA	AA	AA	BB	BB	AA	BB	BB
1	PsCam002059_1677_164	AA	BB	BB	BB	BB	BB	BB	AA	BB	AA	AA	BB	BB	AA	BB	AA	BB	BB	AA	BB	BB	BB	BB	BB	AA	BB	BB	BB	AA	BB	BB	AB	BB	BB	BB	BB	BB	AA	AA	BB	AA	BB	AA	AA	BB	BB	BB	BB
1	PsCam002061_1678_310	BB	AA	AA	AA	AA	AA	AA	AA	AA	BB	AA	BB	AA	BB	AA	AA	AA	AA	AA	AA	AA	BB	BB	AA	AA	BB	AA	AA	AA	AA	AA	AA	BB	BB	AA	AA	BB	AA	AA	AA	AA	AA	BB	BB	BB	BB	AA	AA
1	PsCam002063_1680_1164	AA	BB	BB	AA	BB	BB	BB	BB	BB	AA	AA	AA	BB	BB	AA	BB	AA	BB	BB	BB	BB	AA	BB	AA	AA	BB	AA	AA	AA	AA	BB	--	BB	AA	BB	AA	AA	BB	BB	BB	BB	BB	BB	AA	AA	BB	BB	BB
1	PsCam002065_1682_2261	AA	BB	BB	BB	BB	BB	BB	BB	BB	AA	AA	AA	AA	AA	AA	AA	AA	BB	AA	BB	BB	AA	AA	AA	AA	AA	BB	BB	BB	AA	BB	BB	AA	BB	BB	AA	AA	AA	BB	BB	AA	BB	AA	BB	BB	AA	BB	BB
1	PsCam002071_1685_991	AA	AA	AA	AA	AA	AA	BB	BB	AA	BB	BB	AA	AA	AA	BB	BB	BB	BB	BB	AA	BB	AA	AA	BB	BB	AA	AA	AA	BB	BB	AA	BB	AA	BB	BB	BB	BB	--	--	AA	AA	BB	BB	BB	BB	AA	AA	BB
1	PsCam002089_1697_1877	BB	AA	AA	AA	AA	AA	AA	AA	AA	BB	AA	AA	AA	AA	AA	AA	AA	AA	AA	AA	AA	AA	AA	AA	AA	AA	AA	AA	AA	AA	AA	AA	AA	BB	BB	AA	AA	AA	AA	AA	AA	AA	AA	AA	AA	AA	BB	AA
1	PsCam002090_1698_745	BB	AA	AA	AA	AA	AA	AA	AA	AA	AA	BB	AA	AA	AA	AA	AA	AA	BB	AA	AA	AA	AA	BB	AA	BB	BB	AA	AA	AA	AA	AA	AA	AA	AA	AA	AA	AA	AA	AA	AA	BB	AA	AA	AA	AA	BB	AA	AA
1	PsCam002096_1702_3351	AA	BB	BB	BB	AA	BB	BB	BB	BB	AA	BB	BB	AA	AA	BB	AA	BB	BB	AA	AA	BB	AA	BB	BB	BB	BB	BB	BB	BB	AA	BB	BB	BB	BB	AA	AA	AA	BB	AA	AA	BB	BB	BB	BB	BB	AA	BB	BB
1	PsCam002111_1712_1346	AA	BB	AA	BB	AA	BB	AA	AA	AA	BB	BB	BB	AA	BB	AA	BB	AA	AA	BB	AA	BB	AA	BB	BB	AA	AA	AA	AA	BB	AA	AA	AB	AA	BB	AA	AA	AA	AA	AA	AA	AA	AA	AA	AA	AA	BB	BB	AA
1	PsCam002116_1716_1030	BB	AA	BB	AA	AA	BB	AA	AA	AA	AA	BB	BB	AA	AA	BB	AA	BB	AA	AA	AA	AA	AA	AA	BB	AA	BB	BB	AA	AA	BB	AA	BB	AA	AA	AA	AA	AA	AA	AA	AA	AA	AA	AA	AA	AA	AA	AA	AA
1	PsCam002129_1723_441	BB	AA	AA	AA	AA	AA	AA	AA	AA	AA	AA	AA	AA	AA	BB	BB	BB	BB	BB	BB	BB	AA	AA	AA	AA	AA	BB	AA	AA	AA	AA	BB	AA	AA	BB	AA	AA	BB	BB	BB	BB	BB	AA	AA	AA	AA	AA	AA
1	PsCam002138_1728_1407	BB	AA	AA	AA	AA	AA	AA	AA	AA	BB	AA	AA	AA	BB	BB	AA	BB	--	AA	--	AA	AA	BB	BB	AA	AA	AA	AA	AA	BB	AA	AA	AA	BB	AA	BB	BB	AA	--	--	AA	AA	AA	AA	AA	AA	AA	AA
1	PsCam002150_1736_414	BB	BB	AA	BB	BB	BB	AA	AA	BB	BB	BB	BB	BB	AA	AA	BB	AA	BB	BB	BB	BB	AA	AA	AA	BB	BB	BB	AA	AA	BB	BB	AB	BB	BB	BB	BB	AA	BB	BB	BB	BB	BB	BB	AA	AA	BB	AA	BB
1	PsCam002154_1739_699	BB	BB	AA	AA	AA	AA	BB	AA	AA	AA	BB	AA	AA	AA	BB	AA	BB	BB	AA	BB	BB	AA	BB	AA	BB	AA	AA	AA	AA	AA	AA	BB	AA	BB	BB	AA	AA	BB	BB	BB	BB	BB	BB	AA	BB	AA	AA	BB
1	PsCam002159_1743_1781	AA	BB	BB	BB	BB	BB	AA	AA	BB	BB	BB	BB	BB	AA	--	BB	AA	BB	BB	BB	BB	AA	BB	AA	BB	BB	BB	AA	BB	AA	BB	BB	BB	BB	BB	AA	AA	--	BB	BB	AA	BB	BB	BB	AA	AA	BB	AA
1	PsCam002160_1744_438	BB	BB	BB	AA	BB	BB	BB	AA	BB	BB	BB	BB	BB	BB	BB	BB	BB	BB	BB	--	BB	BB	BB	BB	BB	BB	BB	BB	AA	BB	BB	BB	BB	BB	BB	BB	BB	BB	--	BB	BB	BB	AA	BB	BB	BB	BB	BB
1	PsCam002166_1749_561	AA	AA	BB	BB	BB	AA	BB	AA	AA	BB	BB	BB	AA	BB	BB	BB	BB	--	BB	--	AA	AA	BB	BB	BB	AA	BB	AA	BB	BB	BB	AA	BB	AA	AA	AA	BB	BB	--	--	BB	AA	BB	BB	BB	BB	AA	BB
1	PsCam002171_1753_118	AA	--	BB	BB	BB	--	AA	BB	BB	--	AA	BB	BB	--	AA	AA	AA	BB	AA	BB	BB	BB	AA	AA	AA	--	--	BB	AA	AA	BB	BB	BB	AA	AA	BB	AA	--	BB	BB	--	BB	AA	BB	BB	BB	BB	BB
1	PsCam002176_1757_671	AA	BB	AA	AA	BB	BB	AA	AA	BB	AA	BB	AA	BB	AA	AA	AA	AA	BB	AA	BB	AA	BB	AA	BB	BB	BB	BB	AA	AA	AA	AA	BB	BB	BB	BB	BB	AA	BB	BB	BB	BB	BB	BB	AA	AA	AA	AA	AA
1	PsCam002177_1758_653	AA	AA	AA	AA	AA	AA	AA	AA	BB	AA	AA	AA	BB	AA	AA	AA	AA	BB	AA	AA	AA	AA	AA	AA	AA	AA	AA	AA	AA	AA	AA	BB	AA	AA	BB	AA	AA	AA	AA	AA	AA	AA	AA	BB	AA	AA	AA	BB
1	PsCam002184_1764_404	AA	AA	AA	AA	BB	AA	BB	BB	BB	AA	BB	AA	BB	AA	AA	AA	AA	BB	AA	BB	AA	BB	AA	BB	AA	AA	AA	BB	AA	BB	AA	AA	AA	BB	AA	AA	BB	BB	BB	BB	AA	AA	AA	BB	BB	AA	AA	BB
1	PsCam002192_1769_364	AA	AA	AA	AA	BB	AA	AA	BB	BB	BB	AA	AA	BB	AA	AA	AA	AA	--	AA	--	AA	BB	AA	AA	BB	AA	AA	BB	AA	AA	BB	AA	BB	BB	AA	BB	AA	AA	--	--	AA	AA	BB	AA	BB	AA	BB	AA
1	PsCam002199_1774_465	AA	BB	AA	BB	AA	BB	AA	AA	AA	AA	AA	AA	AA	AA	AA	AA	AA	AB	AA	--	BB	AA	AA	AA	BB	AA	AA	AA	BB	AA	BB	BB	AA	AA	BB	AA	AA	BB	--	--	BB	BB	AA	AA	AA	AA	AA	AA
1	PsCam002208_1783_3496	BB	BB	BB	BB	BB	BB	BB	BB	BB	AA	AA	BB	BB	BB	BB	BB	BB	AA	BB	AA	BB	BB	AA	BB	BB	BB	BB	BB	BB	BB	BB	BB	BB	BB	BB	BB	AA	AA	AA	AA	AA	BB	BB	BB	BB	BB	BB	AA
1	PsCam002213_1787_673	AA	AA	BB	AA	BB	AA	AA	BB	AA	AA	AA	AA	AA	AA	AA	AA	AA	AA	AA	AA	AA	AA	AA	AA	AA	AA	AA	AA	AA	AA	AA	AA	AA	AA	AA	AA	AA	AA	AA	AA	AA	AA	BB	AA	BB	AA	AA	AA
1	PsCam002218_1791_2219	AA	AA	BB	BB	BB	AA	AA	BB	BB	AA	AA	AA	BB	AA	AA	BB	AA	BB	BB	BB	BB	BB	AA	AA	AA	AA	AA	BB	AA	AA	BB	BB	BB	AA	BB	BB	AA	BB	BB	BB	BB	BB	BB	BB	BB	BB	BB	BB
1	PsCam002223_1793_398	BB	AA	BB	BB	BB	BB	BB	BB	AA	BB	BB	BB	BB	BB	BB	BB	BB	AA	BB	AA	AA	AA	BB	BB	BB	BB	BB	AA	BB	BB	BB	AA	BB	BB	AA	BB	BB	BB	AA	BB	BB	AA	BB	--	BB	BB	BB	BB
1	PsCam002225_1795_869	AA	AA	AA	BB	BB	BB	AA	AA	BB	BB	BB	BB	BB	AA	AA	AA	AA	AA	AA	BB	AA	AA	AA	AA	AA	BB	AA	AA	BB	AA	BB	BB	BB	BB	AA	BB	AA	AA	BB	BB	BB	AA	BB	BB	BB	BB	BB	AA
1	PsCam002234_1803_287	BB	AA	AA	AA	BB	AA	BB	BB	BB	BB	BB	BB	BB	BB	BB	BB	BB	AA	BB	BB	BB	BB	BB	BB	AA	AA	AA	BB	AA	BB	BB	BB	BB	BB	AA	BB	BB	BB	BB	BB	AA	BB	BB	BB	BB	BB	BB	BB
1	PsCam002236_1805_364	BB	BB	AA	AA	AA	AA	BB	AA	AA	AA	AA	AA	AA	BB	BB	AA	BB	AA	AA	AA	AA	AA	AA	BB	BB	BB	BB	AA	AA	BB	AA	AA	AA	BB	BB	AA	BB	AA	AA	AA	AA	AA	AA	AA	AA	AA	BB	AA
1	PsCam002242_1807_305	BB	BB	AA	AA	AA	AB	AA	AA	AA	AA	AA	BB	AA	AA	AA	BB	AA	AA	BB	--	AA	AA	BB	AA	BB	BB	BB	AA	AA	AA	AA	AA	AA	BB	BB	--	BB	--	--	--	AA	AA	BB	BB	BB	--	AA	AA
1	PsCam002244_1809_129	BB	BB	BB	BB	AA	BB	AA	AA	AA	BB	AA	BB	AA	BB	BB	BB	BB	AA	BB	BB	BB	AA	BB	AA	BB	BB	BB	AA	BB	AA	BB	AA	BB	AA	BB	BB	AA	AA	BB	AA	BB	BB	BB	AA	AA	BB	BB	BB
1	PsCam002247_1810_588	BB	BB	AA	AA	AA	AA	BB	AA	AA	AA	BB	AA	AA	BB	BB	BB	BB	AA	BB	AA	BB	AA	AA	BB	BB	BB	BB	AA	AA	BB	BB	AA	AA	BB	AA	AA	BB	BB	AA	BB	AA	BB	BB	AA	AA	BB	AA	AA
1	PsCam002256_1816_916	AA	BB	AA	BB	BB	BB	AA	BB	BB	AA	BB	AA	BB	AA	AA	AA	AA	BB	AA	BB	BB	AA	AA	BB	AA	AA	AA	AA	BB	BB	AA	BB	BB	AA	BB	BB	AA	BB	BB	BB	BB	BB	AA	AA	AA	AA	AA	BB
1	PsCam002267_1821_1068	BB	AA	AA	AA	BB	AA	BB	BB	BB	AA	AA	AA	BB	AA	AA	BB	AA	AA	BB	AA	BB	BB	AA	AA	AA	AA	AA	BB	AA	AA	BB	AB	BB	AA	AA	BB	AA	BB	AA	AA	AA	BB	BB	BB	BB	AA	BB	BB
1	PsCam002268_1822_93	BB	BB	BB	BB	BB	BB	BB	BB	BB	BB	AA	BB	BB	BB	BB	BB	BB	BB	BB	BB	BB	BB	BB	BB	BB	BB	BB	BB	BB	BB	BB	BB	BB	BB	BB	BB	BB	BB	BB	BB	BB	BB	BB	BB	BB	AA	BB	BB
1	PsCam002271_1824_370	BB	BB	AA	BB	BB	BB	BB	AA	AA	BB	BB	BB	AA	AA	BB	BB	BB	BB	BB	BB	BB	BB	AA	BB	AA	AA	BB	BB	BB	BB	BB	BB	AA	BB	BB	AA	BB	BB	BB	BB	BB	BB	AA	AA	AA	AA	BB	BB
1	PsCam002272_1825_175	BB	BB	AA	AA	AA	BB	AA	AA	AA	AA	BB	AA	AA	AA	--	AA	BB	BB	AA	BB	BB	AA	BB	BB	BB	BB	BB	AA	AA	BB	AA	BB	AA	AA	BB	AA	AA	BB	BB	BB	BB	AA	AA	AA	AA	AA	AA	BB
1	PsCam002303_1847_114	AA	AA	AA	BB	AA	BB	BB	BB	AA	BB	AA	AA	AA	AA	BB	AA	BB	AA	AA	AA	AA	AA	BB	AA	AA	AA	AA	AA	BB	AA	AA	AA	AA	BB	AA	AA	BB	AA	AA	AA	AA	AA	AA	BB	AA	BB	BB	AA
1	PsCam002304_1848_159	BB	AA	AA	AA	AA	AA	AA	AA	AA	AA	AA	AA	AA	AA	AA	AA	AA	AA	AA	AA	AA	AA	BB	AA	AA	AA	AA	AA	AA	BB	AA	AA	AA	AA	AA	AA	BB	AA	AA	AA	AA	AA	AA	AA	AA	AA	BB	AA
1	PsCam002313_1856_629	AA	--	BB	BB	BB	BB	BB	BB	BB	BB	--	BB	BB	BB	BB	BB	BB	BB	BB	BB	BB	BB	BB	BB	BB	--	BB	BB	BB	BB	BB	BB	BB	BB	--	BB	BB	BB	BB	BB	BB	--	BB	BB	BB	--	BB	BB
1	PsCam002319_1861_346	AA	BB	BB	BB	BB	BB	BB	BB	BB	BB	BB	BB	BB	BB	AA	BB	AA	BB	BB	BB	BB	AA	BB	AA	BB	BB	BB	AA	BB	BB	BB	BB	BB	BB	BB	BB	BB	BB	BB	BB	BB	BB	BB	BB	BB	BB	BB	BB
1	PsCam002321_1862_301	AA	AA	BB	BB	AA	AA	AA	AA	AA	AA	BB	AA	AA	AA	AA	AA	AA	AA	AA	AA	AA	AA	BB	BB	AA	AA	AA	AA	BB	BB	AA	AA	AA	AA	AA	AA	BB	AA	AA	AA	AA	AA	AA	AA	AA	AA	AA	AA
1	PsCam002332_1870_3914	BB	AA	AA	AA	AA	AA	AA	AA	AA	AA	AA	AA	AA	AA	AA	AA	AA	AA	AA	AA	AA	AA	AA	AA	AA	AA	AA	AA	AA	AA	AA	AA	AA	AA	AA	AA	AA	AA	AA	AA	AA	AA	AA	AA	AA	AA	AA	AA
1	PsCam002335_1873_603	AA	BB	AA	BB	BB	BB	AA	BB	BB	BB	AA	BB	BB	AA	--	BB	AA	BB	BB	BB	BB	BB	AA	AA	BB	BB	BB	BB	AA	AA	AA	BB	BB	AA	AA	BB	AA	BB	BB	BB	AA	BB	BB	BB	BB	AA	BB	BB
1	PsCam002337_1875_537	AA	AA	BB	BB	BB	BB	BB	BB	BB	BB	AA	BB	BB	AA	BB	AA	BB	AA	AA	BB	AA	BB	BB	BB	BB	BB	BB	BB	BB	BB	AA	AB	AA	BB	AA	AA	BB	AA	BB	BB	AA	AA	BB	AA	BB	BB	BB	BB
1	PsCam002347_1885_80	BB	BB	BB	BB	AA	BB	BB	BB	AA	BB	BB	BB	AA	BB	BB	AA	BB	BB	AA	BB	BB	BB	BB	BB	BB	BB	BB	BB	BB	BB	BB	BB	AA	BB	BB	BB	BB	BB	BB	BB	BB	BB	AA	AA	BB	BB	AA	BB
1	PsCam002349_1887_104	BB	BB	BB	BB	BB	BB	BB	BB	AA	BB	AA	BB	BB	BB	AA	AA	AA	--	AA	BB	AA	BB	AA	BB	BB	AA	BB	BB	BB	BB	BB	--	BB	BB	BB	BB	BB	AA	BB	BB	BB	AA	BB	AA	BB	BB	AA	BB
1	PsCam002362_1897_594	AA	BB	BB	BB	BB	AA	BB	BB	AA	BB	BB	BB	BB	AA	BB	BB	BB	BB	BB	AA	BB	AA	AA	BB	BB	AA	AA	AA	BB	BB	BB	BB	AA	BB	BB	AA	BB	AA	AA	AA	BB	BB	BB	AA	BB	AA	BB	BB
1	PsCam002365_1900_625	AA	AA	AA	AA	BB	AA	AA	BB	BB	AA	AA	AA	BB	AA	AA	AA	AA	AA	AA	AA	AA	BB	AA	AA	AA	AA	AA	AA	AA	AA	AA	AA	AA	AA	AA	AA	AA	AA	AA	AA	AA	AA	AA	AA	BB	AA	AA	BB
1	PsCam002366_1901_670	AA	BB	AA	AA	BB	BB	AA	BB	BB	AA	AA	AA	BB	AA	BB	AA	BB	BB	AA	BB	AA	BB	AA	BB	AA	AA	BB	BB	AA	BB	AA	BB	AA	AA	BB	AA	AA	BB	BB	BB	AA	AA	BB	BB	BB	AA	AA	BB
1	PsCam002373_1906_3528	AA	AA	AA	AA	AA	AA	AA	AA	AA	AA	BB	AA	AA	AA	AA	AA	AA	AA	AA	AA	AA	AA	AA	AA	AA	AA	AA	AA	AA	AA	BB	AA	AA	AA	AA	AA	AA	AA	AA	AA	AA	AA	AA	AA	AA	AA	AA	AA
1	PsCam002381_1912_1120	AA	AA	BB	AA	BB	BB	AA	AA	AA	AA	BB	AA	AA	BB	AA	BB	AA	AA	BB	BB	AA	BB	AA	AA	AA	BB	BB	BB	BB	AA	AA	AA	AA	BB	AA	BB	AA	BB	BB	AA	AA	AA	AA	BB	AA	AA	AA	BB
1	PsCam002390_1916_1837	AA	AA	BB	AA	BB	AA	BB	BB	BB	BB	AA	BB	BB	BB	BB	AA	BB	AA	AA	AA	AA	AA	AA	BB	AA	AA	AA	BB	BB	BB	AA	AA	BB	AA	AA	AA	AA	AA	AA	AA	AA	AA	BB	AA	BB	AA	AA	BB
1	PsCam002396_1922_609	BB	AA	AA	AA	BB	AA	AA	AA	BB	BB	BB	AA	BB	BB	AA	BB	AA	--	BB	AA	AA	BB	AB	AA	AA	AA	AA	AA	AA	AA	AA	AA	AA	BB	AA	AA	BB	BB	AA	--	--	AA	AA	AA	AA	AA	AA	BB
1	PsCam002397_1923_196	BB	BB	AA	AA	AA	AB	AA	AA	AA	BB	BB	BB	AA	BB	BB	AA	BB	AA	AA	AA	AA	BB	BB	BB	BB	BB	AA	AA	BB	BB	AA	BB	AA	BB	BB	AA	BB	AA	AA	AA	AA	AA	AA	AA	AA	AA	AA	AA
1	PsCam002401_1927_1070	AA	BB	AA	AA	AA	AA	AA	BB	AA	AA	BB	AA	AA	AA	AA	AA	AA	AA	AA	AA	AA	AA	AA	AA	AA	AA	AA	BB	AA	AA	BB	BB	AA	AA	BB	AA	AA	BB	AA	AA	BB	BB	AA	AA	AA	AA	AA	BB
1	PsCam002436_1953_262	BB	BB	AA	AA	AA	AA	AA	BB	BB	AA	BB	AA	BB	AA	BB	AA	BB	AA	AA	AA	AA	BB	BB	AA	AA	BB	BB	BB	AA	AA	AA	AA	AA	BB	AA	AA	AA	AA	AA	AA	BB	AA	BB	AA	BB	AA	AA	BB
1	PsCam002441_1958_208	AA	AA	BB	BB	AA	AA	AA	BB	BB	AA	AA	BB	AA	AA	BB	BB	BB	BB	BB	BB	AA	AA	AA	BB	AA	AA	AA	BB	AA	BB	BB	AA	AA	AA	BB	AA	AA	BB	BB	BB	BB	AA	BB	BB	BB	AA	AA	AA
1	PsCam002446_1962_388	BB	AA	AA	AA	AA	AA	AA	AA	AA	AA	AA	AA	AA	AA	AA	BB	AA	AA	BB	AA	AA	AA	AA	AA	AA	AA	AA	AA	AA	AA	BB	AA	AA	BB	AA	AA	AA	AA	AA	AA	AA	AA	AA	AA	AA	AA	AA	AA
1	PsCam002447_1963_653	AA	AA	BB	AA	AA	AA	AA	AA	AA	BB	AA	AA	AA	BB	--	AA	AA	BB	AA	AA	AA	AA	AA	AA	AA	AA	AA	AA	AA	BB	BB	AA	AA	BB	AA	AA	BB	BB	AA	AA	AA	AA	BB	AA	AA	AA	AA	AA
1	PsCam002477_1985_145	BB	AA	BB	AA	AA	AA	BB	BB	AA	BB	AA	AA	AA	AA	BB	BB	BB	AA	BB	--	AA	BB	BB	BB	AA	AA	AA	BB	BB	BB	--	AA	AA	BB	AA	AA	BB	BB	--	--	AA	AA	AA	AA	BB	AA	BB	BB
1	PsCam002510_2008_2094	AA	BB	BB	AA	BB	AA	BB	BB	BB	AA	AA	AA	BB	BB	BB	AA	BB	--	AA	--	--	BB	BB	BB	BB	BB	BB	BB	AA	BB	AA	BB	BB	BB	BB	BB	BB	BB	--	--	BB	--	BB	BB	BB	BB	BB	BB
1	PsCam002525_2017_417	BB	BB	BB	BB	AA	BB	BB	BB	BB	BB	AA	BB	BB	BB	BB	BB	BB	BB	BB	BB	BB	BB	BB	BB	BB	BB	BB	BB	BB	BB	BB	BB	BB	BB	BB	BB	BB	BB	BB	BB	BB	BB	BB	BB	BB	BB	BB	BB
1	PsCam002527_2019_693	AA	AA	AA	BB	AA	BB	AA	AA	AA	AA	BB	AA	AA	BB	AA	AA	AA	--	AA	--	AA	AA	AA	AA	AA	AA	AA	AA	AA	AA	AA	AA	AA	AA	AA	AA	AA	--	--	--	AA	AA	AA	AA	AA	AA	AA	AA
1	PsCam002545_2033_123	BB	BB	BB	BB	AA	BB	BB	BB	AA	BB	BB	BB	AA	BB	BB	BB	BB	BB	BB	BB	AA	BB	BB	AA	BB	BB	BB	BB	BB	BB	BB	BB	BB	BB	BB	AA	BB	BB	BB	BB	BB	AA	BB	AA	BB	AA	BB	BB
1	PsCam002546_2034_713	AA	AA	BB	BB	BB	AA	BB	BB	BB	BB	AA	BB	AA	BB	BB	AA	BB	BB	AA	--	BB	BB	AA	BB	AA	AA	BB	BB	BB	BB	BB	BB	AA	BB	BB	BB	BB	BB	--	--	AA	BB	BB	BB	BB	BB	BB	BB
1	PsCam002548_2036_690	AA	BB	BB	BB	AA	BB	BB	BB	BB	BB	BB	BB	BB	BB	BB	AA	BB	--	AA	BB	BB	AA	BB	BB	BB	BB	BB	BB	BB	BB	BB	BB	BB	AA	AA	AA	AA	BB	BB	BB	BB	BB	BB	BB	BB	BB	BB	BB
1	PsCam002551_2039_538	BB	BB	AA	AA	AA	AA	BB	AA	AA	BB	AA	AA	AA	BB	BB	BB	BB	AA	BB	AA	AA	AA	BB	AA	BB	BB	AA	AA	AA	BB	AA	AA	AA	BB	BB	AA	BB	AA	AA	AA	AA	AA	BB	BB	AA	AA	BB	AA
1	PsCam002568_2049_206	AA	BB	BB	BB	BB	AA	BB	BB	AA	BB	BB	BB	--	AA	BB	AA	BB	BB	AA	BB	BB	BB	BB	BB	BB	AA	AA	AA	BB	BB	AA	BB	AA	BB	BB	AA	BB	BB	BB	BB	AA	BB	BB	BB	BB	BB	BB	AA
1	PsCam002572_2052_550	BB	BB	BB	BB	AA	BB	AA	BB	AA	AA	BB	BB	AA	BB	BB	BB	BB	BB	BB	AA	AA	BB	AA	BB	BB	BB	BB	BB	BB	BB	BB	AA	AA	BB	AA	BB	BB	AA	BB	BB	BB	AA	BB	AA	BB	AA	BB	BB
1	PsCam002615_2081_276	AA	AA	BB	AA	BB	AA	BB	BB	BB	BB	BB	AA	BB	BB	BB	BB	BB	BB	BB	BB	BB	BB	BB	BB	AA	BB	AA	BB	AA	BB	AA	BB	AA	BB	BB	BB	AA	BB	BB	BB	BB	BB	BB	BB	BB	AA	BB	BB
1	PsCam002620_2086_542	AA	AA	AA	AA	AA	AA	AA	AA	BB	AA	AA	AA	BB	AA	AA	AA	AA	AA	AA	AA	AA	AA	AA	AA	AA	AA	AA	AA	AA	AA	AA	AA	AA	AA	AA	AA	AA	AA	AA	AA	AA	AA	AA	BB	AA	AA	AA	AA
1	PsCam002630_2092_341	AA	AA	BB	AA	AA	AA	BB	BB	AA	BB	BB	AA	AA	AA	BB	AA	BB	AA	AA	AA	BB	BB	AA	AA	AA	AA	AA	BB	AA	BB	AA	AA	AA	BB	AA	AA	BB	AA	AA	AA	AA	BB	BB	AA	BB	BB	AA	AA
1	PsCam002631_2093_440	AA	AA	BB	AA	AA	AA	BB	AA	AA	AA	AA	AA	AA	AA	BB	AA	BB	AA	AA	AA	AA	BB	AA	BB	AA	BB	AA	AA	BB	AA	AA	AA	AA	BB	AA	AA	AA	AA	AA	AA	AA	AA	AA	AA	AA	AA	AA	BB
1	PsCam002632_2094_290	AA	--	BB	BB	BB	BB	BB	AA	BB	AA	BB	BB	BB	AA	BB	BB	BB	BB	BB	--	AA	BB	BB	BB	--	BB	AA	BB	BB	BB	BB	--	BB	AA	--	BB	BB	BB	--	--	--	AA	AA	AA	BB	BB	BB	BB
1	PsCam002636_2098_166	BB	BB	AA	BB	BB	BB	BB	AA	BB	AA	AA	BB	AA	AA	BB	BB	BB	BB	BB	BB	BB	AA	AA	BB	AA	AA	BB	AA	BB	BB	BB	BB	BB	AA	AA	BB	AA	AA	BB	BB	BB	BB	BB	BB	AA	BB	BB	BB
1	PsCam002641_2100_2793	AA	BB	BB	AA	BB	AA	BB	BB	BB	BB	BB	BB	BB	BB	BB	BB	BB	BB	BB	BB	BB	BB	BB	BB	BB	BB	BB	BB	BB	BB	BB	BB	BB	BB	BB	BB	BB	BB	BB	BB	BB	BB	BB	BB	BB	BB	BB	BB
1	PsCam002666_2120_199	AA	AA	AA	AA	AA	AA	AA	AA	AA	AA	BB	AA	AA	AA	AA	BB	AA	BB	BB	BB	BB	AA	AA	AA	AA	AA	AA	AA	AA	AA	AA	AA	AA	AA	AA	AA	AA	BB	BB	BB	BB	AA	AA	AA	AA	AA	AA	AA
1	PsCam002670_2123_708	BB	BB	BB	BB	AA	BB	BB	AA	AA	BB	BB	BB	AA	BB	BB	BB	BB	BB	BB	BB	AA	BB	BB	BB	BB	BB	BB	AA	BB	BB	BB	BB	BB	BB	BB	AA	BB	BB	--	--	BB	BB	AA	AA	AA	BB	AA	AA
1	PsCam002675_2128_435	BB	AA	BB	AA	AA	AA	AA	AA	AA	AA	BB	AA	BB	AA	AA	AA	AA	AA	AA	BB	AA	AA	AA	AA	AA	AA	AA	AA	AA	AA	AA	BB	AA	BB	BB	BB	AA	AA	BB	AA	AA	AA	AA	AA	AA	AA	AA	BB
1	PsCam002692_2141_647	BB	BB	AA	BB	AA	BB	BB	AA	AA	AA	BB	AA	AA	BB	AA	BB	AA	BB	BB	--	BB	AA	BB	AA	BB	BB	BB	AA	BB	BB	BB	BB	AA	BB	BB	AA	BB	BB	--	--	AA	BB	BB	BB	BB	AA	BB	AA
1	PsCam002696_2144_547	BB	AA	BB	BB	AA	BB	BB	BB	AA	BB	AA	BB	BB	AA	BB	AA	BB	BB	AA	BB	AA	BB	BB	AA	BB	AA	BB	BB	BB	AA	BB	AA	AA	AA	BB	BB	BB	AA	BB	BB	BB	AA	AA	BB	BB	AA	AA	BB
1	PsCam002697_2145_509	AA	BB	AA	BB	BB	BB	AA	BB	BB	AA	AA	AA	BB	AA	AA	AA	AA	AA	AA	AA	BB	BB	AA	AA	AA	AA	AA	BB	AA	AA	BB	BB	BB	AA	BB	BB	AA	BB	AA	AA	BB	BB	BB	AA	BB	BB	BB	BB
1	PsCam002699_2147_1522	AA	AA	BB	AA	AA	AA	BB	AA	AA	BB	AA	AA	AA	BB	AA	BB	AA	--	BB	--	AA	AA	AA	BB	AA	AA	AA	AA	AA	BB	AA	AA	AA	BB	AA	AA	BB	AA	--	--	BB	AA	BB	AA	BB	AA	AA	BB
1	PsCam002709_2154_139	AA	AA	BB	BB	AA	BB	BB	BB	AA	BB	AA	BB	BB	AA	BB	AA	BB	AA	AA	AA	AA	BB	AA	AA	BB	AA	BB	BB	BB	AA	BB	AA	AA	AA	BB	AA	BB	BB	AA	AA	BB	AA	AA	BB	BB	AA	AA	AA
1	PsCam002712_2156_670	AA	AA	BB	AA	AA	AA	AA	BB	AA	BB	AA	AA	AA	AA	AA	AA	AA	BB	AA	BB	BB	BB	AA	AA	AA	AA	AA	BB	AA	AA	AA	AA	AA	BB	AA	AA	BB	AA	BB	BB	AA	BB	AA	AA	BB	AA	AA	AA
1	PsCam002714_2157_505	AA	BB	AA	AA	AA	AA	BB	AA	AA	BB	BB	AA	AA	BB	BB	AA	BB	AA	AA	AA	AA	AA	AA	BB	AA	BB	AA	AA	AA	BB	AA	AA	AA	AA	AA	AA	AA	AA	--	--	AA	AA	AA	AA	AA	AA	AA	AA
1	PsCam002727_2166_545	AA	AA	BB	BB	BB	AA	BB	BB	BB	BB	BB	BB	BB	AA	--	BB	AA	AA	BB	AA	AA	BB	AB	AA	AA	AA	BB	BB	BB	AA	BB	AB	BB	BB	BB	BB	AA	BB	AA	AA	BB	AA	AA	AA	BB	AA	BB	BB
1	PsCam002732_2167_92	BB	AA	AA	AA	AA	AA	AA	AA	AA	AA	AA	AA	AA	AA	BB	AA	BB	AA	AA	AA	AA	BB	BB	AA	AA	AA	AA	BB	AA	AA	AA	AA	AA	BB	AA	AA	AA	AA	AA	AA	AA	AA	AA	AA	AA	AA	AA	AA
1	PsCam002756_2184_427	BB	AA	AA	AA	AA	AA	AA	AA	AA	AA	AA	AA	AA	BB	AA	AA	AA	AA	AA	AA	BB	AA	AA	AA	AA	AA	AA	AA	AA	AA	AA	AA	AA	AA	AA	AA	AA	AA	AA	AA	AA	BB	AA	AA	AA	AA	BB	AA
1	PsCam002767_2193_68	AA	BB	BB	BB	BB	BB	BB	BB	BB	BB	BB	BB	BB	BB	BB	BB	BB	AA	BB	AA	BB	BB	BB	BB	BB	BB	BB	BB	BB	BB	BB	BB	AA	BB	BB	AA	BB	BB	AB	AA	AA	BB	BB	BB	BB	BB	BB	BB
1	PsCam002768_2194_134	AA	AA	BB	BB	BB	BB	BB	BB	BB	BB	AA	BB	BB	BB	AA	AA	AA	AA	AA	AA	AA	AA	BB	AA	BB	BB	BB	AA	BB	AA	BB	AA	BB	BB	AA	BB	BB	AA	AA	AA	BB	AA	BB	AA	AA	AA	BB	BB
1	PsCam002783_2207_763	AA	AA	BB	BB	AA	AA	AA	BB	AA	BB	AA	BB	BB	BB	AA	BB	AA	BB	BB	BB	BB	BB	BB	AA	AA	AA	AA	BB	BB	AA	BB	BB	BB	AA	AA	BB	AA	BB	BB	BB	AA	BB	AA	AA	BB	BB	AA	BB
1	PsCam002784_2208_1525	AA	AA	AA	AA	BB	AA	AA	BB	BB	AA	AA	AA	BB	AA	AA	AA	AA	AA	AA	AA	AA	BB	AA	AA	AA	AA	AA	BB	AA	AA	AA	AA	BB	AA	AA	BB	AA	AA	AA	AA	AA	AA	BB	AA	BB	AA	BB	BB
1	PsCam002787_2211_274	AA	AA	AA	AA	AA	AA	AA	BB	BB	AA	AA	AA	AA	AA	AA	AA	AA	BB	AA	BB	AB	AA	AA	AA	AA	AA	AA	AA	AA	AA	AA	AA	AA	AA	AA	AA	AA	BB	BB	BB	AA	BB	AA	AA	BB	BB	BB	AA
1	PsCam002799_2218_177	BB	AA	BB	BB	AA	AA	BB	AA	AA	BB	BB	BB	AA	BB	BB	BB	BB	BB	BB	BB	BB	BB	BB	AA	BB	BB	AA	BB	BB	AA	BB	AB	AA	BB	BB	AA	BB	BB	BB	BB	BB	BB	AA	AA	BB	AA	BB	AA
1	PsCam002805_2222_3299	BB	--	AA	AA	AA	AA	AA	AA	AA	BB	AA	AA	AA	AA	BB	AA	BB	AA	AA	AA	BB	AA	AA	AA	AA	AA	AA	AA	AA	AA	AA	AA	AA	BB	AA	BB	AA	AA	AA	AA	AA	BB	BB	AA	BB	AA	AA	AA
1	PsCam002810_2226_415	BB	AA	BB	AA	AA	AA	AA	AA	AA	BB	AA	BB	AA	BB	BB	AA	BB	AA	AA	AA	AA	BB	BB	BB	AA	AA	AA	AA	AA	AA	AA	AA	BB	BB	AA	AA	AA	AA	AA	AA	AA	AA	BB	BB	BB	AA	BB	AA
1	PsCam002823_2235_449	BB	AA	AA	AA	AA	AA	AA	AA	AA	BB	AA	AA	AA	BB	--	AA	AA	AA	AA	AA	AA	AA	BB	BB	AA	AA	AA	AA	AA	BB	AA	AA	AA	BB	AA	AA	BB	AA	AA	AA	AA	AA	AA	AA	AA	AA	AA	AA
1	PsCam002829_2238_1088	BB	AA	AA	AA	AA	AA	AA	AA	AA	AA	AA	BB	AA	AA	BB	BB	BB	AA	BB	AA	AA	AA	AA	AA	AA	AA	AA	AA	AA	BB	AA	AA	AA	AA	AA	AA	BB	AA	--	AA	BB	AA	AA	AA	BB	AA	AA	BB
1	PsCam002850_2255_1434	BB	AA	AA	BB	AA	AA	BB	AA	AA	AA	BB	AA	AA	BB	BB	BB	BB	AA	BB	AA	AA	AA	BB	BB	BB	AA	AA	AA	AA	BB	BB	BB	AA	BB	BB	AA	BB	AA	AA	AA	BB	AA	BB	AA	AA	AA	AA	AA
1	PsCam002863_2264_204	AA	AA	BB	AA	AA	BB	AA	BB	AA	BB	BB	BB	AA	AA	BB	BB	BB	AA	BB	AA	AA	AA	BB	AA	BB	BB	BB	AA	AA	BB	AA	AB	AA	BB	AA	AA	AA	AA	AA	AA	BB	AA	AA	AA	AA	AA	AA	AA
1	PsCam002876_2270_540	BB	BB	BB	BB	AA	BB	BB	BB	AA	BB	AA	AA	AA	BB	BB	BB	BB	BB	BB	AA	BB	BB	BB	BB	AA	AA	BB	BB	BB	BB	BB	BB	BB	AA	BB	BB	BB	BB	AA	AA	BB	BB	AA	AA	AA	BB	AA	BB
1	PsCam002884_2275_1279	BB	AA	AA	BB	AA	BB	BB	AA	AA	AA	AA	AA	AA	AA	AA	AA	AA	BB	AA	AA	AA	AA	AA	AA	AA	AA	AA	AA	BB	AA	AA	AA	AA	AA	AA	AA	AA	AA	AA	AA	AA	AA	AA	AA	AA	AA	BB	AA
1	PsCam002886_2277_83	AA	BB	AA	BB	BB	BB	AA	BB	BB	AA	AA	AA	BB	AA	BB	BB	BB	BB	BB	BB	BB	BB	BB	BB	BB	BB	BB	BB	BB	AA	BB	BB	BB	AA	BB	BB	AA	BB	BB	BB	BB	BB	AA	BB	BB	BB	BB	AA
1	PsCam002906_2293_387	BB	AA	AA	AA	AA	AA	AA	AA	AA	AA	BB	AA	AA	AA	AA	BB	AA	AA	BB	AA	AA	AA	AA	AA	AA	AA	AA	AA	AA	AA	AA	BB	AA	BB	BB	AA	AA	AA	AA	BB	BB	AA	AA	BB	AA	AA	AA	BB
1	PsCam002931_2308_1448	BB	BB	BB	AA	BB	AA	BB	BB	BB	BB	AA	BB	BB	BB	BB	AA	BB	AA	AA	AA	AA	BB	AA	BB	BB	BB	BB	BB	BB	BB	AA	BB	BB	AA	AA	BB	AA	BB	--	AA	AA	BB	BB	AA	BB	AA	AA	BB
1	PsCam002932_2309_207	BB	AA	AA	AA	AA	AA	BB	AA	AA	AA	AA	AA	AA	AA	--	AA	BB	AA	AA	AA	AA	AA	AA	BB	AA	AA	AA	AA	AA	AA	AA	AA	AA	AA	AA	AA	AA	AA	AA	AA	AA	AA	AA	AA	AA	AA	AA	AA
1	PsCam002940_2316_222	BB	BB	BB	BB	AA	BB	BB	AA	AA	BB	BB	BB	AA	BB	BB	BB	BB	BB	BB	BB	BB	AA	BB	BB	BB	BB	BB	AA	BB	BB	BB	BB	BB	BB	BB	BB	BB	BB	BB	BB	BB	BB	BB	BB	AA	BB	AA	AA
1	PsCam002951_2324_391	AA	AA	AA	AA	BB	AA	AA	BB	BB	BB	BB	AA	BB	BB	BB	BB	BB	BB	BB	BB	BB	BB	AA	BB	AA	AA	AA	BB	AA	BB	AA	AA	BB	BB	AA	BB	BB	--	BB	BB	AA	AA	BB	BB	BB	--	BB	BB
1	PsCam002954_2326_532	BB	AA	AA	AA	AA	AA	AA	BB	AA	AA	AA	AA	AA	AA	AA	AA	AA	AA	AA	AA	BB	BB	AA	AA	AA	AA	AA	BB	AA	AA	AA	BB	AA	AA	AA	AA	AA	AA	AA	AA	AA	BB	AA	AA	BB	AA	AA	AA
1	PsCam002955_2327_512	BB	AA	AA	AA	AA	AA	BB	BB	AA	AA	AA	AA	AA	AA	BB	AA	BB	BB	AA	AA	AA	BB	AA	BB	AA	AA	AA	BB	AA	BB	AA	AA	AA	BB	AA	AA	AA	AA	AA	AA	AA	AA	AA	AA	AA	AA	AA	AA
1	PsCam002956_2328_233	BB	AA	BB	AA	AA	AA	AA	BB	AA	BB	BB	BB	AA	BB	BB	AA	BB	BB	AA	BB	BB	BB	BB	BB	BB	BB	AA	BB	AA	AA	AA	AA	AA	BB	AA	BB	AA	BB	BB	BB	BB	BB	BB	BB	BB	BB	BB	BB
1	PsCam002986_2347_1313	AA	BB	AA	AA	BB	AA	BB	BB	BB	BB	AA	AA	BB	AA	AA	AA	AA	AA	AA	AA	BB	BB	BB	AA	AA	BB	AA	BB	AA	AA	AA	AA	BB	BB	AA	BB	BB	AA	AA	AA	AA	BB	BB	BB	BB	BB	AA	BB
1	PsCam002988_2348_1262	AA	AA	BB	AA	BB	AA	BB	BB	BB	AA	BB	AA	BB	AA	AA	AA	AA	--	AA	BB	BB	BB	BB	BB	AA	AA	AA	BB	AA	BB	AA	BB	BB	BB	BB	BB	BB	BB	BB	BB	BB	AA	AA	BB	BB	BB	BB	BB
1	PsCam002995_2353_81	BB	BB	BB	BB	AA	AB	BB	AA	AA	AA	BB	BB	BB	BB	AA	AA	AA	--	AA	AA	AA	BB	BB	BB	AA	AA	BB	AA	BB	BB	BB	BB	BB	AA	BB	--	AA	AA	AA	AA	BB	AA	AA	AA	AA	AA	AA	AA
1	PsCam002998_2355_2399	BB	AA	AA	AA	AA	AA	BB	AA	AA	BB	AA	AA	AA	BB	BB	AA	BB	--	AA	AA	BB	BB	BB	BB	BB	BB	AA	AA	BB	BB	BB	AA	AA	BB	AA	AA	BB	AA	AA	AA	AA	BB	AA	AA	AA	AA	AA	AA
1	PsCam003002_2358_81	AA	AA	BB	BB	AA	BB	BB	BB	BB	BB	BB	BB	BB	AA	BB	BB	BB	BB	BB	BB	AA	BB	BB	AA	AA	BB	BB	BB	BB	BB	BB	AA	AA	BB	AA	AA	AA	BB	BB	BB	BB	AA	BB	AA	BB	BB	AA	BB
1	PsCam003003_2359_128	AA	BB	AA	--	BB	--	BB	BB	BB	AA	BB	AA	BB	BB	BB	BB	BB	BB	BB	--	--	BB	BB	BB	AA	AA	BB	BB	AA	BB	--	--	BB	BB	BB	BB	BB	BB	--	--	--	BB	BB	BB	BB	BB	BB	BB
1	PsCam003025_2374_413	BB	AA	AA	BB	AA	BB	AA	BB	AA	AA	AA	BB	AA	BB	AB	AA	AA	BB	AA	AA	AA	BB	AA	BB	AA	AA	AA	BB	AA	BB	BB	AA	AA	BB	BB	AA	BB	BB	AA	AA	AA	AA	AA	AA	BB	AA	AA	AA
1	PsCam003037_2382_411	AA	BB	BB	BB	BB	BB	BB	BB	BB	BB	BB	BB	BB	BB	BB	BB	BB	AA	BB	AA	BB	BB	BB	BB	BB	BB	BB	BB	BB	BB	BB	BB	BB	BB	BB	BB	BB	BB	AA	AA	AA	BB	BB	BB	BB	BB	BB	BB
1	PsCam003038_2383_332	BB	BB	AA	BB	BB	BB	BB	BB	BB	BB	BB	AA	BB	BB	AB	BB	AA	BB	BB	BB	BB	BB	AB	BB	BB	BB	BB	BB	BB	BB	BB	BB	BB	BB	BB	BB	BB	BB	BB	BB	BB	BB	AA	AA	BB	BB	AA	BB
1	PsCam003050_2391_194	BB	BB	BB	AA	AA	BB	BB	BB	AA	AA	AA	BB	AA	AA	BB	BB	BB	AA	BB	AA	AA	BB	BB	BB	BB	AA	BB	AA	BB	BB	AA	AA	AA	AA	AA	AA	AA	AA	AA	AA	AA	AA	BB	BB	BB	AA	AA	AA
1	PsCam003061_2398_595	AA	AA	BB	BB	AA	AA	BB	AA	AA	AA	BB	BB	AA	AA	BB	AA	BB	AA	AA	AA	AA	AA	BB	BB	AA	AA	AA	AA	BB	AA	BB	AA	AA	AA	AA	AA	AA	AA	AA	AA	AA	AA	AA	AA	AA	AA	AA	AA
1	PsCam003065_2400_460	AA	BB	AA	AA	BB	AA	BB	BB	BB	AA	AA	AA	AA	AA	AA	BB	AA	BB	BB	BB	BB	BB	AA	BB	BB	BB	BB	BB	AA	BB	AA	BB	AA	BB	AA	BB	BB	AA	BB	BB	BB	AA	BB	BB	BB	BB	BB	BB
1	PsCam003072_2406_521	BB	AA	AA	AA	AA	AA	AA	BB	BB	BB	BB	AA	AA	BB	AA	AA	AA	AA	AA	AA	AA	AA	BB	BB	AA	BB	AA	AA	AA	BB	AA	AA	AA	BB	AA	AA	AA	AA	AA	AA	BB	AA	AA	BB	BB	BB	BB	BB
1	PsCam003087_2416_81	AA	AA	AA	AA	AA	AA	AA	AA	BB	AA	AA	AA	BB	AA	AA	AA	AA	--	AA	--	AA	AA	AA	AA	AA	AA	AA	AA	AA	AA	AA	AA	AA	AA	AA	AA	AA	AA	--	--	AA	AA	AA	AA	AA	AA	BB	AA
1	PsCam003093_2420_202	AA	BB	BB	AA	BB	BB	BB	BB	BB	AA	AA	AA	BB	AA	BB	BB	BB	BB	BB	BB	AA	BB	AA	BB	BB	AA	BB	BB	AA	AA	BB	BB	BB	AA	BB	AA	AA	BB	BB	--	BB	AA	BB	BB	BB	BB	BB	AA
1	PsCam003103_2427_1298	BB	AA	AA	BB	AA	AA	AA	AA	AA	AA	AA	AA	AA	BB	AA	BB	AA	AA	BB	AA	AA	AA	BB	AA	BB	BB	AA	AA	AA	AA	AA	AA	AA	AA	AA	AA	AA	AA	AA	AA	AA	AA	AA	AA	AA	AA	AA	AA
1	PsCam003105_2429_579	BB	AA	AA	AA	BB	AA	BB	AA	AA	BB	BB	AA	AA	BB	BB	AA	BB	BB	AA	AA	BB	BB	BB	BB	AA	AA	AA	BB	BB	BB	BB	BB	AA	AA	BB	BB	BB	AA	BB	BB	BB	BB	AA	BB	AA	BB	AA	BB
1	PsCam003129_2445_487	AA	BB	AA	BB	BB	BB	AA	AA	BB	AA	AA	BB	BB	AA	AA	AA	AA	BB	AA	--	AA	AA	AA	AA	AA	AA	AA	AA	BB	AA	BB	AB	BB	AA	BB	BB	AA	BB	--	BB	BB	AA	AA	AA	AA	BB	BB	AA
1	PsCam003130_2446_724	AA	AA	BB	BB	BB	BB	AA	AA	BB	BB	AA	BB	BB	AA	BB	BB	BB	AA	BB	--	BB	AA	BB	AA	BB	BB	BB	AA	BB	BB	BB	BB	BB	AA	AA	BB	BB	AA	--	AA	AA	BB	AA	BB	AA	BB	BB	BB
1	PsCam003135_2450_441	AA	BB	BB	BB	BB	BB	AA	BB	BB	BB	BB	BB	BB	BB	BB	BB	BB	AA	BB	AA	BB	BB	AA	BB	AA	AA	BB	BB	BB	BB	AA	AA	BB	BB	AA	BB	BB	AA	AA	AA	AA	AA	BB	BB	BB	BB	BB	BB
1	PsCam003174_2476_387	AA	AA	AA	AA	BB	AA	AA	AA	BB	AA	AA	AA	BB	AA	AA	AA	AA	BB	AA	BB	AA	AA	AA	AA	AA	AA	AA	AA	AA	AA	AA	AA	BB	AA	AA	BB	AA	BB	BB	BB	AA	BB	BB	AA	AA	BB	BB	BB
1	PsCam003186_2483_286	AA	AA	BB	BB	BB	AA	BB	BB	BB	BB	BB	AA	BB	AA	BB	BB	BB	BB	BB	BB	AA	BB	AA	AA	AA	AA	AA	BB	BB	AA	BB	BB	BB	AA	AA	BB	AA	BB	BB	BB	BB	AA	AA	BB	BB	BB	BB	BB
1	PsCam003194_2488_239	BB	BB	BB	BB	AA	BB	BB	BB	AA	BB	BB	BB	AA	BB	BB	BB	BB	AA	BB	AA	BB	BB	BB	BB	AA	BB	AA	BB	BB	BB	BB	AA	AA	BB	BB	AA	BB	AA	AA	AA	AA	BB	BB	AA	BB	AA	BB	AA
1	PsCam003225_2509_199	AA	BB	BB	AA	BB	AA	AA	BB	BB	BB	BB	AA	BB	AA	AA	AA	AA	AA	AA	AA	AA	BB	BB	AA	BB	BB	BB	BB	AA	AA	AA	BB	BB	BB	AA	BB	BB	AA	AA	AA	BB	BB	BB	BB	BB	BB	BB	AA
1	PsCam003230_2513_251	AA	BB	AA	AA	AA	AA	AA	AA	AA	AA	BB	AA	AA	AA	AA	AA	AA	AA	AA	AA	AA	AA	AA	AA	AA	AA	AA	AA	AA	AA	AA	AA	AA	AA	AA	AA	AA	AA	AA	AA	AA	AA	AA	AA	AA	AA	AA	AA
1	PsCam003243_2523_961	AA	BB	AA	AA	BB	AA	AA	AA	BB	AA	AA	AA	BB	AA	AA	AA	AA	AA	AA	AA	BB	BB	AA	AA	BB	AA	BB	AA	AA	AA	AA	BB	BB	AA	BB	BB	AA	AA	AA	AA	AA	AA	AA	AA	BB	BB	BB	AA
1	PsCam003282_2551_151	AA	BB	BB	BB	BB	BB	BB	BB	BB	BB	AA	BB	BB	BB	BB	BB	BB	BB	BB	AA	BB	BB	BB	BB	BB	BB	BB	BB	BB	BB	BB	BB	BB	AA	BB	BB	BB	BB	--	AA	BB	BB	BB	BB	BB	BB	BB	BB
1	PsCam003292_2558_465	BB	BB	AA	BB	AA	BB	AA	AA	AA	BB	BB	BB	AA	BB	BB	AA	BB	BB	AA	BB	AA	AA	BB	BB	AA	AA	AA	AA	BB	BB	AA	AB	AA	BB	BB	AA	BB	BB	BB	BB	AA	AA	BB	AA	BB	AA	BB	AA
1	PsCam003297_2562_75	BB	BB	AA	BB	BB	BB	AA	AA	BB	BB	BB	BB	BB	BB	AA	BB	AA	BB	BB	BB	BB	AA	BB	AA	AA	BB	AA	AA	AA	AA	BB	BB	BB	BB	BB	BB	AA	BB	BB	BB	BB	BB	BB	AA	AA	BB	BB	BB
1	PsCam003321_2578_87	AA	AA	BB	BB	AA	BB	AA	BB	AA	BB	AA	AA	AA	AA	BB	AA	BB	AA	AA	BB	AA	BB	AA	AA	BB	BB	BB	BB	BB	AA	AA	AA	AA	AA	AA	AA	AA	AA	BB	BB	AA	AA	BB	AA	BB	AA	AA	BB
1	PsCam003324_2579_146	BB	AA	AA	AA	BB	AA	BB	BB	BB	AA	AA	AA	AA	AA	BB	AA	BB	AA	AA	AA	BB	BB	BB	BB	BB	BB	AA	BB	AA	BB	AA	BB	AA	BB	BB	BB	AA	AA	AA	AA	AA	BB	BB	BB	BB	AA	AA	BB
1	PsCam003330_2584_574	BB	AA	BB	AA	AA	AA	BB	AA	AA	BB	AA	BB	AA	BB	BB	AA	BB	BB	AA	AA	BB	AA	AA	BB	AA	AA	AA	BB	BB	BB	BB	AA	AA	AA	AA	AA	AA	AA	AA	AA	AA	BB	BB	AA	AA	AA	AA	AA
1	PsCam003337_2589_220	AA	BB	BB	BB	BB	BB	BB	BB	BB	BB	AA	BB	BB	BB	AB	BB	BB	--	BB	--	BB	BB	BB	BB	AA	AA	AA	BB	BB	AA	AA	BB	BB	AA	AA	BB	AA	--	--	--	BB	BB	BB	BB	BB	BB	BB	BB
1	PsCam003343_2593_94	BB	BB	AA	BB	BB	BB	BB	AA	BB	BB	BB	BB	BB	AA	BB	BB	BB	BB	BB	BB	BB	BB	BB	BB	AA	AA	BB	BB	BB	BB	BB	BB	BB	BB	BB	BB	BB	AA	BB	BB	BB	BB	AA	AA	AA	BB	BB	BB
1	PsCam003344_2594_490	BB	BB	BB	BB	BB	BB	BB	BB	BB	BB	AA	BB	BB	BB	BB	BB	BB	BB	BB	--	BB	BB	BB	BB	BB	BB	BB	BB	BB	BB	BB	BB	BB	BB	BB	BB	BB	BB	AA	AA	BB	BB	BB	BB	BB	BB	BB	BB
1	PsCam003349_2598_152	AA	AA	BB	BB	BB	BB	AA	BB	BB	BB	AA	BB	AA	BB	BB	BB	BB	AA	BB	AA	AA	BB	AA	BB	AA	AA	AA	BB	BB	BB	BB	AA	AA	AA	AA	AA	BB	AA	AA	AA	BB	BB	BB	BB	AA	AA	AA	BB
1	PsCam003387_2623_908	BB	AA	BB	AA	AA	AA	AA	BB	AA	AA	AA	AA	AA	AA	BB	AA	BB	AA	AA	AA	AA	AA	BB	BB	AA	BB	BB	AA	AA	AA	BB	AA	BB	AA	AA	AA	AA	AA	AA	AA	AA	AA	AA	AA	AA	AA	AA	AA
1	PsCam003389_2625_538	AA	BB	AA	BB	BB	BB	AA	AA	BB	AA	AA	AA	AA	AA	AA	AA	AA	AA	AA	AA	BB	AA	AA	AA	BB	BB	BB	AA	BB	AA	BB	AA	AA	AA	AA	BB	AA	AA	AA	AA	AA	BB	AA	BB	AA	BB	BB	AA
1	PsCam003398_2632_519	AA	AA	AA	AA	AA	AA	AA	AA	AA	AA	BB	AA	AA	AA	AA	BB	AA	AA	BB	AA	AA	AA	AA	AA	AA	AA	AA	AA	AA	AA	AA	AA	AA	AA	AA	AA	AA	AA	AA	AA	AA	AA	AA	AA	AA	AA	AA	AA
1	PsCam003403_2635_124	AA	BB	BB	BB	BB	BB	BB	BB	BB	BB	BB	BB	BB	BB	BB	BB	BB	BB	BB	BB	BB	BB	BB	BB	BB	BB	BB	AA	BB	BB	BB	BB	BB	BB	BB	BB	BB	BB	BB	BB	AA	BB	BB	BB	BB	BB	BB	BB
1	PsCam003417_2645_4374	AA	AA	AA	AA	BB	AA	AA	BB	BB	BB	AA	BB	BB	AA	AA	AA	AA	BB	AA	BB	AA	BB	AA	AA	AA	AA	AA	BB	AA	AA	AA	AA	BB	AA	AA	BB	AA	--	BB	BB	AA	AA	AA	AA	BB	AA	AA	BB
1	PsCam003438_2659_385	BB	AA	AA	AA	BB	AA	BB	AA	BB	AA	AA	AA	BB	BB	AA	AA	AA	BB	AA	BB	AA	BB	BB	BB	BB	BB	AA	BB	AA	AA	BB	BB	AA	AA	AA	AA	AA	BB	BB	BB	AA	AA	AA	AA	AA	BB	AA	BB
1	PsCam003441_2661_502	BB	AA	AA	BB	BB	BB	BB	AA	BB	AA	BB	BB	BB	BB	BB	BB	BB	BB	BB	--	AA	AA	BB	BB	AA	BB	BB	AA	AA	AA	BB	AA	BB	BB	AA	BB	AA	AA	--	--	--	AA	AA	AA	AA	AA	BB	BB
1	PsCam003467_2682_422	AA	AA	BB	BB	BB	BB	BB	AA	BB	BB	BB	BB	BB	BB	BB	BB	BB	BB	BB	--	BB	AA	AA	BB	BB	AA	AA	AA	BB	BB	BB	BB	BB	BB	BB	AA	BB	BB	--	--	BB	BB	AA	BB	AA	AA	BB	AA
1	PsCam003473_2687_212	BB	BB	BB	BB	AA	BB	BB	AA	AA	AA	BB	BB	AA	BB	BB	AA	BB	BB	AA	--	AA	AA	AA	BB	AA	BB	AA	BB	BB	BB	BB	BB	AA	AA	BB	AA	AA	AA	--	--	BB	BB	BB	AA	AA	AA	BB	AA
1	PsCam003504_2708_311	AA	BB	AA	AA	BB	BB	AA	BB	BB	AA	AA	AA	BB	AA	AA	AA	AA	AA	AA	AA	AA	BB	AA	AA	BB	BB	AA	BB	AA	AA	AA	AA	BB	AA	AA	BB	AA	AA	AA	AA	AA	AA	AA	AA	BB	AA	AA	BB
1	PsCam003509_2710_587	BB	AA	BB	AA	AA	AA	BB	AA	AA	BB	BB	BB	BB	BB	BB	AA	BB	AA	AA	AA	BB	BB	BB	BB	AA	AA	AA	BB	AA	BB	AA	AA	AA	BB	AA	AA	BB	BB	AA	AA	AA	BB	AA	BB	AA	AA	AA	BB
1	PsCam003512_2713_331	AA	AA	AA	AA	AA	AA	AA	AA	BB	AA	AA	AA	BB	AA	AA	AA	AA	AA	AA	AA	BB	AA	AA	AA	AA	AA	AA	AA	AA	AA	BB	AA	BB	AA	AA	BB	BB	BB	AA	AA	AA	AA	AA	AA	AA	BB	AA	AA
1	PsCam003541_2731_574	BB	AA	BB	BB	BB	AA	BB	BB	BB	BB	AA	BB	BB	AA	BB	BB	BB	BB	BB	--	BB	BB	BB	BB	AA	AA	AA	BB	BB	AA	AA	BB	BB	AA	AA	BB	AA	BB	--	BB	AA	BB	BB	BB	BB	BB	BB	BB
1	PsCam003545_2734_421	BB	BB	AA	BB	BB	BB	BB	BB	BB	AA	BB	BB	BB	AA	BB	BB	BB	BB	BB	BB	AA	BB	BB	AA	BB	BB	BB	BB	AA	AA	BB	BB	BB	BB	BB	BB	AA	AA	BB	BB	AA	BB	BB	BB	BB	BB	BB	BB
1	PsCam003567_2747_361	BB	BB	AA	AA	AA	AA	BB	AA	AA	BB	BB	AA	AA	BB	AA	BB	AA	AA	BB	AA	AA	BB	AA	BB	BB	BB	BB	BB	AA	AA	AA	--	AA	BB	BB	AA	BB	AA	--	--	AA	AA	AA	AA	AA	AA	BB	AA
1	PsCam003568_2748_529	BB	BB	BB	AA	AA	BB	AA	AA	AA	BB	BB	AA	AA	BB	BB	BB	BB	BB	BB	BB	BB	BB	BB	BB	BB	BB	BB	AA	AA	BB	BB	BB	AA	BB	BB	AA	BB	AA	BB	BB	BB	BB	AA	AA	AA	AA	AA	AA
1	PsCam003587_2761_1747	BB	AA	BB	AA	AA	AA	BB	AA	BB	AA	AA	BB	AA	BB	AA	AA	AA	AA	AA	AA	AA	AA	AA	AA	AA	AA	AA	AA	AA	AA	BB	AA	BB	AA	AA	BB	BB	AA	AA	AA	AA	AA	AA	AA	AA	BB	BB	AA
1	PsCam003591_2765_167	BB	BB	AA	BB	BB	BB	BB	BB	BB	AA	BB	BB	BB	BB	BB	BB	BB	BB	BB	BB	AA	BB	AA	BB	AA	BB	BB	BB	BB	AA	BB	BB	BB	AA	AA	BB	BB	BB	BB	BB	BB	AA	BB	BB	BB	BB	BB	BB
1	PsCam003629_2792_434	AA	AA	BB	BB	AA	BB	BB	AA	AA	AA	BB	BB	AA	AA	AA	BB	AA	AA	BB	AA	AA	AA	BB	AA	AA	AA	AA	AA	BB	AA	AA	AA	AA	AA	AA	AA	AA	AA	AA	AA	AA	AA	AA	AA	AA	BB	AA	AA
1	PsCam003633_2793_480	BB	BB	BB	BB	BB	BB	BB	BB	BB	BB	AA	BB	BB	BB	BB	BB	BB	BB	BB	BB	BB	BB	BB	BB	BB	BB	BB	BB	BB	BB	BB	BB	BB	BB	BB	BB	BB	BB	BB	BB	BB	BB	BB	BB	BB	BB	BB	BB
1	PsCam003637_2797_421	AA	BB	BB	AA	AA	AA	AA	BB	BB	AA	BB	AA	BB	AA	BB	BB	BB	BB	BB	BB	BB	AA	AA	BB	AA	BB	AA	AA	BB	BB	BB	BB	BB	AA	BB	BB	AA	BB	BB	BB	AA	BB	BB	AA	BB	BB	AA	AA
1	PsCam003640_2799_601	BB	BB	BB	BB	AA	BB	BB	AA	AA	AA	BB	BB	AA	BB	AA	AA	AA	AA	AA	--	AA	AA	BB	AA	BB	BB	BB	AA	BB	AA	BB	BB	AA	AA	BB	AA	BB	BB	AA	AA	BB	AA	BB	BB	AA	BB	AA	BB
1	PsCam003687_2831_308	BB	AA	AA	BB	BB	BB	BB	BB	AA	BB	BB	BB	BB	BB	BB	BB	BB	AA	BB	AA	BB	BB	BB	BB	BB	AA	BB	BB	BB	BB	BB	AA	AA	BB	BB	BB	BB	AA	AA	AA	AA	BB	AA	BB	BB	BB	BB	BB
1	PsCam003714_2849_694	BB	BB	BB	AA	BB	AA	BB	AA	BB	BB	AA	AA	BB	BB	BB	BB	BB	BB	BB	BB	AA	BB	BB	BB	BB	BB	BB	BB	AA	BB	AA	BB	BB	BB	AA	BB	AA	BB	BB	BB	AA	AA	AA	AA	BB	BB	BB	BB
1	PsCam003739_2866_486	BB	BB	BB	BB	BB	BB	BB	BB	AA	BB	BB	BB	BB	BB	BB	BB	BB	BB	BB	--	BB	BB	BB	BB	BB	BB	BB	BB	BB	BB	BB	BB	BB	BB	BB	BB	BB	BB	BB	BB	BB	BB	AA	BB	BB	BB	BB	BB
1	PsCam003747_2870_251	BB	BB	BB	BB	BB	BB	BB	BB	AA	BB	BB	BB	AA	BB	BB	BB	BB	BB	BB	BB	BB	BB	BB	BB	BB	BB	BB	BB	BB	BB	BB	BB	BB	BB	BB	AA	BB	BB	BB	BB	BB	BB	BB	BB	BB	BB	BB	BB
1	PsCam003766_2885_110	AA	BB	AA	BB	BB	BB	BB	BB	BB	BB	BB	BB	BB	AA	BB	BB	BB	BB	BB	BB	BB	BB	BB	BB	BB	BB	BB	BB	BB	BB	AA	BB	BB	BB	BB	BB	AA	BB	BB	BB	BB	BB	BB	BB	BB	BB	AA	BB
1	PsCam003776_2890_436	AA	AA	AA	BB	BB	AA	AA	BB	BB	AA	AA	AA	BB	AA	AA	AA	AA	AA	AA	--	AA	BB	AA	AA	AA	AA	AA	BB	AA	AA	BB	AA	BB	AA	AA	BB	AA	AA	--	--	--	AA	AA	BB	BB	BB	BB	BB
1	PsCam003783_2895_56	AA	AA	BB	AA	AA	AA	BB	BB	BB	AA	AA	AA	BB	BB	BB	BB	BB	--	BB	AA	AA	BB	BB	BB	BB	AA	AA	BB	AA	BB	AA	AA	BB	AA	AA	BB	BB	AA	--	AA	AA	AA	BB	AA	BB	BB	BB	BB
1	PsCam003786_2898_236	BB	AA	BB	AA	BB	AA	AA	BB	BB	BB	AA	AA	BB	AA	AA	AA	AA	AA	AA	AA	AA	BB	AA	AA	BB	BB	BB	BB	AA	AA	AA	AA	BB	BB	BB	AA	BB	AA	AA	AA	AA	AA	BB	AA	BB	AA	BB	BB
1	PsCam003792_2901_945	BB	BB	AA	AA	BB	--	BB	BB	AA	BB	BB	AA	AA	AA	BB	BB	BB	AA	BB	AA	BB	BB	BB	BB	BB	BB	BB	BB	BB	BB	BB	BB	AA	BB	BB	BB	AA	BB	AA	AA	BB	BB	BB	BB	AA	BB	AA	BB
1	PsCam003823_2921_134	BB	BB	AA	BB	BB	BB	AA	BB	BB	BB	BB	BB	BB	BB	BB	BB	BB	BB	BB	BB	BB	BB	AA	BB	BB	BB	BB	BB	BB	BB	BB	BB	BB	BB	BB	BB	AA	BB	BB	BB	BB	BB	BB	BB	BB	BB	BB	BB
1	PsCam003832_2926_360	BB	AA	BB	BB	BB	BB	BB	BB	AA	BB	AA	BB	BB	BB	AA	BB	AA	AA	BB	AA	BB	AA	BB	AA	AA	AA	AA	BB	BB	BB	BB	AA	AA	AA	AA	BB	BB	AA	AA	AA	BB	BB	BB	BB	BB	AA	AA	AA
1	PsCam003862_2948_330	AA	BB	BB	AA	BB	AA	BB	AA	BB	BB	AA	AA	BB	BB	BB	AA	BB	AA	AA	AA	BB	AA	AA	BB	AA	BB	BB	AA	AA	BB	AA	BB	AA	BB	AA	AA	AA	AA	BB	AA	BB	BB	AA	AA	AA	BB	BB	BB
1	PsCam003881_2960_433	AA	BB	BB	AA	AA	AA	AA	BB	AA	BB	BB	AA	AA	AA	BB	BB	BB	BB	BB	BB	BB	BB	AA	BB	AA	AA	AA	BB	AA	AA	BB	BB	BB	AA	BB	AA	AA	BB	BB	BB	AA	AA	AA	AA	AA	BB	AA	BB
1	PsCam003906_2976_359	BB	BB	AA	AA	AA	AA	AA	AA	AA	BB	BB	AA	BB	AA	AA	BB	AA	--	BB	--	AA	AA	AA	AA	AA	BB	AA	AA	AA	AA	AA	BB	BB	AA	BB	AA	AA	AA	--	--	--	AA	AA	AA	AA	BB	AA	BB
1	PsCam003924_2990_265	AA	AA	BB	AA	AA	AA	AA	AA	AA	AA	AA	AA	AA	AA	AB	AA	BB	AA	AA	AA	AA	AA	AA	BB	AA	AA	AA	AA	AA	BB	AA	AA	AA	AA	AA	AA	AA	AA	AA	AA	AA	AA	AA	AA	AA	AA	AA	AA
1	PsCam003933_2998_384	AA	AA	BB	BB	AA	BB	BB	BB	BB	AA	AA	AA	BB	BB	BB	AA	BB	AA	AA	AA	BB	BB	AA	BB	AA	AA	BB	BB	BB	BB	BB	AA	AA	BB	AA	AA	BB	AA	AA	AA	AA	BB	BB	BB	BB	BB	AA	BB
1	PsCam003947_3008_250	AA	AA	BB	AA	AA	AA	AA	BB	AA	AA	AA	BB	AA	BB	BB	BB	BB	BB	BB	BB	BB	BB	AA	BB	BB	AA	AA	BB	AA	BB	AA	AA	BB	AA	BB	AA	BB	AA	BB	BB	BB	AA	BB	AA	BB	BB	BB	BB
1	PsCam003979_3032_521	AA	BB	AA	AA	BB	BB	AA	AA	BB	AA	BB	AA	BB	AA	AA	AA	AA	BB	AA	BB	AA	BB	BB	BB	BB	BB	BB	AA	AA	AA	AA	AA	BB	BB	BB	BB	AA	AA	BB	BB	AA	AA	BB	AA	AA	BB	BB	AA
1	PsCam003997_3044_252	AA	BB	BB	BB	BB	BB	BB	BB	BB	BB	BB	BB	BB	AA	AA	BB	AA	BB	BB	BB	BB	AA	AA	BB	BB	BB	BB	BB	BB	AA	BB	BB	BB	BB	BB	BB	BB	BB	BB	BB	BB	BB	BB	BB	BB	BB	BB	BB
1	PsCam004008_3053_292	AA	BB	AA	AA	AA	AA	AA	BB	AA	AA	BB	AA	AA	BB	AA	--	AA	BB	--	AA	AA	BB	AA	AA	BB	BB	BB	BB	AA	AA	AA	AA	AA	AA	AA	AA	AA	AA	AA	AA	AA	AA	AA	AA	BB	AA	AA	BB
1	PsCam004010_3055_303	AA	BB	BB	BB	AA	BB	AA	AA	BB	BB	AA	BB	BB	AA	BB	AA	BB	AA	AA	AA	BB	BB	AA	BB	AA	AA	BB	BB	BB	BB	AA	BB	BB	AA	BB	BB	BB	BB	AA	AA	AA	BB	AA	AA	AA	BB	AA	BB
1	PsCam004017_3059_341	BB	AA	BB	AA	BB	AA	BB	AA	AA	AA	BB	AA	AA	BB	AA	BB	AA	AA	BB	AA	BB	AA	BB	AA	AA	BB	AA	AA	AA	AA	AA	AB	AA	BB	BB	AA	AA	AA	AA	AA	BB	BB	BB	BB	BB	AA	AA	AA
1	PsCam004028_3064_358	BB	BB	AA	AA	AA	AA	AA	BB	AA	AA	BB	AA	AA	BB	BB	AA	BB	AA	AA	BB	AA	BB	BB	BB	BB	AA	BB	AA	AA	BB	BB	AA	BB	AA	AA	AA	AA	AA	BB	--	AA	AA	AA	AA	AA	AA	AA	AA
1	PsCam004034_3068_194	BB	AA	AA	AA	BB	AA	AA	BB	BB	AA	AA	AA	BB	AA	BB	AA	BB	AA	AA	AA	AA	BB	AA	AA	AA	AA	AA	BB	AA	AA	AA	AA	BB	BB	AA	BB	AA	AA	AA	AA	AA	BB	BB	AA	BB	AA	BB	BB
1	PsCam004050_3080_423	BB	BB	AA	BB	BB	BB	BB	BB	BB	AA	AA	BB	BB	BB	BB	BB	BB	BB	BB	BB	AA	BB	BB	BB	BB	BB	BB	BB	BB	BB	BB	BB	BB	BB	BB	BB	BB	AA	BB	BB	BB	AA	AA	BB	BB	BB	BB	BB
1	PsCam004084_3101_2190	BB	BB	BB	BB	AA	BB	BB	BB	AA	BB	BB	BB	AA	BB	BB	BB	BB	BB	BB	BB	BB	BB	BB	BB	BB	BB	BB	BB	BB	BB	BB	BB	AA	BB	BB	AA	BB	BB	BB	BB	BB	BB	BB	BB	BB	AA	BB	BB
1	PsCam004085_3102_431	BB	AA	AA	BB	BB	AA	AA	BB	BB	AA	AA	AA	BB	BB	AA	BB	AA	AA	BB	AA	AA	AA	BB	AA	AA	AA	AA	BB	BB	AA	AA	AA	BB	AA	BB	AA	BB	BB	AA	AA	AA	AA	BB	BB	BB	BB	AA	BB
1	PsCam004097_3107_446	BB	BB	AA	AA	AA	BB	BB	AA	AA	BB	AA	BB	AA	BB	AA	AA	AA	BB	AA	AA	AA	AA	BB	BB	BB	BB	BB	AA	BB	BB	AA	AA	AA	BB	AA	AA	BB	AA	AA	AA	AA	AA	AA	AA	AA	AA	AA	AA
1	PsCam004135_3130_242	BB	BB	BB	BB	AA	BB	BB	BB	BB	BB	AA	BB	AA	BB	BB	BB	BB	BB	BB	BB	BB	BB	AA	BB	BB	BB	BB	BB	BB	BB	BB	BB	BB	AA	BB	AA	BB	BB	BB	BB	BB	BB	BB	BB	BB	BB	BB	BB
1	PsCam004142_3133_134	AA	BB	AA	BB	BB	BB	AA	AA	BB	AA	AA	BB	BB	AA	AA	BB	AA	AA	BB	BB	BB	AA	AA	AA	AA	AA	AA	AA	AA	AA	AA	BB	BB	AA	AA	BB	AA	BB	BB	BB	BB	BB	AA	--	AA	BB	AA	BB
1	PsCam004152_3140_367	AA	BB	BB	BB	BB	BB	BB	BB	BB	AA	BB	BB	BB	BB	AA	BB	AA	BB	BB	BB	BB	BB	BB	BB	BB	BB	BB	BB	BB	AA	BB	BB	BB	AA	BB	BB	BB	BB	BB	BB	BB	BB	BB	BB	BB	BB	BB	BB
1	PsCam004166_3148_397	AA	AA	AA	AA	AA	AA	AA	AA	BB	AA	AA	AA	BB	AA	AA	AA	AA	AA	AA	AA	AA	AA	AA	AA	AA	AA	AA	AA	AA	AA	AA	AA	BB	AA	AA	BB	AA	AA	AA	AA	AA	AA	AA	AA	AA	BB	BB	AA
1	PsCam004172_3153_285	BB	AA	AA	AA	AA	AA	BB	AA	AA	AA	AA	AA	AA	AA	BB	AA	BB	AA	AA	--	AA	AA	AA	BB	AA	AA	AA	AA	AA	AA	AA	AA	AA	AA	AA	AA	AA	AA	--	--	AA	AA	AA	AA	AA	AA	AA	AA
1	PsCam004181_3159_275	AA	BB	BB	AA	AA	BB	BB	AA	AA	BB	BB	BB	AA	AA	BB	AA	BB	BB	AA	BB	BB	BB	AA	BB	BB	BB	BB	AA	AA	BB	BB	BB	AA	BB	AA	BB	AA	AA	BB	BB	BB	BB	AA	AA	AA	AA	BB	AA
1	PsCam004183_3161_311	AA	AA	AA	AA	BB	AA	AA	BB	BB	BB	AA	AA	BB	BB	AA	BB	AA	AA	BB	AA	BB	AA	AA	AA	AA	AA	AA	AA	AA	AA	AA	BB	BB	AA	AA	BB	BB	BB	AA	AA	AA	BB	AA	BB	AA	BB	BB	AA
1	PsCam004188_3165_168	BB	BB	AA	BB	BB	BB	BB	AA	BB	BB	AA	BB	BB	BB	AA	AA	AA	BB	AA	BB	BB	AA	BB	BB	BB	BB	BB	AA	AA	BB	BB	BB	AA	BB	BB	BB	BB	BB	BB	BB	BB	BB	AA	BB	AA	BB	BB	BB
1	PsCam004192_3169_162	BB	AA	AA	AA	AA	AA	AA	AA	AA	BB	BB	BB	BB	BB	BB	BB	BB	AA	BB	AA	AA	BB	BB	BB	BB	BB	AA	AA	AA	BB	AA	AA	BB	AA	AA	BB	BB	BB	AA	AA	BB	AA	BB	AA	AA	BB	AA	AA
1	PsCam004205_3178_5266	AA	AA	BB	AA	AA	AA	AA	BB	AA	AA	BB	AA	AA	AA	AA	AA	AA	AA	AA	AA	AA	AA	AA	AA	AA	AA	AA	AA	AA	AA	AA	BB	AA	AA	BB	AA	AA	BB	AA	AA	AA	AA	BB	BB	BB	AA	AA	AA
1	PsCam004211_3182_319	AA	AA	BB	BB	BB	BB	BB	BB	BB	BB	BB	BB	BB	AA	BB	BB	BB	AA	BB	AA	BB	BB	BB	AA	BB	AA	BB	BB	BB	AA	BB	AA	BB	AA	AA	AA	AA	AA	AA	AA	AA	BB	BB	BB	BB	AA	BB	AA
1	PsCam004223_3191_157	AA	AA	AA	AA	BB	AA	AA	BB	BB	AA	BB	AA	BB	AA	AA	BB	AA	BB	BB	BB	BB	BB	AA	AA	AA	AA	BB	BB	AA	AA	AA	AA	BB	AA	AA	BB	AA	AA	BB	BB	BB	BB	AA	BB	BB	BB	BB	BB
1	PsCam004244_3203_260	BB	AA	BB	BB	AA	AA	AA	AA	AA	AA	BB	BB	AA	AA	AA	AA	AA	BB	AA	BB	BB	AA	AB	BB	AA	BB	AA	AA	BB	AA	BB	AA	AA	AA	BB	AA	AA	BB	--	BB	AA	BB	AA	AA	AA	AA	AA	AA
1	PsCam004249_3206_273	AA	BB	BB	AA	AA	AA	AA	BB	AA	AA	BB	BB	BB	AA	AA	BB	AA	BB	BB	AA	AA	AA	BB	AA	BB	BB	BB	AA	BB	BB	BB	AA	BB	AA	BB	AA	AA	AA	AA	AA	AA	AA	BB	BB	BB	BB	AA	BB
1	PsCam004267_3218_1257	BB	AA	AA	BB	BB	BB	BB	BB	BB	BB	BB	BB	BB	BB	BB	BB	BB	BB	BB	BB	BB	BB	BB	BB	BB	BB	BB	BB	BB	BB	BB	BB	BB	BB	BB	BB	BB	BB	BB	BB	BB	BB	BB	BB	AA	BB	BB	AA
1	PsCam004269_3219_104	BB	BB	BB	BB	BB	BB	BB	BB	BB	BB	AA	BB	BB	AA	BB	BB	BB	--	BB	--	BB	BB	BB	BB	BB	BB	BB	BB	BB	BB	BB	BB	BB	BB	BB	BB	BB	BB	BB	BB	BB	BB	BB	BB	BB	BB	BB	BB
1	PsCam004291_3234_22	AA	AA	AA	AA	AA	AA	AA	AA	BB	AA	AA	AA	AA	AA	AA	AA	AA	BB	AA	BB	BB	AA	AA	AA	AA	AA	AA	AA	AA	AA	AA	BB	AA	AA	AA	AA	AA	BB	BB	BB	AA	BB	AA	AA	AA	AA	AA	AA
1	PsCam004311_3249_1737	BB	BB	AA	AA	BB	AA	BB	AA	BB	BB	BB	BB	BB	BB	BB	BB	BB	BB	BB	BB	BB	BB	BB	BB	BB	BB	BB	BB	AA	AA	AA	BB	BB	BB	BB	BB	BB	AA	BB	BB	BB	BB	AA	AA	AA	BB	BB	BB
1	PsCam004320_3255_581	AA	AA	BB	BB	BB	AA	AA	BB	BB	AA	BB	AA	BB	AA	BB	BB	BB	BB	BB	BB	AA	BB	AA	AA	AA	AA	AA	BB	BB	AA	BB	BB	BB	AA	BB	BB	AA	BB	BB	BB	BB	BB	BB	BB	BB	BB	BB	BB
1	PsCam004326_3260_198	BB	BB	AA	BB	AA	BB	AA	AA	BB	AA	BB	BB	BB	AA	AA	AA	AA	BB	AA	BB	AA	AA	AA	AA	BB	BB	BB	AA	AA	AA	BB	BB	BB	AA	BB	AA	AA	BB	BB	BB	BB	AA	AA	AA	AA	AA	AA	BB
1	PsCam004330_3263_355	BB	AA	AA	AA	AA	AA	AA	AA	AA	AA	BB	AA	AA	AA	AA	AA	AA	AA	AA	AA	AA	AA	BB	AA	AA	AA	AA	AA	AA	AA	AA	AA	AA	BB	AA	AA	AA	BB	AA	AA	AA	AA	AA	AA	AA	AA	AA	AA
1	PsCam004331_3264_250	AA	BB	AA	BB	BB	BB	BB	BB	BB	BB	BB	BB	BB	BB	BB	BB	BB	BB	BB	BB	BB	BB	BB	BB	BB	AA	BB	BB	BB	BB	BB	BB	BB	BB	BB	BB	BB	BB	BB	BB	BB	BB	AA	BB	AA	BB	AA	BB
1	PsCam004343_3272_163	AA	AA	BB	BB	BB	AA	BB	BB	BB	BB	BB	BB	BB	AA	BB	BB	BB	BB	BB	BB	BB	BB	AA	BB	AA	AA	AA	BB	BB	BB	BB	AA	BB	BB	AA	BB	BB	AA	BB	BB	AA	BB	AA	BB	BB	BB	BB	BB
1	PsCam004366_3284_2820	BB	BB	AA	AA	BB	AA	BB	AA	AA	BB	AA	BB	AA	AA	BB	AA	BB	AA	AA	AA	AA	BB	AA	BB	AA	AA	BB	BB	BB	BB	BB	AA	AA	BB	AA	AA	AA	AA	AA	AA	AA	AA	AA	AA	AA	AA	BB	BB
1	PsCam004372_3289_2443	BB	AA	BB	BB	BB	BB	BB	BB	AA	BB	BB	BB	AA	BB	BB	BB	BB	BB	BB	AA	AA	BB	BB	BB	AA	BB	BB	BB	BB	BB	BB	--	AA	BB	BB	BB	BB	AA	BB	BB	AA	AA	BB	BB	BB	BB	BB	BB
1	PsCam004390_3301_1297	AA	AA	AA	AA	BB	AA	AA	BB	BB	AA	AA	AA	BB	AA	AA	BB	AA	AA	BB	AA	AA	AA	AA	AA	AA	AA	AA	AA	AA	AA	AA	AA	BB	AA	AA	BB	AA	AA	AA	AA	AA	AA	AA	AA	AA	BB	BB	BB
1	PsCam004398_3307_281	BB	AA	AA	AA	AA	AA	AA	AA	AA	AA	AA	AA	AA	AA	BB	AA	BB	AA	AA	AA	AA	BB	AA	BB	AA	AA	AA	BB	AA	AA	AA	AA	AA	AA	AA	AA	AA	AA	AA	AA	AA	AA	AA	AA	AA	AA	AA	AA
1	PsCam004414_3317_343	BB	BB	BB	AA	AA	BB	BB	AA	AA	BB	BB	AA	AA	BB	BB	AA	BB	BB	AA	BB	BB	AA	BB	AA	BB	BB	BB	AA	AA	AA	AA	BB	AA	BB	BB	AA	BB	BB	BB	BB	BB	BB	BB	AA	BB	AA	AA	BB
1	PsCam004425_3324_942	AA	BB	AA	AA	AA	BB	AA	AA	AA	AA	BB	AA	AA	AA	BB	AA	BB	BB	AA	BB	BB	AA	AA	BB	BB	BB	BB	AA	BB	AA	BB	BB	AA	AA	BB	AA	BB	BB	BB	BB	BB	BB	AA	AA	AA	AA	AA	AA
1	PsCam004429_3327_229	AA	AA	AA	BB	BB	BB	AA	BB	BB	AA	BB	AA	BB	AA	AA	BB	AA	AA	BB	--	BB	BB	AA	AA	AA	AA	AA	BB	BB	AA	AA	AA	BB	AA	BB	BB	AA	BB	--	--	BB	AA	BB	BB	BB	AA	BB	BB
1	PsCam004434_3331_1441	AA	AA	AA	AA	AA	AA	AA	AA	BB	AA	AA	AA	AA	AA	AA	AA	AA	AA	AA	AA	AA	AA	AA	AA	AA	AA	AA	AA	AA	AA	AA	AA	AA	AA	AA	AA	AA	AA	AA	AA	AA	AA	AA	AA	AA	AA	AA	BB
1	PsCam004437_3334_254	AA	BB	AA	BB	BB	BB	BB	AA	BB	AA	BB	BB	BB	AA	BB	BB	BB	BB	BB	BB	AA	BB	AA	AA	BB	BB	BB	AA	AA	AA	BB	BB	BB	BB	BB	BB	AA	BB	BB	BB	BB	AA	AA	AA	AA	BB	BB	BB
1	PsCam004439_3336_1249	AA	BB	BB	BB	BB	BB	BB	BB	BB	BB	BB	BB	BB	BB	BB	BB	BB	BB	BB	AA	BB	BB	BB	BB	BB	BB	BB	BB	BB	BB	BB	BB	BB	BB	BB	BB	BB	BB	BB	BB	AA	BB	BB	BB	BB	BB	BB	BB
1	PsCam004463_3353_1674	BB	BB	AA	BB	BB	BB	AA	BB	BB	BB	AA	AA	BB	AA	AA	AA	AA	BB	AA	BB	AA	AA	AA	AA	BB	AA	BB	AA	AA	AA	BB	AA	BB	BB	AA	AA	AA	BB	BB	BB	BB	AA	BB	AA	BB	BB	BB	AB
1	PsCam004477_3361_297	AA	BB	BB	BB	BB	BB	BB	BB	BB	BB	BB	BB	BB	BB	BB	BB	BB	BB	BB	BB	BB	BB	BB	BB	BB	BB	BB	BB	BB	BB	BB	BB	BB	BB	BB	AA	BB	BB	BB	BB	AA	BB	BB	BB	BB	BB	BB	BB
1	PsCam004478_3362_283	AA	AA	AA	AA	BB	AA	AA	AA	BB	BB	BB	BB	BB	BB	AA	AA	AA	AA	AA	AA	AA	AA	AA	AA	BB	BB	AA	AA	AA	AA	AA	AA	AA	AA	BB	BB	AA	AA	AA	AA	AA	AA	AA	AA	AA	BB	BB	AA
1	PsCam004481_3365_270	AA	BB	BB	BB	BB	BB	BB	BB	BB	AA	BB	BB	BB	BB	BB	AA	BB	BB	AA	BB	BB	BB	BB	BB	BB	BB	BB	BB	BB	BB	BB	BB	BB	AA	BB	BB	BB	BB	BB	BB	BB	BB	BB	BB	BB	BB	AA	BB
1	PsCam004508_3379_2940	BB	AA	AA	BB	AA	--	BB	AA	AA	AA	AA	BB	AA	AA	AA	AA	AA	AA	AA	AA	AA	AA	BB	AA	AA	AA	AA	BB	AA	AA	BB	AA	AA	AA	AA	AA	BB	AA	AA	AA	AA	AA	BB	BB	BB	AA	AA	AA
1	PsCam004513_3382_101	AA	BB	BB	AA	BB	AA	BB	BB	BB	AA	AA	BB	BB	AA	AA	AA	AA	BB	AA	BB	AA	AA	BB	BB	AA	AA	AA	AA	AA	BB	AA	BB	BB	AA	BB	BB	BB	AA	BB	BB	BB	AA	AA	BB	AA	BB	AA	BB
1	PsCam004536_3397_4015	AA	AA	AA	BB	AA	BB	AA	AA	AA	AA	BB	BB	AA	BB	AA	BB	AA	AA	BB	AA	BB	AA	AA	AA	AA	AA	AA	AA	BB	AA	AA	BB	AA	AA	AA	AA	AA	BB	AA	AA	BB	BB	AA	AA	AA	AA	AA	AA
1	PsCam004542_3400_3891	AA	BB	AA	AA	AA	AA	AA	AA	AA	AA	BB	AA	AA	AA	BB	BB	BB	AA	BB	AA	AA	AA	AA	AA	AA	AA	AA	AA	AA	AA	AA	AB	AA	AA	AA	AA	AA	AA	AA	AA	AA	AA	AA	AA	AA	AA	AA	AA
1	PsCam004543_3401_248	AA	BB	AA	AA	AA	AA	BB	AA	BB	AA	BB	AA	AA	AA	BB	AA	BB	BB	AA	BB	BB	AA	BB	BB	BB	BB	BB	AA	AA	BB	--	--	BB	AA	BB	BB	AA	BB	BB	BB	BB	AA	AA	AA	AA	BB	AA	BB
1	PsCam004560_3418_2820	BB	AA	AA	BB	AA	BB	BB	AA	AA	AA	BB	BB	AA	BB	BB	BB	BB	AA	BB	AA	AA	AA	AA	BB	AA	AA	AA	AA	AA	AA	BB	AA	AA	AA	AA	AA	AA	AA	AA	AA	AA	BB	AA	AA	AA	AA	AA	AA
1	PsCam004564_3420_65	BB	BB	BB	BB	BB	BB	BB	BB	BB	BB	AA	BB	BB	AA	BB	BB	BB	BB	BB	AA	AA	BB	BB	BB	BB	BB	BB	BB	BB	BB	BB	AA	BB	BB	AA	BB	BB	AA	AA	AA	AA	AA	BB	BB	BB	BB	BB	BB
1	PsCam004567_3423_3637	BB	AA	BB	AA	AA	AA	BB	BB	AA	AA	AA	BB	AA	BB	BB	BB	BB	AA	BB	AA	AA	BB	BB	BB	BB	AA	BB	BB	AA	BB	AA	BB	BB	AA	AA	BB	BB	BB	AA	AA	AA	AA	AA	AA	AA	BB	AA	BB
1	PsCam004571_3427_1563	AA	AA	BB	AA	BB	AA	BB	BB	BB	AA	AA	BB	BB	AA	AA	AA	AA	AA	AA	AA	AA	AA	AA	AA	AA	AA	AA	AA	BB	AA	AA	AA	BB	AA	AA	AA	AA	AA	AA	AA	AA	AA	AA	AA	AA	AA	AA	BB
1	PsCam004574_3430_4815	BB	AA	AA	AA	BB	AA	AA	AA	BB	BB	BB	AA	BB	BB	BB	BB	BB	BB	BB	AA	BB	BB	AB	BB	AA	AA	AA	AA	AA	BB	AA	AA	BB	BB	AA	BB	BB	AA	AA	AA	BB	AA	AA	AA	AA	BB	AA	BB
1	PsCam004576_3431_543	AA	AA	AA	AA	BB	AA	AA	AA	BB	AA	AA	AA	BB	AA	AA	BB	AA	BB	BB	BB	AA	AA	AA	AA	AA	AA	BB	AA	AA	AA	AA	BB	AA	AA	BB	AA	AA	BB	BB	BB	BB	AA	AA	BB	AA	BB	AA	AA
1	PsCam004582_3435_2918	AA	BB	BB	AA	BB	AA	AA	BB	BB	AA	AA	BB	BB	AA	BB	BB	BB	BB	BB	BB	BB	BB	AA	BB	BB	BB	BB	BB	AA	BB	BB	BB	BB	AA	BB	BB	BB	BB	BB	BB	BB	BB	AA	AA	AA	BB	BB	BB
1	PsCam004584_3437_1321	BB	BB	BB	AA	BB	AA	BB	BB	BB	BB	AA	AA	BB	AA	BB	AA	BB	AA	AA	AA	AA	BB	BB	BB	BB	BB	BB	BB	AA	BB	BB	--	AA	BB	AA	AA	BB	AA	AA	AA	BB	AA	BB	BB	BB	BB	BB	AA
1	PsCam004586_3439_659	AA	BB	BB	BB	AA	BB	BB	AA	AA	BB	AA	BB	BB	AA	BB	AA	BB	BB	AA	BB	AA	AA	BB	BB	BB	BB	BB	AA	BB	BB	BB	BB	BB	BB	AA	AA	BB	BB	BB	BB	AA	AA	BB	BB	AA	BB	BB	AA
1	PsCam004588_3441_362	AA	AA	AA	AA	BB	AA	AA	AA	BB	AA	AA	AA	BB	AA	AA	AA	AA	AA	AA	AA	AA	BB	AA	AA	AA	AA	AA	BB	AA	AA	AA	BB	BB	AA	AA	BB	AA	BB	AA	AA	AA	AA	BB	BB	AA	AA	BB	BB
1	PsCam004593_3444_1860	AA	AA	AA	AA	AA	AA	AA	AA	AA	AA	BB	BB	AA	AA	AA	AA	AA	BB	AA	BB	BB	AA	AA	AA	AA	BB	AA	AA	AA	AA	AA	AB	BB	AA	BB	AA	AA	AA	BB	BB	AA	BB	AA	AA	AA	AA	AA	AA
1	PsCam004602_3451_1649	AA	AA	BB	BB	AA	BB	BB	AA	BB	BB	BB	BB	BB	BB	BB	BB	BB	AA	BB	BB	BB	AA	BB	BB	AA	AA	BB	AA	BB	BB	BB	BB	BB	BB	BB	BB	BB	BB	BB	BB	BB	BB	BB	BB	AA	BB	BB	AA
1	PsCam004604_3453_2146	BB	BB	AA	AA	AA	AA	AA	AA	AA	AA	BB	AA	AA	BB	AA	BB	AA	BB	BB	BB	AA	AA	AB	AA	BB	AA	AA	AA	AA	AA	AA	AA	BB	AA	AA	AA	AA	BB	BB	BB	AA	AA	AA	AA	AA	BB	AA	AA
1	PsCam004606_3455_386	AA	AA	AA	AA	BB	BB	BB	BB	BB	AA	BB	AA	BB	BB	BB	BB	BB	AA	BB	AA	BB	BB	BB	BB	BB	AA	AA	BB	AA	BB	BB	AA	BB	AA	AA	BB	BB	AA	AA	AA	BB	BB	BB	BB	BB	AA	BB	BB
1	PsCam004610_3458_2385	AA	BB	BB	AA	BB	AA	AA	AA	BB	BB	AA	AA	AA	AA	AA	AA	AA	BB	AA	--	BB	AA	AA	AA	AA	AA	AA	AA	AA	BB	BB	AB	AA	BB	AA	AA	BB	BB	BB	--	AA	BB	BB	AA	AA	AA	AA	AA
1	PsCam004613_3461_1286	BB	AA	AA	BB	AA	BB	AA	AA	AA	BB	AA	BB	AA	BB	AA	AA	AA	AA	AA	AA	AA	AA	BB	AA	BB	AA	AA	AA	BB	AA	AA	AA	AA	AA	BB	AA	AA	AA	AA	AA	BB	AA	AA	AA	AA	AA	AA	AA
1	PsCam004622_3470_1686	BB	AA	AA	BB	AA	BB	AA	AA	AA	BB	BB	AA	AA	BB	AA	BB	AA	BB	BB	BB	AA	AA	BB	AA	BB	AA	BB	AA	AA	AA	BB	AA	AA	BB	BB	BB	AA	BB	AA	AA	BB	AA	AA	AA	AA	AA	AA	AA
1	PsCam004624_3472_2218	BB	AA	BB	AA	AA	AA	AA	BB	AA	AA	AA	AA	AA	AA	AA	AA	AA	AA	AA	AA	BB	AA	AA	AA	AA	AA	AA	AA	AA	AA	AA	AA	AA	AA	AA	AA	AA	AA	AA	AA	AA	AA	AA	AA	BB	AA	BB	BB
1	PsCam004626_3474_105	BB	AA	BB	AA	AA	AA	BB	BB	AA	AA	AA	AA	AA	BB	AA	BB	AA	AA	BB	AA	AA	AA	AA	AA	AA	AA	AA	BB	AA	AA	BB	AA	AA	AA	AA	AA	BB	AA	AA	AA	AA	AA	AA	BB	BB	AA	BB	AA
1	PsCam004627_3475_869	AA	BB	BB	BB	BB	BB	AA	BB	BB	BB	BB	BB	BB	BB	BB	BB	BB	AA	BB	AA	BB	BB	BB	AA	BB	BB	BB	BB	AA	AA	BB	BB	BB	BB	BB	BB	BB	BB	AA	AA	BB	BB	BB	BB	BB	BB	AA	BB
1	PsCam004632_3479_243	BB	BB	BB	BB	AA	BB	BB	AA	AA	BB	AA	BB	AA	BB	BB	AA	BB	--	AA	AA	BB	AA	BB	BB	BB	AA	BB	AA	BB	BB	BB	AA	AA	BB	AA	AA	BB	BB	AA	AA	BB	BB	AA	BB	AA	BB	AA	AA
1	PsCam004639_3484_131	BB	AA	AA	AA	AA	AA	AA	AA	AA	AA	AA	AA	AA	AA	AA	AA	AA	AA	AA	AA	AA	AA	AA	BB	AA	AA	AA	AA	AA	AA	AA	AA	AA	AA	AA	AA	BB	AA	AA	AA	AA	AA	AA	AA	AA	AA	BB	AA
1	PsCam004640_3485_2066	AA	BB	AA	AA	BB	AB	AA	AA	BB	AA	BB	AA	BB	AA	AA	AA	AA	BB	AA	BB	BB	AA	AA	AA	BB	AA	BB	AA	AA	AA	AA	BB	BB	AA	BB	BB	AA	BB	BB	BB	AA	BB	AA	AA	AA	AA	BB	AA
1	PsCam004641_3486_964	BB	BB	BB	AA	BB	BB	BB	AA	AA	BB	BB	BB	BB	BB	AA	AA	AA	AA	AA	AA	AA	AA	AA	AA	BB	AA	AA	BB	BB	BB	AA	AA	BB	AA	AA	AA	AA	AA	AA	--	AA	AA	AA	AA	AA	BB	AA	BB
1	PsCam004643_3487_3128	AA	AA	AA	AA	AA	AA	AA	AA	AA	BB	BB	BB	AA	AA	AA	AA	AA	AA	AA	AA	AA	AA	AA	AA	AA	AA	AA	AA	AA	AA	AA	AA	AA	AA	AA	AA	AA	AA	AA	AA	BB	AA	AA	AA	AA	AA	AA	AA
1	PsCam004644_3488_2114	BB	BB	BB	AA	BB	BB	AA	BB	BB	AA	AA	AA	AA	AA	BB	AA	BB	AA	AA	AA	AA	BB	AA	BB	BB	BB	BB	BB	AA	BB	AA	AA	BB	AA	AA	AA	BB	AA	AA	AA	AA	AA	BB	AA	BB	AA	BB	BB
1	PsCam004645_3489_3116	BB	BB	BB	AA	AA	BB	BB	AA	AA	AA	AA	BB	AA	BB	BB	AA	BB	BB	AA	BB	BB	AA	BB	BB	BB	AA	BB	BB	BB	BB	AA	BB	AA	AA	BB	AA	BB	BB	BB	BB	BB	BB	AA	AA	AA	AA	AA	AA
1	PsCam004647_3491_1922	AA	AA	AA	AA	BB	AA	AA	BB	AA	AA	BB	BB	BB	AA	AA	AA	AA	BB	AA	BB	BB	BB	AA	BB	AA	AA	AA	AA	BB	AA	AA	BB	AA	AA	BB	AA	AA	BB	BB	BB	AA	BB	BB	--	AA	AA	AA	BB
1	PsCam004655_3497_2967	AA	AA	BB	AA	AA	AA	AA	AA	AA	AA	AA	AA	AA	AA	AA	AA	AA	AA	AA	--	AA	AA	AA	AA	AA	AA	AA	AA	AA	AA	AA	AA	AA	AA	AA	AA	AA	BB	--	--	AA	AA	AA	AA	BB	AA	AA	BB
1	PsCam004658_3500_2670	BB	AA	AA	BB	AA	BB	AA	BB	AA	BB	BB	BB	AA	BB	AA	BB	AA	AA	BB	AA	AA	AA	AA	AA	BB	AA	BB	BB	AA	BB	BB	BB	AA	AA	BB	AA	BB	AA	AA	AA	BB	AA	BB	BB	BB	BB	AA	AA
1	PsCam004659_3501_320	AA	AA	BB	AA	AA	AA	AA	BB	AA	AA	AA	AA	AA	AA	AA	AA	AA	AA	AA	AA	AA	AA	AA	AA	BB	BB	AA	BB	AA	AA	AA	AA	BB	AA	AA	AA	AA	BB	AA	AA	AA	BB	AA	AA	AA	BB	AA	BB
1	PsCam004660_3502_974	AA	BB	AA	AA	BB	AA	BB	AA	BB	AA	AA	AA	AA	AA	AA	BB	AA	BB	BB	AA	BB	AA	AA	AA	AA	BB	BB	AA	AA	AA	BB	BB	AA	AA	BB	AA	AA	AA	AA	AA	BB	BB	BB	BB	AA	AA	AA	AA
1	PsCam004661_3503_1525	AA	BB	BB	BB	BB	BB	BB	BB	BB	BB	BB	AA	BB	AA	AA	BB	AA	--	BB	BB	BB	AA	AA	AA	AA	BB	BB	BB	BB	AA	BB	BB	BB	BB	BB	BB	BB	BB	BB	BB	BB	BB	BB	BB	BB	BB	BB	BB
1	PsCam004662_3504_1165	AA	AA	BB	BB	AA	AB	BB	BB	AA	AA	AA	BB	AA	BB	AA	AA	AA	AA	AA	AA	BB	AA	AA	AA	AA	AA	AA	AA	BB	AA	BB	AA	AA	AA	AA	AA	AA	AA	AA	AA	AA	AA	AA	AA	AA	AA	AA	AA
1	PsCam004664_3506_3159	AA	BB	AA	BB	BB	BB	BB	BB	BB	BB	BB	AA	BB	BB	AA	BB	AA	BB	BB	BB	AA	BB	BB	AA	BB	BB	BB	BB	BB	AA	BB	BB	BB	BB	BB	BB	BB	BB	BB	BB	BB	BB	BB	BB	BB	BB	BB	BB
1	PsCam004665_3507_2684	BB	AA	BB	BB	BB	BB	BB	BB	AA	BB	AA	BB	BB	BB	BB	BB	BB	BB	BB	BB	AA	BB	BB	BB	BB	AA	BB	BB	BB	BB	BB	AA	BB	BB	BB	BB	BB	BB	BB	BB	BB	AA	BB	BB	BB	BB	BB	BB
1	PsCam004669_3511_1371	AA	BB	AA	BB	BB	BB	BB	BB	BB	BB	BB	BB	BB	AA	AA	BB	AA	BB	BB	BB	BB	AA	BB	AA	BB	BB	BB	BB	BB	AA	BB	BB	BB	BB	BB	BB	BB	BB	BB	BB	BB	BB	BB	BB	BB	BB	BB	BB
1	PsCam004670_3512_161	AA	AA	BB	AA	AA	AA	BB	AA	AA	BB	BB	AA	AA	AA	AA	AA	AA	BB	AA	AB	BB	BB	BB	BB	AA	AA	AA	BB	BB	BB	AA	BB	AA	BB	BB	AA	BB	AA	AB	AB	AA	AA	AA	BB	BB	AA	AA	BB
1	PsCam004672_3514_1959	BB	BB	BB	BB	AA	BB	BB	BB	AA	BB	AA	BB	AA	BB	BB	AA	BB	BB	AA	BB	BB	AA	BB	BB	BB	BB	BB	BB	BB	BB	AA	AA	AA	BB	AA	AA	BB	BB	BB	BB	AA	BB	BB	BB	BB	AA	BB	AA
1	PsCam004673_3515_979	AA	AA	AA	BB	AA	BB	AA	AA	BB	AA	BB	BB	BB	AA	AA	BB	AA	BB	BB	AA	BB	AA	AA	AA	AA	AA	AA	AA	BB	AA	BB	BB	BB	AA	BB	BB	BB	BB	AA	AA	BB	AA	AA	AA	AA	BB	AA	AA
1	PsCam004674_3516_1328	BB	AA	AA	AA	AA	AA	BB	AA	AA	AA	AA	AA	BB	BB	AA	AA	AA	AA	AA	AA	AA	AA	BB	AA	AA	AA	AA	AA	AA	AA	AA	AA	AA	AA	AA	AA	AA	AA	AA	AA	AA	AA	BB	BB	AA	AA	AA	AA
1	PsCam004677_3519_903	AA	AA	AA	AA	BB	AA	AA	BB	BB	AA	AA	AA	BB	AA	AA	AA	AA	AA	AA	AA	AA	BB	AA	AA	AA	AA	AA	BB	AA	AA	AA	--	BB	AA	BB	AA	AA	AA	AA	AA	BB	AA	AA	BB	BB	AA	AA	AA
1	PsCam004678_3520_2041	AA	AA	AA	BB	BB	BB	AA	BB	BB	AA	BB	AA	BB	BB	AA	BB	AA	AA	BB	BB	BB	AA	BB	BB	BB	BB	BB	AA	AA	BB	BB	AA	BB	BB	AA	BB	AA	BB	BB	--	AA	BB	BB	AA	BB	BB	BB	BB
1	PsCam004684_3524_101	BB	AA	AA	AA	AA	AA	AA	AA	AA	BB	AA	BB	AA	AA	AA	AA	AA	AA	AA	AA	AA	AA	AA	AA	BB	AA	AA	AA	AA	AA	AA	AA	AA	BB	AA	AA	BB	AA	AA	AA	AA	AA	AA	AA	AA	AA	AA	AA
1	PsCam004688_3527_2720	AA	AA	BB	AA	AA	AA	AA	AA	AA	BB	AA	AA	AA	AA	AA	AA	AA	AA	AA	AA	AA	AA	AA	AA	AA	AA	AA	AA	AA	AA	BB	AA	AA	BB	AA	AA	AA	AA	AA	AA	BB	AA	BB	AA	AA	AA	AA	AA
1	PsCam004689_3528_175	BB	BB	AA	BB	AA	BB	BB	AA	AA	BB	BB	BB	AA	BB	BB	BB	BB	AA	BB	AA	AA	AA	BB	BB	BB	BB	BB	AA	BB	BB	BB	BB	AA	BB	BB	AA	BB	AA	AA	AA	BB	AA	AA	BB	AA	BB	AA	AA
1	PsCam004695_3532_421	BB	AA	AA	AA	AA	AA	AA	AA	AA	AA	AA	AA	AA	AA	AA	AA	AA	AA	AA	AA	BB	AA	AA	AA	AA	BB	AA	AA	AA	AA	AA	AA	AA	AA	AA	AA	AA	BB	AA	AA	AA	BB	AA	AA	AA	AA	AA	AA
1	PsCam004699_3535_1145	AA	BB	BB	BB	BB	BB	BB	BB	BB	BB	BB	BB	BB	BB	BB	BB	BB	AA	BB	AA	BB	BB	BB	BB	BB	BB	BB	BB	BB	BB	AA	AA	BB	BB	AA	BB	BB	BB	AA	AA	BB	BB	BB	BB	BB	BB	BB	BB
1	PsCam004700_3536_1103	BB	AA	AA	BB	BB	BB	AA	AA	BB	AA	BB	BB	BB	AA	AA	AA	AA	AA	AA	BB	BB	AA	AA	AA	AA	AA	AA	AA	BB	AA	AA	AB	BB	AA	AA	BB	AA	AA	AA	AA	BB	AA	AA	AA	AA	AA	BB	BB
1	PsCam004702_3538_2937	BB	AA	AA	AA	AA	AA	AA	AA	AA	AA	AA	AA	AA	AA	AA	AA	AA	AA	AA	AA	AA	AA	AA	AA	AA	AA	AA	AA	AA	BB	AA	AA	AA	AA	AA	AA	BB	AA	AA	AA	AA	AA	BB	AA	BB	AA	AA	AA
1	PsCam004705_3541_2205	AA	AA	BB	AA	AA	AA	AA	BB	AA	AA	AA	AA	AA	AA	BB	AA	BB	AA	AA	BB	AA	BB	AA	AA	AA	AA	AA	BB	BB	AA	AA	AA	AA	AA	AA	AA	AA	AA	BB	BB	AA	BB	BB	AA	BB	AA	AA	AA
1	PsCam004706_3542_83	AA	--	BB	BB	AA	BB	BB	AA	BB	BB	AA	BB	BB	AA	BB	AA	BB	AA	AA	AA	AA	BB	BB	BB	BB	BB	--	BB	BB	AA	BB	--	BB	AA	--	BB	BB	AA	AA	AA	BB	BB	AA	BB	BB	BB	BB	BB
1	PsCam004707_3543_81	BB	AA	AA	AA	AA	AA	AA	AA	AA	BB	AA	BB	AA	BB	--	AA	AA	AA	AA	AA	AA	AA	AA	AA	BB	AA	AA	AA	AA	AA	AA	AA	BB	BB	BB	AA	BB	BB	AA	AA	AA	AA	AA	AA	AA	BB	AA	AA
1	PsCam004708_3544_675	BB	BB	BB	AA	BB	BB	BB	AA	AA	BB	BB	AA	BB	BB	BB	AA	BB	BB	AA	BB	BB	BB	AA	BB	BB	BB	BB	BB	AA	BB	AA	BB	BB	BB	BB	BB	BB	BB	BB	BB	BB	BB	BB	BB	BB	AA	AA	BB
1	PsCam004709_3545_1955	BB	BB	AA	AA	AA	BB	AA	AA	AA	BB	AA	BB	AA	BB	AA	AA	AA	BB	AA	BB	BB	AA	AA	AA	BB	BB	BB	AA	AA	BB	AA	AA	AA	BB	AA	AA	BB	BB	BB	BB	AA	AA	BB	AA	AA	AA	BB	AA
1	PsCam004710_3546_964	AA	BB	AA	AA	BB	AA	AA	AA	BB	BB	BB	AA	BB	AA	AA	BB	AA	BB	BB	BB	BB	AA	AA	AA	AA	AA	AA	AA	AA	AA	AA	BB	BB	BB	BB	BB	AA	BB	BB	BB	BB	BB	BB	BB	BB	BB	BB	AA
1	PsCam004712_3548_1796	BB	BB	BB	BB	BB	BB	BB	BB	AA	BB	BB	BB	BB	BB	BB	BB	BB	BB	BB	BB	BB	BB	BB	BB	BB	BB	BB	BB	BB	BB	BB	BB	BB	BB	BB	AA	BB	BB	BB	BB	BB	BB	BB	BB	BB	BB	BB	BB
1	PsCam004713_3549_1751	AA	AA	AA	AA	AA	AA	AA	AA	BB	AA	BB	AA	AA	AA	--	AA	AA	AA	AA	AA	BB	AA	AA	AA	BB	BB	BB	AA	AA	AA	AA	AA	AA	AA	AA	AA	AA	AA	AA	AA	AA	BB	AA	AA	AA	AA	AA	AA
1	PsCam004714_3550_1451	BB	AA	BB	AA	AA	AA	BB	BB	AA	BB	AA	AA	AA	BB	BB	AA	BB	AA	AA	BB	AA	BB	BB	BB	AA	AA	AA	BB	BB	AA	AA	AA	AA	BB	AA	AA	BB	AA	BB	BB	AA	AA	AA	BB	BB	AA	AA	AA
1	PsCam004715_3551_1302	AA	AA	AA	BB	BB	BB	AA	AA	BB	AA	AA	AA	BB	AA	AA	AA	AA	BB	AA	AA	AA	AA	AA	AA	AA	AA	AA	AA	BB	AA	BB	AA	AA	AA	AA	BB	AA	AA	AA	AA	AA	AA	AA	AA	AA	AA	AA	AA
1	PsCam004718_3554_1432	AA	AA	AA	AA	AA	AA	AA	AA	BB	AA	AA	AA	BB	AA	AA	AA	AA	AA	AA	AA	AA	AA	AA	AA	AA	AA	AA	AA	AA	AA	AA	AA	AA	AA	AA	AA	AA	AA	AA	AA	AA	AA	AA	AA	AA	AA	AA	BB
1	PsCam004719_3555_2146	AA	AA	BB	BB	BB	AA	BB	BB	BB	BB	AA	BB	BB	BB	AB	BB	BB	BB	BB	BB	BB	BB	BB	AA	AA	AA	AA	BB	BB	AA	BB	BB	BB	AA	BB	BB	AA	BB	BB	BB	BB	BB	BB	BB	BB	BB	BB	BB
1	PsCam004720_3556_95	BB	BB	BB	BB	BB	BB	BB	AA	BB	BB	BB	BB	BB	BB	BB	BB	BB	BB	BB	BB	BB	BB	BB	BB	BB	BB	BB	BB	BB	BB	BB	BB	BB	BB	BB	BB	BB	BB	BB	BB	BB	BB	BB	BB	BB	BB	BB	BB
1	PsCam004722_3558_553	AA	BB	AA	BB	BB	BB	AA	AA	BB	AA	BB	BB	BB	AA	AA	BB	AA	BB	BB	BB	BB	AA	AA	AA	AA	AA	AA	AA	AA	AA	BB	AB	BB	AA	BB	BB	AA	BB	BB	BB	AA	BB	AA	AA	AA	AA	AA	BB
1	PsCam004725_3559_2582	BB	AA	AA	AA	AA	AA	BB	BB	AA	BB	AA	BB	AA	BB	BB	BB	BB	AA	BB	BB	AA	BB	BB	BB	AA	AA	AA	BB	BB	BB	BB	BB	AA	BB	BB	AA	BB	AA	BB	--	BB	AA	AA	AA	BB	AA	AA	AA
1	PsCam004726_3560_1453	AA	BB	BB	BB	AA	BB	AA	BB	BB	AA	AA	AA	BB	BB	AA	BB	AA	BB	BB	BB	BB	BB	--	AA	BB	AA	AA	BB	BB	AA	--	BB	BB	AA	BB	BB	AA	BB	BB	BB	AA	AA	AA	AA	BB	AA	BB	AA
1	PsCam004728_3562_3826	AA	AA	AA	BB	AA	BB	AA	BB	AA	AA	AA	BB	AA	AA	AA	AA	AA	AA	AA	AA	AA	AA	AA	AA	AA	AA	AA	AA	BB	BB	AA	BB	AA	AA	AA	AA	BB	BB	AA	AA	AA	AA	BB	--	AA	AA	AA	AA
1	PsCam004729_3563_677	BB	AA	AA	AA	BB	AA	AA	BB	BB	AA	AA	AA	BB	BB	BB	BB	BB	AA	BB	AA	AA	BB	AA	BB	AA	AA	AA	BB	AA	BB	AA	AA	AA	AA	BB	BB	AA	AA	AA	AA	AA	AA	AA	BB	AA	BB	AA	BB
1	PsCam004733_3566_2004	BB	BB	BB	BB	BB	BB	BB	AA	BB	AA	BB	BB	BB	BB	BB	BB	BB	BB	BB	BB	--	BB	BB	BB	BB	BB	BB	BB	BB	BB	BB	BB	BB	BB	BB	BB	AA	--	--	BB	BB	--	AA	BB	AA	BB	BB	BB
1	PsCam004734_3567_1514	BB	AA	BB	BB	BB	AA	BB	AA	BB	BB	BB	BB	BB	BB	BB	AA	BB	BB	AA	BB	BB	BB	BB	BB	AA	AA	AA	AA	BB	BB	BB	BB	BB	BB	BB	BB	BB	BB	BB	BB	BB	BB	BB	AA	AA	AA	BB	BB
1	PsCam004738_3568_1975	BB	AA	BB	AA	BB	AA	BB	BB	BB	BB	BB	AA	BB	BB	--	BB	AA	AA	BB	AA	AA	AA	BB	AA	BB	BB	AA	AA	BB	AA	AA	AA	BB	BB	AA	BB	AA	AA	AA	AA	AA	AA	BB	AA	BB	BB	BB	BB
1	PsCam004739_3569_2337	AA	BB	BB	AA	AA	AA	AA	AA	BB	AA	BB	BB	AA	AA	AA	BB	AA	BB	BB	BB	BB	AA	AA	AA	AA	BB	BB	AA	AA	AA	AA	BB	AA	BB	AA	AA	AA	BB	BB	BB	AA	BB	AA	AA	AA	AA	AA	AA
1	PsCam004740_3570_1651	BB	AA	AA	AA	AA	AA	BB	AA	AA	BB	BB	AA	AA	AA	BB	AA	BB	AA	AA	AA	AA	AA	AA	AA	AA	AA	AA	AA	AA	AA	AA	AA	AA	AA	AA	AA	AA	AA	AA	AA	AA	AA	AA	AA	AA	AA	AA	AA
1	PsCam004744_3573_1500	AA	AA	AA	AA	AA	AA	AA	BB	AA	AA	AA	AA	AA	AA	AA	AA	AA	AA	AA	AA	AA	AA	AA	AA	AA	AA	AA	AA	AA	AA	AA	AB	BB	AA	AA	BB	AA	AA	AA	AA	BB	BB	AA	AA	BB	AA	AA	AA
1	PsCam004747_3575_2386	BB	AA	BB	BB	AA	AA	BB	AA	AA	AA	--	BB	AA	AA	BB	AA	BB	AA	AA	BB	AA	AA	AA	BB	AA	AA	AA	AA	BB	BB	AA	AA	AA	BB	AA	AA	BB	AA	BB	BB	AA	BB	AA	AA	AA	AA	AA	AA
1	PsCam004749_3577_2118	AA	AA	BB	AA	AA	AA	BB	BB	AA	AA	BB	AA	AA	AA	BB	AA	BB	AA	AA	AA	AA	BB	BB	BB	AA	AA	AA	BB	BB	BB	AA	AA	AA	AA	AA	AA	BB	AA	AA	AA	BB	AA	AA	BB	BB	AA	AA	AA
1	PsCam004752_3579_2917	AA	AA	BB	BB	AA	BB	AA	AA	AA	BB	AA	AA	AA	AA	AA	BB	AA	BB	BB	BB	AA	AA	AA	AA	AA	AA	BB	AA	BB	AA	BB	AB	AA	AA	BB	AA	AA	AA	BB	BB	AA	AA	AA	BB	AA	AA	AA	AA
1	PsCam004754_3580_1182	AA	AA	AA	BB	AA	AA	BB	AA	AA	BB	BB	BB	BB	AA	AA	BB	AA	BB	BB	AA	AA	AA	AB	AA	AA	AA	AA	AA	BB	AA	BB	AB	AA	BB	BB	BB	AA	BB	AA	BB	BB	AA	AA	AA	AA	AA	AA	BB
1	PsCam004757_3583_1310	AA	BB	AA	BB	BB	BB	BB	BB	BB	BB	BB	BB	BB	BB	AA	BB	AA	--	BB	BB	BB	BB	AA	BB	BB	AA	BB	BB	BB	BB	BB	BB	BB	BB	BB	BB	BB	BB	BB	BB	BB	BB	BB	AA	BB	BB	BB	BB
1	PsCam004760_3586_259	AA	BB	AA	AA	AA	AA	AA	AA	AA	AA	BB	AA	BB	BB	AA	BB	AA	BB	BB	BB	BB	AA	AA	AA	AA	AA	BB	AA	AA	AA	AA	BB	AA	AA	BB	BB	AA	BB	BB	BB	BB	BB	AA	AA	AA	BB	BB	AA
1	PsCam004763_3588_1282	BB	BB	BB	BB	BB	BB	AA	BB	AA	AA	BB	BB	BB	AA	BB	BB	BB	BB	BB	BB	AA	AA	BB	AA	BB	BB	BB	AA	BB	AA	BB	AB	BB	AA	AA	BB	BB	BB	BB	BB	BB	AA	BB	BB	BB	BB	AA	BB
1	PsCam004764_3589_730	AA	BB	BB	BB	BB	BB	AA	BB	AA	BB	BB	BB	AA	BB	BB	BB	BB	AA	BB	AA	BB	BB	AA	BB	AA	AA	BB	BB	BB	BB	AA	AA	BB	BB	BB	BB	BB	AA	AA	AA	BB	BB	BB	BB	BB	AA	BB	AA
1	PsCam004765_3590_2378	BB	BB	AA	AA	BB	BB	BB	BB	BB	BB	BB	AA	BB	BB	AA	BB	AA	BB	BB	BB	BB	BB	BB	BB	BB	BB	BB	BB	AA	BB	AA	BB	BB	BB	BB	BB	BB	BB	BB	BB	BB	BB	BB	BB	BB	BB	BB	BB
1	PsCam004768_3592_1331	AA	AA	AA	AA	BB	AA	AA	AA	BB	AA	AA	AA	AA	AA	AA	AA	AA	AA	AA	AA	AA	AA	AA	AA	AA	AA	AA	AA	AA	AA	AA	AA	AA	AA	AA	AA	AA	AA	AA	AA	AA	AA	AA	AA	AA	AA	BB	AA
1	PsCam004770_3594_1051	BB	AA	BB	AA	AA	AA	AA	AA	AA	BB	AA	AA	AA	AA	BB	AA	BB	AA	AA	AA	BB	BB	AA	BB	AA	AA	AA	BB	BB	BB	AA	AA	AA	BB	AA	AA	BB	AA	AA	AA	AA	AA	AA	AA	BB	AA	BB	BB
1	PsCam004775_3599_1584	AA	AA	BB	AA	BB	AA	AA	BB	BB	AA	AA	AA	BB	AA	AA	AA	AA	AA	AA	AA	AA	BB	AA	AA	AA	AA	AA	BB	AA	AA	AA	AA	BB	AA	AA	BB	AA	AA	AA	AA	AA	BB	BB	AA	BB	AA	BB	BB
1	PsCam004777_3601_58	AA	BB	BB	AA	AA	AA	BB	BB	BB	BB	AA	BB	BB	BB	--	BB	AA	BB	BB	BB	AA	AA	AA	BB	BB	BB	BB	AA	BB	BB	AA	BB	BB	AA	BB	BB	BB	AA	BB	BB	BB	BB	BB	BB	BB	BB	BB	BB
1	PsCam004778_3602_2826	AA	BB	BB	BB	BB	BB	AA	BB	BB	AA	BB	BB	BB	AA	BB	AA	BB	BB	AA	BB	BB	BB	AA	BB	BB	BB	BB	BB	BB	AA	BB	BB	BB	AA	BB	BB	AA	BB	BB	BB	AA	BB	AA	BB	AA	BB	AA	BB
1	PsCam004779_3603_1770	BB	AA	BB	BB	BB	BB	BB	BB	BB	BB	AA	BB	BB	BB	BB	BB	BB	AA	BB	AA	BB	BB	BB	BB	BB	AA	AA	BB	BB	BB	BB	BB	BB	BB	BB	BB	BB	AA	AA	AA	BB	BB	BB	BB	BB	BB	BB	BB
1	PsCam004780_3604_2089	AA	AA	AA	BB	BB	BB	AA	AA	BB	AA	AA	AA	BB	AA	AA	BB	AA	BB	BB	AA	AA	AA	AA	AA	AA	AA	AA	AA	BB	AA	BB	AA	BB	AA	AA	BB	AA	AA	BB	AA	AA	AA	AA	AA	AA	AA	AA	BB
1	PsCam004781_3605_106	BB	BB	AA	AA	AA	AA	BB	AA	AA	BB	AA	BB	AA	BB	BB	AA	BB	BB	AA	BB	AA	AA	AA	BB	BB	AA	BB	AA	AA	BB	BB	AA	AA	BB	AA	AA	AA	AA	AA	AA	AA	AA	AA	AA	AA	AA	AA	AA
1	PsCam004787_3611_167	BB	BB	BB	AA	AA	BB	BB	AA	AA	AA	BB	BB	AA	AA	BB	AA	BB	--	AA	BB	BB	AA	AA	BB	AA	BB	BB	AA	AA	BB	BB	BB	AA	AA	BB	AA	BB	BB	BB	BB	BB	BB	AA	AA	AA	AA	AA	AA
1	PsCam004788_3612_3783	AA	AA	BB	BB	BB	BB	AA	BB	BB	BB	BB	BB	BB	AA	AA	BB	AA	BB	BB	BB	BB	BB	BB	AA	AA	AA	AA	BB	BB	AA	BB	BB	BB	AA	AA	BB	AA	BB	BB	BB	BB	BB	BB	BB	BB	BB	AA	BB
1	PsCam004792_3613_1480	BB	AA	AA	AA	AA	AA	BB	BB	AA	BB	BB	BB	AA	BB	AA	BB	AA	--	BB	AA	AA	AA	BB	BB	AA	AA	AA	AA	AA	BB	AA	AA	AA	BB	AA	AA	BB	AA	AA	AA	AA	AA	AA	BB	AA	AA	BB	AA
1	PsCam004793_3614_979	BB	BB	AA	AA	BB	AA	AA	BB	BB	BB	BB	AA	BB	BB	BB	BB	BB	BB	BB	BB	BB	BB	BB	BB	BB	BB	BB	BB	AA	BB	AA	BB	AA	BB	BB	AA	BB	AA	BB	BB	BB	BB	BB	BB	BB	AA	BB	BB
1	PsCam004795_3616_1605	BB	BB	BB	AA	BB	AA	AA	AA	BB	BB	BB	BB	BB	BB	--	BB	AA	BB	BB	BB	BB	AA	AA	BB	BB	BB	BB	AA	BB	BB	AA	BB	BB	AA	BB	BB	AA	BB	BB	BB	BB	BB	BB	BB	AA	BB	BB	BB
1	PsCam004796_3617_927	BB	BB	AA	AA	AA	AA	BB	BB	AA	BB	AA	BB	AA	BB	AA	AA	AA	AA	AA	AA	AA	AA	BB	AA	AA	AA	BB	AA	AA	AA	AA	AA	AA	BB	AA	AA	BB	AA	AA	AA	AA	AA	BB	BB	AA	AA	AA	AA
1	PsCam004807_3625_131	AA	BB	AA	AA	BB	AA	AA	AA	BB	AA	AA	AA	AA	AA	AA	AA	AA	AA	AA	--	BB	AA	AA	AA	AA	AA	BB	AA	AA	AA	AA	BB	AA	AA	BB	AA	AA	AA	--	AA	BB	BB	BB	BB	AA	BB	AA	AA
1	PsCam004808_3626_461	AA	BB	AA	BB	BB	BB	AA	BB	BB	BB	AA	BB	BB	AA	AA	BB	AA	BB	BB	BB	BB	BB	BB	BB	AA	BB	AA	AA	BB	BB	BB	AA	BB	BB	AA	BB	BB	BB	BB	BB	AA	BB	BB	BB	BB	BB	AA	BB
1	PsCam004809_3627_1077	AA	AA	BB	AA	AA	AA	AA	BB	AA	BB	AA	BB	AA	AA	AA	AA	AA	AA	AA	AA	BB	AA	AA	AA	AA	AA	AA	AA	BB	AA	AA	AA	AA	AA	AA	AA	AA	AA	AA	AA	AA	BB	AA	AA	AA	AA	BB	AA
1	PsCam004811_3628_1727	AA	AA	AA	AA	BB	AA	AA	BB	AA	BB	AA	BB	AA	BB	AB	AA	BB	AA	AA	AA	AA	BB	AA	BB	AA	AA	AA	BB	AA	AA	AA	AA	AA	AA	AA	AA	AA	AA	AA	AA	AA	AA	AA	AA	BB	AA	AA	AA
1	PsCam004812_3629_1687	BB	AA	BB	BB	AA	AA	BB	AA	AA	BB	BB	BB	AA	BB	AA	BB	AA	AA	BB	BB	AA	AA	BB	AA	AA	AA	AA	BB	BB	BB	AA	AA	AA	BB	AA	AA	BB	AA	AA	BB	BB	AA	BB	BB	BB	BB	AA	BB
1	PsCam004813_3630_1794	AA	AA	AA	BB	AA	BB	AA	BB	AA	AA	BB	AA	AA	AA	AA	BB	AA	BB	BB	BB	AA	AA	AA	AA	AA	AA	AA	AA	AA	AA	AA	AA	AA	AA	AA	AA	AA	AA	BB	BB	AA	AA	AA	AA	AA	AA	AA	AA
1	PsCam004815_3632_1730	BB	AA	AA	AA	BB	AA	BB	BB	BB	AA	BB	AA	BB	BB	AA	AA	AA	AA	AA	AA	AA	BB	AA	AA	AA	BB	AA	AA	AA	BB	AA	AA	BB	BB	AA	BB	BB	AA	AA	AA	AA	AA	BB	AA	BB	BB	AA	BB
1	PsCam004816_3633_2780	BB	AA	AA	AA	BB	AA	AA	AA	BB	AA	AA	AA	BB	BB	AA	AA	AA	AA	AA	AA	AA	BB	AA	AA	AA	AA	AA	BB	AA	AA	AA	AA	AA	AA	AA	AA	AA	AA	--	AA	AA	AA	BB	AA	BB	AA	AA	AA
1	PsCam004820_3636_253	AA	BB	BB	BB	BB	BB	AA	BB	BB	BB	BB	AA	BB	AA	AA	BB	AA	AA	BB	BB	AA	AA	AA	AA	BB	BB	BB	BB	BB	AA	BB	BB	BB	BB	BB	BB	BB	AA	BB	BB	BB	AA	BB	BB	BB	BB	BB	BB
1	PsCam004825_3640_1632	BB	AA	AA	AA	AA	AA	AA	AA	AA	BB	AA	BB	BB	BB	AA	BB	AA	AA	BB	BB	BB	AA	AA	AA	AA	AA	AA	AA	AA	AA	AA	AA	BB	BB	AA	AA	AA	BB	BB	BB	BB	BB	AA	AA	AA	BB	AA	BB
1	PsCam004828_3643_1183	BB	BB	BB	AA	AA	AA	AA	AA	AA	BB	BB	BB	AA	BB	BB	BB	BB	--	BB	AA	BB	BB	BB	BB	BB	BB	BB	BB	AA	BB	AA	--	AA	BB	BB	AA	AA	BB	BB	AA	BB	BB	BB	BB	BB	AA	BB	AA
1	PsCam004830_3645_1828	AA	AA	AA	AA	BB	AA	AA	BB	BB	AA	AA	AA	BB	AA	AA	AA	AA	AA	AA	AA	AA	AA	AA	AA	AA	AA	AA	AA	AA	AA	AA	AA	BB	AA	AA	BB	AA	AA	AA	AA	AA	AA	AA	AA	AA	AA	BB	AA
1	PsCam004832_3647_570	BB	AA	BB	AA	AA	AA	BB	BB	AA	BB	BB	AA	AA	BB	BB	AA	BB	BB	AA	BB	BB	BB	AA	BB	AA	AA	AA	BB	BB	BB	AA	AA	AA	BB	BB	BB	BB	BB	BB	BB	AA	AA	AA	BB	BB	BB	AA	AA
1	PsCam004836_3650_947	AA	BB	AA	BB	BB	BB	BB	AA	BB	AA	AA	BB	BB	BB	BB	BB	BB	AA	BB	BB	BB	AA	BB	BB	BB	BB	BB	AA	AA	BB	BB	BB	BB	BB	BB	BB	BB	BB	BB	BB	BB	BB	BB	BB	AA	BB	BB	BB
1	PsCam004842_3654_288	AA	BB	AA	AA	BB	AA	BB	BB	BB	AA	BB	AA	BB	AA	AA	BB	AA	BB	BB	BB	BB	AA	AA	BB	AA	BB	AA	AA	AA	BB	BB	AA	BB	AA	BB	BB	AA	BB	BB	BB	BB	BB	BB	BB	AA	BB	BB	BB
1	PsCam004846_3657_2471	AA	BB	BB	BB	BB	BB	BB	BB	BB	BB	BB	BB	BB	AA	BB	BB	BB	BB	BB	BB	AA	BB	BB	BB	BB	BB	BB	BB	AA	BB	AA	AA	AA	BB	AA	BB	BB	AA	BB	BB	BB	AA	BB	BB	BB	BB	BB	BB
1	PsCam004849_3660_1905	BB	BB	BB	BB	AA	BB	AA	AA	AA	BB	AA	BB	AA	AA	BB	AA	BB	BB	AA	BB	AA	AA	BB	BB	BB	BB	BB	AA	BB	BB	AA	BB	AA	BB	AA	AA	AA	BB	BB	BB	AA	AA	AA	AA	AA	BB	AA	AA
1	PsCam004850_3661_945	AA	BB	BB	BB	BB	BB	BB	BB	BB	BB	BB	BB	BB	BB	BB	BB	BB	BB	BB	AA	BB	BB	AA	BB	BB	BB	BB	BB	BB	BB	BB	BB	BB	BB	BB	BB	BB	BB	BB	BB	BB	BB	BB	BB	BB	BB	AA	BB
1	PsCam004854_3665_2467	BB	BB	AA	AA	AA	AA	AA	AA	AA	BB	AA	AA	AA	--	BB	AA	BB	AA	AA	AA	BB	AA	BB	AA	AA	BB	AA	BB	AA	AA	--	BB	AA	BB	BB	AA	BB	BB	AA	AA	AA	BB	AA	AA	AA	AA	BB	AA
1	PsCam004861_3671_310	AA	AA	BB	AA	AA	AA	BB	BB	BB	BB	AA	AA	BB	BB	BB	AA	BB	AA	AA	AA	AA	BB	BB	BB	BB	AA	AA	BB	AA	BB	AA	AB	BB	AA	BB	BB	BB	AA	AA	BB	AA	AA	BB	AA	BB	BB	BB	BB
1	PsCam004866_3675_2630	BB	BB	BB	BB	AA	BB	BB	AA	AA	BB	AA	BB	BB	BB	BB	BB	BB	BB	BB	AA	BB	BB	BB	BB	AA	AA	AA	BB	BB	BB	BB	BB	AA	BB	BB	BB	BB	AA	BB	BB	BB	BB	AA	BB	AA	BB	AA	BB
1	PsCam004871_3678_1782	AA	AA	AA	BB	BB	BB	AA	BB	BB	AA	BB	BB	BB	AA	BB	BB	BB	BB	BB	BB	BB	BB	BB	BB	AA	BB	AA	BB	BB	BB	BB	BB	BB	AA	BB	BB	AA	BB	BB	BB	BB	BB	BB	AA	BB	BB	BB	AA
1	PsCam004873_3679_87	BB	AA	AA	AA	AA	AA	AA	AA	AA	AA	BB	AA	AA	BB	BB	AA	BB	BB	AA	BB	AA	AA	AA	AA	AA	AA	AA	AA	AA	AA	AA	AA	AA	BB	AA	AA	BB	AA	BB	BB	AA	AA	AA	BB	AA	AA	AA	AA
1	PsCam004878_3684_1559	BB	BB	BB	AA	BB	BB	BB	BB	AA	AA	BB	AA	AA	BB	BB	AA	BB	BB	AA	BB	BB	BB	BB	BB	BB	BB	BB	BB	AA	BB	AA	AB	AA	BB	AA	AA	BB	AA	BB	BB	AA	BB	BB	BB	BB	BB	BB	AA
1	PsCam004880_3686_1478	AA	AA	AA	BB	BB	AA	AA	AA	BB	AA	AA	AA	BB	AA	AA	AA	AA	BB	AA	BB	BB	AA	AA	AA	BB	AA	AA	AA	AA	AA	BB	BB	BB	AA	AA	BB	AA	BB	BB	BB	AA	BB	AA	AA	AA	BB	AA	BB
1	PsCam004881_3687_1059	AA	BB	AA	BB	BB	BB	BB	BB	BB	BB	BB	BB	BB	AA	BB	BB	BB	BB	BB	--	AA	BB	BB	AA	AA	BB	AA	BB	AA	AA	--	BB	BB	BB	--	BB	BB	--	--	--	AA	BB	BB	BB	AA	BB	AA	BB
1	PsCam004882_3688_1741	AA	BB	AA	AA	AA	AA	AA	BB	AA	AA	AA	AA	AA	AA	--	BB	AA	AA	BB	BB	AA	BB	BB	AA	BB	BB	BB	BB	AA	AA	BB	AA	AA	AA	AA	AA	BB	BB	BB	BB	AA	BB	AA	AA	BB	AA	BB	BB
1	PsCam004883_3689_2621	BB	AA	BB	AA	BB	AA	AA	BB	BB	AA	BB	BB	AA	BB	BB	BB	BB	BB	BB	AA	--	BB	BB	BB	BB	BB	AA	AA	AA	BB	AA	BB	BB	AA	BB	AA	BB	BB	BB	--	AA	--	AA	BB	BB	AA	BB	AA
1	PsCam004884_3690_807	BB	BB	BB	BB	BB	BB	BB	AA	BB	BB	BB	BB	AA	BB	BB	AA	BB	BB	AA	BB	BB	BB	BB	AA	BB	BB	BB	BB	AA	BB	BB	AA	BB	BB	AA	BB	BB	BB	BB	BB	BB	BB	AA	BB	BB	BB	BB	BB
1	PsCam004886_3692_1041	AA	BB	BB	AA	BB	AA	BB	BB	BB	BB	BB	AA	BB	AA	BB	AA	BB	BB	AA	--	BB	BB	AA	BB	BB	AA	BB	BB	AA	BB	AA	BB	BB	BB	AA	BB	BB	BB	--	--	BB	BB	BB	AA	BB	AA	BB	AA
1	PsCam004887_3693_1066	AA	BB	AA	AA	BB	AB	AA	AA	BB	AA	AA	BB	BB	AA	AA	AA	AA	BB	AA	BB	BB	AA	BB	AA	BB	BB	BB	AA	AA	AA	AA	BB	BB	AA	BB	AA	AA	BB	BB	BB	BB	BB	AA	AA	AA	BB	AA	AA
1	PsCam004889_3695_11795	BB	AA	AA	BB	AA	BB	AA	AA	AA	BB	AA	AA	AA	AA	AA	AA	AA	AA	AA	AA	AA	AA	AA	AA	AA	AA	AA	AA	AA	AA	BB	AA	AA	BB	AA	BB	AA	AA	AA	AA	AA	AA	AA	AA	AA	BB	AA	AB
1	PsCam004890_3696_1580	BB	BB	BB	BB	AA	BB	BB	AA	AA	BB	BB	BB	AA	BB	BB	BB	BB	BB	BB	BB	AA	AA	BB	BB	BB	BB	BB	AA	BB	BB	BB	BB	AA	BB	BB	AA	BB	BB	BB	BB	BB	BB	AA	AA	AA	AA	AA	AA
1	PsCam004891_3697_1292	AA	AA	BB	BB	AA	BB	AA	AA	AA	AA	AA	AA	AA	AA	AA	AA	AA	AA	AA	AA	AA	AA	AA	AA	AA	AA	AA	AA	BB	AA	BB	AA	BB	AA	AA	AA	AA	AA	AA	AA	AA	AA	AA	AA	AA	AA	BB	AA
1	PsCam004893_3699_2124	BB	AA	BB	BB	AA	AA	AA	AA	AA	AA	AA	AA	AA	BB	BB	AA	BB	AA	AA	AA	BB	AA	AA	AA	BB	AA	BB	BB	AA	AA	BB	AA	AA	AA	AA	AA	AA	AA	AA	AA	AA	BB	AA	AA	AA	AA	BB	AA
1	PsCam004896_3702_1840	BB	BB	BB	BB	AA	BB	AA	AA	AA	BB	AA	AA	AA	BB	BB	AA	BB	AA	AA	AA	AA	BB	BB	BB	BB	BB	BB	AA	BB	BB	AA	BB	AA	BB	BB	AA	BB	AA	AA	AA	AA	AA	AA	AA	AA	AA	AA	AA
1	PsCam004897_3703_182	AA	BB	AA	BB	BB	BB	AA	BB	BB	BB	BB	BB	BB	AA	BB	BB	BB	BB	BB	BB	BB	BB	BB	BB	BB	BB	BB	BB	BB	BB	BB	BB	BB	BB	BB	BB	AA	BB	BB	BB	BB	BB	BB	BB	BB	BB	BB	BB
1	PsCam004901_3707_144	BB	AA	AA	AA	AA	AA	AA	AA	AA	BB	AA	AA	AA	AA	AA	BB	AA	AA	BB	AA	AA	AA	AA	AA	AA	AA	AA	AA	AA	AA	AA	AA	AA	BB	AA	AA	AA	AA	AA	AA	AA	AA	AA	AA	AA	AA	BB	AA
1	PsCam004902_3708_3037	BB	BB	BB	AA	AA	AA	BB	BB	AA	BB	AA	AA	AA	BB	BB	BB	BB	AA	BB	AA	AA	AA	BB	BB	BB	BB	BB	BB	BB	BB	AA	AA	BB	BB	AA	AA	BB	AA	AA	AA	BB	AA	BB	AA	BB	BB	BB	AA
1	PsCam004903_3709_2211	AA	AA	AA	AA	AA	AA	BB	AA	AA	AA	BB	AA	AA	AA	AA	AA	AA	BB	AA	BB	BB	AA	AB	AA	AA	AA	AA	AA	AA	AA	AA	AA	AA	BB	AA	AA	AA	BB	BB	BB	AA	BB	AA	AA	AA	AA	AA	AA
1	PsCam004904_3710_2006	BB	AA	BB	AA	BB	AA	BB	BB	BB	BB	BB	BB	BB	AA	BB	BB	BB	BB	BB	BB	AA	BB	BB	BB	AA	BB	BB	BB	BB	BB	AA	AA	BB	BB	AA	BB	BB	BB	BB	BB	BB	AA	BB	BB	BB	BB	AA	BB
1	PsCam004907_3713_864	BB	AA	AA	AA	AA	AA	AA	AA	BB	AA	AA	AA	AA	AA	AA	AA	AA	AA	AA	BB	AA	BB	BB	AA	AA	AA	AA	BB	AA	AA	AA	AA	BB	AA	AA	BB	AA	AA	BB	BB	AA	AA	AA	BB	AA	AA	AA	AA
1	PsCam004917_3722_1847	BB	AA	AA	AA	AA	AA	AA	AA	AA	BB	AA	BB	AA	AA	AA	BB	AA	AA	BB	AA	AA	AA	AA	AA	AA	AA	AA	AA	AA	AA	AA	AA	AA	AA	AA	AA	AA	AA	AA	AA	AA	AA	AA	AA	AA	AA	AA	AA
1	PsCam004918_3723_2143	AA	AA	BB	BB	BB	AA	BB	BB	BB	AA	BB	BB	BB	AA	BB	AA	BB	BB	AA	BB	AA	BB	AA	AA	AA	AA	AA	BB	BB	BB	BB	BB	AA	AA	BB	AA	AA	BB	BB	BB	BB	BB	BB	BB	BB	BB	BB	BB
1	PsCam004920_3725_2179	AA	BB	BB	BB	AA	BB	BB	AA	BB	AA	AA	BB	AA	BB	BB	AA	BB	AA	AA	BB	BB	AA	BB	BB	BB	BB	AA	AA	BB	BB	BB	AA	AA	AA	BB	BB	AA	AA	BB	BB	BB	AA	BB	BB	AA	AA	AA	AA
1	PsCam004924_3729_1333	AA	AA	BB	AA	AA	AA	BB	BB	BB	AA	AA	AA	AA	AA	BB	AA	BB	BB	AA	BB	AA	BB	AA	AA	BB	BB	BB	BB	AA	AA	AA	AA	BB	AA	AA	BB	AA	AA	AA	BB	AA	AA	AA	AA	BB	AA	BB	AA
1	PsCam004927_3731_4143	BB	BB	BB	AA	AA	BB	BB	BB	AA	BB	BB	BB	BB	BB	BB	BB	BB	AA	BB	BB	AA	BB	BB	BB	BB	AA	BB	BB	BB	BB	AA	AA	BB	BB	AA	BB	BB	BB	BB	BB	BB	BB	BB	AA	BB	BB	BB	BB
1	PsCam004928_3732_3087	AA	AA	AA	AA	AA	AA	AA	AA	BB	BB	AA	AA	BB	AA	AA	AA	AA	AA	AA	AA	AA	AA	BB	AA	AA	BB	AA	AA	AA	AA	AA	AA	BB	BB	AA	BB	AA	AA	AA	AA	AA	AA	BB	AA	AA	BB	AA	BB
1	PsCam004929_3733_81	BB	AA	AA	AA	AA	AA	AA	BB	BB	AA	BB	BB	AA	BB	AA	BB	AA	AA	BB	AA	AA	AA	AA	BB	AA	AA	AA	AA	AA	AA	AA	AA	BB	AA	BB	BB	AA	BB	AA	AA	AA	AA	AA	AA	AA	AA	AA	AA
1	PsCam004933_3736_4341	BB	AA	BB	AA	BB	BB	AA	BB	BB	BB	BB	BB	BB	AA	BB	BB	BB	AA	BB	BB	BB	AA	BB	BB	BB	BB	BB	AA	AA	BB	AA	AB	BB	BB	BB	BB	BB	AA	AA	BB	BB	BB	BB	BB	AA	BB	AA	BB
1	PsCam004942_3742_562	AA	AA	AA	AA	BB	AA	AA	AA	AA	AA	BB	AA	BB	AA	AA	AA	AA	AA	AA	AA	AA	AA	AA	AA	AA	AA	AA	AA	AA	AA	AA	AA	BB	AA	AA	BB	AA	AA	AA	AA	BB	AA	AA	BB	AA	BB	AA	AA
1	PsCam004945_3745_1016	AA	BB	BB	BB	AA	BB	AA	AA	AA	AA	AA	AA	AA	BB	BB	AA	BB	BB	AA	AA	BB	AA	AB	BB	BB	BB	AA	AA	BB	BB	BB	BB	AA	AA	AA	AA	BB	AA	AA	AA	AA	BB	AA	BB	AA	AA	BB	BB
1	PsCam004952_3749_525	AA	BB	BB	BB	BB	AA	BB	AA	AA	BB	BB	AA	BB	BB	BB	BB	BB	AA	BB	AA	BB	BB	BB	BB	AA	AA	AA	BB	BB	BB	BB	BB	BB	BB	BB	BB	BB	AA	BB	BB	BB	BB	BB	BB	BB	BB	AA	BB
1	PsCam004959_3753_181	AA	BB	BB	AA	BB	AA	AA	BB	BB	BB	BB	AA	BB	AA	AA	AA	AA	BB	AA	BB	AA	BB	AA	AA	BB	BB	BB	BB	BB	BB	AA	BB	BB	BB	BB	BB	BB	BB	BB	BB	BB	BB	BB	BB	BB	BB	BB	BB
1	PsCam004961_3755_1294	AA	AA	AA	BB	BB	BB	AA	AA	BB	AA	BB	AA	BB	AA	AA	AA	AA	BB	AA	BB	BB	BB	BB	AA	AA	AA	AA	AA	AA	AA	AA	BB	BB	AA	BB	BB	BB	BB	BB	BB	BB	BB	AA	AA	AA	BB	BB	BB
1	PsCam004962_3756_1044	AA	AA	AA	AA	BB	AA	AA	BB	AA	AA	AA	AA	AA	AA	AA	AA	AA	AA	AA	AA	AA	BB	AA	AA	AA	AA	AA	BB	AA	AA	AA	AA	AA	AA	AA	AA	AA	AA	AA	AA	AA	AA	BB	BB	AA	AA	AA	BB
1	PsCam004963_3757_1181	BB	BB	BB	BB	BB	BB	BB	BB	BB	BB	AA	BB	BB	BB	BB	BB	BB	BB	BB	BB	BB	BB	BB	BB	BB	BB	BB	BB	BB	BB	BB	BB	BB	BB	BB	BB	BB	BB	BB	BB	BB	BB	BB	BB	BB	BB	BB	BB
1	PsCam004965_3759_671	AA	BB	AA	AA	BB	AA	AA	AA	BB	AA	AA	AA	BB	AA	AA	AA	AA	AA	AA	AA	AA	AA	AA	AA	AA	AA	BB	AA	AA	AA	AA	AB	AA	AA	AA	AA	AA	AA	AA	AA	AA	AA	AA	AA	AA	AA	AA	AA
1	PsCam004966_3760_49	AA	BB	BB	BB	BB	BB	BB	AA	BB	BB	AA	AA	AA	AA	BB	BB	BB	AA	BB	AA	BB	BB	BB	AA	BB	BB	BB	BB	BB	AA	BB	BB	AA	AA	BB	AA	BB	BB	AA	AA	BB	BB	BB	BB	AA	BB	AA	BB
1	PsCam004967_3761_1045	AA	BB	BB	BB	BB	BB	BB	BB	BB	BB	BB	AA	BB	BB	AA	BB	AA	BB	BB	BB	BB	BB	BB	BB	AA	AA	BB	BB	BB	BB	BB	BB	BB	BB	BB	BB	BB	BB	BB	BB	AA	BB	BB	BB	BB	BB	BB	BB
1	PsCam004970_3763_2309	BB	BB	AA	BB	AA	BB	BB	AA	AA	AA	AA	BB	AA	AA	AA	AA	AA	BB	AA	BB	AA	AA	AA	AA	BB	BB	BB	AA	AA	BB	BB	AB	AA	AA	AA	AA	BB	AA	BB	BB	BB	BB	BB	BB	AA	AA	BB	AA
1	PsCam004972_3765_1941	AA	BB	BB	AA	AA	AA	AA	AA	AA	BB	BB	BB	AA	BB	BB	AA	BB	AA	AA	AA	AA	AA	AA	BB	BB	BB	BB	AA	AA	BB	BB	AA	AA	AA	AA	AA	AA	AA	AA	AA	AA	AA	AA	AA	AA	AA	AA	AA
1	PsCam004974_3767_1134	AA	AA	BB	AA	BB	AA	AA	BB	AA	AA	AA	AA	BB	AA	BB	AA	BB	BB	AA	BB	AA	BB	AA	AA	AA	AA	AA	BB	BB	AA	AA	BB	BB	AA	BB	BB	AA	BB	BB	BB	AA	AA	BB	BB	BB	BB	AA	AA
1	PsCam004976_3769_925	BB	AA	BB	AA	AA	AA	AA	BB	AA	BB	AA	AA	AA	AA	AA	AA	AA	AA	AA	AA	AA	BB	AA	AA	AA	AA	AA	BB	AA	AA	AA	AA	AA	BB	AA	AA	BB	AA	AA	AA	AA	AA	BB	AA	BB	AA	AA	AA
1	PsCam004977_3770_97	AA	BB	AA	AA	AA	AA	AA	BB	AA	AA	AA	AA	BB	AA	AA	BB	AA	BB	BB	BB	AA	BB	AA	AA	BB	BB	BB	BB	AA	AA	AA	BB	BB	AA	AA	BB	AA	BB	BB	BB	BB	AA	AA	AA	BB	BB	AA	BB
1	PsCam004983_3775_743	BB	AA	AA	AA	AA	AA	AA	AA	AA	AA	AA	AA	AA	AA	AA	AA	AA	AA	AA	AA	AA	AA	BB	BB	AA	BB	AA	AA	AA	AA	AA	BB	AA	AA	BB	AA	BB	BB	AA	AA	AA	AA	AA	BB	AA	BB	BB	AA
1	PsCam004986_3777_945	AA	AA	BB	BB	BB	AA	AA	BB	BB	AA	BB	AA	BB	AA	BB	BB	BB	BB	BB	BB	AA	BB	AA	BB	AA	AA	AA	BB	BB	BB	AA	AA	BB	AA	--	BB	BB	BB	BB	BB	BB	AA	BB	BB	BB	BB	BB	BB
1	PsCam004990_3781_191	BB	AA	BB	AA	AA	AA	BB	BB	AA	BB	AA	AA	AA	BB	AA	AA	AA	AA	AA	AA	AA	BB	BB	AA	BB	AA	AA	AA	AA	BB	AA	AA	AA	BB	BB	AA	AA	AA	AA	AA	AA	AA	AA	AA	BB	AA	BB	BB
1	PsCam004991_3782_3995	BB	--	BB	BB	BB	BB	AA	AA	BB	BB	AA	AA	BB	BB	BB	AA	BB	--	AA	AA	BB	BB	AA	BB	AA	AA	AA	BB	BB	BB	BB	AA	AA	BB	BB	AA	AA	BB	AA	AA	BB	BB	BB	BB	AA	AA	BB	AA
1	PsCam004998_3788_1960	BB	AA	BB	BB	BB	BB	BB	BB	AA	BB	BB	BB	AA	BB	BB	BB	BB	BB	BB	BB	BB	BB	BB	BB	BB	BB	BB	BB	BB	BB	BB	BB	BB	BB	BB	AA	BB	BB	BB	BB	BB	BB	BB	BB	BB	BB	BB	AA
1	PsCam005009_3798_1729	BB	AA	AA	AA	AA	AA	AA	AA	AA	AA	AA	AA	AA	AA	AA	BB	AA	AA	BB	AA	AA	AA	AA	AA	AA	AA	AA	AA	AA	AA	AA	AA	AA	AA	AA	AA	AA	BB	AA	AA	AA	AA	AA	AA	AA	AA	AA	AA
1	PsCam005012_3801_1468	BB	AA	BB	AA	BB	AA	BB	BB	BB	BB	BB	BB	BB	BB	BB	AA	BB	AA	AA	--	BB	BB	BB	BB	BB	BB	AA	BB	AA	BB	AA	AA	BB	BB	AA	BB	BB	BB	--	--	AA	BB	BB	BB	BB	BB	BB	BB
1	PsCam005020_3806_129	AA	AA	BB	BB	BB	BB	AA	BB	BB	AA	AA	BB	BB	AA	BB	BB	BB	BB	BB	AA	AA	BB	AA	BB	AA	AA	AA	BB	BB	BB	AA	BB	BB	BB	BB	BB	BB	BB	AA	AA	AA	AA	BB	AA	BB	BB	BB	BB
1	PsCam005022_3808_303	BB	BB	BB	BB	BB	BB	BB	BB	AA	BB	AA	BB	AA	BB	BB	BB	BB	BB	BB	BB	BB	BB	BB	BB	BB	BB	BB	BB	BB	BB	BB	BB	BB	BB	BB	BB	BB	BB	AA	AA	BB	BB	BB	AA	BB	BB	BB	BB
1	PsCam005025_3811_562	BB	AA	AA	BB	BB	BB	AA	AA	AA	BB	AA	BB	AA	AA	AA	AA	AA	AA	AA	AA	AA	BB	AA	AA	AA	AA	AA	BB	BB	AA	BB	AA	BB	AA	AA	BB	AA	AA	AA	AA	AA	AA	BB	BB	BB	AA	BB	BB
1	PsCam005028_3813_958	AA	BB	BB	BB	BB	BB	BB	BB	BB	AA	AA	AA	BB	BB	BB	BB	BB	BB	BB	BB	BB	BB	AA	BB	BB	BB	BB	BB	BB	BB	BB	BB	BB	AA	AA	BB	AA	BB	BB	BB	BB	BB	BB	BB	BB	BB	BB	BB
1	PsCam005032_3816_1756	AA	BB	AA	BB	BB	BB	AA	BB	BB	AA	AA	AA	BB	AA	AA	BB	AA	AA	BB	--	BB	AA	AA	AA	AA	AA	BB	AA	AA	AA	BB	BB	BB	AA	--	BB	AA	BB	--	--	AA	BB	BB	BB	AA	BB	AA	BB
1	PsCam005033_3817_61	AA	AA	AA	AA	BB	AA	BB	AA	BB	AA	BB	AA	AA	AA	BB	BB	BB	BB	BB	BB	AA	BB	BB	BB	AA	AA	AA	AA	AA	AA	AA	AA	AA	AA	AA	AA	AA	BB	BB	BB	BB	BB	AA	AA	BB	AA	BB	AA
1	PsCam005040_3822_2622	BB	BB	BB	AA	AA	AA	BB	AA	AA	BB	BB	AA	AA	BB	BB	BB	BB	AA	BB	BB	AA	AA	AA	BB	BB	BB	BB	AA	AA	BB	BB	AA	BB	AA	AA	BB	AA	AA	BB	BB	AA	AA	AA	AA	AA	BB	AA	AA
1	PsCam005046_3827_183	BB	BB	AA	BB	AA	BB	BB	AA	AA	BB	BB	AA	AA	BB	AA	BB	AA	BB	BB	BB	BB	AA	BB	AA	BB	BB	BB	AA	AA	AA	AA	BB	AA	BB	BB	AA	AA	BB	BB	BB	AA	BB	AA	AA	AA	AA	AA	AA
1	PsCam005057_3836_1761	BB	AA	AA	BB	BB	AA	AA	BB	BB	BB	AA	BB	BB	BB	BB	BB	BB	BB	BB	BB	BB	BB	BB	BB	BB	AA	AA	BB	BB	BB	BB	BB	BB	AA	BB	BB	BB	BB	BB	BB	BB	BB	BB	BB	BB	BB	BB	BB
1	PsCam005065_3842_1108	AA	--	BB	AA	BB	AA	BB	AA	BB	AA	BB	BB	BB	BB	BB	BB	BB	--	BB	AA	AA	AA	BB	BB	AA	AA	--	AA	BB	BB	BB	AA	BB	BB	AA	BB	AA	BB	AA	AA	BB	--	BB	BB	AA	BB	BB	BB
1	PsCam005069_3845_497	AA	AA	BB	AA	AA	AA	BB	BB	AA	BB	AA	AA	AA	AA	BB	BB	BB	AA	BB	AA	AA	BB	AA	BB	BB	AA	BB	BB	BB	BB	AA	AA	AA	AA	AA	AA	BB	BB	AA	AA	AA	AA	AA	BB	BB	AA	AA	AA
1	PsCam005071_3847_951	BB	BB	BB	AA	AA	BB	AA	AA	AA	AA	AA	BB	AA	AA	BB	BB	BB	BB	BB	AA	BB	AA	AA	BB	AA	BB	BB	BB	AA	BB	BB	BB	AA	AA	BB	AA	AA	AA	AA	AA	BB	BB	BB	AA	BB	AA	AA	AA
1	PsCam005073_3849_217	AA	AA	AA	BB	BB	BB	AA	AA	AA	AA	BB	BB	AA	AA	AA	AA	AA	BB	AA	BB	BB	BB	AA	AA	AA	AA	AA	AA	BB	AA	AA	BB	BB	AA	BB	BB	BB	BB	BB	BB	BB	AA	AA	AA	AA	BB	BB	AA
1	PsCam005076_3852_958	BB	BB	BB	AA	BB	AA	AA	AA	BB	BB	BB	AA	BB	BB	BB	BB	BB	BB	BB	BB	BB	AA	AA	AA	BB	BB	BB	AA	AA	AA	BB	AA	BB	AA	BB	AA	AA	AA	BB	BB	AA	BB	BB	BB	AA	BB	AA	BB
1	PsCam005079_3854_650	AA	BB	AA	BB	AA	BB	AA	AA	AA	AA	AA	AA	AA	AA	AA	AA	AA	AA	AA	AA	AA	AA	AA	AA	BB	BB	BB	AA	AA	AA	AA	AA	AA	AA	AA	BB	BB	AA	AA	AA	AA	BB	AA	AA	AA	AA	BB	AA
1	PsCam005084_3857_633	BB	BB	BB	BB	AA	BB	BB	AA	AA	BB	BB	BB	AA	BB	AA	AA	AA	AA	AA	BB	BB	BB	BB	BB	BB	BB	BB	BB	BB	BB	AA	BB	AA	BB	BB	AA	BB	AA	BB	AA	AA	AA	BB	AA	BB	AA	BB	AA
1	PsCam005085_3858_818	AA	AA	AA	AA	BB	AA	AA	BB	BB	BB	AA	BB	BB	AA	AA	AA	AA	AA	AA	AA	AA	AA	AA	AA	AA	AA	AA	AA	AA	AA	AA	AA	BB	AA	AA	BB	AA	AA	AA	AA	AA	AA	BB	BB	AA	BB	BB	AA
1	PsCam005087_3859_2712	BB	AA	BB	BB	BB	BB	BB	BB	AA	BB	BB	BB	AA	BB	BB	BB	BB	BB	BB	BB	BB	BB	BB	BB	BB	BB	BB	BB	BB	BB	BB	AA	BB	BB	AA	BB	BB	BB	BB	BB	BB	BB	BB	BB	BB	BB	BB	BB
1	PsCam005088_3860_144	BB	AA	BB	AA	BB	AA	BB	AA	AA	BB	BB	AA	BB	BB	BB	BB	BB	AA	BB	AA	BB	BB	BB	AA	AA	AA	AA	BB	AA	AA	AA	BB	BB	BB	BB	AA	BB	BB	AA	AA	BB	BB	BB	BB	BB	AA	BB	BB
1	PsCam005089_3861_354	AA	AA	AA	AA	BB	AA	AA	BB	BB	AA	BB	AA	BB	AA	AA	AA	AA	BB	AA	BB	BB	BB	AA	AA	AA	AA	AA	BB	AA	AA	AA	BB	BB	AA	BB	BB	AA	AA	BB	BB	AA	BB	BB	AA	BB	AA	BB	AA
1	PsCam005090_3862_1657	BB	BB	AA	BB	AA	BB	AA	AA	AA	BB	BB	BB	AA	BB	BB	AA	BB	BB	AA	BB	BB	BB	BB	BB	BB	BB	AA	BB	AA	BB	BB	AA	AA	BB	BB	AA	BB	BB	BB	BB	AA	BB	AA	AA	BB	AA	BB	AA
1	PsCam005091_3863_2872	BB	BB	BB	AA	AA	BB	BB	AA	AA	BB	BB	AA	AA	AA	BB	BB	BB	BB	BB	AA	AA	AA	BB	BB	AA	AA	BB	AA	BB	BB	BB	BB	AA	BB	AA	AA	BB	AA	AA	AA	BB	AA	AA	AA	AA	BB	AA	AA
1	PsCam005094_3866_1242	AA	BB	BB	BB	BB	BB	BB	BB	BB	BB	BB	BB	BB	BB	AA	BB	AA	AA	BB	BB	BB	BB	BB	AA	AA	BB	BB	AA	BB	AA	AA	BB	BB	BB	BB	BB	AA	BB	BB	BB	BB	BB	BB	BB	AA	BB	BB	BB
1	PsCam005096_3868_1247	AA	AA	AA	AA	BB	AA	AA	BB	BB	BB	AA	AA	BB	AA	AA	AA	AA	AA	AA	AA	AA	BB	AA	AA	AA	AA	AA	BB	AA	AA	AA	AA	BB	AA	AA	BB	AA	AA	AA	AA	AA	AA	AA	BB	BB	BB	AA	BB
1	PsCam005099_3869_2208	AA	BB	AA	AA	AA	BB	AA	BB	AA	BB	BB	BB	AA	AA	AA	BB	AA	AA	BB	AA	AA	AA	BB	BB	BB	BB	BB	BB	AA	AA	AA	AA	AA	BB	AA	AA	AA	AA	AA	AA	BB	AA	AA	BB	BB	AA	AA	AA
1	PsCam005101_3871_1326	AA	BB	BB	BB	BB	AA	AA	AA	BB	AA	AA	AA	BB	AA	BB	BB	BB	BB	BB	AA	BB	AA	AA	AA	AA	AA	AA	AA	BB	BB	AA	BB	AA	AA	BB	AA	AA	AA	AA	AA	AA	BB	BB	AA	AA	AA	AA	AA
1	PsCam005102_3872_1271	BB	AA	AA	AA	AA	AA	BB	AA	AA	BB	AA	AA	AA	AA	BB	AA	BB	AA	AA	AA	AA	BB	BB	BB	BB	BB	AA	AA	BB	BB	BB	AA	AA	BB	AA	AA	AA	AA	AA	AA	AA	AA	AA	AA	AA	AA	AA	AA
1	PsCam005115_3879_1411	BB	BB	BB	BB	BB	BB	BB	BB	BB	BB	AA	BB	BB	BB	BB	BB	BB	BB	BB	BB	--	BB	AA	AA	BB	BB	BB	BB	BB	AA	BB	BB	BB	BB	BB	BB	BB	BB	BB	BB	AA	--	BB	BB	BB	BB	AA	BB
1	PsCam005127_3886_1505	BB	BB	AA	BB	AA	BB	AA	AA	AA	AA	BB	AA	AA	AA	--	BB	AA	BB	BB	--	BB	AA	AA	AA	BB	BB	BB	AA	BB	AA	BB	BB	AA	BB	BB	BB	AA	BB	--	--	BB	AA	BB	AA	AA	AA	BB	BB
1	PsCam005135_3892_1940	AA	AA	AA	BB	BB	BB	AA	BB	BB	AA	BB	AA	BB	AA	BB	BB	BB	AA	BB	AA	BB	BB	AA	BB	AA	AA	AA	AA	BB	AA	BB	BB	BB	AA	BB	BB	AA	BB	AA	AA	AA	BB	BB	BB	AA	BB	AA	BB
1	PsCam005139_3895_698	BB	BB	BB	BB	BB	BB	BB	BB	BB	AA	AA	BB	BB	AA	BB	BB	BB	AA	BB	AA	BB	BB	AA	AA	BB	BB	BB	BB	BB	BB	BB	BB	BB	AA	BB	BB	BB	BB	AA	AA	BB	BB	BB	BB	BB	BB	BB	BB
1	PsCam005145_3900_209	AA	BB	BB	BB	BB	BB	BB	BB	BB	BB	BB	AA	BB	AA	--	BB	AA	BB	BB	BB	BB	BB	BB	BB	BB	BB	BB	BB	AA	BB	BB	BB	BB	BB	BB	BB	BB	BB	BB	BB	BB	BB	AA	BB	BB	BB	BB	BB
1	PsCam005150_3904_1490	AA	BB	AA	AA	BB	BB	AA	BB	BB	AA	AA	AA	BB	BB	AA	AA	AA	BB	AA	BB	BB	BB	BB	AA	AA	BB	BB	BB	AA	AA	BB	BB	BB	AA	BB	BB	AA	BB	BB	BB	BB	BB	BB	AA	BB	BB	AA	BB
1	PsCam005151_3905_983	AA	AA	AA	AA	BB	AA	BB	BB	BB	BB	BB	AA	BB	AA	AA	BB	AA	--	BB	AA	AA	BB	AA	AA	BB	AA	AA	BB	AA	AA	BB	AA	BB	BB	AA	BB	AA	BB	AA	AA	BB	AA	BB	AA	BB	AA	BB	AA
1	PsCam005164_3914_485	BB	BB	AA	AA	AA	AA	BB	AA	AA	AA	BB	AA	AA	BB	AB	AA	AA	AA	AA	AA	AA	AA	AB	AA	BB	BB	AA	AA	AA	AA	AA	AA	AA	BB	AA	AA	AA	AA	AA	AA	BB	BB	AA	AA	AA	AA	AA	AA
1	PsCam005173_3921_366	AA	AA	BB	BB	AA	BB	BB	BB	AA	BB	BB	BB	BB	BB	BB	BB	BB	BB	BB	BB	BB	BB	BB	BB	BB	AA	BB	BB	BB	BB	BB	AB	BB	BB	AA	AA	BB	BB	BB	BB	AA	BB	AA	BB	BB	BB	AA	BB
1	PsCam005178_3925_515	BB	AA	AA	AA	BB	AA	AA	BB	BB	AA	BB	BB	BB	BB	BB	BB	BB	AA	BB	BB	AA	AA	BB	BB	AA	AA	AA	AA	AA	BB	AA	BB	AA	BB	BB	BB	AA	BB	BB	BB	BB	AA	AA	BB	AA	BB	AA	BB
1	PsCam005182_3928_656	BB	BB	BB	BB	BB	BB	BB	BB	BB	BB	AA	BB	BB	BB	BB	BB	BB	BB	BB	BB	AA	BB	BB	BB	BB	BB	BB	BB	BB	BB	BB	BB	BB	BB	BB	BB	BB	BB	--	BB	BB	BB	BB	BB	BB	BB	BB	BB
1	PsCam005185_3931_544	AA	AA	AA	AA	AA	AA	AA	AA	BB	AA	AA	AA	AA	AA	AA	AA	AA	AA	AA	AA	AA	AA	AA	AA	AA	AA	AA	AA	AA	AA	BB	AA	AA	AA	AA	AA	AA	AA	AA	AA	AA	AA	AA	AA	AA	AA	AA	BB
1	PsCam005196_3937_1340	AA	BB	BB	BB	AA	BB	BB	BB	AA	AA	BB	BB	BB	BB	--	BB	AA	BB	BB	BB	AA	AA	BB	BB	BB	BB	AA	BB	BB	AA	BB	BB	AA	AA	AA	BB	AA	AA	BB	BB	AA	BB	BB	BB	BB	AA	BB	AA
1	PsCam005198_3939_838	BB	AA	AA	AA	AA	AA	AA	AA	AA	AA	BB	AA	AA	AA	AA	AA	AA	AA	AA	AA	AA	AA	BB	AA	AA	AA	AA	AA	AA	AA	AA	AA	AA	BB	AA	AA	AA	AA	AA	AA	AA	AA	AA	AA	AA	AA	AA	AA
1	PsCam005201_3941_1272	BB	BB	AA	BB	BB	BB	BB	BB	AA	BB	BB	AA	BB	AA	BB	BB	BB	BB	BB	BB	BB	BB	BB	BB	BB	BB	BB	BB	BB	BB	BB	BB	BB	BB	BB	BB	BB	BB	BB	BB	BB	BB	BB	BB	BB	BB	BB	AA
1	PsCam005216_3950_1639	BB	AA	BB	AA	AA	AA	AA	AA	AA	AA	BB	AA	AA	BB	BB	BB	BB	AA	BB	AA	AA	BB	AA	BB	AA	AA	AA	BB	AA	BB	AA	AA	AA	AA	AA	AA	AA	AA	AA	AA	AA	AA	AA	AA	BB	AA	AA	AA
1	PsCam005219_3953_563	BB	BB	BB	BB	AA	BB	BB	AA	AA	AA	AA	BB	AA	BB	BB	BB	BB	BB	BB	BB	BB	AA	BB	BB	BB	BB	AA	AA	BB	BB	BB	AA	BB	AA	AA	BB	AA	BB	BB	BB	AA	AA	BB	BB	AA	BB	BB	AA
1	PsCam005223_3955_1252	BB	BB	BB	BB	AA	BB	BB	AA	AA	BB	BB	BB	AA	BB	BB	BB	BB	BB	BB	BB	BB	BB	BB	BB	BB	BB	BB	BB	BB	BB	BB	BB	BB	BB	BB	BB	BB	BB	BB	BB	BB	BB	BB	AA	BB	BB	BB	AA
1	PsCam005228_3959_844	AA	BB	BB	BB	BB	BB	BB	BB	BB	BB	BB	BB	BB	BB	BB	BB	BB	BB	BB	--	BB	BB	BB	BB	BB	BB	BB	BB	BB	BB	BB	BB	BB	BB	BB	BB	BB	BB	AA	--	BB	BB	BB	BB	BB	BB	BB	BB
1	PsCam005243_3972_656	AA	AA	AA	AA	AA	AA	AA	BB	AA	AA	AA	AA	AA	AA	AA	BB	AA	AA	BB	--	AA	BB	AA	AA	AA	AA	AA	BB	AA	AA	AA	AA	AA	AA	AA	AA	AA	AA	--	--	AA	AA	AA	AA	BB	AA	AA	AA
1	PsCam005249_3978_1014	AA	AA	BB	AA	BB	AB	AA	BB	BB	BB	AA	AA	BB	BB	BB	BB	BB	AA	BB	AA	AA	BB	BB	BB	BB	BB	AA	BB	BB	BB	AA	AA	BB	BB	AA	BB	BB	BB	AA	AA	BB	AA	BB	BB	BB	BB	BB	BB
1	PsCam005250_3979_994	AA	BB	AA	BB	BB	BB	BB	AA	BB	AA	BB	AA	BB	AA	BB	AA	BB	BB	AA	AA	BB	BB	AA	BB	BB	BB	BB	AA	BB	BB	AA	BB	AA	BB	AA	BB	AA	BB	AA	BB	BB	BB	BB	AA	AA	AA	AA	BB
1	PsCam005253_3981_397	AA	BB	AA	AA	BB	AA	AA	AA	BB	AA	AA	AA	AA	AA	AA	AA	AA	AA	AA	AA	AA	BB	AA	AA	BB	AA	BB	AA	BB	AA	BB	AA	BB	AA	AA	AA	AA	AA	AA	AA	BB	BB	AA	AA	AA	AA	AA	BB
1	PsCam005259_3986_46	BB	BB	BB	BB	AA	BB	BB	BB	AA	AA	BB	BB	AA	BB	BB	BB	BB	BB	BB	BB	BB	BB	BB	BB	BB	BB	BB	BB	BB	BB	BB	BB	BB	BB	BB	AA	BB	BB	BB	BB	BB	BB	BB	BB	BB	BB	BB	BB
1	PsCam005269_3994_973	BB	BB	BB	BB	BB	BB	BB	BB	BB	BB	AA	--	BB	BB	BB	BB	BB	BB	BB	BB	BB	BB	BB	BB	BB	BB	BB	BB	BB	BB	BB	BB	BB	BB	BB	BB	BB	BB	BB	BB	--	BB	BB	BB	BB	BB	BB	BB
1	PsCam005273_3997_652	AA	BB	BB	AA	BB	AA	BB	BB	BB	AA	BB	BB	BB	BB	BB	BB	BB	BB	BB	BB	BB	BB	AA	BB	BB	BB	BB	BB	AA	BB	AA	BB	BB	AA	AA	BB	AA	BB	BB	BB	BB	BB	AA	AA	BB	BB	BB	BB
1	PsCam005275_3999_498	BB	BB	AA	BB	AA	BB	AA	AA	AA	AA	BB	BB	AA	BB	AA	BB	AA	AA	BB	BB	BB	AA	BB	AA	AA	AA	BB	AA	BB	AA	BB	AB	AA	AA	BB	AA	AA	AA	BB	BB	BB	BB	BB	AA	AA	BB	AA	AA
1	PsCam005278_4002_455	AA	AA	AA	AA	BB	AA	BB	AA	BB	BB	BB	BB	BB	BB	BB	AA	BB	AA	AA	AA	BB	AA	AA	BB	AA	BB	AA	AA	AA	BB	AA	--	BB	BB	AA	AA	AA	BB	BB	AA	AA	BB	AA	AA	AA	BB	BB	AA
1	PsCam005279_4003_1011	BB	BB	BB	AA	BB	AA	BB	AA	BB	BB	AA	BB	BB	AA	--	AA	BB	--	AA	--	AA	AA	AA	BB	AA	AA	AA	AA	AA	BB	AA	BB	BB	BB	BB	BB	BB	BB	--	--	BB	AA	BB	AA	AA	BB	BB	AA
1	PsCam005283_4007_1244	AA	BB	AA	AA	BB	AA	BB	AA	BB	AA	BB	AA	BB	AA	--	BB	AA	BB	BB	BB	BB	AA	BB	BB	AA	AA	AA	BB	AA	BB	AA	BB	BB	AA	BB	BB	AA	BB	BB	BB	AA	BB	AA	BB	AA	BB	BB	BB
1	PsCam005290_4012_1343	BB	AA	AA	BB	BB	BB	AA	BB	BB	BB	AA	BB	BB	BB	AA	BB	AA	BB	BB	AA	AA	BB	BB	AA	AA	BB	AA	BB	AA	AA	BB	BB	AA	BB	BB	BB	AA	BB	AA	AA	BB	AA	BB	BB	BB	BB	AA	BB
1	PsCam005297_4017_1128	BB	BB	AA	AA	AA	AA	AA	AA	AA	BB	BB	BB	BB	BB	AA	BB	AA	AA	BB	AA	BB	AA	BB	BB	BB	BB	BB	AA	AA	AA	BB	BB	AA	AA	BB	AA	AA	AA	AA	AA	AA	BB	AA	AA	AA	BB	AA	AA
1	PsCam005298_4018_296	BB	AA	BB	AA	AA	AA	BB	AA	AA	BB	BB	AA	AA	BB	BB	AA	BB	AA	AA	--	BB	BB	BB	BB	BB	BB	AA	BB	AA	BB	BB	AA	AA	BB	AA	AA	BB	BB	--	--	AA	BB	BB	AA	BB	AA	BB	AA
1	PsCam005299_4019_191	BB	AA	AA	AA	AA	AA	AA	AA	AA	AA	AA	BB	AA	AA	AA	AA	AA	AA	AA	AA	AA	AA	AA	AA	AA	AA	AA	AA	AA	AA	AA	AA	AA	AA	AA	AA	AA	AA	AA	AA	AA	AA	AA	AA	AA	AA	AA	AA
1	PsCam005308_4027_705	AA	BB	AA	AA	BB	BB	AA	BB	BB	AA	AA	AA	BB	AA	AA	BB	AA	BB	BB	BB	BB	AA	BB	AA	AA	AA	AA	AA	AA	AA	AA	BB	BB	AA	BB	BB	AA	BB	BB	BB	BB	BB	AA	AA	AA	BB	BB	BB
1	PsCam005313_4031_1148	BB	AA	BB	AA	AA	AA	AA	AA	AA	AA	BB	AA	AA	BB	AA	AA	AA	AA	AA	AA	AA	AA	AA	AA	BB	AA	BB	AA	AA	AA	AA	AA	BB	AA	BB	AA	BB	AA	AA	AA	BB	BB	BB	AA	AA	AA	AA	BB
1	PsCam005315_4032_1360	AA	AA	AA	BB	AA	AA	AA	BB	AA	AA	BB	BB	AA	AA	BB	AA	BB	AA	AA	AA	AA	BB	AA	BB	AA	AA	AA	BB	BB	AA	AA	AA	AA	AA	AA	AA	BB	AA	AA	AA	AA	AA	BB	BB	BB	BB	BB	AA
1	PsCam005318_4035_441	BB	AA	BB	AA	AA	AA	AA	AA	AA	BB	AA	AA	AA	AA	AA	AA	AA	BB	AA	BB	BB	AA	BB	AA	AA	AA	AA	AA	AA	BB	AA	BB	AA	AA	AA	AA	BB	BB	BB	BB	AA	BB	AA	AA	AA	AA	AA	AA
1	PsCam005321_4037_1307	AA	BB	AA	BB	BB	BB	AA	BB	BB	BB	BB	BB	BB	BB	AA	BB	AA	BB	BB	BB	BB	BB	BB	BB	AA	BB	AA	AA	BB	BB	AA	--	BB	BB	AA	BB	BB	BB	BB	BB	AA	BB	BB	BB	BB	BB	AA	BB
1	PsCam005330_4044_627	BB	BB	AA	BB	AA	BB	AA	AA	AA	AA	BB	AA	AA	BB	AA	BB	AA	BB	BB	BB	BB	AA	BB	AA	AA	BB	--	AA	BB	AA	BB	BB	AA	AA	BB	AA	AA	BB	BB	BB	BB	BB	AA	AA	AA	BB	AA	AA
1	PsCam005331_4045_255	AA	AA	AA	AA	BB	AA	AA	BB	BB	AA	AA	AA	BB	AA	AA	AA	AA	AA	AA	AA	AA	BB	AA	AA	AA	AA	AA	BB	AA	AA	AA	AA	BB	AA	AA	BB	AA	AA	AA	AA	AA	AA	BB	AA	BB	AA	BB	AA
1	PsCam005334_4047_570	AA	AA	BB	AA	AA	AA	AA	AA	AA	AA	AA	AA	AA	AA	BB	AA	BB	AA	AA	AA	AA	BB	AA	BB	AA	AA	AA	BB	AA	BB	AA	AA	AA	AA	AA	AA	AA	AA	AA	AA	AA	AA	AA	AA	BB	AA	AA	BB
1	PsCam005343_4052_245	BB	AA	AA	BB	AA	BB	BB	AA	AA	AA	AA	BB	AA	BB	BB	AA	BB	AA	AA	AA	AA	BB	BB	BB	AA	BB	AA	BB	AA	BB	AA	BB	AA	AA	BB	AA	BB	AA	AA	AA	BB	AA	AA	AA	BB	AA	AA	AA
1	PsCam005344_4053_466	AA	AA	BB	BB	BB	AA	BB	BB	BB	AA	BB	AA	BB	BB	BB	BB	BB	BB	BB	BB	BB	BB	BB	BB	AA	AA	BB	BB	BB	BB	BB	BB	BB	BB	BB	BB	BB	BB	BB	BB	BB	BB	BB	BB	BB	AA	BB	BB
1	PsCam005351_4058_994	AA	AA	AA	AA	BB	AA	AA	AA	BB	AA	AA	AA	BB	AA	AA	AA	AA	AA	AA	AA	AA	AA	AA	AA	AA	AA	AA	AA	AA	AA	AA	AA	BB	AA	AA	BB	AA	AA	AA	AA	AA	AA	AA	BB	AA	AA	AA	AA
1	PsCam005358_4064_1831	BB	BB	BB	BB	AA	BB	BB	BB	AA	BB	BB	BB	AA	BB	BB	AA	BB	BB	AA	BB	BB	BB	BB	BB	BB	BB	BB	BB	BB	BB	BB	BB	AA	BB	BB	BB	BB	BB	BB	BB	BB	BB	BB	AA	BB	BB	BB	BB
1	PsCam005359_4065_443	BB	AA	BB	AA	AA	AA	BB	AA	AA	AA	BB	AA	AA	BB	BB	BB	BB	AA	BB	AA	AA	BB	BB	BB	AA	AA	AA	BB	AA	BB	BB	AA	AA	BB	AA	BB	BB	AA	AA	AA	AA	AA	AA	AA	AA	AA	AA	AA
1	PsCam005367_4070_2246	BB	AA	BB	BB	BB	BB	BB	BB	BB	AA	AA	BB	BB	BB	BB	BB	BB	BB	BB	BB	BB	BB	BB	BB	AA	BB	BB	BB	BB	BB	BB	BB	BB	AA	BB	BB	BB	BB	BB	BB	BB	BB	BB	BB	BB	BB	BB	BB
1	PsCam005370_4073_599	AA	AA	BB	BB	BB	AA	BB	BB	BB	BB	BB	BB	BB	BB	AA	AA	AA	BB	AA	BB	BB	BB	AA	BB	BB	AA	AA	BB	BB	BB	BB	BB	BB	BB	BB	BB	BB	BB	BB	BB	BB	BB	BB	BB	BB	BB	BB	BB
1	PsCam005371_4074_334	BB	AA	AA	BB	BB	BB	BB	AA	BB	BB	AA	AA	BB	BB	AA	BB	AA	AA	BB	AA	BB	AA	BB	BB	BB	BB	BB	AA	AA	BB	BB	AA	BB	BB	BB	BB	BB	BB	AA	AA	BB	BB	AA	BB	AA	BB	BB	BB
1	PsCam005373_4076_337	AA	AA	AA	BB	AA	AA	AA	AA	BB	BB	AA	BB	AA	BB	AA	BB	AA	AA	BB	AA	BB	AA	AA	BB	AA	AA	AA	AA	BB	BB	BB	AA	AA	AA	AA	AA	BB	BB	AA	AA	AA	BB	BB	BB	BB	AA	AA	BB
1	PsCam005384_4084_1303	AA	AA	AA	AA	BB	AA	AA	BB	AA	AA	AA	AA	BB	AA	AA	AA	AA	AA	AA	AA	AA	BB	AA	AA	AA	AA	AA	BB	AA	AA	AA	AA	AA	AA	AA	AA	AA	AA	AA	AA	AA	AA	AA	AA	BB	AA	AA	AA
1	PsCam005388_4085_534	AA	AA	BB	AA	BB	AA	BB	BB	AA	AA	AA	AA	AA	AA	BB	AA	BB	AA	AA	AA	AA	BB	AA	BB	AA	AA	AA	BB	AA	AA	AA	AA	AA	AA	AA	BB	AA	AA	AA	AA	AA	AA	AA	AA	AA	AA	AA	BB
1	PsCam005397_4089_587	BB	BB	AA	AA	BB	AA	AA	BB	BB	BB	AA	AA	BB	BB	BB	AA	BB	AA	AA	BB	BB	BB	BB	BB	BB	BB	BB	BB	BB	BB	AA	AA	BB	BB	AA	BB	BB	BB	AA	BB	AA	BB	BB	BB	BB	BB	BB	BB
1	PsCam005408_4098_645	AA	BB	BB	AA	AA	AA	AA	AA	AA	AA	BB	AA	AA	AA	AA	BB	AA	BB	BB	BB	AA	AA	AA	AA	AA	AA	AA	AA	AA	AA	AA	AB	AA	AA	AA	BB	AA	AA	BB	BB	AA	AA	AA	AA	BB	AA	AA	BB
1	PsCam005430_4112_173	AA	BB	AA	AA	BB	AA	AA	AA	BB	AA	AA	BB	BB	AA	BB	AA	BB	AA	AA	BB	BB	BB	AA	AA	AA	AA	AA	BB	AA	AA	AA	AA	AA	AA	AA	AA	AA	BB	BB	AA	AA	BB	AA	AA	AA	AA	AA	BB
1	PsCam005434_4115_577	BB	AA	AA	BB	AA	BB	AA	AA	BB	BB	BB	BB	BB	BB	AA	BB	AA	AA	BB	AA	AA	AA	BB	AA	BB	BB	AA	AA	BB	BB	BB	AB	AA	AA	BB	BB	BB	AA	AA	AA	BB	AA	AA	AA	AA	BB	BB	BB
1	PsCam005438_4118_420	BB	BB	AA	BB	BB	BB	AA	AA	BB	BB	AA	BB	AA	BB	BB	AA	BB	BB	AA	BB	AA	AA	BB	BB	BB	BB	BB	AA	BB	BB	BB	BB	BB	AA	BB	BB	BB	AA	BB	BB	BB	AA	BB	BB	BB	BB	AA	BB
1	PsCam005449_4124_760	BB	AA	BB	AA	AA	AA	BB	BB	AA	BB	BB	AA	AA	BB	--	AA	AA	AA	AA	AA	BB	AA	AA	AA	BB	AA	AA	AA	BB	BB	AA	AA	AA	BB	AA	AA	BB	AA	AA	AA	AA	AA	BB	BB	AA	BB	AA	AA
1	PsCam005452_4126_803	BB	AA	AA	BB	AA	BB	AA	AA	AA	AA	AA	AA	AA	BB	AA	AA	AA	AA	AA	AA	BB	AA	BB	AA	AA	BB	AA	AA	BB	AA	BB	AA	BB	AA	AA	AA	AA	--	AA	AA	AA	BB	AA	AA	AA	AA	BB	AA
1	PsCam005459_4130_83	BB	AA	AA	AA	AA	AA	BB	BB	BB	BB	BB	BB	AA	BB	BB	AA	BB	AA	AA	AA	AA	BB	AA	BB	AA	AA	AA	BB	BB	BB	BB	AA	AA	BB	AA	AA	AA	AA	AA	AA	AA	AA	AA	AA	AA	AA	AA	AA
1	PsCam005484_4149_162	BB	AA	AA	AA	AA	AA	AA	BB	AA	AA	BB	AA	AA	BB	--	AA	AA	BB	AA	BB	BB	AA	BB	BB	BB	BB	BB	AA	AA	BB	BB	BB	AA	BB	BB	AA	AA	BB	BB	BB	BB	BB	AA	AA	AA	AA	AA	AA
1	PsCam005487_4151_529	AA	BB	BB	AA	BB	AA	BB	BB	BB	BB	BB	AA	BB	BB	BB	BB	BB	AA	BB	AA	AA	BB	AA	BB	AA	BB	AA	BB	BB	BB	AA	BB	AA	BB	AA	AA	AA	BB	AA	AA	AA	BB	BB	BB	BB	AA	BB	AA
1	PsCam005525_4174_533	AA	AA	BB	BB	AA	AA	AA	BB	AA	BB	BB	BB	BB	AA	AA	BB	AA	AA	BB	BB	AA	BB	AA	AA	AA	AA	AA	BB	BB	AA	BB	BB	BB	AA	BB	BB	AA	BB	BB	BB	BB	BB	AA	AA	BB	BB	AA	BB
1	PsCam005530_4178_793	BB	AA	BB	AA	BB	AA	BB	BB	BB	AA	AA	BB	BB	AA	BB	BB	BB	BB	BB	BB	BB	BB	AA	AA	AA	AA	AA	BB	AA	AA	AA	AA	BB	AA	AA	BB	AA	AA	BB	BB	AA	AA	BB	BB	BB	BB	BB	BB
1	PsCam005540_4184_223	AA	AA	BB	BB	BB	BB	AA	BB	BB	AA	AA	BB	BB	AA	AA	BB	AA	BB	BB	BB	AA	BB	AA	AA	AA	AA	BB	BB	BB	AA	BB	BB	BB	AA	AA	BB	AA	BB	BB	BB	BB	AA	BB	AA	BB	BB	AA	BB
1	PsCam005546_4188_964	AA	BB	AA	AA	AA	BB	BB	AA	BB	AA	AA	AA	AA	AA	AA	BB	AA	AA	BB	AB	AA	AA	BB	AA	BB	BB	BB	AA	AA	AA	AA	BB	BB	AA	AA	BB	AA	AA	AA	AA	BB	AA	AA	AA	AA	BB	AA	AA
1	PsCam005576_4212_281	AA	BB	BB	AA	BB	AA	AA	BB	BB	AA	AA	AA	BB	AA	AA	AA	AA	--	AA	BB	BB	AA	AA	AA	BB	AA	BB	AA	AA	AA	AA	BB	BB	AA	BB	BB	AA	BB	BB	BB	AA	BB	BB	AA	AA	AA	AA	AA
1	PsCam005611_4237_565	BB	BB	AA	AA	AA	BB	BB	AA	AA	BB	AA	AA	AA	BB	AA	AA	AA	BB	AA	BB	AA	AA	BB	AA	BB	BB	BB	AA	AA	AA	AA	BB	AA	AA	BB	AA	BB	BB	BB	BB	AA	AA	AA	AA	AA	AA	AA	BB
1	PsCam005613_4239_470	BB	BB	AA	BB	AA	BB	AA	AA	AA	BB	BB	AA	AA	BB	BB	AA	BB	BB	AA	BB	BB	BB	BB	BB	BB	BB	BB	BB	AA	BB	BB	BB	AA	BB	BB	BB	BB	BB	BB	BB	BB	BB	AA	AA	BB	AA	BB	AA
1	PsCam005624_4245_1053	AA	BB	BB	AA	BB	AA	BB	BB	AA	AA	BB	BB	AA	BB	BB	AA	BB	BB	AA	BB	AA	BB	BB	BB	BB	BB	BB	BB	BB	BB	AA	AA	BB	BB	AA	AA	BB	BB	BB	BB	AA	BB	BB	BB	BB	BB	BB	BB
1	PsCam005626_4247_463	BB	AA	BB	AA	BB	AA	BB	BB	AA	BB	BB	AA	BB	BB	BB	BB	BB	BB	BB	BB	BB	BB	BB	BB	AA	BB	AA	BB	AA	BB	AA	BB	AA	BB	AA	BB	AA	AA	BB	BB	BB	BB	BB	BB	AA	BB	AA	BB
1	PsCam005633_4251_779	BB	AA	BB	BB	AA	AA	AA	AA	AA	AA	AA	AA	AA	BB	BB	AA	BB	BB	AA	AA	AA	BB	BB	BB	BB	BB	AA	AA	AA	BB	AA	AA	AA	AA	AA	AA	BB	AA	AA	AA	AA	AA	AA	AA	AA	AA	AA	AA
1	PsCam005637_4255_248	BB	AA	AA	AA	AA	AA	AA	AA	AA	AA	AA	AA	AA	AA	AA	AA	AA	AA	AA	AA	AA	AA	AA	AA	AA	AA	AA	AA	AA	AA	AA	BB	AA	AA	AA	AA	AA	BB	BB	AA	AA	AA	AA	AA	AA	AA	AA	AA
1	PsCam005638_4256_320	BB	BB	BB	AA	BB	AA	BB	AA	BB	BB	AA	AA	AA	BB	BB	BB	BB	BB	BB	BB	AA	BB	BB	BB	BB	BB	BB	BB	AA	AA	BB	BB	AA	BB	BB	BB	AA	AA	BB	BB	BB	AA	AA	BB	BB	AA	BB	BB
1	PsCam005645_4261_507	AA	BB	AA	AA	BB	BB	BB	BB	BB	AA	BB	AA	BB	AA	--	BB	AA	--	BB	BB	BB	BB	BB	BB	BB	BB	BB	BB	AA	BB	AA	BB	BB	BB	BB	BB	BB	BB	BB	BB	BB	BB	AA	BB	BB	BB	BB	BB
1	PsCam005662_4271_409	BB	AA	BB	AA	BB	AA	BB	BB	BB	BB	BB	BB	BB	BB	BB	BB	BB	BB	BB	BB	BB	BB	BB	BB	AA	AA	AA	BB	AA	BB	BB	AA	BB	BB	BB	BB	BB	BB	BB	BB	AA	BB	BB	BB	BB	AA	BB	BB
1	PsCam005676_4278_1787	BB	AA	AA	AA	AA	AA	BB	AA	AA	AA	AA	AA	AA	BB	AA	BB	AA	AA	BB	AA	AA	AA	BB	BB	BB	BB	BB	AA	BB	BB	AA	AA	AA	AA	AA	AA	BB	AA	AA	AA	AA	AA	AA	AA	AA	AA	AA	AA
1	PsCam005681_4281_631	AA	AA	BB	BB	AA	BB	AA	AA	AA	BB	AA	BB	AA	AA	AA	AA	AA	AA	AA	--	AA	AA	BB	BB	AA	AA	AA	AA	BB	BB	AA	BB	AA	AA	--	AA	AA	AA	--	--	AB	AA	AA	AA	AA	BB	AA	AA
1	PsCam005698_4292_59	AA	BB	AA	AA	AA	AA	BB	AA	AA	AA	BB	AA	AA	BB	AB	AA	AA	AA	AA	AA	AA	AA	AB	AA	BB	BB	AA	AA	AA	AA	AA	BB	AA	BB	AA	AA	AA	AA	AA	AA	AA	AA	AA	AA	AA	AA	AA	AA
1	PsCam005704_4295_228	AA	BB	BB	AA	AA	BB	AA	AA	AA	BB	BB	BB	AA	AA	BB	AA	BB	AA	AA	AA	AA	BB	AA	BB	BB	BB	BB	BB	AA	BB	AA	AA	AA	AA	AA	AA	BB	AA	AA	AA	BB	AA	AA	AA	AA	AA	AA	AA
1	PsCam005718_4303_1617	BB	--	AA	BB	BB	BB	BB	BB	AA	BB	BB	BB	AA	BB	AA	BB	AA	--	BB	--	BB	AA	BB	AA	--	BB	BB	AA	BB	AA	BB	--	BB	BB	--	BB	BB	BB	--	--	--	BB	BB	BB	AA	BB	AA	AA
1	PsCam005732_4312_322	AA	BB	AA	AA	BB	BB	AA	AA	AA	BB	BB	AA	BB	AA	AA	AA	AA	AA	AA	AA	AA	AA	BB	AA	AA	BB	BB	AA	AA	AA	AA	AA	BB	BB	AA	BB	BB	AA	AA	AA	BB	AA	AA	BB	AA	BB	BB	AA
1	PsCam005759_4332_363	AA	AA	AA	AA	BB	AA	AA	AA	AA	AA	BB	BB	BB	BB	AA	AA	AA	AA	AA	AA	AA	AA	AA	AA	AA	AA	AA	AA	AA	AA	BB	AA	BB	BB	AA	BB	BB	AA	AA	AA	AA	BB	BB	BB	AA	BB	BB	AA
1	PsCam005783_4348_55	BB	BB	AA	AA	BB	AA	AA	AA	BB	BB	AA	AA	BB	BB	BB	AA	BB	--	AA	BB	BB	BB	BB	AA	BB	BB	BB	BB	AA	BB	AA	AB	AA	AA	BB	AA	BB	BB	AA	BB	BB	BB	AA	AA	AA	AA	AA	BB
1	PsCam005789_4353_36	AA	BB	AA	BB	AA	BB	AA	AA	AA	AA	AA	BB	AA	AA	--	BB	AA	BB	BB	BB	BB	AA	AA	AA	AA	AA	BB	AA	AA	AA	AA	BB	AA	AA	BB	AA	AA	AA	BB	BB	BB	AA	AA	AA	AA	BB	AA	AA
1	PsCam005823_4375_342	BB	AA	BB	AA	BB	AA	AA	BB	BB	BB	AA	BB	BB	BB	AA	BB	AA	BB	BB	BB	BB	AA	AA	BB	AA	AA	AA	AA	BB	BB	BB	BB	AA	AA	BB	AA	AA	BB	BB	BB	BB	BB	AA	BB	AA	BB	BB	BB
1	PsCam005827_4378_598	BB	AA	BB	BB	BB	BB	BB	BB	AA	BB	AA	BB	AA	AA	AA	AA	AA	BB	AA	--	AA	BB	BB	BB	BB	AA	AA	BB	BB	BB	BB	AA	AA	BB	AA	AA	BB	BB	--	--	AA	BB	BB	BB	BB	AA	BB	BB
1	PsCam005832_4381_1128	BB	--	AA	AA	AA	AA	AA	AA	AA	AA	AA	AA	BB	AA	BB	BB	BB	AA	BB	AA	AA	AA	AA	AA	AA	AA	AA	AA	AA	AA	AA	BB	AA	AA	AA	AA	AA	AA	AA	AA	AA	AA	AA	AA	AA	AA	AA	AA
1	PsCam005834_4382_552	AA	BB	BB	BB	BB	BB	BB	AA	BB	BB	BB	BB	BB	BB	BB	AA	BB	BB	AA	BB	BB	BB	AA	AA	BB	AA	BB	BB	BB	AA	AA	BB	BB	AA	BB	BB	BB	BB	BB	BB	BB	BB	BB	BB	BB	BB	BB	BB
1	PsCam005835_4383_416	BB	BB	AA	AA	AA	AA	BB	AA	AA	AA	BB	AA	AA	BB	AB	AA	AA	AA	AA	AA	AA	AA	AB	AA	BB	BB	AA	AA	AA	AA	AA	AA	BB	BB	BB	AA	BB	AA	AA	AA	BB	AA	AA	AA	AA	AA	BB	AA
1	PsCam005849_4392_701	BB	AA	BB	BB	AA	BB	BB	AA	AA	BB	BB	BB	AA	BB	BB	AA	BB	BB	AA	BB	AA	AA	BB	BB	BB	BB	BB	AA	BB	BB	BB	BB	BB	BB	BB	BB	BB	BB	BB	BB	AA	AA	BB	BB	AA	BB	BB	AA
1	PsCam005863_4402_874	AA	BB	BB	AA	AA	AA	AA	BB	BB	AA	AA	BB	BB	AA	AA	AA	AA	AA	AA	BB	BB	AA	AA	AA	AA	BB	AA	AA	AA	AA	BB	AA	AA	AA	AA	BB	AA	BB	BB	BB	BB	BB	AA	AA	AA	AA	AA	BB
1	PsCam005864_4403_479	BB	BB	BB	BB	BB	BB	BB	AA	BB	BB	BB	BB	BB	BB	BB	AA	BB	BB	AA	BB	AA	AA	BB	BB	BB	BB	BB	AA	BB	BB	BB	BB	BB	BB	BB	BB	BB	BB	BB	BB	BB	AA	BB	BB	AA	BB	BB	BB
1	PsCam005886_4414_630	AA	BB	BB	AA	AA	BB	BB	AA	AA	BB	BB	BB	AA	AA	BB	AA	BB	AA	AA	AA	BB	BB	AA	BB	BB	BB	BB	AA	AA	BB	BB	BB	AA	BB	AA	BB	AA	AA	AA	AA	BB	BB	AA	AA	AA	AA	BB	AA
1	PsCam005899_4420_599	AA	BB	AA	BB	BB	BB	AA	BB	BB	AA	AA	BB	BB	AA	AA	BB	AA	--	BB	AA	BB	BB	AA	BB	BB	BB	BB	BB	BB	AA	BB	--	BB	AA	AA	AA	AA	AA	--	--	BB	BB	AA	BB	AA	BB	AA	BB
1	PsCam005916_4430_274	BB	AA	AA	BB	AA	BB	AA	BB	AA	BB	AA	AA	AA	AA	AA	AA	AA	AA	AA	AA	BB	BB	AA	AA	BB	BB	AA	BB	AA	AA	AA	AA	AA	AA	AA	AA	BB	AA	AA	AA	AA	AA	AA	AA	BB	AA	AA	AA
1	PsCam005922_4434_313	AA	BB	AA	BB	BB	AB	AA	AA	BB	BB	AA	AA	BB	AA	--	BB	AA	AA	BB	AA	AA	AA	AA	AA	BB	BB	BB	AA	BB	AA	BB	AA	BB	AA	AA	BB	AA	AA	AA	AA	AA	AA	AA	AA	AA	BB	BB	AA
1	PsCam005931_4442_410	AA	BB	AA	AA	BB	BB	AA	BB	BB	AA	BB	AA	BB	AA	AA	AA	AA	BB	AA	BB	BB	BB	BB	AA	BB	BB	BB	BB	AA	AA	AA	BB	BB	BB	AA	BB	BB	BB	BB	BB	BB	BB	AA	BB	BB	BB	BB	BB
1	PsCam005956_4458_1015	BB	AA	AA	AA	AA	AA	BB	AA	AA	AA	AA	AA	AA	AA	AA	AA	AA	AA	AA	AA	AA	AA	BB	AA	BB	BB	AA	AA	AA	AA	AA	AA	AA	BB	AA	AA	AA	AA	AA	AA	AA	AA	AA	AA	AA	AA	AA	AA
1	PsCam005959_4461_197	BB	BB	BB	BB	BB	BB	AA	BB	BB	BB	AA	BB	BB	BB	BB	AA	BB	BB	AA	BB	BB	BB	BB	BB	BB	BB	BB	BB	BB	BB	BB	BB	BB	BB	BB	BB	BB	AA	BB	BB	BB	BB	BB	BB	BB	BB	BB	BB
1	PsCam005974_4471_372	AA	BB	AA	AA	BB	AA	AA	AA	BB	AA	BB	AA	BB	AA	AA	BB	AA	BB	BB	BB	BB	AA	BB	AA	BB	BB	BB	AA	AA	AA	BB	BB	BB	AA	BB	BB	BB	AA	BB	BB	BB	BB	BB	BB	AA	BB	BB	BB
1	PsCam005993_4486_84	AA	BB	AA	BB	BB	BB	AA	AA	BB	AA	AA	BB	BB	AA	AA	BB	AA	BB	BB	BB	BB	AA	BB	AA	BB	BB	BB	AA	AA	AA	BB	BB	BB	AA	BB	BB	AA	BB	BB	BB	BB	BB	BB	AA	AA	BB	BB	BB
1	PsCam006005_4492_472	AA	BB	BB	BB	BB	BB	BB	BB	BB	BB	AA	AA	BB	BB	BB	AA	BB	AA	AA	AA	AA	BB	BB	BB	AA	BB	BB	BB	BB	BB	BB	AA	AA	AA	AA	AA	BB	AA	AA	AA	AA	BB	BB	BB	BB	AA	BB	BB
1	PsCam006029_4507_363	BB	AA	BB	BB	AA	BB	BB	BB	AA	BB	BB	BB	BB	BB	BB	BB	BB	BB	BB	BB	AA	BB	BB	BB	BB	BB	AA	BB	BB	BB	BB	AA	AA	BB	AA	AA	BB	BB	BB	BB	BB	AA	AA	AA	BB	AA	BB	BB
1	PsCam006050_4521_2741	BB	BB	BB	AA	AA	AA	AA	AA	AA	AA	BB	AA	AA	BB	BB	BB	BB	AA	BB	AA	AA	BB	BB	BB	AA	AA	BB	BB	BB	BB	BB	AA	AA	BB	AA	BB	BB	AA	AA	AA	AA	AA	BB	AA	AA	AA	AA	AA
1	PsCam006060_4526_336	AA	AA	AA	AA	BB	AA	AA	BB	BB	AA	AA	BB	BB	BB	BB	BB	BB	BB	BB	BB	BB	AA	BB	AA	AA	AA	AA	AA	AA	AA	AA	BB	BB	AA	BB	BB	AA	AA	BB	BB	AA	BB	AA	AA	BB	AA	BB	--
1	PsCam006095_4549_106	AA	BB	BB	AA	AA	AA	BB	BB	AA	AA	AA	AA	AA	AA	BB	AA	BB	AA	AA	AA	AA	BB	AA	BB	AA	AA	BB	BB	AA	AA	AA	AB	AA	BB	AA	AA	AA	AA	AA	AA	AA	AA	BB	BB	BB	AA	AA	AA
1	PsCam006117_4566_485	AA	BB	BB	BB	BB	BB	BB	BB	BB	BB	BB	BB	BB	BB	BB	BB	BB	BB	BB	BB	BB	BB	BB	BB	BB	BB	BB	BB	BB	BB	BB	BB	BB	BB	BB	BB	AA	BB	BB	--	BB	AA	BB	BB	BB	BB	BB	BB
1	PsCam006133_4578_318	BB	AA	BB	BB	AA	BB	BB	BB	AA	BB	AA	BB	AA	BB	BB	AA	BB	AA	AA	AA	AA	BB	BB	BB	BB	AA	BB	BB	BB	BB	BB	AA	AA	BB	AA	AA	BB	AA	AA	AA	AA	AA	AA	BB	BB	BB	BB	BB
1	PsCam006154_4594_393	AA	BB	BB	BB	BB	BB	BB	BB	BB	BB	BB	AA	BB	AA	BB	BB	BB	BB	BB	BB	BB	BB	AA	BB	AA	AA	BB	BB	BB	BB	BB	BB	BB	BB	BB	BB	BB	BB	BB	BB	AA	BB	BB	BB	BB	BB	BB	BB
1	PsCam006160_4596_180	AA	BB	BB	BB	BB	BB	BB	BB	AA	AA	BB	BB	AA	BB	BB	AA	BB	--	AA	BB	BB	AA	AA	BB	BB	BB	BB	AA	BB	BB	BB	AA	AA	AA	AA	AA	AA	BB	BB	BB	BB	BB	AA	AA	BB	AA	AA	BB
1	PsCam006171_4603_97	AA	BB	BB	BB	BB	BB	BB	BB	BB	AA	BB	BB	BB	AA	BB	BB	BB	BB	BB	BB	BB	BB	AA	BB	AA	BB	BB	BB	BB	AA	BB	BB	BB	BB	BB	BB	AA	BB	BB	BB	BB	BB	BB	BB	BB	BB	BB	AA
1	PsCam006179_4610_286	BB	BB	BB	BB	BB	BB	BB	BB	AA	BB	BB	BB	AA	BB	BB	BB	BB	BB	BB	BB	AA	BB	BB	BB	BB	BB	BB	BB	BB	BB	AA	AA	AA	BB	AA	BB	BB	BB	BB	BB	BB	AA	BB	AA	BB	BB	BB	AA
1	PsCam006235_4651_68	AA	BB	AA	BB	BB	BB	AA	BB	AA	BB	AA	AA	BB	AA	BB	BB	BB	AA	BB	AA	AA	BB	BB	BB	BB	BB	BB	BB	BB	BB	BB	AA	AA	BB	AA	AA	AA	AA	AA	AA	AA	AA	BB	BB	BB	BB	BB	BB
1	PsCam006240_4656_334	AA	AA	AA	BB	BB	AA	AA	AA	BB	AA	AA	BB	BB	AA	AA	BB	AA	BB	BB	BB	AA	BB	AB	AA	AA	AA	AA	AA	BB	AA	BB	BB	BB	AA	BB	BB	AA	BB	BB	BB	BB	BB	AA	AA	AA	BB	AA	BB
1	PsCam006242_4658_70	BB	AA	AA	AA	BB	AA	AA	BB	BB	AA	BB	AA	BB	BB	AA	AA	AA	AA	AA	AA	BB	BB	AA	AA	AA	AA	AA	BB	AA	BB	AA	AA	AA	BB	BB	BB	BB	AA	AA	AA	AA	BB	AA	AA	BB	BB	AA	BB
1	PsCam006255_4666_222	AA	AA	AA	AA	BB	AA	AA	AA	BB	AA	AA	AA	BB	AA	AA	AA	AA	AA	AA	AA	BB	BB	AA	AA	AA	AA	AA	AA	AA	AA	AA	AA	BB	AA	AA	BB	AA	AA	AA	AA	AA	BB	AA	AA	BB	BB	AA	AA
1	PsCam006286_4686_333	AA	AA	AA	AA	BB	AA	AA	AA	BB	AA	AA	AA	BB	AA	AA	AA	AA	--	AA	AA	AA	AA	AA	AA	AA	AA	AA	BB	AA	AA	AA	AA	AA	AA	AA	BB	AA	AA	AA	AA	AA	AA	AA	BB	AA	BB	AA	BB
1	PsCam006290_4689_228	BB	--	AA	BB	BB	BB	AA	AA	BB	AA	BB	BB	BB	AA	BB	BB	BB	BB	BB	BB	BB	AA	AA	AA	AA	AA	AA	AA	AA	BB	BB	BB	BB	AA	BB	BB	BB	BB	BB	BB	BB	BB	BB	BB	AA	AA	AA	BB
1	PsCam006297_4693_261	AA	AA	AA	AA	BB	AA	AA	AA	BB	AA	AA	AA	BB	AA	AA	AA	AA	BB	AA	BB	BB	BB	BB	AA	AA	AA	AA	AA	AA	AA	AA	BB	BB	AA	AA	BB	AA	BB	BB	BB	BB	BB	AA	AA	AA	AA	AA	AA
1	PsCam006314_4706_385	BB	AA	BB	BB	AA	BB	BB	BB	AA	BB	AA	BB	AA	BB	BB	AA	BB	AA	AA	AA	BB	BB	BB	BB	BB	BB	AA	BB	BB	AA	BB	AA	AA	BB	BB	AA	BB	AA	AA	AA	AA	AA	AA	BB	BB	AA	AA	AA
1	PsCam006362_4743_236	AA	BB	BB	BB	BB	BB	BB	BB	BB	BB	BB	AA	BB	BB	BB	BB	BB	BB	BB	BB	AA	BB	BB	BB	BB	BB	BB	BB	BB	BB	BB	--	BB	BB	BB	BB	BB	BB	BB	BB	BB	BB	BB	BB	BB	BB	BB	BB
1	PsCam006374_4752_153	AA	AA	BB	BB	AA	AA	AA	BB	AA	AA	AA	AA	AA	BB	BB	BB	BB	AA	BB	BB	BB	AA	AA	BB	AA	AA	AA	BB	BB	BB	BB	AA	AA	AA	AA	BB	BB	AA	BB	BB	BB	BB	BB	BB	BB	AA	BB	AA
1	PsCam006378_4755_117	BB	AA	AA	BB	BB	BB	AA	BB	BB	AA	AA	AA	BB	AA	AA	BB	AA	AA	BB	AA	AA	AA	AA	AA	AA	AA	AA	AA	AA	AA	BB	AA	AA	AA	AA	BB	AA	AA	AA	AA	AA	AA	AA	BB	BB	AA	AA	BB
1	PsCam006393_4763_289	AA	--	BB	BB	BB	BB	AA	BB	BB	AA	BB	BB	BB	AA	--	BB	AA	BB	BB	BB	BB	BB	AA	AA	BB	BB	--	BB	BB	AA	--	BB	BB	AA	BB	BB	BB	BB	BB	BB	BB	BB	BB	BB	BB	BB	BB	BB
1	PsCam006425_4782_144	AA	AA	AA	AA	BB	AA	AA	AA	BB	AA	AA	AA	BB	AA	AA	BB	AA	AA	BB	AA	BB	BB	AA	AA	AA	AA	AA	AA	AA	AA	BB	AA	AA	AA	AA	BB	BB	AA	AA	AA	AA	AA	AA	--	AA	AA	BB	BB
1	PsCam006431_4787_1165	AA	BB	BB	AA	BB	AA	BB	BB	BB	BB	BB	BB	BB	BB	BB	AA	BB	AA	AA	AA	BB	BB	BB	BB	BB	BB	BB	BB	BB	BB	AA	AA	BB	BB	BB	BB	BB	BB	AA	AA	AA	AA	BB	BB	BB	BB	BB	BB
1	PsCam006445_4800_1399	BB	BB	AA	BB	BB	BB	BB	AA	BB	AA	BB	BB	BB	BB	BB	BB	BB	BB	BB	BB	BB	BB	BB	BB	BB	BB	BB	BB	AA	BB	BB	BB	BB	BB	BB	BB	BB	BB	BB	BB	BB	BB	BB	BB	BB	BB	AA	BB
1	PsCam006453_4804_188	AA	AA	AA	BB	BB	BB	AA	BB	BB	AA	BB	AA	BB	AA	AA	BB	AA	AA	BB	AA	BB	BB	AA	BB	AA	AA	AA	AA	BB	BB	AA	AA	AA	AA	BB	BB	BB	AA	AA	AA	BB	BB	BB	BB	AA	AA	AA	BB
1	PsCam006494_4830_319	AA	BB	BB	BB	BB	AA	BB	BB	BB	AA	AA	BB	BB	AA	BB	BB	BB	BB	BB	BB	BB	BB	BB	AA	AA	BB	AA	BB	BB	AA	BB	BB	BB	AA	AA	BB	BB	BB	BB	BB	AA	BB	BB	BB	BB	BB	BB	BB
1	PsCam006515_4842_1989	BB	AA	AA	AA	AA	AA	AA	AA	AA	AA	AA	AA	AA	AA	BB	AA	BB	AA	AA	AA	AA	AA	AA	AA	AA	AA	AA	AA	AA	AA	AA	AA	AA	AA	AA	AA	AA	AA	AA	AA	AA	AA	AA	AA	AA	AA	AA	AA
1	PsCam006526_4849_887	BB	BB	BB	BB	BB	BB	BB	BB	BB	AA	AA	BB	BB	BB	BB	BB	BB	BB	BB	BB	BB	BB	AA	BB	BB	AA	BB	BB	BB	BB	AA	BB	BB	AA	BB	BB	BB	BB	BB	BB	BB	BB	BB	BB	BB	BB	BB	BB
1	PsCam006585_4887_147	AA	BB	BB	BB	BB	BB	BB	BB	BB	BB	AA	BB	BB	AA	BB	AA	BB	BB	AA	AA	BB	BB	BB	BB	BB	BB	BB	BB	BB	BB	BB	BB	BB	BB	BB	BB	BB	BB	AA	BB	AA	BB	BB	BB	BB	AA	BB	BB
1	PsCam006586_4888_245	BB	AA	BB	BB	BB	BB	BB	AA	BB	BB	BB	BB	BB	AA	--	BB	BB	BB	BB	BB	BB	BB	AA	BB	AA	AA	AA	BB	BB	AA	AA	--	BB	AA	AA	BB	AA	BB	BB	BB	BB	BB	BB	BB	BB	BB	BB	BB
1	PsCam006594_4893_1523	AA	AA	AA	AA	BB	AA	AA	AA	BB	AA	AA	AA	BB	AA	AA	AA	AA	AA	AA	AA	AA	AA	AA	AA	AA	AA	AA	AA	AA	AA	AA	AA	AA	AA	AA	BB	AA	AA	AA	AA	AA	AA	AA	BB	AA	AA	AA	BB
1	PsCam006603_4896_2466	BB	BB	BB	AA	BB	AA	BB	BB	BB	BB	AA	BB	BB	BB	BB	AA	BB	AA	AA	BB	BB	BB	BB	BB	BB	BB	BB	BB	BB	BB	BB	BB	BB	BB	BB	BB	BB	AA	BB	AA	BB	AA	BB	BB	BB	BB	BB	BB
1	PsCam006615_4905_1230	AA	AA	AA	AA	AA	AA	AA	AA	AA	AA	BB	AA	AA	AA	AA	AA	AA	AA	AA	AA	--	AA	BB	AA	AA	AA	AA	AA	AA	AA	AA	AA	AA	AA	AA	AA	AA	--	AA	AA	BB	--	AA	AA	AA	AA	AA	AA
1	PsCam006619_4908_2738	BB	AA	AA	BB	AA	BB	AA	BB	AA	AA	AA	AA	AA	BB	AA	AA	AA	AA	AA	AA	AA	BB	BB	AA	AA	AA	AA	BB	AA	AA	AA	AA	AA	BB	AA	AA	BB	AA	AA	AA	AA	AA	BB	AA	BB	AA	AA	BB
1	PsCam006623_4911_1585	BB	AA	AA	AA	AA	AA	BB	AA	AA	AA	AA	BB	AA	AA	--	AA	AA	AA	AA	AA	AA	AA	AA	AA	BB	BB	BB	AA	AA	AA	AA	AA	AA	AA	AA	AA	AA	AA	AA	AA	AA	AA	AA	AA	AA	AA	BB	AA
1	PsCam006624_4912_4409	AA	--	AA	AA	AA	AA	AA	AA	AA	AA	BB	AA	AA	AA	AA	BB	AA	AA	BB	AA	AA	AA	AA	AA	AA	AA	AA	AA	AA	AA	AA	BB	AA	AA	BB	AA	AA	BB	AA	AA	--	AA	AA	AA	AA	AA	AA	AA
1	PsCam006627_4915_475	AA	BB	BB	BB	BB	BB	BB	AA	BB	BB	BB	AA	BB	AA	BB	BB	BB	BB	BB	BB	BB	BB	AA	BB	BB	BB	BB	BB	BB	AA	BB	BB	BB	BB	BB	BB	BB	BB	BB	BB	BB	BB	BB	BB	BB	BB	BB	BB
1	PsCam006628_4916_2050	AA	BB	AA	AA	BB	AA	BB	AA	BB	AA	AA	AA	BB	BB	AA	AA	AA	AA	AA	AA	BB	AA	AA	AA	AA	BB	BB	AA	AA	AA	AA	BB	BB	AA	BB	BB	AA	AA	AA	AA	BB	BB	AA	AA	AA	BB	AA	AA
1	PsCam006630_4918_1910	AA	AA	AA	AA	AA	BB	AA	AA	BB	AA	AA	AA	AA	AA	AA	AA	AA	AA	AA	AA	AA	AA	AA	AA	AA	AA	AA	AA	AA	AA	AA	BB	AA	AA	BB	AA	AA	AA	AA	AA	AA	AA	AA	AA	AA	AA	AA	AA
1	PsCam006631_4919_2078	AA	AA	BB	BB	AA	AB	AA	AA	AA	AA	AA	AA	AA	AA	AA	AA	AA	AA	AA	BB	BB	AA	AA	AA	AA	AA	AA	AA	AA	AA	AA	AA	AA	AA	AA	AA	AA	AA	BB	BB	AA	BB	AA	AA	AA	AA	AA	AA
1	PsCam006632_4920_184	BB	AA	AA	AA	BB	AA	AA	AA	AA	AA	AA	AA	AA	AA	AA	AA	AA	AA	AA	AA	AA	AA	BB	AA	AA	AA	AA	AA	AA	AA	AA	AA	BB	AA	AA	BB	AA	AA	AA	AA	AA	AA	AA	AA	AA	BB	AA	BB
1	PsCam006636_4923_910	AA	AA	AA	AA	AA	AA	AA	AA	AA	BB	AA	AA	AA	AA	AA	AA	AA	AA	AA	AA	AA	AA	AA	AA	AA	AA	AA	AA	BB	AA	AA	AA	AA	BB	AA	AA	AA	AA	AA	AA	AA	AA	AA	BB	AA	AA	AA	AA
1	PsCam006637_4924_221	BB	AA	BB	AA	AA	AA	AA	BB	AA	AA	AA	BB	BB	BB	AA	BB	AA	AA	BB	AA	BB	AA	BB	AA	AA	AA	AA	BB	AA	BB	AA	BB	BB	AA	AA	BB	BB	BB	AA	AA	BB	BB	BB	BB	BB	BB	AA	BB
1	PsCam006639_4926_49	AA	BB	BB	BB	BB	BB	BB	BB	BB	AA	BB	BB	BB	AA	BB	AA	BB	AA	AA	AA	AA	BB	AA	BB	BB	BB	BB	BB	AA	BB	BB	BB	BB	AA	BB	AA	AA	AA	AA	AA	AA	AA	BB	AA	BB	AA	BB	AA
1	PsCam006640_4927_1012	AA	BB	BB	BB	BB	BB	AA	BB	BB	AA	BB	AA	BB	AA	--	BB	AA	BB	BB	BB	BB	BB	AA	AA	AA	AA	BB	BB	BB	AA	BB	BB	BB	BB	BB	BB	AA	BB	BB	--	BB	BB	BB	BB	BB	BB	BB	BB
1	PsCam006649_4934_551	AA	BB	BB	BB	BB	BB	AA	AA	BB	AA	AA	BB	BB	AA	AA	AA	AA	BB	AA	BB	BB	AA	AA	AA	BB	BB	BB	AA	BB	BB	BB	BB	BB	AA	BB	BB	BB	BB	BB	BB	BB	BB	AA	BB	BB	BB	AA	AA
1	PsCam006651_4936_145	BB	AA	AA	AA	AA	AA	AA	AA	AA	AA	AA	BB	AA	AA	AA	AA	AA	AA	AA	AA	AA	AA	BB	AA	AA	AA	AA	AA	AA	BB	AA	AA	AA	AA	AA	BB	BB	AA	AA	AA	AA	AA	AA	AA	AA	BB	BB	AA
1	PsCam006653_4938_359	AA	AA	BB	BB	BB	AA	BB	BB	AA	BB	BB	BB	BB	AA	AA	BB	AA	AA	BB	BB	AA	BB	AB	AA	AA	AA	BB	BB	BB	BB	BB	BB	AA	BB	AA	BB	BB	BB	--	BB	AA	AA	AA	AA	BB	BB	BB	BB
1	PsCam006654_4939_695	AA	BB	BB	BB	BB	BB	BB	BB	BB	BB	AA	BB	BB	AA	BB	BB	BB	BB	BB	BB	AA	BB	BB	BB	BB	BB	BB	BB	BB	BB	AA	BB	AA	BB	BB	AA	BB	AA	BB	--	AA	AA	BB	AA	BB	BB	BB	BB
1	PsCam006656_4940_1317	BB	AA	AA	AA	AA	AA	AA	AA	AA	AA	BB	BB	AA	BB	AA	AA	AA	AA	AA	AA	AA	BB	AA	AA	BB	BB	BB	BB	AA	AA	AA	AA	AA	AA	AA	AA	BB	AA	AA	AA	AA	AA	AA	AA	AA	AA	AA	AA
1	PsCam006658_4942_3417	AA	AA	AA	AA	BB	AA	AA	BB	BB	AA	AA	AA	BB	AA	AA	AA	AA	AA	AA	AA	AA	AA	BB	AA	AA	AA	AA	AA	AA	AA	AA	AA	AA	AA	AA	BB	AA	AA	AA	AA	AA	AA	BB	AA	AA	AA	BB	BB
1	PsCam006660_4943_69	BB	AA	AA	AA	AA	AA	AA	AA	AA	AA	AA	AA	AA	AA	AA	BB	AA	AA	BB	AB	AA	AA	AA	AA	AA	AA	AA	AA	AA	AA	AA	AA	AA	AA	AA	AA	AA	AA	AA	AA	AA	AA	AA	AA	AA	BB	AA	AA
1	PsCam006661_4944_1672	AA	BB	AA	BB	AA	BB	AA	BB	BB	BB	AA	AA	AA	AA	AA	AA	AA	AA	AA	AA	AA	AA	AA	BB	AA	AA	AA	AA	BB	BB	AA	BB	AA	BB	AA	AA	AA	BB	AA	AA	AA	AA	BB	BB	AA	AA	AA	AA
1	PsCam006662_4945_2210	BB	BB	BB	BB	AA	BB	BB	AA	AA	BB	BB	BB	AA	BB	BB	BB	BB	BB	BB	BB	BB	AA	BB	BB	BB	BB	BB	AA	BB	BB	BB	BB	AA	BB	BB	AA	BB	BB	BB	BB	BB	BB	AA	AA	AA	AA	AA	AA
1	PsCam006663_4946_1152	BB	AA	BB	BB	BB	BB	AA	AA	BB	BB	BB	BB	BB	BB	AA	BB	AA	BB	BB	AA	BB	AA	BB	BB	AA	BB	AA	BB	BB	BB	AA	BB	BB	BB	BB	BB	BB	BB	AA	BB	AA	BB	BB	BB	AA	BB	AA	BB
1	PsCam006665_4948_2167	BB	BB	BB	AA	BB	AA	BB	BB	BB	BB	AA	AA	AA	AA	BB	BB	BB	AA	BB	AA	AA	BB	BB	AA	BB	BB	BB	BB	BB	AA	BB	AA	AA	BB	AA	BB	AA	AA	AA	AA	BB	AA	BB	BB	BB	AA	BB	BB
1	PsCam006669_4951_637	AA	AA	AA	AA	BB	AA	AA	AA	BB	AA	AA	AA	AA	AA	AA	AA	AA	BB	AA	BB	AA	AA	AA	AA	AA	AA	AA	AA	AA	AA	AA	BB	AA	AA	BB	BB	AA	BB	BB	BB	BB	AA	AA	AA	AA	AA	AA	AA
1	PsCam006670_4952_3515	BB	AA	AA	AA	AA	AA	AA	AA	AA	AA	AA	AA	AA	AA	AA	AA	AA	BB	AA	AA	BB	AA	AA	AA	AA	AA	AA	AA	AA	BB	AA	AA	AA	AA	AA	AA	BB	AA	AA	AA	AA	AA	BB	AA	BB	AA	AA	AA
1	PsCam006673_4954_2489	AA	BB	AA	BB	BB	BB	BB	AA	BB	BB	BB	BB	BB	AA	AA	AA	AA	AA	AA	BB	BB	AA	AA	AA	AA	AA	BB	BB	BB	AA	BB	BB	BB	BB	BB	BB	AA	BB	BB	BB	BB	BB	BB	BB	AA	BB	BB	BB
1	PsCam006674_4955_2053	BB	BB	BB	BB	AA	BB	BB	BB	AA	BB	AA	BB	AA	BB	BB	BB	BB	BB	BB	BB	BB	BB	BB	BB	BB	BB	BB	BB	BB	BB	BB	BB	AA	BB	BB	BB	BB	AA	BB	BB	AA	BB	BB	BB	BB	AA	BB	AA
1	PsCam006675_4956_746	BB	BB	BB	BB	BB	BB	BB	BB	BB	AA	AA	AA	BB	BB	AA	BB	AA	AB	BB	AA	BB	AA	AA	AA	BB	BB	BB	AA	BB	AA	BB	BB	BB	BB	BB	BB	BB	BB	AA	AA	BB	BB	BB	BB	BB	BB	BB	AA
1	PsCam006676_4957_2275	AA	BB	AA	AA	BB	AA	AA	AA	BB	AA	AA	AA	BB	AA	AA	AA	AA	BB	AA	BB	BB	BB	AA	AA	AA	AA	AA	AA	AA	AA	BB	BB	BB	AA	BB	BB	AA	BB	BB	BB	BB	AA	AA	AB	AA	BB	BB	BB
1	PsCam006681_4961_989	AA	BB	BB	AA	BB	AA	BB	BB	BB	BB	BB	BB	BB	BB	AA	AA	AA	BB	AA	BB	AA	AA	BB	BB	BB	BB	BB	AA	AA	BB	BB	BB	BB	BB	BB	BB	AA	BB	BB	BB	BB	AA	AA	BB	AA	BB	BB	BB
1	PsCam006682_4962_1104	BB	BB	AA	AA	AA	AA	AA	AA	AA	BB	BB	AA	AA	BB	BB	AA	BB	BB	AA	BB	BB	AA	BB	BB	BB	BB	BB	AA	AA	AA	AA	AA	AA	BB	AA	AA	AA	BB	BB	BB	BB	AA	AA	AA	AA	BB	AA	AA
1	PsCam006683_4963_315	AA	BB	BB	AA	AA	AA	AA	AA	BB	BB	BB	AA	BB	AA	AA	AA	AA	AA	AA	AA	BB	BB	BB	BB	AA	BB	AA	BB	BB	BB	AA	BB	AA	BB	BB	AA	BB	AA	AA	AA	BB	BB	AA	BB	BB	AA	AA	AA
1	PsCam006684_4964_1427	BB	AA	AA	BB	BB	BB	AA	BB	AA	BB	AA	BB	AA	BB	AA	BB	AA	AA	BB	AA	BB	BB	BB	AA	BB	BB	BB	BB	AA	AA	BB	AA	AA	BB	AA	AA	BB	AA	AA	AA	AA	BB	BB	AA	BB	AA	AA	BB
1	PsCam006687_4966_455	AA	AA	AA	AA	BB	AA	AA	BB	BB	AA	BB	AA	BB	AA	AA	BB	AA	BB	BB	BB	BB	AA	AA	AA	BB	AA	BB	AA	AA	AA	AA	BB	BB	AA	BB	BB	AA	BB	BB	BB	BB	BB	AA	AA	AA	BB	AA	BB
1	PsCam006689_4968_1561	AA	BB	BB	BB	BB	BB	BB	BB	BB	BB	AA	BB	BB	AA	BB	AA	BB	BB	AA	BB	BB	BB	BB	BB	BB	BB	BB	BB	BB	AA	BB	AA	BB	AA	AA	BB	AA	BB	BB	BB	BB	BB	BB	BB	BB	BB	BB	BB
1	PsCam006695_4974_1211	AA	AA	BB	BB	AA	AA	AA	BB	AA	AA	AA	AA	AA	AA	AA	BB	AA	AA	BB	AA	AA	BB	AA	AA	AA	AA	AA	BB	AA	AA	AA	AA	AA	AA	AA	AA	AA	AA	AA	AA	AA	AA	AA	AA	BB	BB	AA	AA
1	PsCam006696_4975_1618	AA	AA	AA	AA	BB	AB	AA	BB	BB	AA	AA	AA	BB	AA	BB	AA	BB	AA	AA	AA	AA	AA	AA	AA	AA	AA	AA	BB	AA	AA	AA	AA	BB	AA	AA	BB	AA	AA	AA	AA	BB	AA	BB	BB	BB	BB	BB	BB
1	PsCam006698_4977_305	BB	BB	AA	AA	BB	AA	AA	BB	AA	AA	BB	AA	AA	BB	AA	BB	AA	AA	BB	AA	AA	AA	AA	AA	AA	AA	BB	AA	AA	AA	AA	BB	BB	BB	BB	AA	AA	AA	AA	AA	BB	BB	BB	BB	BB	AA	AA	AA
1	PsCam006702_4980_654	AA	AA	AA	AA	AA	AA	AA	BB	AA	AA	AA	AA	AA	AA	AA	AA	AA	AA	AA	AA	AA	AA	AA	AA	AA	AA	AA	AA	AA	AA	AA	AA	AA	AA	AA	AA	AA	AA	AA	AA	AA	AA	AA	AA	AA	AA	AA	BB
1	PsCam006704_4982_1243	AA	AA	BB	BB	AA	BB	AA	AA	AA	BB	BB	AA	AA	AA	BB	BB	BB	AA	BB	AA	AA	BB	AA	BB	AA	BB	AA	AA	BB	AA	AA	AA	BB	BB	AA	AA	BB	AA	AA	BB	BB	AA	BB	AA	BB	BB	AA	AA
1	PsCam006705_4983_2216	AA	AA	BB	AA	AA	AA	AA	AA	AA	AA	AA	BB	AA	AA	AA	AA	AA	AA	AA	AA	AA	AA	AA	AA	AA	AA	AA	AA	AA	AA	AA	AA	BB	AA	AA	AA	AA	AA	AA	AA	AA	AA	AA	AA	AA	AA	AA	AA
1	PsCam006709_4985_224	AA	BB	BB	BB	BB	BB	BB	BB	BB	BB	AA	BB	BB	BB	BB	BB	BB	BB	BB	BB	BB	BB	BB	BB	BB	BB	BB	BB	BB	BB	BB	BB	BB	BB	BB	BB	BB	BB	BB	BB	BB	BB	AA	BB	BB	BB	BB	BB
1	PsCam006710_4986_415	AA	BB	AA	BB	BB	BB	BB	AA	BB	AA	BB	BB	BB	BB	BB	AA	BB	BB	AA	BB	BB	AA	BB	BB	BB	BB	BB	AA	AA	BB	BB	BB	BB	BB	BB	BB	BB	BB	BB	BB	BB	BB	BB	BB	AA	BB	BB	BB
1	PsCam006714_4989_2464	BB	AA	AA	BB	AA	BB	AA	AA	AA	AA	AA	AA	AA	BB	AA	AA	AA	AA	AA	AA	AA	AA	BB	AA	AA	AA	AA	AA	BB	AA	BB	AA	AA	BB	BB	AA	BB	AA	AA	AA	AA	AA	AA	BB	BB	AA	AA	AA
1	PsCam006720_4995_1874	AA	BB	BB	BB	AA	BB	BB	AA	AA	BB	BB	BB	AA	BB	BB	AA	BB	BB	AA	BB	BB	AA	BB	BB	BB	BB	BB	AA	BB	BB	BB	BB	BB	BB	BB	AA	BB	BB	BB	BB	BB	BB	BB	BB	AA	BB	BB	AA
1	PsCam006722_4996_2667	BB	BB	BB	AA	AA	AA	AA	AA	AA	BB	AA	AA	AA	BB	AA	BB	AA	AA	BB	AA	BB	AA	BB	AA	BB	AA	AA	AA	AA	BB	BB	AA	AA	BB	BB	AA	AA	AA	AA	AA	AA	BB	AA	AA	AA	AA	AA	BB
1	PsCam006724_4998_3119	BB	AA	BB	AA	AA	AA	BB	BB	AA	AA	AA	AA	AA	AA	BB	AA	BB	BB	AA	BB	AA	BB	BB	BB	AA	AA	AA	BB	AA	BB	BB	BB	AA	BB	AA	AA	BB	AA	BB	BB	AA	AA	BB	BB	BB	AA	AA	BB
1	PsCam006728_5000_1824	AA	BB	AA	AA	BB	BB	AA	BB	BB	AA	AA	AA	BB	AA	AA	AA	AA	AA	AA	BB	BB	BB	AA	AA	AA	AA	BB	BB	AA	AA	AA	BB	BB	AA	BB	BB	AA	AA	BB	BB	AA	AA	BB	BB	BB	BB	BB	BB
1	PsCam006730_5002_1882	AA	BB	AA	BB	BB	BB	BB	AA	BB	AA	BB	AA	BB	AA	AA	BB	AA	--	BB	--	BB	AA	AA	AA	BB	BB	BB	AA	BB	BB	BB	BB	BB	AA	BB	BB	BB	BB	--	--	BB	BB	AA	AA	AA	BB	AA	AA
1	PsCam006731_5003_1194	AA	BB	AA	BB	AA	BB	AA	AA	AA	AA	BB	BB	BB	BB	AA	BB	AA	BB	BB	BB	BB	AA	AA	BB	AA	BB	AA	AA	BB	BB	BB	BB	BB	BB	BB	AA	AA	BB	BB	BB	BB	BB	AA	AA	AA	BB	AA	BB
1	PsCam006734_5006_633	BB	BB	BB	AA	BB	AA	BB	BB	BB	BB	AA	AA	BB	BB	BB	BB	BB	BB	BB	BB	BB	BB	AA	BB	BB	BB	BB	BB	BB	BB	AA	BB	BB	BB	BB	BB	BB	BB	AA	BB	BB	AA	BB	BB	BB	BB	BB	BB
1	PsCam006735_5007_1617	AA	BB	AA	AA	BB	AB	AA	AA	BB	AA	AA	AA	BB	AA	AA	AA	AA	BB	AA	BB	AA	AA	AA	AA	AA	AA	BB	AA	AA	AA	AA	BB	BB	AA	BB	BB	AA	BB	BB	BB	BB	BB	AA	AA	AA	BB	AA	AA
1	PsCam006738_5010_613	AA	AA	AA	AA	BB	AA	AA	BB	BB	AA	AA	AA	AA	AA	AA	AA	AA	AA	AA	AA	AA	BB	AA	AA	AA	AA	AA	BB	AA	AA	AA	AA	AA	AA	AA	AA	AA	AA	AA	AA	AA	AA	BB	BB	AA	AA	AA	BB
1	PsCam006739_5011_2789	AA	BB	AA	AA	BB	AA	AA	AA	BB	AA	BB	BB	BB	AA	AA	BB	AA	BB	BB	BB	BB	AA	BB	BB	BB	BB	BB	AA	AA	AA	BB	BB	BB	AA	BB	BB	BB	BB	BB	BB	BB	BB	AA	BB	AA	BB	BB	AA
1	PsCam006740_5012_61	BB	BB	AA	BB	BB	BB	BB	BB	BB	BB	BB	BB	BB	BB	BB	AA	BB	BB	AA	BB	BB	BB	BB	AA	BB	BB	BB	BB	BB	BB	BB	BB	BB	BB	BB	BB	BB	BB	BB	BB	BB	BB	BB	BB	BB	BB	AA	BB
1	PsCam006750_5022_1246	BB	AA	BB	BB	AA	BB	BB	BB	AA	BB	BB	AA	AA	BB	BB	AA	BB	AA	AA	AA	AA	BB	BB	BB	BB	BB	BB	BB	BB	BB	BB	AA	AA	BB	AA	AA	BB	AA	AA	AA	AA	BB	BB	AA	BB	AA	BB	AA
1	PsCam006757_5028_1954	BB	AA	BB	AA	AA	AA	BB	BB	AA	BB	BB	BB	AA	BB	BB	BB	BB	AA	BB	AA	AA	BB	BB	BB	BB	BB	BB	BB	AA	BB	AA	AA	BB	BB	BB	BB	BB	AA	AA	AA	AA	AA	BB	BB	BB	BB	AA	BB
1	PsCam006760_5031_1154	BB	BB	BB	AA	BB	AA	BB	BB	BB	BB	AA	BB	BB	BB	BB	BB	BB	AA	BB	AA	BB	BB	BB	AA	BB	AA	AA	BB	AA	AA	BB	BB	BB	BB	AA	BB	BB	BB	AA	AA	BB	BB	BB	BB	BB	AA	BB	BB
1	PsCam006765_5035_1732	AA	AA	AA	AA	BB	AA	AA	BB	BB	AA	AA	AA	BB	AA	AA	AA	AA	AA	AA	BB	AA	BB	AA	AA	AA	AA	AA	BB	AA	AA	AA	AA	BB	AA	AA	BB	AA	AA	BB	BB	AA	AA	AA	BB	BB	BB	AA	BB
1	PsCam006768_5038_2559	BB	AA	BB	BB	AA	BB	AA	AA	AA	AA	AA	AA	AA	BB	AA	AA	AA	AA	AA	AA	AA	AA	AA	BB	AA	BB	BB	AA	BB	BB	AA	AA	AA	AA	BB	AA	AA	AA	AA	AA	AA	AA	AA	AA	BB	BB	AA	BB
1	PsCam006773_5043_1689	AA	AA	AA	AA	BB	AA	AA	BB	BB	AA	BB	BB	BB	BB	AA	AA	AA	AA	AA	BB	AA	BB	BB	AA	AA	BB	AA	BB	BB	AA	AA	AA	BB	AA	AA	AA	BB	BB	BB	BB	AA	AA	BB	BB	BB	BB	BB	AB
1	PsCam006774_5044_2706	AA	BB	BB	BB	BB	BB	BB	BB	BB	BB	BB	BB	BB	BB	AA	AA	AA	AA	AA	AA	BB	BB	AA	AA	AA	AA	BB	BB	AA	AA	BB	AA	BB	AA	BB	BB	BB	AA	AA	AA	BB	BB	BB	BB	BB	BB	BB	BB
1	PsCam006780_5049_356	AA	BB	BB	BB	BB	BB	BB	BB	BB	BB	AA	AA	BB	BB	BB	AA	BB	AA	AA	AA	BB	BB	BB	BB	AA	BB	BB	BB	BB	BB	BB	BB	AA	BB	BB	BB	BB	AA	AA	AA	BB	BB	BB	BB	BB	AA	BB	BB
1	PsCam006787_5055_165	BB	BB	BB	AA	BB	AA	BB	BB	BB	AA	BB	AA	BB	BB	BB	BB	BB	BB	BB	BB	AA	BB	BB	AA	BB	BB	BB	BB	BB	BB	AA	BB	BB	BB	BB	BB	BB	BB	BB	BB	BB	BB	BB	BB	BB	BB	AA	BB
1	PsCam006792_5058_2463	AA	AA	BB	BB	BB	BB	BB	BB	BB	AA	BB	BB	BB	AA	--	AA	AA	AA	AA	AA	BB	BB	BB	AA	AA	BB	AA	BB	BB	AA	AA	BB	BB	AA	BB	BB	BB	BB	AA	AA	BB	BB	BB	BB	BB	BB	BB	BB
1	PsCam006797_5061_3895	BB	BB	AA	AA	BB	AA	BB	BB	BB	BB	AA	BB	BB	BB	BB	BB	BB	BB	BB	BB	BB	BB	BB	BB	BB	BB	BB	BB	AA	BB	AA	BB	BB	BB	BB	BB	BB	BB	BB	BB	BB	BB	BB	BB	BB	BB	BB	BB
1	PsCam006799_5063_5492	BB	BB	AA	BB	BB	BB	BB	BB	BB	BB	BB	BB	BB	BB	BB	AA	BB	BB	AA	BB	AA	BB	BB	BB	BB	BB	BB	BB	BB	BB	BB	BB	BB	BB	BB	BB	BB	BB	BB	BB	BB	AA	BB	BB	BB	BB	BB	BB
1	PsCam006801_5065_4841	BB	AA	BB	AA	AA	AA	AA	BB	AA	AA	AA	AA	AA	BB	AA	BB	AA	AA	BB	AA	AA	AA	BB	AA	BB	BB	AA	AA	AA	BB	AA	AA	AA	AA	AA	AA	BB	AA	AA	AA	AA	AA	AA	AA	BB	AA	AA	AA
1	PsCam006805_5066_1702	BB	BB	AA	AA	AA	BB	AA	AA	AA	BB	AA	AA	AA	BB	AA	AA	AA	AA	AA	AA	AA	AA	BB	BB	BB	BB	BB	AA	BB	BB	AA	AA	AA	BB	BB	AA	BB	AA	AA	AA	BB	AA	BB	AA	AA	AA	AA	AA
1	PsCam006807_5067_382	BB	AA	AA	AA	BB	AA	AA	AA	BB	AA	AA	BB	BB	AA	AA	AA	AA	AA	AA	AA	AA	AA	AA	AA	AA	AA	AA	AA	AA	AA	AA	AA	AA	AA	AA	BB	AA	AA	AA	AA	BB	AA	AA	AA	AA	AA	BB	BB
1	PsCam006808_5068_626	AA	AA	AA	AA	BB	AA	AA	BB	AA	AA	AA	AA	BB	AA	AA	AA	AA	AA	AA	AA	AA	BB	AA	AA	AA	AA	AA	BB	AA	AA	AA	AA	AA	AA	AA	BB	AA	AA	AA	AA	AA	AA	AA	AA	AA	AA	AA	AA
1	PsCam006810_5070_6597	BB	AA	BB	AA	AA	AA	BB	AA	AA	BB	AA	BB	AA	BB	BB	BB	BB	AA	BB	AA	AA	BB	BB	AA	BB	BB	BB	BB	AA	AA	BB	AA	AA	BB	AA	AA	BB	AA	AA	AA	AA	AA	BB	BB	BB	BB	BB	AA
1	PsCam006812_5072_621	AA	BB	BB	AA	BB	AA	BB	AA	BB	BB	BB	BB	BB	AA	BB	BB	BB	BB	BB	BB	BB	AA	AA	BB	BB	BB	BB	AA	BB	BB	BB	BB	BB	AA	BB	BB	AA	BB	BB	BB	BB	BB	AA	BB	AA	BB	BB	AA
1	PsCam006813_5073_1366	AA	AA	AA	AA	BB	AA	AA	BB	BB	AA	AA	AA	BB	AA	AA	AA	AA	AA	AA	AA	BB	BB	AA	AA	AA	AA	AA	BB	AA	AA	AA	AB	AA	AA	AA	BB	AA	AA	AA	--	AA	AA	BB	BB	BB	AA	BB	BB
1	PsCam006816_5076_244	BB	AA	BB	AA	BB	AA	BB	BB	BB	BB	BB	BB	BB	BB	BB	BB	BB	AA	BB	AA	AA	BB	BB	BB	AA	BB	BB	BB	AA	BB	AA	AA	BB	BB	AA	BB	BB	AA	AA	AA	AA	AA	BB	BB	BB	BB	BB	BB
1	PsCam006819_5078_2062	BB	AA	BB	AA	AA	AA	AA	AA	AA	BB	AA	BB	AA	BB	AA	AA	AA	AA	AA	AA	BB	AA	AA	AA	AA	AA	AA	AA	AA	AA	AA	AA	AA	AA	AA	AA	BB	AA	AA	AA	AA	AA	AA	AA	AA	AA	BB	AA
1	PsCam006821_5079_541	AA	BB	AA	BB	BB	BB	AA	BB	AA	BB	AA	AA	BB	AA	BB	BB	BB	AA	BB	AA	AA	BB	BB	BB	BB	BB	BB	BB	BB	BB	BB	AA	AA	BB	AA	AA	AA	AA	AA	AA	AA	AA	BB	BB	BB	BB	BB	BB
1	PsCam006823_5081_442	BB	BB	AA	AA	BB	AA	BB	BB	BB	BB	AA	AA	BB	BB	AA	BB	AA	AA	BB	AA	AA	BB	BB	AA	BB	AA	BB	BB	BB	AA	AA	AA	BB	BB	AA	BB	BB	BB	AA	AA	AA	AA	BB	BB	BB	BB	BB	BB
1	PsCam006826_5083_2752	AA	AA	AA	AA	BB	AA	BB	AA	BB	BB	BB	AA	BB	BB	AA	BB	AA	BB	BB	AA	BB	AA	BB	AA	AA	AA	AA	AA	AA	AA	BB	BB	BB	BB	BB	AA	AA	AA	AA	AA	BB	BB	AA	BB	AA	BB	AA	AA
1	PsCam006828_5085_612	BB	BB	BB	AA	AA	AA	BB	AA	AA	BB	AA	AA	AA	BB	AA	BB	AA	BB	BB	AA	AA	AA	BB	AA	AA	AA	AA	AA	AA	AA	AA	BB	AA	BB	BB	AA	AA	BB	AA	AA	BB	AA	BB	BB	BB	AA	AA	BB
1	PsCam006831_5087_2189	BB	AA	BB	BB	BB	AA	BB	BB	BB	BB	AA	BB	BB	BB	BB	BB	BB	AA	BB	AA	BB	BB	BB	BB	BB	BB	AA	BB	BB	BB	BB	AA	BB	BB	AA	BB	BB	AA	AA	AA	AA	BB	BB	BB	BB	BB	BB	BB
1	PsCam006832_5088_1223	AA	BB	BB	BB	AA	BB	AA	AA	AA	BB	AA	BB	AA	AA	AB	BB	AA	AA	BB	AA	--	AA	BB	BB	BB	BB	BB	AA	BB	BB	BB	AA	AA	BB	AA	AA	BB	BB	AA	AA	AA	AA	AA	AA	AA	AA	AA	AA
1	PsCam006833_5089_1569	BB	BB	BB	BB	BB	BB	BB	BB	AA	AA	BB	BB	AA	BB	BB	AA	BB	BB	AA	AA	BB	AA	BB	BB	BB	BB	BB	BB	BB	BB	BB	AA	AA	BB	BB	AA	BB	AA	AA	AA	AA	BB	BB	BB	AA	AA	BB	BB
1	PsCam006839_5093_554	AA	BB	BB	BB	BB	BB	BB	BB	BB	BB	BB	BB	BB	BB	BB	BB	BB	BB	BB	BB	BB	BB	BB	BB	BB	BB	BB	BB	BB	AA	BB	BB	BB	BB	BB	BB	AA	BB	BB	BB	BB	BB	BB	BB	AA	BB	BB	BB
1	PsCam006846_5096_505	BB	BB	BB	AA	BB	BB	BB	AA	AA	AA	BB	BB	AA	AA	BB	BB	BB	AA	BB	AA	AA	AA	AA	AA	BB	BB	BB	AA	BB	BB	BB	BB	BB	BB	BB	BB	BB	BB	AA	AA	AA	AA	AA	AA	AA	BB	AA	AA
1	PsCam006848_5098_1022	AA	BB	BB	BB	BB	BB	BB	AA	BB	BB	AA	BB	BB	AA	BB	AA	BB	AA	AA	AA	BB	BB	BB	AA	AA	BB	AA	BB	BB	AA	BB	AA	BB	AA	BB	BB	BB	AA	AA	AA	BB	BB	BB	BB	BB	BB	AA	BB
1	PsCam006851_5101_1427	BB	BB	BB	BB	AA	BB	BB	AA	AA	AA	AA	BB	AA	AA	AA	AA	AA	BB	AA	BB	AA	AA	BB	BB	BB	BB	BB	AA	BB	AA	AA	BB	AA	AA	BB	AA	AA	BB	BB	BB	AA	AA	AA	AA	AA	AA	BB	AA
1	PsCam006855_5103_1380	AA	AA	AA	AA	AA	AA	AA	AA	AA	AA	BB	AA	AA	AA	BB	BB	BB	BB	BB	BB	BB	AA	BB	BB	AA	AA	AA	AA	AA	BB	AA	AA	AA	AA	AA	AA	AA	BB	BB	BB	BB	AA	AA	AA	AA	AA	AA	BB
1	PsCam006862_5107_2466	AA	BB	BB	BB	AA	BB	AA	AA	AA	AA	BB	AA	AA	AA	AA	BB	AA	AA	BB	BB	AA	AA	BB	AA	BB	BB	BB	BB	AA	AA	BB	BB	BB	BB	BB	AA	BB	BB	BB	BB	BB	BB	AA	AA	AA	AA	BB	AA
1	PsCam006864_5108_363	AA	BB	AA	BB	BB	AA	BB	BB	BB	AA	BB	AA	BB	AA	AA	AA	AA	AA	AA	AA	BB	BB	AA	BB	AA	AA	AA	BB	AA	BB	BB	BB	BB	AA	BB	BB	AA	AA	AA	AA	BB	AA	AA	BB	BB	BB	AA	BB
1	PsCam006866_5110_431	AA	AA	--	--	BB	AA	AA	BB	BB	BB	BB	AA	BB	BB	BB	BB	BB	AA	BB	AA	AA	BB	AA	AA	AA	AA	AA	BB	--	AA	AA	AA	BB	AA	AA	BB	AA	AA	AA	AA	AA	BB	BB	BB	BB	BB	BB	BB
1	PsCam006867_5111_92	BB	AA	AA	AA	AA	AA	AA	AA	AA	AA	AA	AA	AA	BB	AA	AA	AA	AA	AA	AA	AA	AA	AA	AA	AA	AA	AA	AA	AA	AA	AA	AA	AA	AA	AA	AA	AA	AA	AA	AA	AA	AA	AA	AA	AA	AA	BB	AA
1	PsCam006871_5115_360	AA	AA	BB	BB	BB	BB	BB	BB	BB	AA	BB	BB	BB	AA	BB	BB	BB	BB	BB	BB	BB	BB	BB	BB	BB	BB	BB	BB	BB	BB	BB	BB	BB	AA	BB	BB	BB	BB	BB	BB	AA	BB	BB	BB	BB	BB	AA	BB
1	PsCam006876_5119_1237	BB	--	BB	AA	AA	AA	BB	BB	BB	BB	AA	AA	AA	BB	BB	AA	BB	--	AA	AA	BB	BB	BB	BB	AA	BB	AA	BB	AA	BB	BB	AA	BB	BB	BB	AA	AA	AA	AA	BB	AA	BB	BB	BB	BB	BB	BB	BB
1	PsCam006879_5121_1819	AA	BB	BB	BB	BB	BB	AA	BB	BB	AA	AA	BB	AA	AA	--	BB	AA	BB	BB	BB	BB	BB	AA	AA	AA	AA	BB	BB	BB	AA	BB	BB	BB	AA	AA	BB	BB	BB	BB	--	BB	BB	BB	AA	BB	BB	BB	BB
1	PsCam006881_5122_967	BB	AA	BB	AA	AA	AA	BB	BB	AA	BB	BB	BB	AA	BB	BB	BB	BB	AA	BB	AA	AA	BB	BB	BB	BB	AA	AA	BB	AA	BB	AA	AA	AA	BB	AA	AA	BB	AA	AA	AA	AA	AA	BB	AA	BB	AA	BB	BB
1	PsCam006884_5125_2126	BB	BB	AA	BB	AA	BB	BB	BB	AA	BB	BB	BB	AA	BB	AA	BB	AA	AA	BB	AA	BB	AA	BB	AA	BB	BB	AA	AA	BB	BB	AA	AB	BB	BB	AA	BB	BB	BB	BB	BB	AA	BB	AA	AA	BB	BB	AA	AA
1	PsCam006885_5126_3159	BB	AA	AA	AA	AA	BB	AA	AA	AA	BB	AA	AA	AA	BB	AA	AA	AA	--	AA	AA	AA	AA	AA	AA	AA	BB	AA	AA	AA	AA	AA	AA	AA	BB	AA	AA	BB	AA	AA	AA	AA	AA	AA	BB	AA	AA	AA	BB
1	PsCam006891_5131_711	AA	AA	BB	AA	BB	AA	BB	BB	BB	AA	AA	--	BB	AA	AA	BB	AA	AA	BB	AA	AA	AA	AA	AA	AA	AA	AA	AA	AA	AA	AA	AA	BB	AA	AA	AA	AA	AA	AA	AA	AA	AA	AA	BB	AA	BB	AA	AA
1	PsCam006893_5133_565	BB	AA	AA	AA	AA	AA	AA	BB	AA	BB	AA	AA	AA	AA	AA	AA	AA	AA	AA	AA	AA	AA	BB	AA	AA	AA	AA	BB	AA	BB	AA	BB	AA	AA	AA	BB	BB	AA	AA	AA	AA	AA	BB	BB	BB	AA	BB	AA
1	PsCam006895_5134_1282	BB	BB	AA	AA	AA	AA	BB	BB	AA	AA	BB	BB	AA	BB	BB	AA	BB	BB	AA	BB	BB	BB	BB	BB	BB	BB	BB	AA	AA	BB	BB	BB	AA	AA	BB	AA	AA	BB	BB	BB	AA	BB	AA	AA	AA	AA	AA	AA
1	PsCam006898_5137_3136	BB	BB	AA	BB	AA	BB	BB	AA	AA	AA	BB	AA	AA	BB	BB	AA	BB	AA	AA	BB	BB	AA	AB	AA	BB	BB	BB	AA	BB	BB	BB	AA	AA	BB	BB	BB	AA	BB	BB	BB	AA	BB	AA	AA	AA	BB	AA	AA
1	PsCam006904_5140_293	AA	BB	BB	BB	BB	BB	BB	BB	BB	AA	BB	BB	BB	AA	AA	BB	AA	AA	BB	BB	BB	AA	BB	AA	BB	BB	BB	AA	BB	AA	BB	BB	BB	AA	BB	BB	AA	BB	BB	BB	BB	BB	BB	AA	AA	BB	AA	AA
1	PsCam006911_5146_2348	BB	AA	BB	AA	AA	AA	AA	BB	AA	BB	BB	AA	BB	BB	BB	BB	BB	BB	BB	BB	BB	BB	BB	BB	BB	BB	BB	BB	BB	BB	AA	AA	BB	BB	AA	AA	BB	AA	BB	BB	AA	AA	BB	BB	BB	BB	AA	BB
1	PsCam006914_5147_1292	BB	AA	AA	AA	AA	AA	AA	AA	AA	AA	AA	AA	AA	AA	AA	AA	AA	AA	AA	AA	AA	AA	AA	AA	AA	AA	AA	AA	AA	AA	AA	AA	AA	AA	AA	AA	AA	AA	AA	AA	AA	AA	AA	AA	AA	AA	AA	AA
1	PsCam006916_5149_1109	BB	BB	AA	AA	BB	BB	BB	BB	BB	BB	AA	AA	BB	AA	AA	AA	AA	AA	AA	AA	AA	BB	AA	AA	BB	BB	AA	BB	AA	AA	AA	BB	BB	BB	AA	AA	BB	BB	--	AA	AA	AA	AA	AA	BB	BB	BB	AA
1	PsCam006917_5150_1833	AA	AA	BB	BB	BB	AA	AA	BB	BB	BB	BB	BB	BB	AA	AA	AA	AA	BB	AA	BB	BB	BB	BB	BB	AA	AA	AA	BB	BB	AA	BB	AA	BB	AA	BB	BB	AA	BB	BB	BB	BB	BB	AA	BB	BB	BB	BB	BB
1	PsCam006926_5153_636	AA	BB	AA	AA	AA	BB	AA	BB	AA	AA	AA	AA	AA	AA	AA	AA	AA	AB	AA	BB	AA	AA	AA	AA	AA	AA	AA	AA	AA	AA	AA	BB	AA	AA	BB	AA	AA	AA	BB	BB	BB	AA	AA	AA	AA	AA	AA	AA
1	PsCam006927_5154_844	AA	BB	AA	BB	BB	BB	BB	BB	BB	BB	BB	AA	BB	AA	--	BB	AA	AA	BB	BB	BB	BB	AB	BB	BB	BB	BB	BB	BB	AA	BB	AA	AA	BB	AA	BB	AA	BB	BB	BB	BB	BB	AA	AA	BB	BB	AA	BB
1	PsCam006930_5157_1304	BB	AA	BB	AA	BB	AA	BB	BB	BB	BB	BB	BB	BB	BB	BB	BB	BB	AA	BB	AA	AA	BB	BB	BB	AA	BB	BB	BB	AA	BB	AA	AA	BB	BB	AA	BB	BB	AA	AA	AA	AA	AA	BB	BB	BB	BB	BB	BB
1	PsCam006932_5158_146	AA	AA	AA	AA	AA	AA	AA	BB	AA	BB	AA	AA	AA	AA	AA	BB	AA	BB	BB	AA	BB	AA	BB	AA	AA	AA	AA	BB	AA	AA	AA	AA	AA	AA	AA	AA	AA	BB	AA	AA	AA	BB	AA	BB	BB	AA	AA	AA
1	PsCam006935_5160_251	BB	AA	AA	AA	AA	BB	AA	AA	AA	BB	AA	AA	AA	BB	AA	BB	AA	BB	BB	AA	BB	AA	AA	AA	BB	BB	BB	AA	AA	AA	BB	AA	AA	AA	AA	AA	BB	AA	AA	AA	AA	BB	BB	BB	BB	AA	AA	AA
1	PsCam006941_5165_1433	AA	AA	BB	AA	AA	AA	AA	AA	AA	BB	AA	AA	AA	AA	AA	AA	AA	AA	AA	AA	AA	AA	AA	BB	AA	AA	AA	AA	BB	AA	AA	AA	AA	AA	AA	AA	AA	AA	AA	AA	AA	AA	BB	AA	BB	AA	AA	AA
1	PsCam006944_5167_430	AA	BB	BB	BB	AA	BB	AA	BB	AA	BB	BB	BB	AA	AA	AA	AA	AA	BB	AA	BB	BB	BB	BB	AA	BB	BB	BB	BB	BB	BB	BB	BB	AA	BB	BB	AA	BB	AA	BB	BB	BB	BB	AA	AA	BB	AA	BB	AA
1	PsCam006946_5168_340	BB	AA	AA	AA	AA	AA	AA	AA	AA	BB	BB	AA	AA	BB	BB	BB	BB	AA	BB	AA	AA	BB	AA	BB	BB	BB	BB	BB	BB	BB	BB	AA	AA	BB	AA	AA	BB	BB	AA	AA	AA	AA	AA	BB	BB	AA	AA	AA
1	PsCam006948_5170_3324	BB	AA	BB	BB	BB	BB	BB	BB	BB	BB	AA	AA	BB	BB	AA	AA	AA	AA	AA	BB	AA	AA	BB	AA	AA	AA	AA	AA	BB	BB	AA	AA	BB	BB	AA	AA	BB	AA	BB	BB	BB	AA	BB	BB	BB	BB	BB	BB
1	PsCam006952_5173_759	AA	AA	AA	AA	AA	AA	AA	AA	AA	AA	BB	AA	AA	AA	BB	BB	BB	AA	BB	AA	AA	AA	AA	AA	AA	AA	AA	AA	AA	AA	AA	AA	AA	AA	AA	AA	AA	AA	AA	BB	AA	AA	AA	AA	AA	AA	AA	AA
1	PsCam006955_5175_1187	BB	AA	BB	AA	AA	AA	BB	BB	AA	AA	AA	AA	AA	BB	BB	AA	BB	AA	AA	AA	AA	BB	BB	BB	AA	AA	AA	BB	BB	AA	AA	AA	AA	AA	AA	AA	AA	AA	AA	AA	AA	AA	AA	BB	BB	AA	BB	AA
1	PsCam006963_5180_1385	AA	BB	AA	AA	AA	AA	AA	AA	AA	AA	BB	BB	AA	AA	BB	AA	BB	AA	AA	BB	BB	AA	AA	BB	BB	BB	BB	AA	AA	AA	BB	BB	AA	AA	BB	AA	AA	BB	BB	BB	BB	BB	AA	BB	AA	AA	AA	AA
1	PsCam006973_5189_369	BB	BB	AA	AA	AA	BB	AA	AA	BB	BB	BB	AA	BB	BB	AA	BB	AA	AA	BB	AA	AA	AA	AA	BB	BB	BB	AA	AA	AA	AA	AA	AA	AA	BB	AA	AA	BB	AA	AA	AA	BB	BB	AA	AA	AA	BB	AA	BB
1	PsCam006986_5197_356	AA	AA	BB	AA	BB	AA	AA	BB	BB	BB	BB	BB	BB	BB	AA	BB	AA	BB	BB	BB	BB	BB	AA	BB	AA	AA	AA	BB	BB	BB	BB	BB	BB	AA	BB	BB	BB	BB	BB	BB	BB	BB	BB	BB	BB	AA	BB	BB
1	PsCam006988_5198_1771	BB	BB	AA	AA	BB	AA	BB	BB	BB	AA	BB	AA	BB	BB	BB	AA	AA	AA	AA	AA	AA	BB	AB	AA	BB	BB	AA	BB	AA	AA	AA	AA	BB	BB	BB	AA	AA	AA	AA	AA	AA	AA	BB	AA	BB	AA	AA	BB
1	PsCam006989_5199_923	AA	AA	AA	AA	AA	AA	AA	AA	BB	AA	AA	AA	BB	AA	AB	AA	AA	BB	AA	AA	AA	AA	AA	BB	AA	AA	AA	AA	AA	BB	BB	AA	AA	AA	AA	AA	BB	AA	AA	AA	AA	AA	BB	AA	AA	AA	AA	BB
1	PsCam006993_5203_764	BB	AA	AA	AA	AA	AA	AA	AA	AA	AA	AA	AA	AA	AA	AA	AA	AA	AA	AA	AA	BB	AA	AA	AA	AA	AA	AA	AA	AA	AA	AA	AA	AA	AA	AA	AA	AA	AA	AA	AA	AA	BB	AA	AA	AA	AA	AA	AA
1	PsCam007000_5208_191	BB	AA	BB	AA	BB	AA	AA	BB	BB	BB	BB	BB	BB	BB	BB	BB	BB	BB	BB	BB	AA	BB	BB	BB	BB	BB	BB	AA	AA	BB	AA	AB	BB	BB	BB	BB	BB	AA	BB	BB	AA	AA	BB	BB	AA	BB	AA	BB
1	PsCam007001_5209_617	AA	AA	BB	AA	AA	AA	BB	BB	BB	AA	AA	AA	AA	AA	BB	AA	BB	BB	AA	BB	AA	BB	AA	AA	BB	BB	BB	BB	AA	AA	AA	AA	BB	AA	AA	BB	AA	AA	BB	--	AA	AA	AA	AA	BB	AA	BB	AA
1	PsCam007002_5210_613	BB	BB	BB	BB	AA	BB	AA	AA	AA	BB	AA	BB	AA	BB	AA	AA	AA	BB	AA	BB	BB	AA	BB	AA	BB	BB	AA	AA	BB	AA	BB	BB	AA	BB	BB	AA	BB	BB	BB	BB	AA	BB	BB	BB	AA	BB	AA	AA
1	PsCam007004_5211_297	AA	AA	AA	AA	BB	AA	AA	AA	BB	AA	AA	AA	BB	AA	AA	AA	AA	AA	AA	AA	AA	AA	AA	AA	AA	AA	AA	AA	AA	AA	AA	AA	BB	AA	AA	BB	AA	AA	AA	AA	AA	AA	AA	BB	AA	AA	BB	BB
1	PsCam007005_5212_2066	BB	AA	AA	BB	BB	BB	AA	AA	BB	AA	AA	BB	BB	BB	BB	BB	BB	AA	BB	AA	BB	BB	AA	BB	AA	AA	AA	BB	AA	BB	BB	AB	BB	AA	BB	AA	BB	AA	AA	AA	AA	BB	BB	AA	AA	AA	BB	BB
1	PsCam007006_5213_82	AA	BB	AA	AA	BB	AA	BB	BB	BB	BB	BB	BB	BB	AA	AA	BB	AA	--	BB	BB	BB	BB	AA	AA	BB	AA	AA	AA	BB	AA	BB	AA	BB	BB	BB	BB	BB	BB	BB	BB	BB	BB	BB	BB	BB	BB	BB	BB
1	PsCam007010_5215_1043	BB	BB	BB	BB	AA	BB	BB	BB	AA	BB	BB	BB	AA	BB	BB	BB	BB	BB	BB	BB	BB	AA	BB	BB	BB	BB	BB	AA	BB	BB	BB	BB	AA	BB	BB	BB	BB	AA	BB	BB	BB	BB	BB	BB	BB	BB	AA	BB
1	PsCam007011_5216_385	BB	BB	BB	BB	AA	BB	AA	BB	AA	BB	AA	BB	AA	BB	BB	AA	BB	BB	AA	BB	BB	BB	AA	BB	BB	AA	BB	BB	BB	BB	BB	BB	AA	BB	BB	AA	AA	BB	BB	BB	BB	BB	BB	BB	BB	AA	AA	BB
1	PsCam007015_5218_881	AA	BB	BB	AA	BB	AB	BB	BB	BB	AA	BB	AA	BB	BB	BB	AA	BB	BB	AA	BB	BB	BB	AA	BB	BB	BB	BB	BB	BB	AA	AA	BB	BB	BB	BB	BB	BB	AA	--	BB	BB	BB	AA	BB	BB	BB	BB	AA
1	PsCam007018_5220_1401	BB	BB	BB	AA	AA	AA	BB	AA	AA	BB	BB	AA	AA	BB	BB	AA	BB	BB	AA	AA	BB	AA	AA	BB	BB	BB	BB	AA	AA	BB	AA	BB	BB	BB	BB	AA	AA	BB	AA	AA	BB	AA	AA	AA	AA	AA	AA	AA
1	PsCam007023_5222_2019	BB	AA	BB	AA	AA	AA	BB	AA	BB	AA	AA	AA	AA	BB	AA	AA	AA	AA	AA	AA	AA	AA	AA	AA	AA	AA	AA	AA	AA	AA	AA	AA	BB	AA	AA	AA	BB	AA	AA	AA	AA	AA	AA	AA	AA	AA	AA	AA
1	PsCam007027_5224_530	AA	BB	AA	AA	AA	BB	AA	BB	BB	BB	BB	AA	AA	BB	BB	BB	BB	BB	BB	BB	AA	BB	AA	BB	AA	BB	AA	BB	AA	BB	AA	BB	BB	BB	BB	BB	BB	BB	BB	BB	BB	AA	AA	BB	BB	BB	BB	BB
1	PsCam007031_5227_83	AA	BB	AA	BB	BB	BB	AA	BB	BB	AA	BB	BB	BB	AA	AA	BB	AA	AA	BB	AA	AA	AA	AA	AA	AA	AA	AA	AA	AA	AA	BB	AA	BB	AA	AA	BB	BB	AA	AA	AA	BB	AA	BB	AA	AA	BB	BB	BB
1	PsCam007040_5233_488	AA	AA	AA	AA	BB	AA	AA	BB	BB	AA	BB	AA	BB	AA	AA	AA	AA	AA	AA	AA	AA	BB	AA	AA	AA	AA	AA	BB	AA	AA	AA	BB	AA	AA	BB	AA	AA	AA	AA	AA	AA	AA	BB	BB	BB	AA	BB	BB
1	PsCam007047_5237_1385	BB	AA	AA	AA	--	AA	BB	AA	--	AA	BB	AA	AA	BB	AA	AA	AA	AA	AA	AA	AA	AA	BB	AA	AA	AA	--	AA	AA	AA	AA	AA	BB	BB	--	--	AA	--	AA	AA	AA	--	--	BB	AA	BB	AA	AA
1	PsCam007049_5239_1464	BB	BB	BB	BB	BB	BB	BB	AA	BB	BB	AA	BB	BB	BB	BB	AA	BB	AA	AA	AA	AA	AA	BB	BB	BB	BB	BB	AA	BB	BB	AA	AA	BB	BB	AA	BB	BB	BB	AA	AA	AA	AA	BB	BB	AA	BB	BB	BB
1	PsCam007050_5240_125	BB	AA	BB	AA	AA	AA	AA	AA	AA	BB	BB	AA	AA	AA	AA	BB	AA	AA	BB	BB	BB	AA	AA	AA	AA	AA	AA	AA	AA	AA	AA	BB	AA	BB	BB	AA	AA	BB	BB	BB	BB	BB	AA	BB	AA	AA	AA	BB
1	PsCam007051_5241_160	BB	AA	AA	AA	AA	AA	BB	AA	BB	AA	AA	AA	AA	BB	AA	BB	AA	AA	BB	AA	AA	AA	AA	BB	AA	AA	AA	AA	AA	AA	AA	AA	AA	BB	AA	AA	AA	BB	AA	AA	AA	AA	AA	AA	AA	AA	AA	AA
1	PsCam007054_5243_2392	AA	BB	BB	AA	BB	BB	BB	BB	BB	BB	BB	BB	BB	AA	BB	BB	BB	BB	BB	AA	BB	BB	BB	BB	BB	BB	BB	BB	AA	AA	AA	BB	BB	BB	BB	BB	AA	BB	AA	AA	BB	BB	BB	BB	BB	BB	BB	BB
1	PsCam007058_5246_301	BB	AA	BB	AA	AA	AA	BB	BB	AA	BB	AA	AA	AA	BB	BB	AA	BB	AA	AA	AA	BB	BB	BB	BB	AA	AA	AA	BB	AA	BB	AA	AA	AA	BB	AA	BB	BB	BB	AA	AA	AA	BB	BB	BB	BB	AA	AA	BB
1	PsCam007060_5248_2156	BB	AA	AA	AA	AA	AA	AA	AA	AA	AA	BB	AA	AA	AA	AB	AA	AA	AA	AA	AA	AA	AA	AA	AA	BB	BB	BB	AA	AA	BB	BB	AA	AA	BB	BB	AA	BB	AA	AA	AA	AA	AA	AA	AA	AA	AA	AA	AA
1	PsCam007064_5251_682	BB	AA	AA	AA	BB	AA	BB	BB	BB	BB	BB	BB	BB	AA	AA	AA	AA	AA	AA	AA	AA	BB	AA	AA	AA	BB	AA	BB	AA	AA	AA	BB	BB	BB	BB	BB	AA	AA	AA	AA	AA	AA	BB	BB	BB	BB	BB	BB
1	PsCam007065_5252_836	AA	AA	AA	AA	BB	AA	AA	AA	BB	AA	AA	AA	BB	AA	AA	AA	AA	AA	AA	BB	BB	AA	AA	AA	AA	AA	AA	AA	AA	AA	AA	AA	BB	AA	AA	BB	AA	BB	AA	BB	BB	BB	AA	AA	AA	BB	AA	AA
1	PsCam007070_5255_388	BB	BB	BB	BB	BB	BB	BB	BB	AA	BB	BB	BB	AA	BB	BB	BB	BB	BB	BB	BB	AA	BB	BB	BB	BB	BB	BB	BB	BB	BB	BB	AA	BB	BB	AA	BB	BB	AA	BB	BB	BB	BB	BB	BB	BB	BB	BB	BB
1	PsCam007072_5257_2137	AA	AA	AA	BB	BB	AA	BB	AA	BB	BB	BB	AA	AA	BB	AA	AA	AA	BB	AA	AA	BB	AA	AA	AA	AA	AA	AA	BB	AA	AA	BB	BB	BB	BB	BB	BB	AA	BB	AA	AA	BB	BB	AA	BB	AA	BB	BB	AA
1	PsCam007073_5258_578	BB	BB	BB	BB	AA	BB	BB	AA	AA	BB	BB	BB	AA	BB	AA	BB	AA	BB	BB	AA	BB	AA	BB	AA	BB	BB	BB	AA	BB	AA	BB	AA	AA	BB	AA	AA	BB	BB	AA	AA	BB	AA	AA	BB	AA	BB	AA	BB
1	PsCam007074_5259_185	AA	BB	AA	BB	BB	BB	AA	BB	BB	AA	BB	BB	BB	AA	BB	BB	BB	BB	BB	BB	BB	BB	AA	BB	BB	BB	BB	BB	BB	BB	BB	BB	BB	AA	BB	BB	BB	BB	AA	AA	BB	BB	AA	BB	AA	BB	BB	BB
1	PsCam007076_5260_68	BB	AA	AA	BB	BB	BB	BB	AA	AA	AA	BB	BB	BB	AA	BB	BB	BB	BB	BB	BB	BB	BB	AA	AA	AA	AA	AA	BB	AA	AA	AA	BB	BB	BB	BB	BB	BB	BB	BB	BB	BB	AA	BB	BB	BB	BB	AA	AA
1	PsCam007081_5263_755	BB	AA	AA	AA	AA	AA	AA	AA	AA	BB	AA	AA	AA	AA	BB	AA	BB	AA	AA	AA	AA	BB	AA	BB	AA	BB	AA	BB	AA	BB	AA	AA	AA	BB	AA	AA	BB	BB	AA	AA	AA	BB	BB	BB	BB	AA	BB	BB
1	PsCam007085_5267_792	AA	AA	AA	AA	BB	AA	AA	AA	BB	AA	AA	AA	BB	AA	AA	AA	AA	BB	AA	BB	BB	AA	AA	AA	AA	BB	AA	AA	AA	AA	AA	AA	BB	AA	BB	BB	AA	BB	BB	BB	BB	BB	AA	BB	AA	BB	AA	BB
1	PsCam007088_5270_620	BB	AA	BB	BB	BB	BB	BB	BB	BB	BB	AA	BB	BB	BB	BB	AA	BB	AA	AA	AA	AA	BB	BB	AA	BB	BB	BB	BB	BB	AA	BB	AA	AA	BB	AA	BB	BB	AA	AA	AA	AA	BB	BB	BB	BB	BB	BB	BB
1	PsCam007089_5271_739	AA	BB	BB	BB	BB	BB	AA	BB	BB	BB	BB	BB	BB	AA	AA	AA	AA	BB	AA	BB	BB	BB	AA	AA	BB	BB	BB	BB	BB	AA	BB	AB	BB	BB	BB	BB	BB	AA	BB	BB	AA	BB	AA	BB	BB	BB	BB	BB
1	PsCam007104_5279_2701	AA	BB	AA	AA	AA	BB	BB	BB	AA	BB	BB	AA	AA	AA	AA	BB	AA	BB	BB	BB	BB	BB	BB	BB	AA	BB	AA	AA	BB	BB	AA	BB	BB	BB	BB	AA	BB	BB	BB	BB	BB	BB	BB	BB	BB	AA	AA	AA
1	PsCam007105_5280_2303	BB	AA	AA	AA	AA	AA	BB	AA	AA	AA	AA	BB	AA	BB	BB	AA	BB	AA	AA	AA	AA	BB	BB	BB	AA	AA	AA	AA	AA	BB	AA	AA	AA	AA	AA	AA	AA	AA	AA	AA	AA	AA	AA	AA	AA	AA	AA	AA
1	PsCam007106_5281_1564	BB	AA	AA	AA	AA	AA	AA	AA	AA	AA	BB	BB	AA	AA	AA	AA	AA	AA	AA	AA	AA	AA	AA	AA	AA	AA	AA	AA	AA	AA	AA	AA	AA	AA	AA	AA	AA	AA	AA	AA	AA	AA	AA	AA	AA	AA	AA	AA
1	PsCam007111_5285_1043	AA	BB	BB	BB	BB	BB	BB	BB	BB	BB	BB	BB	BB	AA	BB	BB	BB	AA	BB	AA	AA	BB	AA	BB	BB	AA	BB	BB	AA	BB	BB	BB	AA	BB	AA	BB	BB	BB	AA	AA	AA	AA	BB	AA	BB	AA	AA	AA
1	PsCam007117_5289_286	BB	AA	BB	BB	AA	BB	BB	BB	AA	BB	BB	AA	AA	BB	BB	AA	BB	AA	AA	AA	AA	BB	AA	BB	AA	BB	BB	BB	BB	BB	BB	AA	AA	BB	AA	AA	BB	AA	AA	AA	AA	AA	BB	AA	BB	AA	BB	BB
1	PsCam007118_5290_920	BB	AA	AA	AA	AA	AA	AA	AA	AA	BB	BB	BB	AA	AA	BB	AA	BB	AA	AA	AA	AA	BB	BB	AA	BB	AA	BB	AA	AA	AA	AA	AA	AA	BB	AA	AA	BB	AA	AA	AA	AA	AA	AA	AA	BB	AA	AA	AA
1	PsCam007119_5291_246	BB	AA	AA	AA	AA	AA	AA	AA	AA	AA	AA	AA	AA	AA	AA	AA	AA	AA	AA	AA	AA	AA	AA	AA	AA	AA	AA	AA	AA	AA	AA	AA	AA	AA	AA	AA	AA	AA	AA	AA	AA	AA	AA	AA	AA	AA	AA	AA
1	PsCam007123_5295_816	AA	BB	BB	BB	BB	BB	BB	BB	BB	BB	BB	AA	BB	BB	AA	BB	AA	AA	BB	AA	AA	BB	BB	BB	AA	AA	BB	BB	BB	BB	BB	BB	BB	BB	BB	BB	BB	AA	AA	AA	AA	AA	BB	BB	BB	BB	BB	BB
1	PsCam007124_5296_5084	BB	AA	AA	AA	BB	BB	AA	BB	BB	AA	AA	AA	BB	BB	BB	BB	BB	AA	BB	BB	BB	BB	BB	BB	BB	BB	BB	BB	AA	BB	BB	AA	BB	AA	AA	BB	BB	BB	BB	BB	AA	BB	BB	BB	BB	AA	BB	BB
1	PsCam007131_5300_267	AA	AA	AA	AA	BB	BB	BB	BB	BB	BB	BB	AA	BB	BB	AA	BB	AA	BB	BB	BB	BB	BB	BB	AA	BB	BB	AA	BB	BB	AA	BB	BB	BB	BB	BB	BB	BB	BB	BB	BB	AA	BB	BB	BB	BB	BB	BB	BB
1	PsCam007134_5302_1148	BB	AA	AA	AA	BB	BB	AA	BB	BB	BB	AA	BB	BB	AA	AA	BB	AA	BB	BB	BB	BB	BB	BB	BB	AA	AA	AA	BB	AA	AA	AA	BB	BB	AA	BB	BB	AA	BB	BB	BB	BB	BB	BB	BB	BB	BB	AA	BB
1	PsCam007141_5306_386	BB	BB	BB	AA	AA	BB	AA	BB	AA	AA	BB	AA	AA	AA	BB	BB	BB	AA	BB	AA	AA	BB	AA	BB	BB	BB	BB	BB	AA	BB	AA	AA	AA	AA	AA	AA	BB	BB	AA	AA	AA	AA	BB	AA	BB	AA	BB	BB
1	PsCam007142_5307_1114	AA	AA	AA	BB	BB	AA	BB	BB	BB	AA	AA	BB	BB	AA	BB	BB	BB	AA	BB	AA	BB	AA	AA	BB	BB	AA	AA	BB	BB	BB	AA	AA	BB	AA	AA	BB	BB	BB	AA	AA	BB	BB	AA	AA	AA	BB	BB	BB
1	PsCam007143_5308_208	BB	AA	BB	--	BB	AA	BB	AA	AA	AA	BB	--	AA	AA	BB	AA	BB	BB	AA	AA	BB	AA	BB	AA	AA	AA	AA	AA	--	AA	--	BB	AA	BB	BB	AA	AA	AA	AA	AA	AA	BB	AA	AA	AA	AA	AA	AA
1	PsCam007146_5309_642	AA	BB	AA	AA	AA	BB	AA	BB	BB	BB	BB	AA	AA	BB	BB	BB	BB	BB	BB	BB	BB	BB	AA	BB	AA	BB	AA	BB	AA	BB	AA	BB	BB	BB	BB	BB	BB	BB	BB	BB	BB	BB	AA	BB	BB	BB	BB	BB
1	PsCam007155_5315_2443	AA	AA	AA	BB	BB	AA	BB	BB	BB	BB	BB	BB	BB	BB	BB	AA	BB	AA	AA	AA	AA	BB	AA	BB	AA	AA	AA	BB	AA	BB	AA	AA	BB	BB	AA	BB	BB	AA	AA	AA	AA	AA	BB	BB	BB	BB	BB	BB
1	PsCam007166_5323_2036	AA	AA	AA	BB	BB	BB	BB	AA	BB	AA	AA	AA	BB	AA	BB	BB	BB	AA	BB	--	AA	BB	AA	BB	BB	BB	BB	BB	BB	BB	AA	AA	BB	AA	AA	BB	BB	AA	AA	AA	AA	AA	AA	BB	AA	AA	BB	BB
1	PsCam007170_5325_1207	BB	AA	AA	AA	AA	AA	AA	AA	AA	BB	AA	AA	AA	BB	BB	AA	BB	AA	AA	AA	BB	BB	BB	BB	AA	AA	AA	BB	AA	BB	AA	AA	AA	BB	AA	AA	BB	AA	AA	AA	AA	BB	AA	AA	BB	AA	BB	BB
1	PsCam007177_5329_330	AA	BB	BB	BB	BB	BB	BB	BB	BB	BB	AA	BB	BB	AA	AA	AA	AA	BB	AA	--	BB	BB	AA	AA	AA	AA	BB	BB	AA	AA	BB	AA	BB	AA	BB	BB	AA	BB	--	--	AA	BB	BB	BB	BB	BB	BB	BB
1	PsCam007200_5337_454	BB	BB	AA	AA	AA	AA	AA	AA	AA	AA	BB	AA	AA	BB	BB	BB	BB	BB	BB	BB	BB	AA	AA	BB	AA	AA	BB	BB	BB	BB	BB	BB	AA	AA	BB	AA	BB	BB	BB	BB	BB	BB	BB	AA	BB	AA	BB	AA
1	PsCam007201_5338_118	AA	BB	BB	BB	BB	BB	BB	BB	BB	BB	BB	BB	BB	BB	BB	BB	BB	BB	BB	BB	BB	BB	AB	BB	BB	BB	BB	BB	BB	BB	BB	BB	BB	BB	BB	BB	BB	BB	BB	BB	BB	BB	BB	BB	BB	BB	BB	BB
1	PsCam007215_5346_1250	BB	AA	AA	BB	BB	AA	AA	BB	BB	AA	BB	AA	BB	BB	AA	AA	AA	BB	AA	BB	AA	BB	AA	AA	AA	AA	AA	BB	AA	AA	AA	AA	BB	BB	AA	BB	AA	AA	BB	BB	BB	AA	BB	BB	BB	BB	BB	BB
1	PsCam007216_5347_1764	AA	BB	AA	BB	BB	AA	AA	BB	BB	AA	BB	BB	BB	AA	--	BB	AA	BB	BB	BB	BB	BB	BB	AA	AA	AA	AA	BB	BB	AA	BB	BB	BB	AA	AA	BB	AA	AA	BB	BB	BB	BB	BB	AA	BB	BB	BB	AA
1	PsCam007220_5350_1135	BB	AA	AA	AA	AA	AA	AA	AA	AA	AA	AA	AA	AA	BB	AA	AA	AA	BB	AA	AA	AA	AA	AA	AA	AA	AA	AA	AA	AA	AA	AA	AA	AA	AA	AA	AA	AA	AA	AA	AA	AA	AA	AA	AA	AA	AA	AA	AA
1	PsCam007221_5351_221	AA	BB	AA	AA	BB	AA	AA	BB	BB	AA	AA	AA	BB	AA	BB	BB	BB	BB	BB	BB	BB	BB	AA	BB	AA	BB	BB	BB	AA	BB	AA	AA	BB	AA	BB	BB	AA	BB	BB	BB	BB	BB	BB	AA	BB	AA	BB	AA
1	PsCam007232_5359_814	AA	AA	AA	BB	BB	BB	AA	AA	BB	AA	BB	AA	BB	BB	BB	BB	BB	BB	BB	BB	BB	AA	AA	BB	AA	AA	AA	AA	BB	AA	BB	BB	BB	AA	BB	BB	AA	BB	BB	BB	BB	AA	AA	AA	AA	BB	AA	BB
1	PsCam007233_5360_668	AA	BB	AA	AA	BB	AA	AA	BB	BB	AA	AA	AA	BB	BB	AA	AA	AA	AA	AA	AA	AA	AA	AA	AA	AA	AA	AA	AA	AA	AA	AA	AB	BB	AA	AA	BB	AA	AA	AA	AA	AA	AA	AA	AA	AA	BB	BB	BB
1	PsCam007240_5362_221	AA	AA	AA	BB	AA	AA	AA	AA	BB	AA	AA	AA	BB	AA	AA	AA	AA	AA	AA	AA	BB	AA	AA	AA	AA	AA	AA	AA	BB	AA	BB	AA	AA	AA	AA	BB	AA	AA	AA	AA	AA	BB	AA	AA	AA	BB	AA	AA
1	PsCam007248_5366_1613	AA	BB	BB	BB	BB	BB	BB	BB	BB	AA	BB	AA	AA	AA	AA	AA	AA	BB	AA	BB	BB	AA	AA	BB	AA	AA	BB	BB	BB	AA	BB	BB	BB	BB	BB	AA	AA	BB	BB	BB	AA	BB	AA	BB	BB	AA	BB	BB
1	PsCam007263_5373_455	AA	AA	AA	BB	BB	AA	AA	BB	BB	AA	AA	BB	BB	BB	AA	BB	AA	BB	BB	BB	BB	BB	AA	BB	AA	AA	AA	BB	BB	AA	AA	--	BB	AA	BB	BB	AA	BB	BB	BB	BB	BB	BB	BB	AA	BB	AA	BB
1	PsCam007272_5375_48	BB	AA	BB	BB	AA	BB	BB	AA	AA	AA	AA	BB	AA	AA	BB	AA	BB	AA	AA	AA	BB	BB	AA	BB	BB	AA	BB	BB	BB	BB	BB	AA	AA	AA	AA	AA	BB	BB	AA	AA	AA	BB	AA	AA	AA	AA	AA	AA
1	PsCam007274_5376_78	AA	AA	BB	AA	BB	AA	AA	BB	BB	AA	BB	BB	BB	AA	AA	BB	AA	BB	BB	BB	BB	BB	AA	AA	AA	AA	AA	BB	BB	AA	BB	BB	BB	AA	BB	BB	AA	BB	BB	BB	BB	BB	BB	BB	BB	AA	BB	BB
1	PsCam007279_5380_90	AA	BB	BB	AA	AA	BB	AA	AA	AA	BB	AA	BB	AA	AA	BB	AA	BB	BB	AA	BB	BB	AA	AA	BB	AA	AA	BB	AA	BB	BB	AA	BB	AA	AA	BB	AA	BB	BB	BB	BB	AA	BB	AA	AA	AA	BB	AA	AA
1	PsCam007280_5381_601	AA	AA	AA	AA	BB	AA	AA	BB	AA	BB	AA	AA	BB	BB	BB	AA	BB	BB	AA	--	--	BB	BB	BB	BB	AA	AA	BB	AA	BB	AA	BB	BB	AA	BB	BB	BB	--	--	--	BB	--	BB	BB	BB	AA	BB	BB
1	PsCam007296_5391_2597	AA	AA	BB	BB	AA	BB	AA	AA	AA	AA	AA	AA	AA	AA	AA	BB	AA	AA	BB	AA	AA	AA	AA	AA	AA	AA	AA	AA	BB	AA	BB	AA	AA	AA	AA	AA	AA	AA	AA	AA	AA	AA	AA	AA	AA	AA	AA	AA
1	PsCam007314_5402_459	BB	AA	AA	BB	AA	BB	BB	AA	AA	AA	AA	BB	AA	BB	BB	AA	BB	AA	AA	AA	BB	AA	AA	AA	AA	AA	AA	AA	AA	AA	AA	AB	BB	AA	BB	AA	AA	AA	AA	AA	BB	BB	BB	AA	AA	AA	BB	AA
1	PsCam007330_5411_222	BB	BB	BB	AA	AA	BB	BB	BB	AA	BB	BB	BB	AA	BB	BB	BB	BB	BB	BB	BB	BB	BB	BB	BB	BB	AA	AA	BB	AA	BB	BB	BB	BB	BB	BB	BB	BB	BB	BB	BB	BB	BB	AA	BB	BB	BB	BB	BB
1	PsCam007334_5413_605	BB	AA	AA	AA	AA	AB	AA	AA	AA	AA	AA	AA	AA	AA	AA	AA	AA	AA	AA	AA	AA	AA	BB	AA	AA	AA	AA	AA	AA	AA	AA	AA	AA	BB	BB	AA	BB	AA	AA	AA	AA	AA	AA	BB	BB	AA	AA	AA
1	PsCam007352_5422_406	BB	AA	AA	AA	BB	AA	AA	AA	BB	AA	AA	AA	BB	BB	AA	AA	AA	AA	AA	AA	AA	BB	AA	AA	AA	AA	AA	BB	AA	AA	BB	AA	BB	AA	AA	BB	AA	AA	AA	AA	BB	AA	BB	BB	BB	BB	BB	BB
1	PsCam007377_5435_2553	AA	BB	BB	AA	BB	AA	AA	BB	BB	BB	BB	BB	BB	AA	BB	BB	BB	BB	BB	AA	BB	BB	AA	BB	BB	BB	AA	BB	AA	AA	AA	BB	BB	BB	BB	BB	AA	BB	AA	AA	BB	BB	BB	BB	BB	BB	BB	BB
1	PsCam007396_5448_328	AA	AA	AA	AA	BB	AA	AA	AA	BB	AA	AA	AA	BB	AA	AA	AA	AA	--	AA	AA	AA	AA	AA	AA	AA	AA	AA	AA	AA	AA	AA	AA	AA	AA	AA	BB	AA	BB	AA	AA	AA	AA	AA	AA	AA	BB	AA	AA
1	PsCam007407_5452_4389	BB	BB	BB	BB	BB	BB	BB	BB	AA	BB	AA	BB	AA	BB	BB	BB	BB	BB	BB	AA	AA	BB	BB	BB	BB	BB	BB	BB	BB	BB	BB	BB	BB	BB	BB	BB	BB	AA	AA	AA	AA	AA	BB	BB	BB	BB	BB	BB
1	PsCam007410_5455_387	AA	BB	BB	AA	BB	BB	BB	BB	BB	BB	BB	BB	BB	BB	AA	BB	AA	BB	BB	BB	AA	BB	AA	AA	AA	AA	BB	BB	BB	AA	BB	BB	BB	BB	BB	BB	BB	BB	BB	BB	BB	AA	BB	BB	BB	AA	BB	BB
1	PsCam007413_5456_510	AA	AA	BB	BB	BB	BB	BB	AA	BB	BB	AA	BB	BB	AA	AA	BB	AA	BB	BB	BB	BB	BB	BB	AA	AA	AA	BB	AA	BB	AA	BB	BB	BB	AA	BB	BB	AA	BB	BB	BB	BB	BB	AA	AA	BB	BB	AA	AA
1	PsCam007419_5459_22	BB	AA	AA	BB	AA	AA	AA	AA	AA	AA	AA	BB	AA	AA	AA	AA	AA	AA	AA	AA	AA	AA	AA	AA	AA	AA	AA	AA	BB	AA	AA	AA	AA	AA	AA	AA	AA	AA	--	AA	AA	AA	AA	AA	AA	BB	AA	AA
1	PsCam007422_5462_236	BB	AA	BB	BB	AA	BB	BB	BB	AA	BB	AA	BB	AA	BB	BB	AA	BB	AA	AA	AA	AA	BB	AA	BB	AA	AA	AA	BB	BB	BB	AA	AA	AA	BB	AA	AA	AA	AA	AA	AA	AA	AA	AA	AA	BB	AA	AA	AA
1	PsCam007445_5472_220	AA	AA	BB	AA	AA	AA	BB	BB	AA	BB	AA	AA	AA	BB	BB	AA	BB	AA	AA	AA	BB	BB	BB	BB	BB	BB	AA	BB	AA	BB	AA	AA	AA	BB	BB	AA	BB	AA	AA	AA	AA	BB	AA	AA	BB	AA	AA	AA
1	PsCam007491_5498_398	AA	BB	BB	BB	BB	BB	BB	BB	BB	BB	AA	BB	BB	AA	AA	BB	AA	AA	BB	AA	BB	BB	BB	BB	BB	BB	BB	BB	BB	BB	BB	AA	BB	AA	AA	BB	AA	BB	AA	AA	AA	BB	BB	AA	BB	BB	BB	BB
1	PsCam007497_5500_236	AA	BB	BB	AA	BB	BB	BB	AA	BB	BB	BB	BB	BB	BB	BB	BB	BB	BB	BB	BB	BB	AA	AA	BB	BB	BB	BB	AA	BB	BB	AA	BB	--	AA	AA	BB	AA	BB	BB	BB	BB	BB	BB	AA	BB	BB	BB	BB
1	PsCam007505_5504_307	AA	AA	BB	BB	AA	AA	BB	AA	AA	BB	AA	AA	AA	AA	BB	AA	BB	AA	AA	AA	AA	AA	AA	AA	AA	AA	AA	AA	AA	AA	BB	AA	AA	AA	AA	AA	AA	AA	AA	AA	AA	AA	AA	AA	AA	AA	AA	AA
1	PsCam007517_5510_170	AA	AA	AA	AA	BB	AA	AA	BB	BB	AA	AA	AA	BB	BB	AA	AA	AA	--	AA	AA	AA	BB	BB	AA	AA	AA	AA	AA	AA	AA	AA	AA	BB	AA	AA	BB	AA	AA	AA	AA	AA	AA	BB	BB	BB	BB	BB	BB
1	PsCam007533_5515_364	AA	AA	AA	AA	BB	AA	AA	AA	BB	BB	AA	AA	BB	AA	BB	AA	BB	AA	AA	AA	AA	BB	AA	BB	AA	AA	BB	AA	AA	AA	AA	AA	BB	AA	AA	BB	BB	AA	AA	AA	AA	AA	AA	AA	AA	AA	AA	AA
1	PsCam007539_5518_678	AA	BB	BB	BB	AA	BB	BB	BB	AA	AA	BB	BB	AA	BB	AA	BB	AA	BB	BB	AA	AA	BB	BB	AA	BB	BB	BB	BB	BB	AA	BB	AA	BB	BB	BB	BB	BB	AA	BB	AA	BB	BB	BB	AA	BB	BB	BB	BB
1	PsCam007544_5521_532	BB	AA	AA	AA	BB	AA	BB	BB	BB	AA	BB	AA	BB	BB	AB	AA	BB	AA	AA	AA	AA	BB	AA	AA	AA	AA	AA	BB	AA	AA	AA	AA	AA	BB	AA	AA	BB	AA	AA	AA	AA	BB	AA	BB	BB	BB	BB	BB
1	PsCam007569_5537_293	BB	BB	BB	BB	AA	BB	BB	AA	AA	AA	BB	BB	AA	AA	AA	--	AA	BB	--	BB	BB	AA	AB	AA	BB	BB	BB	AA	BB	BB	BB	BB	BB	BB	BB	AA	BB	BB	BB	--	BB	BB	AA	AA	AA	BB	BB	AA
1	PsCam007584_5546_745	AA	BB	BB	BB	BB	BB	AA	AA	BB	BB	BB	BB	AA	AA	AA	AA	AA	AA	AA	AA	AA	AA	BB	AA	BB	BB	BB	AA	BB	AA	BB	AA	AA	BB	BB	AA	AA	BB	AA	AA	AA	AA	BB	BB	AA	AA	BB	AA
1	PsCam007587_5549_240	AA	AA	BB	BB	AA	AA	AA	AA	AA	AA	AA	AA	AA	AA	BB	AA	BB	--	AA	AA	--	AA	AA	AA	AA	AA	AA	AA	BB	AA	AA	AA	AA	AA	AA	AA	AA	AA	AA	AA	AA	AA	AA	AA	AA	AA	AA	AA
1	PsCam007592_5552_351	BB	BB	BB	AA	AA	BB	AA	AA	AA	BB	AA	AA	AA	AA	BB	AA	BB	AA	AA	AA	AA	BB	AA	BB	BB	AA	BB	BB	BB	BB	BB	--	AA	BB	AA	AA	BB	AA	--	AA	AA	AA	AA	BB	BB	AA	BB	AA
1	PsCam007598_5553_563	AA	BB	AA	BB	BB	BB	BB	BB	BB	BB	BB	BB	BB	BB	BB	BB	BB	BB	BB	BB	BB	BB	BB	BB	BB	BB	BB	BB	BB	BB	BB	BB	BB	BB	BB	BB	BB	BB	BB	BB	BB	BB	BB	BB	BB	BB	AA	BB
1	PsCam007613_5559_233	AA	BB	AA	BB	BB	BB	AA	BB	BB	BB	AA	AA	BB	AA	BB	BB	BB	AA	BB	AA	BB	BB	BB	BB	BB	BB	BB	BB	BB	BB	AA	BB	BB	BB	BB	BB	AA	BB	AA	AA	AA	BB	BB	BB	BB	AA	AA	BB
1	PsCam007663_5589_460	BB	BB	BB	BB	AA	BB	BB	AA	AA	BB	AA	BB	AA	BB	BB	BB	BB	BB	BB	BB	AA	AA	BB	BB	BB	BB	BB	AA	BB	BB	BB	BB	BB	BB	BB	AA	BB	BB	BB	BB	AA	AA	AA	AA	AA	BB	AA	AA
1	PsCam007664_5590_511	AA	BB	BB	BB	BB	BB	BB	BB	BB	BB	BB	BB	BB	BB	BB	BB	BB	BB	BB	BB	BB	BB	BB	BB	BB	BB	BB	BB	BB	BB	BB	BB	BB	BB	BB	BB	BB	BB	BB	BB	BB	BB	BB	BB	BB	BB	BB	BB
1	PsCam007691_5610_1334	BB	BB	BB	AA	AA	AA	BB	AA	AA	BB	AA	BB	AA	BB	--	AA	AA	AA	AA	AA	AA	AA	BB	BB	AA	AA	BB	AA	AA	BB	BB	AA	AA	BB	AA	AA	BB	AA	AA	AA	AA	AA	AA	BB	AA	BB	AA	AA
1	PsCam007698_5615_107	AA	BB	AA	AA	AA	AA	AA	AA	AA	AA	BB	AA	BB	AA	AA	AA	AA	BB	AA	BB	BB	--	AA	AA	BB	BB	BB	--	AA	AA	AA	BB	AA	AA	AA	AA	AA	BB	BB	BB	BB	BB	BB	BB	AA	AA	AA	--
1	PsCam007704_5619_524	BB	AA	BB	AA	BB	AB	BB	BB	BB	BB	BB	AA	BB	BB	BB	BB	BB	BB	BB	BB	AA	BB	BB	BB	AA	BB	AA	BB	AA	BB	AA	BB	BB	BB	BB	BB	BB	BB	BB	BB	BB	AA	BB	BB	BB	BB	BB	BB
1	PsCam007709_5623_138	AA	BB	AA	AA	BB	BB	AA	BB	BB	BB	BB	AA	BB	AA	AA	BB	AA	--	BB	AA	BB	AA	AA	AA	AA	AA	BB	AA	AA	AA	AA	BB	AA	BB	BB	BB	AA	BB	AA	AA	BB	BB	BB	BB	AA	AA	AA	BB
1	PsCam007724_5630_221	BB	AA	BB	AA	AA	AA	BB	AA	AA	AA	BB	BB	AA	BB	BB	AA	BB	AA	AA	AA	AA	BB	BB	BB	AA	AA	AA	AA	BB	BB	BB	AA	AA	AA	AA	AA	AA	AA	AA	AA	AA	AA	AA	AA	AA	AA	AA	AA
1	PsCam007736_5637_235	AA	BB	BB	BB	AA	BB	BB	AA	BB	BB	AA	AA	BB	AA	BB	AA	BB	BB	AA	BB	AA	AA	BB	BB	AA	AA	AA	AA	BB	BB	BB	BB	BB	BB	BB	BB	AA	BB	BB	BB	AA	AA	BB	BB	AA	BB	BB	BB
1	PsCam007739_5638_1124	BB	AA	AA	AA	AA	AA	AA	AA	AA	AA	AA	AA	AA	AA	BB	AA	BB	AA	AA	AA	AA	BB	AA	AA	AA	AA	AA	BB	AA	AA	AA	AA	AA	AA	AA	AA	BB	AA	AA	AA	AA	AA	BB	AA	BB	AA	AA	AA
1	PsCam007741_5640_142	BB	AA	AA	AA	AA	AA	AA	AA	AA	BB	AA	AA	AA	AA	AA	AA	AA	AA	AA	AA	AA	AA	AA	AA	AA	AA	BB	AA	AA	AA	AA	AA	AA	BB	AA	AA	AA	--	AA	AA	AA	AA	BB	BB	AA	AA	AA	AA
1	PsCam007784_5655_198	BB	AA	AA	AA	AA	AA	AA	AA	AA	AA	BB	AA	AA	BB	AA	BB	AA	AA	BB	BB	AA	AA	AA	AA	AA	AA	AA	AA	AA	AA	AA	AA	AA	AA	AA	AA	AA	AA	BB	AA	BB	AA	AA	AA	AA	BB	AA	AA
1	PsCam007801_5666_116	AA	AA	AA	AA	AA	AA	AA	AA	AA	AA	BB	AA	AA	BB	AA	AA	AA	AA	AA	BB	AA	AA	AA	AA	AA	AA	AA	AA	AA	AA	AA	AA	AA	AA	AA	AA	AA	AA	BB	AA	BB	BB	AA	AA	AA	AA	AA	AA
1	PsCam007839_5682_284	AA	BB	BB	AA	BB	BB	AA	BB	BB	BB	BB	AA	BB	AA	BB	BB	BB	AA	BB	BB	AA	BB	AA	BB	AA	AA	BB	BB	BB	BB	BB	AA	BB	AA	AA	BB	BB	BB	AA	AA	BB	AA	BB	BB	BB	BB	BB	BB
1	PsCam007874_5701_242	BB	AA	AA	AA	AA	AA	BB	AA	AA	AA	AA	AA	AA	BB	BB	AA	BB	AA	AA	AA	BB	AA	AA	BB	AA	AA	AA	AA	AA	BB	AA	AA	AA	AA	AA	AA	BB	AA	AA	AA	AA	BB	AA	AA	AA	AA	AA	AA
1	PsCam007876_5702_806	AA	AA	AA	AA	AA	AA	AA	BB	AA	AA	BB	AA	AA	AA	AA	BB	AA	AA	BB	AA	AA	AA	AA	AA	AA	AA	AA	BB	AA	AA	AA	AA	AA	AA	BB	AA	AA	AA	AA	AA	AA	AA	AA	AA	BB	AA	AA	AA
1	PsCam007893_5709_63	BB	AA	BB	AA	AA	AA	BB	BB	AA	AA	AA	BB	AA	BB	BB	BB	BB	--	BB	AA	AA	BB	BB	BB	AA	AA	AA	AA	AA	BB	AA	AA	BB	BB	AA	AA	AA	AA	AA	AA	AA	AA	BB	BB	BB	AA	BB	AA
1	PsCam007908_5716_134	AA	BB	BB	BB	BB	BB	BB	BB	BB	BB	BB	BB	BB	BB	BB	BB	BB	--	BB	--	BB	BB	BB	BB	BB	BB	BB	BB	BB	BB	BB	BB	BB	BB	BB	BB	BB	BB	AA	AA	BB	BB	BB	BB	BB	BB	BB	BB
1	PsCam007917_5719_303	BB	BB	BB	AA	AA	AA	AA	BB	AA	BB	AA	BB	AA	AA	--	BB	AA	AA	BB	AA	AA	AA	AA	BB	AA	AA	AA	AA	BB	BB	AA	AA	AA	BB	AA	AA	AA	AA	AA	AA	AA	AA	BB	AA	BB	AA	BB	AA
1	PsCam007931_5726_475	AA	BB	BB	AA	AA	BB	AA	BB	AA	AA	BB	BB	AA	AA	BB	BB	BB	BB	BB	BB	BB	AA	BB	BB	BB	BB	BB	BB	AA	AA	AA	BB	AA	BB	BB	AA	AA	--	BB	BB	AA	BB	BB	BB	BB	AA	AA	AA
1	PsCam007948_5736_439	AA	BB	AA	AA	AA	BB	AA	BB	AA	BB	BB	AA	AA	BB	AA	BB	AA	AA	BB	BB	AA	BB	BB	AA	BB	BB	BB	BB	AA	BB	BB	BB	AA	AA	BB	AA	BB	BB	BB	BB	BB	AA	AA	AA	BB	AA	AA	AA
1	PsCam008003_5762_204	AA	BB	AA	BB	BB	BB	AA	AA	BB	AA	BB	BB	BB	BB	AA	BB	AA	--	BB	BB	BB	AA	AA	AA	BB	BB	BB	AA	AA	AA	BB	BB	BB	AA	BB	BB	AA	BB	AA	BB	BB	BB	AA	AA	AA	BB	BB	BB
1	PsCam008005_5764_511	BB	AA	AA	AA	AA	BB	AA	BB	BB	BB	BB	BB	BB	BB	AA	AA	AA	BB	AA	--	BB	AA	BB	AA	BB	BB	BB	AA	AA	AA	AA	AA	AA	BB	BB	AA	BB	BB	--	--	BB	BB	--	AA	AA	AA	AA	AA
1	PsCam008018_5771_615	AA	BB	BB	AA	AA	AA	AA	BB	AA	AA	AA	AA	AA	AA	AA	BB	AA	AA	BB	AA	AA	AA	AA	AA	AA	AA	AA	AA	AA	AA	AA	AB	AA	BB	AA	AA	AA	AA	AA	AA	AA	AA	BB	BB	BB	AA	BB	AA
1	PsCam008037_5783_1104	BB	AA	AA	AA	AA	AA	AA	BB	AA	AA	AA	AA	AA	BB	AA	BB	AA	AA	BB	AA	AA	AA	AA	AA	AA	AA	AA	AA	AA	AA	AA	AA	AA	BB	AA	AA	AA	BB	AA	AA	AA	AA	BB	AA	AA	AA	AA	AA
1	PsCam008062_5798_430	BB	AA	BB	BB	AA	AA	BB	BB	AA	BB	AA	BB	AA	BB	BB	BB	BB	AA	BB	BB	AA	AA	BB	BB	AA	BB	AA	BB	AA	BB	BB	AA	AA	AA	AA	AA	BB	AA	BB	BB	AA	BB	BB	BB	BB	AA	AA	AA
1	PsCam008069_5802_162	BB	BB	BB	BB	AA	BB	BB	BB	AA	BB	AA	BB	AA	BB	BB	AA	BB	AA	AA	AA	AA	BB	BB	BB	BB	BB	BB	BB	BB	BB	BB	--	AA	BB	BB	BB	BB	AA	AA	AA	BB	AA	BB	BB	BB	BB	BB	BB
1	PsCam008074_5806_382	AA	AA	BB	AA	AA	AA	AA	AA	AA	BB	AA	AA	AA	AA	AA	AA	AA	BB	AA	BB	BB	AA	AA	AA	AA	AA	AA	AA	AA	AA	AA	BB	AA	AA	BB	AA	AA	BB	BB	BB	BB	BB	AA	BB	AA	AA	AA	AA
1	PsCam008094_5813_428	BB	BB	AA	AA	AA	BB	BB	BB	AA	BB	AA	BB	AA	BB	AA	BB	AA	AA	BB	AA	BB	BB	BB	BB	BB	BB	BB	BB	BB	BB	AA	AA	BB	BB	AA	AA	BB	BB	BB	BB	BB	AA	AA	BB	BB	BB	AA	BB
1	PsCam008104_5815_322	AA	AA	BB	AA	AA	AA	BB	AA	AA	BB	BB	BB	AA	AA	BB	AA	BB	BB	AA	BB	BB	BB	AA	BB	BB	BB	AA	AA	AA	BB	BB	AA	AA	BB	AA	BB	AA	AA	BB	BB	AA	BB	AA	AA	AA	AA	BB	AA
1	PsCam008117_5820_180	AA	AA	BB	BB	BB	BB	AA	BB	BB	AA	BB	AA	BB	BB	AA	AA	AA	BB	AA	BB	BB	BB	BB	AA	BB	BB	AA	AA	AA	AA	AA	BB	BB	AA	BB	BB	BB	BB	BB	BB	BB	BB	BB	BB	BB	BB	BB	BB
1	PsCam008124_5822_729	AA	BB	BB	BB	AA	BB	AA	BB	AA	AA	AA	BB	AA	AA	AA	AA	AA	--	AA	--	BB	BB	AA	AA	BB	BB	BB	BB	BB	AA	AA	--	AA	AA	--	BB	BB	BB	BB	BB	BB	BB	BB	BB	BB	BB	AA	AA
1	PsCam008127_5823_294	AA	BB	BB	AA	BB	AA	BB	BB	BB	BB	BB	BB	BB	AA	BB	AA	BB	BB	AA	BB	BB	BB	AA	AA	BB	AA	BB	BB	AA	BB	AA	BB	AA	BB	BB	AA	BB	--	BB	--	BB	BB	BB	BB	BB	BB	AA	BB
1	PsCam008138_5832_370	BB	AA	AA	AA	AA	BB	AA	AA	AA	BB	AA	BB	AA	BB	BB	AA	BB	AA	AA	AA	AA	BB	BB	AA	BB	AA	BB	AA	AA	AA	AA	BB	AA	BB	BB	AA	BB	AA	AA	AA	AA	AA	AA	AA	BB	AA	AA	AA
1	PsCam008160_5843_881	AA	BB	BB	BB	BB	BB	BB	AA	BB	BB	BB	BB	BB	BB	BB	BB	BB	--	BB	BB	BB	BB	AA	AA	BB	AA	BB	BB	BB	AA	BB	BB	BB	AA	AA	BB	BB	BB	--	BB	BB	BB	BB	BB	BB	BB	BB	BB
1	PsCam008198_5863_352	AA	BB	BB	BB	AA	AA	BB	BB	AA	BB	BB	BB	AA	AA	BB	AA	BB	BB	AA	BB	BB	AA	AA	AA	BB	AA	BB	AA	BB	AA	BB	BB	BB	BB	BB	AA	BB	BB	BB	BB	AA	AA	BB	BB	BB	AA	AA	BB
1	PsCam008210_5867_445	BB	BB	BB	BB	BB	BB	BB	BB	AA	BB	BB	BB	BB	BB	BB	BB	BB	BB	BB	BB	BB	BB	BB	BB	BB	BB	BB	BB	BB	BB	BB	BB	BB	BB	BB	BB	BB	--	BB	BB	BB	BB	BB	BB	BB	BB	BB	AA
1	PsCam008265_5882_1179	AA	BB	AA	BB	BB	BB	AA	AA	AA	AA	BB	AA	AA	AA	AA	BB	AA	--	BB	--	BB	BB	AA	AA	BB	AA	BB	BB	BB	AA	AA	--	AA	--	BB	AA	BB	--	--	BB	--	AA	BB	BB	BB	AA	--	AA
1	PsCam008271_5883_475	AA	AA	AA	AA	BB	AA	AA	BB	AA	AA	AA	AA	BB	AA	AA	AA	AA	AA	AA	AA	AA	AA	AA	AA	AA	AA	AA	AA	AA	AA	AA	AA	AA	AA	AA	BB	AA	AA	AA	--	BB	BB	AA	BB	AA	BB	BB	AA
1	PsCam008280_5887_110	BB	AA	AA	AA	AA	AA	AA	AA	AA	AA	AA	AA	AA	BB	AA	BB	AA	AA	BB	AA	AA	AA	AA	AA	AA	AA	AA	AA	BB	AA	AA	AA	AA	AA	AA	AA	AA	AA	AA	AA	AA	AA	AA	BB	AA	BB	AA	BB
1	PsCam008287_5891_108	AA	BB	BB	BB	AA	BB	AA	AA	AA	BB	BB	AA	AA	AA	AA	BB	AA	BB	BB	AA	AA	AA	BB	AA	BB	BB	BB	AA	BB	AA	BB	BB	AA	AA	BB	BB	AA	BB	AA	AA	BB	BB	BB	BB	AA	BB	AA	AA
1	PsCam008302_5899_1787	AA	BB	BB	BB	BB	BB	BB	AA	BB	AA	BB	AA	BB	AA	--	BB	AA	BB	BB	BB	BB	AA	AA	AA	AA	AA	BB	AA	BB	AA	BB	BB	BB	AA	BB	BB	AA	BB	BB	BB	BB	AA	AA	BB	BB	BB	BB	AA
1	PsCam008309_5906_76	AA	AA	BB	BB	BB	AA	BB	BB	BB	BB	BB	BB	BB	BB	AA	BB	AA	AA	BB	AA	BB	BB	AA	BB	BB	AA	AA	BB	BB	BB	BB	--	BB	BB	BB	BB	BB	AA	AA	AA	BB	BB	BB	BB	BB	BB	BB	BB
1	PsCam008311_5907_483	BB	BB	AA	BB	AA	BB	BB	BB	AA	BB	BB	BB	BB	AA	AA	AA	AA	BB	AA	--	--	AA	BB	BB	BB	BB	BB	BB	BB	BB	BB	BB	BB	BB	BB	BB	BB	--	--	--	BB	BB	BB	AA	AA	AA	AA	BB
1	PsCam008341_5914_574	BB	AA	AA	AA	AA	AA	BB	AA	AA	AA	AA	AA	AA	AA	AA	AA	AA	AA	AA	--	AA	AA	AA	AA	AA	AA	AA	AA	AA	AA	AA	AA	AA	AA	AA	AA	AA	BB	--	--	AA	AA	AA	AA	AA	AA	BB	AA
1	PsCam008357_5924_324	AA	AA	BB	AA	AA	AA	AA	BB	AA	AA	AA	AA	AA	AA	BB	AA	BB	AA	AA	AA	BB	BB	AA	BB	BB	AA	AA	BB	AA	BB	AA	AA	AA	AA	AA	AA	BB	BB	AA	AA	AA	AA	BB	AA	BB	AA	BB	BB
1	PsCam008366_5927_126	AA	BB	AA	AA	AA	AA	BB	BB	AA	AA	BB	AA	AA	AA	AA	AA	AA	BB	AA	BB	AA	AA	BB	AA	BB	BB	BB	AA	AA	AA	AA	BB	AA	AA	BB	AA	BB	BB	BB	BB	BB	AA	AA	AA	AA	AA	AA	BB
1	PsCam008368_5928_355	AA	BB	AA	BB	BB	AA	BB	BB	BB	AA	BB	BB	BB	AA	BB	BB	BB	BB	BB	BB	BB	BB	BB	BB	BB	AA	BB	BB	BB	BB	BB	BB	BB	AA	BB	BB	AA	BB	BB	BB	BB	BB	BB	AA	BB	BB	BB	AA
1	PsCam008383_5930_198	AA	AA	AA	AA	BB	AA	BB	BB	BB	BB	BB	BB	BB	AA	BB	AA	BB	AA	AA	AA	BB	BB	AA	AA	--	AA	AA	BB	BB	BB	BB	AA	BB	BB	AA	BB	AA	AA	AA	AA	AA	BB	AA	AA	AA	AA	AA	BB
1	PsCam008392_5934_81	BB	BB	AA	AA	AA	BB	AA	AA	BB	AA	BB	AA	BB	AA	AA	BB	AA	AA	BB	--	AA	BB	BB	BB	BB	BB	BB	BB	AA	BB	AA	BB	BB	BB	BB	AA	AA	AA	AA	AA	AA	AA	AA	AA	AA	BB	BB	AA
1	PsCam008421_5943_306	AA	BB	BB	BB	BB	BB	AA	BB	AA	BB	AA	BB	AA	BB	BB	BB	BB	BB	BB	AA	BB	BB	AA	BB	AA	AA	BB	BB	BB	BB	BB	AA	AA	AA	AA	BB	BB	BB	AA	BB	AA	BB	BB	BB	BB	BB	BB	AA
1	PsCam008462_5960_51	AA	AA	AA	AA	BB	AA	AA	AA	BB	AA	AA	AA	BB	AA	AA	AA	AA	AA	AA	AA	BB	AA	AA	AA	AA	AA	AA	AA	AA	AA	AA	AA	AA	AA	AA	BB	AA	AA	AA	AA	AA	BB	AA	AA	AA	BB	AA	AA
1	PsCam008489_5972_279	BB	AA	AA	BB	AA	AA	AA	AA	AA	AA	BB	BB	AA	AA	BB	BB	BB	AA	BB	AA	AA	AA	AA	BB	AA	AA	AA	AA	BB	BB	BB	AA	AA	AA	AA	AA	AA	AA	AA	AA	AA	AA	AA	AA	AA	BB	AA	BB
1	PsCam008493_5974_226	AA	AA	AA	AA	BB	AA	AA	AA	AA	AA	BB	AA	BB	AA	AA	AA	AA	AA	AA	AA	AA	AA	AA	AA	AA	AA	AA	AA	AA	AA	AA	AA	BB	AA	AA	AA	AA	AA	AA	AA	AA	BB	AA	AA	AA	AA	AA	AA
1	PsCam008530_5987_206	AA	BB	BB	BB	BB	BB	BB	BB	BB	AA	AA	BB	BB	AA	BB	BB	BB	BB	BB	BB	AA	BB	BB	BB	BB	BB	BB	BB	BB	BB	BB	BB	AA	AA	BB	BB	BB	AA	BB	BB	BB	AA	BB	BB	BB	AA	BB	AA
1	PsCam008552_5995_211	BB	AA	AA	AA	AA	AA	AA	BB	BB	AA	BB	BB	AA	BB	AA	BB	AA	BB	BB	BB	AA	AA	AA	BB	AA	AA	AA	AA	AA	AA	AA	AA	BB	AA	BB	BB	AA	BB	BB	BB	BB	AA	AA	AA	AA	AA	AA	AA
1	PsCam008586_6012_467	BB	AA	BB	AA	AA	AA	AA	AA	AA	BB	AA	BB	AA	BB	AA	BB	AA	--	BB	BB	AA	AA	BB	AA	AA	AA	AA	AA	AA	AA	BB	AA	AA	BB	AA	AA	AA	AA	BB	AA	AA	AA	BB	BB	BB	AA	AA	AA
1	PsCam008590_6015_353	AA	BB	AA	BB	BB	BB	AA	BB	AA	BB	BB	AA	AA	BB	AA	BB	AA	AA	BB	BB	BB	AA	AA	AA	BB	BB	BB	AA	AA	BB	BB	BB	BB	BB	BB	AA	BB	BB	BB	BB	AA	BB	BB	AA	AA	BB	AA	BB
1	PsCam008611_6023_77	AA	BB	AA	BB	BB	AA	AA	AA	BB	AA	AA	AA	BB	AA	BB	BB	BB	BB	BB	BB	BB	AA	AA	BB	AA	AA	AA	BB	BB	AA	AA	BB	BB	AA	AA	BB	AA	BB	BB	BB	AA	BB	AA	BB	AA	AA	AA	AA
1	PsCam008613_6025_271	BB	BB	AA	BB	AA	BB	AA	BB	BB	AA	AA	BB	BB	AA	AA	AA	AA	AA	AA	AA	BB	AA	AA	BB	BB	BB	BB	AA	AA	BB	AA	BB	BB	AA	BB	BB	AA	BB	AA	AA	AA	BB	BB	AA	AA	BB	BB	BB
1	PsCam008657_6040_214	BB	BB	AA	AA	AA	BB	AA	AA	AA	AA	BB	AA	AA	BB	AA	AA	AA	AA	AA	AA	BB	AA	AA	BB	BB	BB	BB	AA	AA	BB	AA	AB	AA	BB	BB	AA	BB	AA	AA	AA	AA	BB	AA	AA	AA	AA	AA	AA
1	PsCam008693_6054_3372	AA	BB	BB	BB	BB	BB	AA	BB	BB	BB	BB	BB	BB	AA	AA	BB	AA	AA	BB	AA	AA	BB	BB	AA	BB	BB	BB	BB	BB	BB	BB	AA	BB	BB	BB	BB	BB	AA	AA	AA	AA	AA	BB	BB	BB	BB	BB	BB
1	PsCam008697_6056_67	BB	AA	AA	BB	--	BB	AA	AA	BB	BB	AA	BB	BB	BB	BB	BB	BB	AA	BB	AA	AA	BB	BB	AA	AA	AA	AA	BB	AA	AA	BB	AA	BB	BB	AA	BB	AA	AA	AA	AA	AA	BB	BB	AA	AA	BB	AA	BB
1	PsCam008791_6092_355	BB	AA	AA	AA	AA	AA	AA	AA	AA	BB	AA	AA	AA	AA	AA	AA	AA	AA	AA	AA	AA	AA	BB	AA	AA	AA	AA	AA	AA	AA	AA	AA	AA	AA	AA	AA	AA	AA	AA	AA	AA	AA	AA	AA	AA	AA	AA	AA
1	PsCam008818_6104_110	BB	BB	BB	BB	AA	BB	BB	BB	AA	BB	BB	BB	AA	BB	BB	BB	BB	AA	BB	AA	BB	BB	BB	AA	BB	BB	BB	BB	BB	BB	BB	BB	BB	BB	AA	BB	BB	BB	AA	AA	AA	AA	BB	BB	BB	BB	BB	AA
1	PsCam008824_6107_463	BB	AA	AA	AA	BB	AA	BB	BB	BB	BB	BB	AA	BB	BB	AA	BB	AA	AA	BB	AA	AA	AA	BB	AA	AA	AA	AA	AA	AA	AA	AA	AA	BB	BB	AA	BB	BB	BB	AA	AA	AA	AA	BB	BB	AA	BB	BB	AA
1	PsCam008838_6114_356	BB	AA	AA	AA	BB	AA	AA	BB	BB	BB	BB	BB	BB	AA	AA	BB	AA	AA	BB	AA	AA	AA	BB	AA	BB	BB	BB	AA	AA	AA	BB	AA	BB	BB	AA	BB	BB	AA	AA	AA	AA	AA	BB	AA	AA	BB	BB	BB
1	PsCam008839_6115_125	AA	BB	AA	BB	AA	AB	AA	AA	BB	AA	AA	AA	BB	AA	--	BB	AA	BB	BB	BB	BB	AA	AA	AA	AA	AA	BB	AA	AA	AA	AA	BB	BB	AA	BB	BB	AA	BB	BB	BB	BB	BB	AA	AA	AA	AA	AA	BB
1	PsCam008864_6120_122	AA	BB	AA	AA	AA	AA	AA	AA	BB	AA	AA	AA	BB	AA	AA	AA	AA	BB	AA	BB	BB	AA	AA	AA	AA	AA	BB	AA	AA	AA	AA	BB	AA	AA	AA	AA	AA	BB	BB	BB	BB	AA	AA	AA	AA	AA	BB	AA
1	PsCam008924_6144_3993	BB	AA	AA	AA	AA	AA	BB	AA	AA	AA	AA	AA	AA	AA	BB	AA	BB	BB	AA	AA	AA	AA	AA	AA	AA	AA	AA	AA	AA	BB	AA	AA	AA	AA	BB	AA	BB	BB	AA	--	AA	AA	BB	AA	AA	AA	AA	AA
1	PsCam008952_6157_107	AA	AA	AA	AA	BB	AA	AA	AA	BB	AA	AA	AA	BB	BB	AA	AA	AA	AA	AA	AA	AA	AA	BB	AA	AA	AA	AA	AA	AA	AA	AA	AA	BB	BB	AA	BB	AA	AA	AA	AA	AA	AA	BB	AA	AA	BB	AA	BB
1	PsCam009026_6178_380	BB	BB	BB	BB	BB	BB	BB	BB	BB	BB	AA	BB	BB	BB	BB	BB	BB	BB	BB	BB	BB	BB	BB	BB	BB	BB	BB	BB	BB	BB	BB	BB	BB	BB	BB	--	BB	AA	BB	BB	BB	AA	BB	BB	BB	BB	BB	BB
1	PsCam009049_6183_241	AA	AA	AA	AA	AA	AA	AA	AA	BB	AA	BB	AA	BB	AA	AA	AA	AA	AA	AA	AA	AA	AA	AA	AA	AA	AA	AA	AA	AA	AA	AA	AA	AA	AA	AA	AA	AA	AA	AA	AA	AA	AA	AA	AA	AA	AA	AA	AA
1	PsCam009056_6186_116	AA	BB	BB	AA	AA	BB	AA	AA	BB	AA	AA	BB	AA	BB	AA	AA	AA	AA	AA	AA	AA	AA	AA	AA	AA	BB	BB	AA	AA	AA	AA	AA	AA	AA	BB	AA	AA	AA	AA	AA	AA	AA	AA	BB	AA	AA	AA	BB
1	PsCam009085_6195_312	AA	BB	BB	BB	BB	BB	BB	BB	BB	BB	BB	BB	BB	BB	BB	BB	BB	--	BB	--	BB	BB	BB	BB	BB	BB	BB	BB	AA	BB	BB	BB	BB	BB	BB	BB	BB	BB	--	--	BB	BB	BB	BB	BB	AA	BB	BB
1	PsCam009088_6197_102	BB	BB	AA	BB	BB	BB	AA	BB	BB	AA	BB	BB	BB	BB	AA	BB	AA	BB	BB	BB	BB	AA	BB	AA	BB	BB	BB	BB	AA	AA	AA	BB	BB	AA	BB	BB	BB	AA	BB	BB	BB	BB	BB	BB	BB	BB	AA	BB
1	PsCam009153_6223_232	BB	AA	BB	AA	AA	AA	AA	AA	AA	BB	AA	AA	AA	BB	AA	AA	AA	AA	AA	AA	AA	AA	BB	BB	AA	AA	AA	AA	BB	BB	AA	AA	AA	BB	AA	AA	BB	AA	AA	AA	AA	AA	AA	AA	AA	AA	AA	AA
1	PsCam009193_6235_34	AA	BB	AA	AA	BB	BB	AA	AA	BB	BB	BB	BB	BB	BB	AA	BB	AA	AA	BB	AA	AA	AA	AA	AA	BB	BB	BB	AA	BB	BB	AA	BB	AA	AA	AA	BB	AA	AA	AA	AA	AA	AA	BB	AA	BB	BB	BB	BB
1	PsCam009229_6249_120	BB	AA	AA	BB	BB	BB	BB	AA	BB	BB	AA	AA	AA	BB	BB	AA	BB	AA	AA	AA	BB	BB	AA	BB	AA	AA	AA	BB	AA	AA	AA	BB	AA	BB	AA	BB	BB	BB	AA	BB	BB	BB	AA	AA	AA	AA	BB	AA
1	PsCam009259_6257_140	AA	BB	BB	AA	BB	BB	AA	BB	AA	AA	AA	AA	AA	AA	BB	AA	BB	--	AA	BB	AA	BB	AA	BB	AA	AA	BB	AA	AA	BB	AA	BB	BB	AA	BB	BB	AA	BB	BB	BB	BB	AA	BB	BB	AA	BB	AA	AA
1	PsCam009334_6279_271	BB	BB	BB	AA	AA	AA	BB	AA	AA	BB	AA	AA	AA	BB	AA	BB	AA	BB	BB	AA	AA	AA	BB	AA	AA	AA	AA	AA	AA	AA	AA	BB	AA	BB	BB	AA	AA	BB	AA	AA	BB	AA	BB	BB	BB	AA	AA	BB
1	PsCam009353_6283_85	BB	BB	AA	AA	BB	BB	BB	AA	BB	BB	AA	BB	BB	BB	BB	AA	BB	BB	AA	BB	BB	AA	BB	AA	BB	BB	BB	AA	AA	BB	BB	BB	BB	BB	BB	BB	BB	AA	BB	BB	BB	BB	BB	BB	AA	BB	BB	BB
1	PsCam009382_6288_192	BB	BB	BB	AA	BB	AA	BB	BB	BB	AA	BB	BB	BB	BB	BB	AA	BB	BB	AA	BB	AA	BB	BB	BB	BB	BB	BB	BB	AA	BB	AA	AA	BB	AA	BB	BB	BB	BB	BB	BB	BB	AA	AA	AA	AA	BB	BB	BB
1	PsCam009383_6289_347	AA	AA	AA	AA	BB	AA	AA	AA	BB	AA	AA	AA	BB	AA	AA	AA	AA	AA	AA	AA	AA	BB	AA	AA	AA	AA	AA	AA	AA	AA	AA	AA	AA	AA	AA	AA	AA	AA	AA	AA	AA	AA	AA	AA	BB	AA	AA	AA
1	PsCam009474_6312_82	BB	BB	AA	AA	BB	AA	BB	BB	BB	BB	BB	BB	BB	BB	BB	BB	BB	BB	BB	BB	BB	BB	BB	BB	BB	BB	BB	BB	AA	BB	AA	BB	BB	AA	BB	BB	BB	BB	--	--	BB	AA	BB	BB	BB	BB	BB	BB
1	PsCam009496_6325_1588	AA	AA	AA	BB	AA	AA	AA	AA	BB	BB	BB	AA	BB	AA	AA	AA	AA	AA	AA	AA	BB	AA	AA	AA	AA	AA	AA	AA	BB	BB	BB	BB	BB	AA	AA	BB	AA	AA	AA	AA	BB	BB	AA	AA	AA	BB	BB	AA
1	PsCam009497_6326_813	BB	AA	AA	AA	BB	AA	AA	BB	BB	AA	BB	BB	BB	BB	--	BB	AA	BB	BB	BB	AA	BB	AA	AA	BB	BB	BB	BB	AA	AA	AA	BB	AA	AA	AA	AA	BB	BB	BB	AA	AA	AA	BB	AA	BB	AA	AA	AA
1	PsCam009501_6329_407	AA	BB	AA	AA	AA	BB	AA	BB	AA	AA	AA	AA	AA	AA	AA	BB	AA	BB	BB	BB	AA	AA	AA	AA	BB	BB	BB	BB	AA	AA	BB	BB	AA	AA	AA	AA	AA	BB	BB	BB	AA	BB	AA	BB	BB	BB	AA	AA
1	PsCam009503_6330_1351	BB	AA	AA	AA	AA	AA	BB	AA	AA	BB	BB	AA	AA	BB	BB	AA	BB	AA	AA	AA	AA	BB	BB	AA	BB	AA	BB	AA	AA	AA	AA	AA	AA	BB	AA	AA	BB	AA	AA	AA	BB	AA	AA	BB	BB	AA	BB	AA
1	PsCam009507_6334_2353	BB	BB	BB	AA	BB	AA	BB	BB	BB	BB	AA	BB	BB	BB	AA	BB	AA	AA	BB	AA	AA	BB	AA	AA	AA	AA	AA	BB	AA	AA	BB	BB	AA	BB	BB	BB	AA	AA	AA	AA	AA	AA	BB	AA	BB	BB	AA	BB
1	PsCam009508_6335_550	BB	BB	BB	AA	AA	AA	BB	BB	AA	BB	BB	BB	BB	BB	BB	BB	BB	BB	BB	AA	AA	BB	BB	BB	BB	BB	BB	BB	BB	BB	BB	BB	BB	BB	BB	BB	BB	BB	AA	AA	BB	BB	BB	BB	BB	BB	BB	BB
1	PsCam009509_6336_655	AA	BB	AA	BB	BB	BB	AA	AA	BB	AA	BB	BB	BB	AA	AA	BB	AA	BB	BB	BB	BB	BB	AA	AA	AA	BB	BB	BB	BB	AA	BB	BB	BB	BB	AA	BB	AA	AA	BB	BB	BB	BB	AA	BB	AA	BB	AA	AA
1	PsCam009513_6340_162	AA	BB	AA	AA	BB	BB	AA	BB	BB	AA	BB	BB	BB	AA	AA	AA	AA	BB	AA	BB	BB	BB	AA	AA	AA	AA	BB	BB	AA	AA	BB	BB	BB	AA	BB	BB	AA	BB	AA	--	BB	BB	BB	BB	BB	AA	BB	BB
1	PsCam009516_6343_1694	AA	BB	AA	AA	BB	BB	BB	AA	AA	AA	BB	AA	BB	BB	BB	BB	BB	BB	BB	BB	BB	AA	BB	BB	AA	AA	BB	AA	AA	BB	AA	BB	AA	AA	AA	AA	AA	BB	BB	BB	BB	BB	AA	AA	AA	AA	BB	AA
1	PsCam009518_6344_972	BB	AA	AA	AA	AA	AA	AA	AA	AA	AA	AA	AA	AA	BB	BB	AA	BB	AA	AA	AA	AA	BB	BB	AA	AA	AA	AA	AA	AA	BB	AA	AA	AA	AA	AA	AA	AA	AA	AA	AA	AA	AA	AA	AA	AA	AA	AA	AA
1	PsCam009519_6345_2388	BB	AA	AA	AA	BB	AA	AA	BB	BB	AA	AA	AA	BB	BB	AA	BB	AA	AA	BB	AA	AA	BB	AA	AA	AA	BB	AA	BB	AA	AA	BB	AA	BB	BB	BB	BB	AA	AA	AA	AA	AA	AA	BB	AA	BB	AA	BB	BB
1	PsCam009521_6347_2877	AA	AA	BB	BB	AA	AA	BB	BB	AA	BB	AA	BB	AA	BB	BB	AA	BB	AA	AA	AA	AA	AA	AA	AA	AA	AA	AA	AA	BB	AA	BB	AA	AA	AA	AA	BB	BB	AA	AA	AA	AA	AA	BB	AA	BB	AA	AA	BB
1	PsCam009523_6349_2979	BB	AA	AA	AA	BB	AA	BB	AA	BB	AA	AA	BB	BB	BB	BB	BB	BB	AA	BB	AA	BB	AA	BB	AA	BB	BB	AA	AA	AA	BB	BB	AA	BB	AA	BB	BB	BB	BB	AA	AA	BB	BB	AA	BB	AA	BB	AA	AA
1	PsCam009528_6352_4361	AA	BB	BB	BB	BB	BB	BB	BB	BB	BB	BB	BB	BB	BB	BB	BB	BB	BB	BB	BB	BB	BB	BB	BB	BB	BB	BB	BB	BB	BB	BB	BB	BB	BB	BB	BB	BB	BB	BB	BB	BB	BB	BB	BB	BB	BB	BB	BB
1	PsCam009530_6353_1704	AA	AA	BB	AA	BB	AA	AA	BB	BB	AA	BB	AA	BB	AA	BB	BB	BB	AA	BB	AA	AA	BB	AA	BB	AA	AA	AA	AA	AA	BB	AA	AA	AA	AA	AA	AA	AA	AA	BB	AA	AA	AA	BB	BB	AA	AA	AA	BB
1	PsCam009531_6354_1745	BB	AA	AA	AA	AA	AA	AA	AA	AA	AA	AA	BB	AA	AA	AA	AA	AA	AA	AA	AA	AA	AA	AA	AA	AA	AA	AA	AA	AA	AA	AA	AA	AA	AA	AA	AA	AA	AA	AA	AA	AA	AA	AA	AA	AA	AA	AA	AA
1	PsCam009532_6355_632	BB	AA	AA	AA	AA	--	AA	BB	BB	AA	AA	AA	AA	AA	AA	BB	AA	AA	BB	AA	BB	BB	BB	AA	BB	AA	BB	BB	AA	AA	AA	AA	BB	BB	BB	AA	BB	BB	AA	AA	AA	AA	BB	BB	BB	BB	AA	AA
1	PsCam009535_6358_942	AA	AA	AA	BB	AA	BB	AA	BB	AA	BB	BB	BB	AA	AA	AA	BB	AA	BB	BB	BB	AA	AA	BB	AA	BB	BB	BB	AA	AA	AA	AA	AA	AA	AA	AA	AA	AA	BB	BB	BB	BB	AA	AA	BB	AA	AA	AA	AA
1	PsCam009539_6360_721	BB	AA	AA	AA	AA	AA	AA	AA	AA	AA	AA	AA	AA	AA	BB	AA	BB	AA	AA	AA	AA	BB	AA	BB	AA	AA	AA	BB	AA	AA	AA	AA	AA	AA	AA	AA	AA	AA	AA	AA	AA	AA	AA	AA	AA	AA	AA	AA
1	PsCam009542_6362_1386	BB	BB	BB	BB	AA	BB	BB	BB	AA	BB	BB	BB	AA	BB	BB	BB	BB	BB	BB	BB	BB	AA	BB	BB	BB	BB	BB	AA	BB	BB	BB	BB	AA	BB	BB	AA	BB	BB	BB	BB	BB	BB	AA	AA	BB	BB	AA	AA
1	PsCam009546_6365_144	BB	BB	AA	BB	AA	BB	BB	AA	AA	BB	BB	BB	AA	BB	BB	AA	BB	AA	AA	BB	BB	BB	AA	BB	BB	BB	BB	BB	BB	BB	AA	--	AA	BB	BB	BB	BB	BB	BB	--	BB	BB	AA	BB	BB	BB	BB	AA
1	PsCam009559_6374_873	BB	AA	AA	AA	AA	AA	AA	AA	AA	AA	AA	AA	AA	AA	AA	AA	AA	AA	AA	AA	AA	AA	AA	AA	AA	AA	AA	AA	AA	AA	AA	AA	AA	AA	AA	AA	AA	AA	AA	AA	AA	AA	AA	AA	AA	AA	AA	AA
1	PsCam009560_6375_2289	BB	BB	AA	AA	AA	BB	BB	BB	AA	BB	BB	AA	BB	BB	BB	BB	BB	BB	BB	BB	BB	AA	BB	BB	BB	BB	BB	BB	AA	BB	AA	BB	AA	BB	BB	BB	BB	BB	BB	BB	BB	BB	BB	BB	BB	AA	AA	AA
1	PsCam009568_6380_961	AA	BB	BB	BB	AA	BB	BB	BB	AA	BB	BB	BB	AA	AA	BB	BB	BB	BB	BB	AA	BB	BB	BB	AA	BB	BB	BB	BB	BB	AA	BB	AB	AA	BB	BB	BB	BB	BB	AA	--	BB	BB	AA	BB	BB	BB	BB	BB
1	PsCam009574_6383_947	AA	BB	AA	BB	BB	BB	BB	BB	BB	AA	BB	AA	BB	AA	AA	BB	AA	BB	BB	BB	BB	BB	BB	BB	BB	BB	BB	BB	AA	BB	BB	BB	BB	BB	BB	BB	BB	BB	BB	BB	BB	BB	AA	BB	BB	BB	BB	BB
1	PsCam009577_6385_812	BB	BB	AA	BB	AA	BB	BB	BB	AA	BB	AA	AA	AA	BB	BB	BB	BB	AA	BB	AA	BB	AA	BB	BB	BB	BB	BB	BB	BB	BB	AA	BB	AA	AA	AA	BB	BB	AA	AA	AA	AA	BB	AA	BB	BB	BB	BB	BB
1	PsCam009583_6388_130	AA	AA	AA	BB	AA	AA	AA	BB	AA	AA	AA	BB	BB	BB	BB	AA	BB	AA	AA	AA	AA	AA	AA	AA	AA	AA	AA	AA	BB	BB	AA	AA	BB	AA	AA	BB	BB	AA	AA	AA	AA	AA	BB	BB	AA	AA	AA	AA
1	PsCam009587_6391_2125	AA	AA	BB	AA	BB	AA	BB	AA	BB	AA	AA	AA	BB	AA	BB	AA	BB	BB	AA	BB	BB	AA	AA	BB	AA	AA	AA	AA	AA	BB	AA	AA	BB	AA	AA	BB	AA	BB	BB	BB	AA	BB	BB	BB	AA	BB	BB	AA
1	PsCam009588_6392_306	BB	AA	BB	AA	AA	AA	AA	AA	AA	BB	AA	BB	AA	BB	AA	AA	AA	BB	AA	BB	AA	AA	BB	AA	AA	AA	AA	AA	AA	AA	BB	AA	AA	BB	BB	AA	AA	AA	BB	BB	AA	AA	BB	AA	BB	AA	AA	AA
1	PsCam009590_6394_234	BB	BB	BB	BB	AA	BB	BB	BB	AA	BB	BB	BB	AA	BB	BB	BB	BB	BB	BB	BB	BB	BB	BB	BB	AA	BB	AA	BB	BB	BB	BB	AA	AA	BB	BB	AA	BB	BB	BB	BB	AA	--	BB	AA	BB	AA	BB	AA
1	PsCam009592_6396_140	BB	AA	AA	BB	AA	BB	AA	AA	AA	AA	AA	AA	AA	AA	AA	AA	AA	AA	AA	AA	BB	AA	AA	AA	AA	AA	AA	AA	AA	AA	BB	AA	BB	AA	AA	AA	AA	AA	AA	AA	AA	BB	AA	AA	AA	AA	AA	AA
1	PsCam009594_6398_1595	AA	AA	BB	AA	BB	AA	BB	AA	BB	AA	AA	BB	BB	BB	BB	BB	BB	BB	BB	BB	AA	AA	AA	BB	AA	--	BB	AA	AA	BB	AA	AA	BB	BB	AA	AA	AA	BB	BB	BB	BB	AA	AA	AA	AA	AA	AA	BB
1	PsCam009595_6399_763	AA	BB	AA	BB	AA	BB	AA	AA	AA	AA	BB	AA	BB	AA	AA	BB	AA	BB	BB	BB	BB	AA	AA	AA	BB	AA	BB	BB	BB	AA	BB	BB	AA	BB	BB	BB	BB	BB	BB	BB	--	AA	BB	BB	BB	BB	BB	AA
1	PsCam009600_6403_1488	BB	BB	AA	AA	AA	AA	BB	AA	AA	AA	AA	AA	AA	BB	BB	AA	BB	AA	AA	AA	AA	AA	AA	AA	BB	AA	BB	AA	AA	AA	AA	AA	AA	AA	AA	AA	AA	AA	AA	AA	AA	AA	AA	AA	AA	AA	BB	AA
1	PsCam009602_6404_1379	AA	AA	BB	BB	BB	BB	AA	BB	BB	BB	BB	BB	BB	BB	BB	BB	BB	BB	BB	AA	BB	AA	BB	BB	BB	BB	BB	BB	BB	BB	BB	BB	BB	BB	BB	BB	BB	AA	AA	AA	BB	BB	BB	AA	BB	BB	BB	BB
1	PsCam009604_6406_745	BB	AA	AA	AA	AA	AA	AA	AA	AA	AA	AA	AA	AA	AA	AA	AA	AA	AA	AA	AA	AA	AA	AA	AA	AA	AA	AA	AA	AA	AA	AA	AA	AA	AA	AA	AA	AA	AA	AA	AA	AA	AA	AA	AA	AA	AA	AA	AA
1	PsCam009605_6407_1334	BB	BB	AA	--	AA	--	BB	AA	AA	AA	AA	--	AA	AA	AA	AA	AA	AA	AA	AA	AA	AA	AA	AA	AA	BB	AA	AA	AA	AA	AA	BB	AA	AA	BB	AA	AA	AA	AA	AA	AA	AA	AA	AA	AA	AA	BB	AA
1	PsCam009607_6409_583	BB	AA	AA	AA	AA	AA	AA	AA	AA	BB	AA	BB	AA	AA	BB	AA	BB	AA	AA	AA	AA	BB	BB	BB	BB	BB	BB	BB	BB	BB	BB	AA	AA	BB	AA	AA	BB	AA	AA	AA	BB	AA	AA	BB	BB	AA	AA	AA
1	PsCam009612_6413_343	AA	BB	AA	BB	BB	BB	AA	BB	BB	BB	AA	BB	BB	AA	AA	BB	AA	BB	BB	BB	BB	BB	BB	BB	BB	BB	BB	AA	BB	BB	AA	BB	BB	BB	BB	BB	BB	--	BB	BB	BB	AA	AA	BB	BB	BB	AA	BB
1	PsCam009613_6414_932	BB	AA	AA	AA	AA	AA	BB	AA	BB	AA	BB	AA	BB	BB	AA	AA	AA	AA	AA	--	AA	AA	BB	AA	BB	BB	AA	AA	AA	AA	AA	AA	AA	BB	AA	AA	AA	AA	AA	--	BB	AA	AA	AA	AA	AA	AA	BB
1	PsCam009616_6416_2012	BB	AA	AA	AA	AA	BB	AA	BB	AA	BB	AA	BB	BB	AA	AA	BB	AA	BB	BB	AA	AA	BB	AA	BB	AA	AA	AA	BB	AA	AA	AA	BB	BB	AA	BB	AA	AA	BB	AA	AA	AA	BB	AA	AA	BB	AA	AA	AA
1	PsCam009619_6418_351	AA	AA	BB	BB	AA	BB	AA	BB	BB	AA	AA	BB	BB	AA	AA	AA	AA	AA	AA	AA	AA	AA	AA	AA	AA	AA	AA	AA	BB	AA	AA	AA	AA	AA	AA	AA	AA	AA	AA	AA	AA	AA	AA	AA	AA	AA	BB	AA
1	PsCam009620_6419_750	AA	BB	BB	BB	BB	BB	BB	BB	BB	BB	AA	BB	BB	BB	BB	BB	BB	BB	BB	BB	BB	BB	BB	BB	BB	BB	BB	BB	BB	BB	BB	BB	BB	AA	BB	BB	BB	BB	BB	BB	BB	BB	BB	BB	BB	BB	BB	AA
1	PsCam009624_6422_3104	BB	AA	AA	BB	BB	AB	AA	BB	BB	AA	AA	AA	BB	AA	BB	AA	BB	BB	AA	BB	AA	AA	AA	AA	AA	AA	AA	BB	AA	AA	AA	AA	BB	AA	AA	AA	AA	BB	BB	BB	BB	BB	BB	BB	BB	BB	BB	BB
1	PsCam009634_6431_1700	AA	AA	AA	AA	AA	BB	AA	BB	BB	BB	AA	AA	AA	BB	AA	BB	AA	BB	BB	BB	AA	BB	AA	AA	AA	BB	BB	BB	BB	AA	AA	AA	BB	AA	AA	BB	BB	AA	AA	AA	BB	AA	AA	BB	AA	BB	BB	AA
1	PsCam009635_6432_1118	AA	AA	AA	AA	BB	BB	AA	BB	BB	AA	AA	AA	BB	BB	AA	AA	AA	AA	AA	AA	BB	BB	BB	AA	AA	AA	AA	BB	AA	AA	AA	AA	BB	AA	AA	BB	BB	AA	AA	AA	AA	BB	BB	BB	BB	AA	BB	AA
1	PsCam009638_6434_591	BB	AA	BB	BB	BB	AA	AA	AA	AA	AA	AA	BB	AA	BB	BB	AA	BB	BB	AA	BB	BB	BB	BB	BB	AA	AA	AA	BB	AA	BB	AA	AA	BB	AA	BB	BB	BB	BB	BB	BB	BB	BB	AA	AA	BB	BB	AA	AA
1	PsCam009639_6435_1681	BB	BB	BB	BB	BB	BB	BB	AA	BB	BB	AA	BB	BB	BB	BB	AA	BB	AA	AA	AA	BB	BB	BB	AA	BB	AA	BB	BB	AA	AA	BB	AA	BB	BB	AA	BB	BB	AA	AA	AA	BB	BB	BB	BB	BB	AA	BB	BB
1	PsCam009642_6438_972	AA	BB	AA	AA	BB	AA	AA	BB	BB	BB	AA	AA	BB	AA	AA	AA	AA	BB	AA	BB	AA	BB	AA	AA	BB	BB	BB	BB	AA	AA	BB	BB	BB	BB	BB	BB	AA	BB	BB	BB	AA	AA	BB	AA	BB	AA	BB	AA
1	PsCam009643_6439_2820	BB	AA	BB	BB	AA	AA	BB	BB	AA	BB	AA	BB	AA	BB	BB	AA	BB	AA	AA	--	AA	AA	BB	BB	AA	BB	AA	AA	BB	BB	AA	AA	AA	AA	AA	AA	BB	AA	--	--	AA	AA	AA	AA	AA	AA	AA	AA
1	PsCam009644_6440_2619	AA	AA	BB	AA	AA	AA	AA	BB	BB	AA	AA	AA	BB	BB	AA	AA	AA	AA	AA	AA	AA	AA	BB	AA	BB	BB	AA	AA	AA	AA	AA	AA	BB	AA	AA	BB	AA	AA	AA	AA	AA	AA	BB	BB	BB	BB	AA	AA
1	PsCam009645_6441_543	BB	AA	AA	AA	AA	AA	BB	AA	AA	AA	AA	AA	AA	AA	BB	AA	BB	AA	AA	AA	AA	AA	BB	AA	AA	AA	AA	AA	AA	AA	AA	AA	AA	BB	AA	AA	AA	AA	AA	AA	AA	AA	AA	AA	AA	AA	AA	AA
1	PsCam009646_6442_6106	AA	BB	BB	BB	BB	AA	BB	BB	BB	BB	BB	BB	BB	BB	BB	BB	BB	BB	BB	BB	AA	BB	BB	BB	BB	AA	AA	BB	BB	BB	BB	BB	BB	BB	BB	BB	BB	BB	BB	BB	BB	AA	BB	BB	BB	BB	BB	BB
1	PsCam009647_6443_2980	AA	BB	BB	BB	BB	BB	BB	BB	BB	BB	BB	BB	BB	BB	BB	BB	BB	BB	BB	BB	AA	BB	BB	BB	BB	BB	BB	BB	BB	BB	BB	BB	BB	BB	BB	BB	BB	BB	BB	BB	BB	AA	BB	BB	BB	BB	BB	BB
1	PsCam009657_6452_540	AA	BB	AA	AA	BB	BB	AA	AA	AA	BB	BB	AA	BB	AA	AA	BB	AA	BB	BB	--	BB	AA	BB	AA	BB	BB	BB	AA	AA	AA	AA	BB	BB	BB	BB	BB	BB	--	BB	BB	BB	BB	AA	BB	AA	BB	BB	AA
1	PsCam009661_6456_724	AA	BB	BB	BB	BB	BB	BB	BB	BB	AA	BB	BB	BB	AA	BB	BB	BB	BB	BB	BB	BB	BB	BB	BB	BB	BB	BB	BB	BB	BB	BB	BB	BB	AA	BB	BB	AA	BB	BB	BB	BB	BB	BB	AA	BB	BB	BB	AA
1	PsCam009662_6457_418	AA	AA	AA	BB	BB	BB	BB	BB	BB	BB	AA	BB	BB	BB	BB	BB	BB	BB	BB	BB	BB	BB	BB	BB	BB	BB	BB	BB	BB	BB	BB	BB	BB	AA	BB	BB	BB	BB	BB	BB	BB	BB	BB	BB	BB	BB	BB	BB
1	PsCam009664_6458_259	AA	BB	AA	BB	BB	BB	BB	AA	BB	AA	BB	BB	BB	AA	BB	BB	BB	AA	BB	BB	AA	BB	AA	AA	AA	AA	AA	BB	AA	AA	AA	AA	BB	AA	AA	AA	BB	AA	BB	BB	BB	BB	AA	AA	AA	AA	BB	BB
1	PsCam009671_6463_121	BB	BB	AA	AA	BB	AA	BB	BB	AA	BB	AA	AA	BB	BB	BB	BB	BB	AA	BB	BB	BB	BB	BB	BB	BB	BB	BB	BB	AA	BB	BB	BB	BB	BB	AA	BB	BB	AA	BB	AA	BB	BB	BB	BB	BB	BB	AA	AA
1	PsCam009675_6466_749	BB	BB	AA	BB	BB	BB	AA	BB	AA	BB	BB	BB	BB	BB	AA	BB	AA	BB	BB	BB	BB	BB	BB	AA	BB	BB	BB	BB	BB	BB	BB	BB	BB	BB	BB	BB	BB	BB	BB	BB	BB	BB	BB	BB	BB	BB	BB	BB
1	PsCam009677_6467_805	BB	AA	BB	BB	BB	BB	BB	BB	BB	AA	AA	BB	BB	AA	AA	BB	AA	BB	BB	BB	BB	AA	BB	AA	AA	AA	AA	AA	BB	AA	BB	AA	BB	AA	AA	BB	AA	BB	BB	BB	BB	BB	AA	BB	AA	BB	AA	BB
1	PsCam009680_6470_1967	AA	BB	AA	AA	AA	AA	AA	AA	AA	AA	BB	AA	AA	AA	AA	AA	AA	AA	AA	AA	AA	AA	AA	AA	AA	AA	AA	AA	AA	AA	AA	AB	AA	AA	AA	AA	AA	BB	AA	AA	AA	AA	AA	AA	AA	AA	AA	AA
1	PsCam009681_6471_2303	BB	AA	AA	AA	AA	AA	AA	AA	AA	BB	AA	AA	AA	AA	BB	AA	BB	AA	AA	AA	AA	AA	AA	BB	AA	AA	AA	AA	AA	BB	BB	AA	AA	AA	AA	AA	AA	AA	AA	AA	AA	BB	AA	AA	AA	AA	AA	AA
1	PsCam009682_6472_384	BB	BB	BB	BB	AA	BB	AA	BB	AA	BB	BB	BB	AA	AA	--	BB	AA	AA	BB	AA	AA	AA	BB	BB	BB	BB	BB	AA	BB	BB	BB	BB	AA	BB	BB	AA	BB	AA	AA	AA	BB	BB	BB	AA	BB	AA	BB	AA
1	PsCam009683_6473_576	BB	AA	AA	AA	AA	AA	AA	AA	AA	BB	AA	AA	AA	BB	AA	AA	AA	AA	AA	AA	AA	AA	AB	AA	AA	AA	AA	AA	AA	BB	AA	AA	AA	AA	AA	AA	BB	AA	AA	AA	AA	AA	AA	AA	AA	AA	AA	AA
1	PsCam009688_6478_61	BB	BB	BB	BB	AA	BB	BB	AA	BB	BB	BB	BB	AA	BB	BB	BB	BB	AA	BB	AA	AA	BB	BB	BB	BB	BB	BB	AA	BB	BB	BB	AA	--	BB	AA	AA	BB	BB	AA	AA	AA	AA	BB	BB	BB	--	BB	AA
1	PsCam009689_6479_476	AA	BB	AA	AA	AA	AA	BB	AA	BB	BB	BB	BB	AA	BB	BB	AA	BB	BB	AA	BB	AA	BB	AA	AA	AA	AA	AA	BB	AA	AA	AA	BB	BB	AA	BB	BB	AA	BB	BB	BB	AA	BB	AA	AA	AA	BB	AA	AA
1	PsCam009691_6481_3313	AA	BB	AA	BB	AA	BB	AA	AA	AA	AA	BB	AA	AA	AA	AA	AA	AA	BB	AA	BB	BB	AA	AA	AA	BB	BB	BB	AA	AA	AA	BB	BB	AA	BB	BB	AA	AA	BB	BB	BB	BB	BB	AA	AA	AA	AA	AA	AA
1	PsCam009696_6486_2549	AA	AA	AA	AA	AA	AA	BB	AA	AA	BB	BB	AA	BB	BB	AA	BB	AA	BB	BB	BB	BB	AA	BB	AA	AA	AA	AA	AA	AA	AA	AA	AA	AA	BB	BB	BB	AA	BB	BB	BB	BB	BB	AA	AA	AA	AA	AA	AA
1	PsCam009708_6495_2037	AA	BB	AA	BB	BB	BB	AA	AA	BB	AA	BB	BB	BB	AA	AA	BB	AA	BB	BB	BB	BB	AA	BB	AA	BB	BB	BB	AA	AA	AA	BB	BB	BB	AA	BB	BB	AA	BB	BB	BB	BB	BB	BB	AA	AA	BB	BB	BB
1	PsCam009710_6497_1393	AA	BB	BB	BB	BB	BB	BB	BB	BB	BB	AA	BB	BB	BB	AA	AA	AA	BB	AA	AA	BB	BB	BB	BB	BB	BB	BB	BB	BB	BB	AA	BB	BB	BB	BB	BB	BB	AA	BB	BB	BB	BB	BB	BB	BB	BB	BB	BB
1	PsCam009725_6510_1063	BB	AA	BB	BB	AA	BB	BB	BB	AA	BB	BB	AA	AA	BB	BB	BB	BB	BB	BB	BB	BB	BB	BB	BB	BB	AA	BB	BB	BB	BB	BB	BB	BB	BB	AA	BB	BB	BB	BB	BB	BB	BB	BB	BB	BB	BB	BB	BB
1	PsCam009728_6513_1057	AA	BB	BB	BB	BB	BB	BB	AA	BB	BB	BB	BB	BB	AA	AA	BB	AA	BB	BB	BB	BB	AA	BB	AA	AA	BB	BB	BB	BB	AA	BB	BB	BB	BB	BB	BB	BB	AA	BB	BB	BB	BB	BB	BB	BB	BB	BB	BB
1	PsCam009729_6514_1100	BB	BB	AA	AA	BB	AA	AA	BB	BB	AA	BB	AA	BB	BB	AA	AA	AA	BB	AA	--	AA	BB	BB	AA	BB	BB	BB	BB	AA	BB	BB	AA	BB	BB	BB	BB	BB	BB	--	BB	BB	AA	BB	BB	BB	BB	BB	BB
1	PsCam009730_6515_2469	BB	AA	BB	AA	AA	AA	AA	AA	AA	BB	BB	AA	AA	BB	BB	AA	BB	AA	AA	AA	BB	AA	AA	BB	AA	AA	AA	AA	AA	AA	AA	AA	AA	BB	AA	AA	AA	AA	AA	AA	AA	BB	AA	AA	AA	AA	AA	AA
1	PsCam009737_6521_623	AA	BB	BB	BB	BB	BB	BB	AA	BB	AA	BB	BB	BB	AA	BB	BB	BB	BB	BB	BB	BB	BB	BB	BB	BB	BB	BB	BB	BB	BB	BB	BB	BB	AA	BB	BB	BB	BB	BB	BB	BB	BB	AA	AA	BB	BB	BB	BB
1	PsCam009740_6524_411	BB	AA	AA	AA	AA	AA	BB	BB	AA	AA	BB	AA	AA	BB	AA	BB	AA	BB	BB	AA	AA	AA	AA	AA	AA	AA	BB	AA	AA	BB	AA	BB	AA	BB	BB	AA	AA	AA	AA	AA	AA	AA	BB	AA	AA	AA	AA	BB
1	PsCam009750_6533_1193	BB	--	AA	BB	AA	--	BB	AA	AA	AA	AA	AA	AA	AA	AA	BB	AA	AA	BB	AA	AA	BB	AA	AA	--	--	--	BB	BB	AA	BB	AA	AA	AA	AA	AA	AA	AA	AA	AA	AA	AA	AA	AA	BB	AA	BB	AA
1	PsCam009752_6535_290	BB	BB	BB	BB	AA	BB	AA	AA	AA	AA	AA	BB	AA	AA	BB	AA	BB	BB	AA	BB	AA	AA	AA	BB	AA	BB	AA	AA	BB	BB	BB	BB	AA	AA	BB	AA	AA	BB	BB	BB	BB	BB	AA	BB	AA	BB	AA	BB
1	PsCam009756_6539_220	BB	AA	AA	AA	AA	BB	AA	AA	AA	AA	AA	BB	AA	AA	AA	AA	AA	AA	AA	AA	AA	AA	BB	AA	BB	BB	BB	AA	AA	AA	AA	AA	BB	AA	AA	BB	BB	AA	AA	AA	AA	AA	AA	AA	AA	BB	AA	AA
1	PsCam009766_6547_392	BB	AA	AA	AA	AA	AA	AA	AA	AA	AA	BB	AA	AA	BB	--	BB	AA	AA	BB	AA	AA	AA	AA	AA	AA	AA	AA	AA	AA	AA	AA	BB	AA	AA	AA	AA	AA	AA	AA	AA	AA	AA	AA	AA	AA	AA	BB	AA
1	PsCam009776_6553_4828	AA	BB	BB	AA	AA	AA	BB	BB	AA	BB	AA	AA	AA	BB	AA	BB	AA	AA	BB	AA	AA	BB	BB	AA	BB	BB	BB	BB	AA	BB	AA	AA	AA	BB	BB	AA	BB	BB	AA	AA	AA	AA	BB	BB	BB	AA	AA	AA
1	PsCam009783_6559_749	BB	AA	BB	BB	AA	BB	BB	BB	AA	BB	BB	AA	AA	BB	AA	BB	AA	AA	BB	AA	AA	BB	BB	BB	AA	AA	AA	BB	BB	BB	BB	AA	AA	BB	AA	AA	BB	AA	AA	AA	AA	AA	AA	AA	BB	AA	BB	AA
1	PsCam009788_6562_2794	BB	BB	BB	AA	AA	AA	BB	BB	AA	AA	AA	AA	AA	AA	AA	BB	AA	AA	BB	BB	BB	AA	BB	BB	AA	AA	AA	AA	BB	BB	AA	AB	AA	BB	AA	AA	BB	BB	BB	BB	BB	AA	AA	BB	BB	AA	BB	AA
1	PsCam009790_6563_297	AA	AA	BB	AA	AA	AA	BB	AA	AA	AA	AA	BB	AA	AA	AA	AA	AA	AA	AA	AA	AA	AA	AA	AA	AA	AA	BB	AA	BB	AA	AA	AA	AA	AA	BB	AA	AA	AA	AA	AA	BB	AA	AA	AA	AA	AA	AA	AA
1	PsCam009800_6572_1151	BB	AA	BB	BB	BB	BB	BB	AA	BB	BB	AA	AA	BB	BB	BB	BB	BB	AA	BB	AA	BB	AA	BB	BB	AA	AA	AA	AA	BB	BB	BB	AA	AA	BB	BB	AA	BB	AA	AA	AA	BB	BB	BB	BB	BB	AA	AA	AA
1	PsCam009815_6584_1036	AA	AA	BB	AA	BB	AA	BB	BB	BB	BB	AA	AA	BB	BB	BB	AA	BB	AA	AA	AA	AA	BB	BB	BB	BB	BB	BB	BB	AA	BB	BB	AA	AA	BB	BB	AA	BB	AA	AA	AA	BB	AA	BB	BB	BB	AA	BB	BB
1	PsCam009818_6586_556	BB	AA	BB	AA	AA	AA	BB	BB	AA	BB	AA	AA	AA	BB	AA	AA	AA	AA	AA	AA	BB	BB	AA	AA	AA	AA	AA	BB	AA	AA	BB	AA	AA	BB	AA	AA	AA	AA	AA	AA	AA	BB	BB	AA	AA	AA	AA	AA
1	PsCam009823_6591_556	AA	AA	BB	AA	BB	AA	BB	AA	AA	BB	AA	AA	BB	AA	BB	AA	BB	AA	AA	AA	BB	BB	BB	BB	AA	AA	AA	BB	AA	BB	BB	AA	BB	BB	BB	AA	AA	BB	AA	AA	AA	BB	BB	AA	BB	AA	BB	BB
1	PsCam009828_6593_544	AA	BB	BB	BB	BB	BB	BB	BB	BB	AA	BB	BB	BB	BB	AA	BB	AA	BB	BB	--	AA	BB	BB	AA	BB	BB	BB	BB	BB	AA	BB	BB	BB	BB	BB	AA	AA	BB	--	--	BB	AA	BB	BB	BB	AA	BB	BB
1	PsCam009833_6596_645	AA	BB	AA	BB	BB	AB	AA	AA	BB	BB	AA	BB	BB	AA	AA	BB	AA	BB	BB	BB	AA	AA	AA	AA	BB	AA	BB	AA	AA	BB	BB	BB	BB	AA	BB	AA	BB	BB	BB	BB	AA	AA	BB	AA	AA	BB	AA	BB
1	PsCam009835_6597_298	AA	AA	BB	BB	AA	BB	BB	AA	AA	BB	BB	BB	AA	AA	BB	BB	BB	BB	BB	BB	BB	AA	BB	BB	AA	AA	AA	AA	BB	BB	BB	BB	AA	BB	AA	AA	BB	BB	BB	BB	AA	BB	BB	BB	AA	AA	BB	AA
1	PsCam009840_6601_2530	AA	BB	AA	BB	BB	AB	BB	AA	BB	AA	BB	AA	AA	AA	AA	BB	AA	BB	BB	BB	BB	AA	AA	AA	AA	AA	AA	AA	BB	BB	AA	BB	AA	AA	BB	AA	BB	BB	BB	BB	AA	BB	AA	BB	AA	AA	AA	AA
1	PsCam009846_6605_1377	AA	AA	AA	AA	BB	AA	BB	BB	BB	BB	BB	BB	BB	BB	BB	AA	BB	BB	AA	BB	BB	BB	AA	BB	AA	BB	AA	BB	AA	BB	AA	BB	BB	AA	AA	BB	AA	BB	BB	BB	BB	BB	AA	AA	AA	BB	BB	BB
1	PsCam009847_6606_1153	BB	BB	AA	AA	AA	BB	AA	AA	AA	BB	BB	AA	AA	BB	AA	BB	AA	AA	BB	AA	AA	AA	AA	BB	BB	BB	AA	AA	AA	AA	AA	AA	AA	BB	AA	AA	BB	AA	AA	AA	AA	AA	AA	AA	AA	AA	AA	AA
1	PsCam009856_6611_651	AA	BB	BB	BB	BB	BB	BB	BB	BB	BB	BB	BB	BB	BB	BB	BB	BB	BB	BB	BB	BB	BB	BB	BB	BB	BB	BB	BB	BB	BB	BB	BB	BB	BB	BB	BB	BB	BB	BB	BB	BB	BB	BB	BB	BB	BB	BB	BB
1	PsCam009869_6623_546	BB	BB	BB	BB	AA	BB	BB	AA	AA	BB	BB	BB	AA	BB	BB	BB	BB	BB	BB	BB	BB	AA	BB	BB	BB	BB	BB	AA	BB	BB	BB	AB	AA	BB	BB	AA	BB	BB	BB	BB	BB	BB	AA	AA	AA	AA	AA	AA
1	PsCam009886_6635_1849	BB	AA	BB	BB	AA	BB	BB	AA	AA	BB	AA	BB	AA	BB	BB	AA	BB	AA	AA	--	BB	AA	BB	BB	BB	BB	BB	AA	BB	BB	BB	AA	AA	BB	AA	AA	BB	AA	--	--	AA	BB	AA	AA	AA	BB	AA	AA
1	PsCam009894_6639_347	BB	BB	BB	AA	AA	BB	BB	BB	AA	BB	BB	AA	AA	AA	BB	BB	BB	BB	BB	--	BB	AA	--	BB	BB	BB	BB	BB	AA	BB	AA	BB	AA	BB	AA	AA	BB	BB	--	--	BB	BB	BB	BB	BB	AA	BB	AA
1	PsCam009901_6644_194	AA	AA	--	BB	BB	--	AA	AA	BB	AA	BB	BB	BB	BB	AA	AA	AA	BB	AA	AA	BB	AA	AA	AA	AA	BB	AA	AA	--	AA	BB	--	BB	AA	BB	BB	AA	BB	AA	AA	AA	BB	AA	AA	AA	BB	AA	AA
1	PsCam009906_6647_1363	BB	AA	AA	AA	AA	AA	AA	AA	AA	AA	AA	AA	AA	BB	AA	AA	AA	AA	AA	--	AA	AA	AA	AA	BB	AA	BB	AA	AA	AA	AA	AA	AA	AA	AA	AA	AA	--	--	--	AA	AA	AA	AA	AA	AA	BB	AA
1	PsCam009920_6658_455	AA	AA	AA	AA	BB	AA	AA	AA	BB	AA	BB	AA	BB	AA	AA	BB	AA	AA	BB	AA	AA	AA	AA	AA	AA	AA	AA	AA	AA	AA	AA	AB	BB	AA	AA	AA	BB	AA	AA	AA	AA	AA	AA	AA	AA	AA	AA	AA
1	PsCam009930_6662_465	AA	BB	AA	AA	AA	AB	AA	AA	BB	AA	AA	AA	BB	AA	AA	AA	AA	BB	AA	AA	BB	AA	AA	AA	AA	AA	BB	AA	AA	AA	AA	BB	BB	AA	AA	AA	AA	BB	AA	AA	BB	BB	AA	AA	AA	AA	BB	AA
1	PsCam009945_6673_196	BB	AA	BB	AA	AA	AA	BB	AA	AA	AA	BB	BB	AA	BB	BB	BB	BB	BB	BB	AA	AA	BB	BB	BB	BB	BB	BB	BB	AA	BB	AA	BB	AA	BB	AA	AA	BB	BB	AA	BB	BB	BB	AA	AA	AA	AA	AA	BB
1	PsCam009950_6676_779	AA	BB	AA	BB	BB	BB	BB	BB	BB	BB	AA	BB	BB	BB	BB	BB	BB	BB	BB	BB	BB	BB	AA	BB	BB	BB	BB	BB	BB	AA	BB	BB	BB	BB	BB	BB	AA	AA	BB	AA	BB	BB	BB	BB	BB	BB	BB	BB
1	PsCam009969_6690_2504	BB	AA	AA	BB	AA	AA	BB	AA	AA	BB	AA	AA	AA	BB	AA	AA	AA	AA	AA	--	AA	AA	BB	AA	AA	AA	AA	AA	AA	AA	AA	AA	AA	AA	AA	AA	AA	AA	AA	--	AA	BB	AA	AA	AA	AA	AA	AA
1	PsCam009984_6701_548	BB	AA	AA	AA	AA	AA	BB	AA	AA	AA	AA	AA	AA	AA	BB	AA	BB	AA	AA	AA	AA	AA	AA	BB	AA	AA	AA	AA	AA	AA	AA	AA	AA	AA	AA	AA	AA	AA	AA	AA	AA	AA	AA	AA	AA	AA	AA	AA
1	PsCam009985_6702_209	BB	AA	AA	AA	BB	AA	AA	BB	BB	AA	AA	AA	BB	AA	AA	AA	AA	AA	AA	AA	AA	BB	AA	AA	AA	AA	AA	BB	AA	AA	AA	AA	BB	BB	AA	BB	AA	AA	AA	AA	AA	AA	BB	AA	BB	AA	BB	BB
1	PsCam010012_6720_714	BB	BB	BB	BB	BB	BB	BB	BB	BB	BB	AA	AA	BB	BB	BB	BB	BB	BB	BB	BB	AA	BB	BB	BB	BB	BB	BB	BB	BB	BB	BB	BB	AA	BB	BB	AA	BB	BB	BB	BB	BB	BB	BB	AA	BB	BB	BB	BB
1	PsCam010019_6725_676	BB	BB	BB	AA	BB	AA	BB	BB	BB	AA	AA	AA	BB	AA	AA	AA	AA	BB	AA	--	AA	AA	BB	AA	BB	BB	AA	AA	AA	AA	AA	BB	BB	AA	BB	BB	AA	AA	BB	BB	BB	AA	BB	AA	AA	BB	BB	BB
1	PsCam010020_6726_94	BB	AA	AA	AA	AA	AA	AA	AA	AA	AA	BB	AA	AA	BB	AA	AA	AA	AA	AA	AA	AA	AA	AA	AA	AA	AA	AA	AA	AA	AA	AA	AA	BB	BB	AA	AA	AA	AA	AA	AA	AA	AA	AA	AA	AA	BB	AA	AA
1	PsCam010023_6729_130	BB	BB	AA	AA	BB	AA	AA	BB	BB	AA	AA	BB	BB	AA	BB	BB	BB	BB	BB	BB	BB	AA	BB	AA	AA	AA	BB	AA	AA	AA	BB	BB	BB	AA	BB	BB	AA	BB	BB	BB	BB	AA	AA	BB	AA	BB	BB	BB
1	PsCam010032_6736_1065	AA	BB	AA	BB	BB	BB	AA	BB	BB	AA	AA	BB	BB	AA	AA	BB	AA	AA	BB	AA	BB	BB	AA	BB	BB	BB	BB	BB	BB	AA	BB	--	BB	AA	AA	AA	AA	AA	AA	AA	BB	BB	AA	BB	AA	BB	AA	BB
1	PsCam010035_6739_396	AA	AA	AA	AA	AA	AA	AA	AA	AA	AA	BB	AA	AA	AA	AA	AA	AA	AA	AA	AA	AA	AA	AA	AA	AA	AA	AA	AA	AA	AA	AA	AA	AA	AA	AA	AA	AA	AA	AA	AA	AA	AA	AA	AA	AA	AA	AA	BB
1	PsCam010039_6742_453	AA	AA	AA	AA	AA	AA	AA	BB	BB	AA	AA	AA	BB	AA	AA	AA	AA	BB	AA	BB	BB	BB	AA	AA	BB	AA	AA	BB	AA	AA	AA	BB	AA	AA	BB	BB	AA	BB	BB	BB	BB	BB	AA	BB	AA	BB	BB	AA
1	PsCam010051_6751_746	AA	BB	AA	AA	BB	AA	AA	AA	BB	AA	AA	AA	BB	AA	AA	AA	AA	BB	AA	BB	AA	BB	AA	AA	AA	AA	BB	BB	AA	AA	AA	BB	BB	AA	AA	BB	AA	AA	BB	BB	BB	AA	AA	AA	BB	AA	BB	AA
1	PsCam010055_6754_313	BB	BB	AA	BB	AA	BB	AA	AA	AA	AA	BB	AA	AA	AA	AA	BB	AA	BB	BB	BB	BB	AA	BB	AA	BB	BB	BB	AA	AA	AA	BB	BB	AA	AA	BB	AA	AA	BB	BB	BB	BB	BB	AA	BB	AA	AA	AA	AA
1	PsCam010078_6770_926	BB	BB	AA	AA	BB	AA	BB	BB	BB	BB	BB	AA	BB	BB	AA	AA	AA	BB	AA	BB	BB	BB	BB	BB	BB	BB	BB	BB	AA	BB	BB	BB	AA	BB	AA	AA	BB	BB	BB	BB	BB	BB	BB	BB	BB	AA	AA	AA
1	PsCam010100_6789_584	BB	AA	AA	AA	AA	AA	AA	AA	AA	AA	BB	BB	AA	AA	AA	AA	AA	AA	AA	AA	BB	AA	AA	AA	AA	BB	BB	AA	AA	AA	AA	BB	AA	AA	AA	AA	AA	AA	AA	AA	AA	BB	AA	AA	AA	AA	BB	AA
1	PsCam010101_6790_550	AA	AA	BB	BB	BB	BB	BB	BB	BB	BB	BB	BB	BB	BB	BB	BB	BB	AA	BB	--	AA	BB	BB	BB	BB	BB	AA	BB	BB	BB	AA	--	BB	BB	BB	BB	BB	BB	--	--	BB	AA	BB	BB	BB	AA	BB	BB
1	PsCam010117_6803_345	BB	BB	AA	BB	BB	--	BB	AA	AA	BB	BB	BB	AA	BB	AA	BB	AA	BB	BB	BB	BB	BB	AA	AA	AA	AA	AA	BB	BB	AA	AA	BB	AA	BB	BB	BB	AA	BB	BB	BB	BB	BB	BB	BB	BB	AA	BB	AA
1	PsCam010122_6806_838	BB	AA	AA	AA	AA	AA	AA	AA	AA	BB	AA	BB	AA	AA	AA	AA	AA	BB	AA	BB	AA	AA	AA	BB	AA	AA	AA	AA	AA	AA	AA	AA	BB	AA	AA	AA	AA	BB	BB	BB	BB	AA	AA	AA	AA	AA	AA	AA
1	PsCam010130_6810_568	AA	BB	BB	AA	BB	BB	BB	BB	BB	BB	BB	AA	BB	BB	AA	AA	AA	BB	AA	BB	BB	BB	BB	AA	BB	BB	BB	BB	BB	AA	AA	BB	BB	BB	BB	AA	BB	AA	BB	BB	AA	BB	BB	BB	BB	AA	BB	BB
1	PsCam010133_6813_144	BB	AA	BB	BB	BB	BB	BB	BB	BB	AA	AA	BB	BB	BB	BB	BB	BB	BB	BB	BB	AA	BB	BB	BB	AA	AA	AA	BB	BB	BB	BB	AA	BB	AA	AA	BB	AA	AA	BB	BB	AA	AA	BB	BB	BB	BB	BB	BB
1	PsCam010141_6818_470	BB	AA	BB	BB	AA	AA	AA	AA	AA	AA	AA	AA	AA	BB	BB	AA	BB	BB	AA	BB	BB	AA	AA	AA	BB	AA	BB	BB	AA	AA	BB	AA	AA	AA	AA	AA	AA	BB	BB	BB	AA	BB	AA	AA	AA	AA	BB	AA
1	PsCam010153_6827_586	AA	BB	BB	AA	BB	AA	BB	AA	BB	BB	BB	BB	BB	BB	BB	AA	BB	BB	AA	BB	BB	AA	AA	BB	AA	BB	BB	AA	AA	BB	AA	BB	BB	BB	AA	BB	AA	BB	BB	BB	BB	BB	AA	AA	AA	AA	BB	BB
1	PsCam010155_6829_231	BB	BB	BB	BB	BB	BB	BB	AB	BB	BB	BB	AA	BB	BB	BB	AA	BB	BB	AA	BB	BB	AA	BB	BB	BB	BB	AB	AA	BB	BB	BB	AB	BB	BB	BB	BB	BB	AB	BB	BB	BB	BB	BB	AA	AA	BB	BB	BB
1	PsCam010207_6863_89	AA	AA	AA	AA	BB	AA	AA	AA	BB	AA	AA	AA	BB	AA	AA	AA	AA	AA	AA	--	AA	AA	AA	AA	AA	AA	AA	AA	AA	AA	AA	AA	AA	AA	AA	BB	AA	AA	AA	--	AA	AA	BB	BB	AA	BB	AA	BB
1	PsCam010208_6864_209	AA	BB	BB	AA	BB	AA	AA	AA	BB	BB	BB	AA	BB	AA	BB	BB	BB	BB	BB	BB	BB	BB	BB	BB	BB	BB	BB	BB	BB	BB	BB	BB	BB	BB	BB	BB	BB	AA	BB	BB	BB	BB	BB	BB	BB	BB	BB	BB
1	PsCam010212_6867_583	AA	BB	BB	AA	AA	AA	AA	AA	AA	AA	AA	AA	AA	AA	AA	AA	AA	AA	AA	AA	AA	AA	AA	AA	AA	AA	AA	AA	AA	AA	AA	BB	AA	AA	AA	AA	AA	AA	AA	AA	AA	AA	AA	AA	AA	AA	AA	AA
1	PsCam010223_6875_292	BB	AA	AA	BB	AA	BB	AA	BB	AA	BB	BB	AA	BB	BB	AA	AA	AA	BB	AA	BB	BB	BB	AA	AA	BB	BB	AA	BB	AA	AA	AA	AA	AA	AA	BB	AA	BB	BB	BB	BB	AA	BB	AA	AA	BB	AA	BB	AA
1	PsCam010232_6880_185	BB	BB	BB	BB	AA	BB	BB	BB	AA	BB	AA	AA	BB	BB	BB	AA	BB	BB	AA	BB	BB	BB	BB	BB	BB	BB	BB	BB	BB	BB	BB	BB	BB	BB	BB	BB	BB	BB	BB	BB	BB	BB	BB	AA	BB	BB	BB	BB
1	PsCam010254_6898_523	AA	BB	AA	BB	BB	BB	AA	AA	AA	AA	BB	BB	BB	BB	AA	BB	AA	BB	BB	--	BB	AA	BB	AA	BB	BB	BB	AA	AA	AA	AA	BB	AA	BB	BB	AA	AA	BB	--	--	BB	BB	BB	AA	BB	AA	BB	AA
1	PsCam010266_6905_103	BB	AA	AA	AA	AA	--	AA	AA	AA	AA	AA	AA	AA	AA	AA	AA	AA	BB	AA	BB	AA	AA	AA	AA	AA	AA	AA	AA	AA	AA	AA	AA	AA	AA	AA	AA	AA	AA	BB	BB	AA	BB	AA	AA	AA	AA	AA	AA
1	PsCam010276_6914_336	AA	BB	AA	BB	BB	BB	AA	AA	BB	BB	BB	BB	BB	AA	AA	BB	AA	BB	BB	BB	BB	AA	BB	AA	BB	BB	BB	AA	AA	BB	BB	BB	BB	BB	BB	BB	BB	BB	--	--	BB	BB	BB	AA	AA	BB	AA	BB
1	PsCam010297_6928_537	AA	AA	BB	AA	AA	BB	AA	AA	AA	AA	AA	AA	AA	AA	BB	AA	BB	BB	AA	AA	AA	AA	AA	AA	BB	BB	BB	AA	AA	BB	AA	BB	AA	AA	AA	AA	AA	AA	AA	AA	AA	AA	AA	AA	AA	AA	AA	AA
1	PsCam010315_6937_378	BB	AA	AA	AA	BB	AA	BB	BB	BB	BB	AA	AA	BB	BB	AA	AA	AA	AA	AA	AA	AA	AA	BB	AA	AA	BB	BB	AA	AA	AA	AA	AA	BB	BB	AA	BB	BB	AA	AA	AA	AA	AA	BB	BB	AA	BB	BB	AA
1	PsCam010323_6944_113	BB	AA	AA	AA	AA	AA	AA	AA	AA	AA	AA	AA	AA	AA	AA	AA	AA	AA	AA	AA	AA	AA	AA	AA	AA	AA	AA	AA	AA	AA	AA	AA	AA	AA	AA	AA	AA	AA	AA	AA	AA	AA	AA	AA	AA	AA	AA	AA
1	PsCam010324_6945_545	BB	AA	AA	AA	--	AA	AA	AA	--	AA	AA	AA	--	AA	AA	AA	AA	AA	AA	AA	AA	AA	BB	AA	AA	AA	AA	AA	AA	AA	AA	AA	--	AA	AA	AA	AA	--	--	AA	AA	AA	AA	AA	AA	AA	BB	--
1	PsCam010331_6950_305	AA	AA	BB	BB	BB	BB	BB	BB	BB	BB	BB	AA	BB	BB	AA	BB	AA	BB	BB	BB	AA	BB	AA	BB	AA	AA	AA	BB	AA	BB	BB	AB	AA	BB	AA	AA	BB	AA	BB	--	AA	AA	BB	BB	BB	AA	AA	BB
1	PsCam010340_6955_324	BB	AA	AA	BB	AA	AA	AA	AA	AA	AA	AA	BB	AA	AA	AA	AA	AA	BB	AA	BB	AA	AA	AA	AA	AA	AA	AA	AA	BB	AA	AA	AA	AA	AA	AA	AA	AA	AA	BB	BB	AA	AA	AA	AA	AA	BB	AA	AA
1	PsCam010346_6961_643	AA	BB	BB	AA	BB	AA	AA	BB	BB	AA	AA	AA	BB	AA	AA	AA	AA	BB	AA	BB	BB	BB	AA	AA	AA	BB	BB	BB	AA	AA	AA	BB	BB	AA	BB	BB	AA	BB	BB	BB	AA	BB	BB	AA	BB	AA	BB	BB
1	PsCam010377_6978_116	AA	AA	BB	AA	AA	AA	BB	AA	AA	AA	BB	AA	AA	BB	AB	AA	AA	AA	AA	BB	BB	AA	BB	AA	AA	AA	AA	AA	AA	AA	AA	AA	AA	BB	AA	AA	BB	BB	--	BB	AA	AA	AA	BB	AA	AA	BB	BB
1	PsCam010400_6992_207	AA	AA	BB	BB	AA	AA	BB	AA	BB	AA	AA	AA	BB	AA	AA	BB	AA	AA	BB	AA	BB	AA	AA	BB	AA	AA	AA	BB	BB	BB	AA	AA	AA	AA	BB	BB	AA	AA	AA	AA	AA	AA	BB	BB	AA	AA	BB	BB
1	PsCam010401_6993_229	AA	AA	AA	BB	AA	BB	AA	BB	AA	BB	AA	BB	AA	AA	AA	BB	AA	AA	BB	AA	AA	AA	--	AA	AA	AA	AA	AA	AA	AA	AA	AA	AA	AA	AA	AA	AA	AA	AA	AA	AA	AA	AA	AA	AA	AA	AA	AA
1	PsCam010405_6995_433	BB	BB	BB	BB	BB	BB	BB	BB	BB	BB	AA	AA	BB	BB	BB	BB	BB	BB	BB	BB	BB	BB	BB	BB	BB	BB	BB	BB	BB	BB	BB	BB	BB	BB	BB	BB	BB	AA	BB	BB	BB	BB	BB	BB	BB	BB	BB	BB
1	PsCam010426_7010_312	BB	AA	AA	BB	AA	BB	BB	AA	AA	BB	BB	BB	AA	BB	BB	AA	BB	BB	AA	AA	BB	BB	AA	AA	BB	AA	BB	BB	AA	AA	AA	--	AA	BB	AA	BB	BB	AA	AA	AA	BB	BB	AA	BB	BB	BB	BB	AA
1	PsCam010459_7033_323	AA	BB	BB	AA	BB	BB	BB	BB	BB	BB	BB	AA	BB	BB	BB	BB	BB	BB	BB	BB	BB	BB	BB	BB	BB	BB	BB	BB	AA	BB	BB	BB	BB	BB	BB	BB	BB	BB	BB	BB	BB	BB	BB	BB	BB	AA	BB	BB
1	PsCam010483_7048_264	BB	AA	AA	AA	BB	AA	AA	AA	AA	AA	BB	AA	BB	BB	AA	AA	AA	AA	AA	AA	AA	AA	AA	AA	BB	BB	BB	AA	AA	AA	AA	AA	BB	BB	AA	BB	BB	BB	AA	AA	BB	BB	AA	AA	AA	AA	AA	BB
1	PsCam010489_7053_100	BB	BB	BB	BB	AA	BB	BB	AA	AA	BB	AA	BB	AA	BB	BB	BB	BB	BB	BB	BB	AA	AA	BB	BB	BB	BB	BB	AA	BB	BB	BB	BB	BB	BB	BB	AA	BB	BB	BB	BB	BB	AA	AA	BB	AA	BB	BB	BB
1	PsCam010513_7065_295	BB	BB	AA	AA	AA	BB	AA	AA	AA	AA	AA	AA	AA	BB	AA	AA	AA	AA	AA	AA	AA	AA	AA	AA	BB	BB	BB	AA	AA	AA	AA	AA	AA	BB	BB	AA	AA	AA	AA	AA	AA	AA	AA	AA	AA	AA	AA	AA
1	PsCam010516_7068_109	AA	BB	BB	BB	BB	BB	AA	BB	BB	AA	BB	BB	BB	AA	BB	BB	BB	--	BB	--	BB	BB	BB	BB	BB	BB	BB	BB	AA	AA	--	--	BB	BB	--	BB	BB	AA	--	--	AA	BB	BB	BB	BB	AA	BB	BB
1	PsCam010520_7070_199	BB	BB	BB	BB	AA	BB	BB	AA	AA	BB	BB	AA	AA	BB	BB	BB	BB	BB	BB	BB	AA	AA	BB	BB	BB	BB	BB	BB	BB	BB	BB	BB	AA	BB	BB	AA	BB	BB	BB	BB	AA	AA	AA	BB	AA	BB	BB	BB
1	PsCam010522_7072_254	AA	AA	AA	AA	BB	AA	AA	BB	BB	AA	AA	BB	BB	AA	BB	AA	BB	AA	AA	AA	AA	BB	AA	AA	AA	AA	AA	BB	AA	AA	AA	AA	AA	AA	AA	AA	AA	AA	AA	AA	AA	AA	AA	AA	AA	AA	BB	BB
1	PsCam010551_7094_1450	AA	AA	AA	BB	BB	BB	AA	AA	BB	AA	AA	AA	BB	BB	AA	AA	AA	AA	AA	AA	BB	AA	AA	AA	AA	AA	AA	AA	AA	AA	AA	--	BB	AA	AA	BB	BB	AA	AA	AA	BB	BB	AA	BB	AA	BB	BB	BB
1	PsCam010562_7101_401	AA	AA	AA	AA	BB	AA	AA	AA	BB	AA	AA	AA	BB	AA	AA	AA	AA	AA	AA	BB	BB	BB	AA	AA	AA	AA	AA	AA	AA	AA	AA	--	BB	AA	AA	BB	AA	--	BB	BB	AA	AA	AA	AA	AA	BB	BB	AA
1	PsCam010582_7112_351	AA	AA	BB	BB	BB	BB	BB	AA	BB	AA	BB	BB	BB	AA	BB	AA	BB	BB	AA	BB	AA	AA	BB	BB	BB	AA	AA	AA	BB	BB	BB	BB	BB	BB	BB	BB	AA	BB	BB	BB	BB	BB	AA	BB	AA	BB	BB	AA
1	PsCam010584_7113_344	BB	BB	BB	AA	BB	AA	BB	AA	AA	BB	AA	AA	AA	BB	BB	BB	BB	AA	BB	BB	BB	BB	BB	AA	BB	BB	BB	BB	BB	AA	BB	AA	AA	BB	AA	BB	BB	BB	BB	BB	BB	BB	BB	BB	BB	AA	BB	BB
1	PsCam010587_7116_270	AA	AA	AA	AA	AA	AA	BB	AA	AA	AA	BB	AA	AA	AA	AA	AA	AA	BB	AA	BB	BB	AA	AB	AA	AA	AA	AA	AA	AA	AA	AA	AA	AA	BB	AA	AA	AA	BB	BB	BB	AA	BB	AA	AA	AA	AA	AA	AA
1	PsCam010609_7134_1975	AA	BB	BB	AA	BB	AA	AA	BB	AA	BB	AA	AA	AA	BB	AA	BB	AA	BB	BB	BB	BB	BB	BB	BB	AA	AA	AA	BB	BB	BB	AA	AB	AA	BB	AA	AA	BB	AA	BB	BB	AA	AA	BB	BB	BB	BB	AA	BB
1	PsCam010614_7138_199	BB	AA	AA	AA	AA	AA	BB	AA	AA	AA	AA	AA	AA	AA	BB	BB	BB	BB	BB	BB	AA	AA	BB	BB	AA	AA	AA	AA	AA	AA	AA	AA	AA	BB	BB	AA	AA	BB	BB	BB	AA	AA	AA	AA	AA	BB	AA	BB
1	PsCam010627_7149_368	BB	BB	AA	AA	BB	AA	AA	BB	BB	BB	BB	AA	BB	BB	BB	BB	BB	BB	BB	BB	AA	BB	BB	BB	BB	BB	BB	BB	AA	BB	BB	AA	AA	BB	AA	BB	BB	BB	BB	BB	AA	AA	BB	BB	BB	BB	BB	BB
1	PsCam010628_7150_120	BB	AA	AA	AA	BB	AA	AA	AA	AA	AA	AA	BB	BB	BB	AA	AA	AA	AA	AA	AA	BB	BB	BB	AA	AA	AA	AA	AA	AA	AA	AA	AA	BB	BB	AA	BB	AA	BB	AA	AA	BB	AA	AA	AA	AA	BB	BB	BB
1	PsCam010630_7152_774	AA	BB	AA	AA	AA	AA	AA	AA	BB	AA	AA	AA	BB	AA	AA	AA	AA	BB	AA	AA	AA	AA	AA	AA	AA	AA	BB	AA	AA	AA	AA	BB	AA	AA	AA	AA	AA	AA	AA	BB	AA	AA	AA	AA	AA	AA	BB	AA
1	PsCam010640_7157_242	BB	AA	BB	AA	AA	AA	BB	AA	AA	BB	AA	AA	AA	BB	AA	AA	AA	AA	AA	AA	AA	AA	AA	BB	AA	AA	AA	AA	AA	BB	AA	AA	AA	BB	AA	AA	AA	AA	AA	AA	AA	AA	AA	AA	AA	BB	AA	AA
1	PsCam010674_7182_2882	BB	BB	AA	AA	BB	BB	BB	BB	BB	BB	BB	BB	BB	BB	BB	BB	BB	BB	BB	BB	BB	BB	BB	BB	BB	BB	BB	BB	AA	BB	BB	BB	BB	BB	BB	BB	BB	BB	BB	BB	BB	BB	BB	BB	BB	BB	BB	BB
1	PsCam010700_7197_1543	BB	AA	AA	AA	AA	AA	AA	BB	AA	AA	AA	AA	AA	BB	AA	AA	AA	AA	AA	AA	AA	AA	AA	AA	AA	AA	AA	AA	AA	BB	AA	AA	AA	BB	AA	AA	AA	AA	AA	AA	AA	AA	BB	BB	AA	AA	BB	AA
1	PsCam010709_7201_1947	BB	BB	AA	AA	AA	BB	BB	AA	AA	BB	BB	BB	AA	BB	BB	BB	BB	BB	BB	BB	AA	AA	BB	BB	BB	BB	BB	AA	AA	BB	AA	BB	AA	AA	BB	AA	BB	BB	BB	BB	BB	AA	AA	AA	AA	AA	AA	AA
1	PsCam010713_7204_3025	AA	AA	BB	AA	AA	AA	AA	AA	AA	AA	AA	BB	AA	AA	AA	BB	AA	AA	BB	AA	AA	AA	BB	AA	AA	BB	AA	AA	AA	AA	AA	AA	AA	AA	AA	AA	AA	AA	AA	AA	AA	AA	BB	AA	BB	AA	AA	AA
1	PsCam010714_7205_2205	BB	AA	AA	BB	AA	BB	BB	AA	AA	AA	BB	BB	AA	BB	BB	AA	BB	AA	AA	BB	AA	AA	AA	BB	AA	AA	AA	AA	AA	AA	BB	AA	AA	AA	AA	AA	AA	BB	BB	--	AA	AA	AA	AA	AA	AA	AA	AA
1	PsCam010718_7208_3315	AA	BB	BB	BB	BB	BB	BB	BB	BB	BB	BB	BB	BB	AA	BB	BB	BB	BB	BB	BB	BB	BB	BB	BB	BB	BB	BB	BB	BB	BB	BB	BB	BB	BB	BB	BB	BB	BB	BB	BB	BB	BB	BB	BB	BB	BB	BB	BB
1	PsCam010719_7209_654	BB	AA	AA	AA	BB	AA	AA	AA	AA	BB	AA	BB	BB	BB	AA	BB	AA	AA	BB	AA	BB	AA	BB	AA	BB	BB	BB	AA	AA	AA	AA	AA	BB	BB	AA	BB	BB	BB	AA	AA	BB	BB	BB	BB	AA	AA	BB	BB
1	PsCam010723_7212_1463	BB	AA	AA	AA	AA	AA	AA	AA	AA	AA	AA	AA	AA	AA	AA	AA	AA	AA	AA	AA	AA	AA	AA	AA	AA	AA	AA	AA	AA	AA	AA	AA	AA	AA	AA	AA	AA	AA	AA	AA	AA	AA	BB	AA	AA	AA	AA	AA
1	PsCam010728_7215_2463	AA	BB	BB	BB	BB	BB	BB	BB	BB	BB	BB	BB	BB	BB	BB	BB	BB	BB	BB	BB	BB	BB	BB	BB	BB	BB	BB	AA	BB	BB	BB	BB	BB	BB	BB	BB	BB	BB	BB	BB	BB	BB	BB	BB	BB	BB	BB	BB
1	PsCam010733_7218_228	BB	AA	AA	AA	AA	BB	BB	AA	AA	AA	AA	AA	AA	BB	BB	AA	BB	AA	AA	--	AA	AA	AA	BB	BB	BB	BB	AA	AA	AA	BB	AA	AA	BB	BB	AA	AA	BB	AA	AA	BB	AA	AA	AA	AA	BB	AA	AA
1	PsCam010736_7220_1952	AA	BB	BB	AA	AA	AA	BB	AA	AA	BB	AA	AA	AA	AA	AA	AA	AA	BB	AA	BB	BB	AA	BB	BB	AA	BB	BB	AA	AA	BB	AA	AA	BB	BB	AA	AA	AA	AA	BB	BB	BB	AA	BB	AA	AA	BB	BB	AA
1	PsCam010737_7221_2026	BB	AA	BB	BB	BB	BB	BB	AA	BB	AA	AA	BB	BB	BB	BB	BB	BB	BB	BB	BB	BB	BB	AA	AA	BB	BB	BB	BB	BB	AA	BB	AB	BB	AA	BB	BB	BB	AA	BB	BB	BB	BB	AA	AA	BB	BB	BB	BB
1	PsCam010740_7223_3741	BB	AA	AA	AA	BB	AA	AA	BB	BB	BB	BB	AA	BB	AA	AA	AA	AA	AA	AA	AA	AA	AA	AA	BB	AA	AA	AA	AA	AA	BB	AA	AA	AA	BB	AA	AA	AA	AA	AA	AA	AA	AA	AA	AA	AA	AA	AA	BB
1	PsCam010741_7224_322	BB	AA	AA	AA	AA	AA	BB	AA	AA	AA	AA	AA	AA	BB	AA	AA	AA	AA	AA	AA	AA	BB	AA	BB	AA	AA	AA	BB	AA	AA	AA	AA	AA	AA	AA	AA	AA	AA	AA	AA	AA	AA	AA	AA	BB	AA	AA	AA
1	PsCam010742_7225_502	AA	AA	BB	BB	AA	AA	AA	AA	AA	AA	AA	BB	AA	AA	AA	BB	AA	BB	BB	AA	AA	AA	BB	AA	AA	AA	AA	AA	BB	AA	BB	AB	AA	AA	AA	AA	AA	BB	AA	--	BB	AA	AA	AA	AA	BB	AA	AA
1	PsCam010743_7226_2518	BB	AA	BB	BB	BB	BB	BB	BB	BB	AA	BB	BB	BB	AA	BB	AA	BB	AA	AA	AA	AA	BB	BB	BB	AA	AA	AA	BB	BB	BB	BB	AA	BB	AA	AA	BB	BB	AA	BB	AA	AA	AA	BB	BB	BB	BB	BB	BB
1	PsCam010744_7227_1320	AA	BB	AA	AA	BB	AB	BB	BB	BB	AA	BB	AA	BB	AA	AA	BB	AA	BB	BB	AA	BB	BB	AA	AA	AA	AA	BB	BB	AA	AA	BB	BB	BB	AA	AA	AA	AA	AA	AA	AA	BB	BB	BB	BB	BB	AA	BB	BB
1	PsCam010746_7228_725	AA	AA	AA	AA	BB	AA	AA	BB	BB	AA	AA	AA	BB	AA	AA	BB	AA	AA	BB	AA	AA	BB	AA	AA	AA	AA	AA	BB	AA	AA	AA	AA	BB	AA	AA	BB	AA	AA	AA	AA	AA	BB	BB	AA	BB	AA	AA	BB
1	PsCam010748_7230_284	AA	BB	AA	AA	BB	AA	AA	BB	BB	AA	BB	AA	BB	AA	AA	AA	AA	BB	AA	BB	AA	AA	AA	AA	AA	AA	AA	AA	AA	AA	BB	BB	AA	AA	BB	BB	AA	BB	BB	BB	BB	AA	BB	AA	AA	AA	BB	BB
1	PsCam010749_7231_998	AA	AA	AA	BB	BB	AA	BB	BB	BB	AA	AA	BB	BB	AA	BB	BB	BB	BB	BB	BB	BB	BB	BB	BB	AA	AA	AA	BB	BB	BB	BB	BB	BB	AA	AA	BB	BB	AA	BB	BB	AA	BB	BB	BB	BB	BB	BB	BB
1	PsCam010750_7232_1984	AA	BB	BB	BB	BB	BB	AA	BB	BB	AA	BB	BB	BB	AA	AA	BB	AA	BB	BB	BB	BB	AA	BB	AA	BB	BB	BB	AA	BB	AA	BB	BB	BB	BB	BB	BB	AA	AA	BB	BB	BB	AA	AA	AA	BB	AA	BB	AA
1	PsCam010751_7233_2409	AA	BB	AA	AA	AA	AA	AA	AA	BB	AA	AA	BB	BB	AA	AA	BB	AA	BB	BB	BB	BB	AA	BB	AA	BB	BB	BB	AA	AA	AA	BB	BB	AA	AA	BB	BB	BB	BB	BB	BB	BB	BB	AA	BB	AA	AA	BB	BB
1	PsCam010753_7235_499	BB	AA	BB	AA	AA	AA	AA	BB	BB	BB	AA	BB	AA	BB	AA	AA	AA	AA	AA	AA	AA	AA	BB	AA	AA	AA	AA	AA	AA	AA	BB	AB	BB	BB	AA	BB	AA	AA	AA	AA	BB	AA	BB	AA	BB	BB	AA	BB
1	PsCam010757_7237_4651	AA	BB	BB	BB	AA	BB	AA	AA	AA	AA	BB	BB	AA	AA	AA	BB	AA	BB	BB	BB	BB	AA	AA	AA	AA	AA	BB	AA	AA	AA	AA	BB	AA	AA	BB	BB	AA	BB	BB	BB	BB	AA	AA	AA	AA	BB	AA	AA
1	PsCam010765_7245_2708	AA	AA	BB	BB	AA	BB	AA	AA	AA	AA	AA	BB	AA	AA	BB	AA	BB	AA	AA	AA	AA	AA	AA	BB	BB	BB	BB	AA	BB	BB	BB	AA	AA	AA	AA	AA	BB	AA	AA	AA	AA	AA	AA	AA	AA	AA	BB	AA
1	PsCam010785_7264_3118	AA	BB	AA	BB	BB	BB	AA	BB	BB	AA	AA	BB	BB	AA	AA	BB	AA	BB	BB	BB	BB	AA	BB	AA	BB	BB	BB	AA	BB	AA	AA	BB	BB	AA	BB	BB	AA	BB	BB	BB	AA	BB	AA	BB	AA	BB	BB	BB
1	PsCam010786_7265_501	AA	BB	AA	AA	BB	AA	AA	AA	BB	AA	AA	AA	BB	AA	AA	AA	AA	AA	AA	AA	BB	AA	AA	AA	BB	BB	BB	AA	AA	AA	AA	BB	BB	AA	BB	BB	AA	BB	AA	AA	AA	BB	AA	AA	AA	AA	AA	BB
1	PsCam010789_7267_555	BB	BB	AA	BB	BB	BB	AA	BB	BB	AA	AA	BB	BB	BB	AA	AA	AA	BB	AA	BB	BB	BB	BB	AA	AA	BB	BB	AA	AA	AA	AA	BB	BB	BB	BB	BB	AA	BB	BB	BB	BB	BB	AA	AA	AA	BB	BB	BB
1	PsCam010793_7271_1342	BB	BB	BB	BB	AA	BB	BB	AA	AA	AA	BB	BB	AA	BB	BB	BB	BB	BB	BB	--	BB	AA	BB	BB	AA	BB	BB	AA	BB	BB	AA	BB	AA	AA	BB	AA	BB	BB	BB	AA	BB	BB	AA	BB	AA	BB	AA	BB
1	PsCam010794_7272_2244	BB	AA	AA	AA	BB	AA	BB	AA	BB	BB	BB	BB	BB	AA	BB	BB	BB	BB	BB	BB	AA	BB	AA	BB	BB	AA	AA	BB	AA	AA	AA	BB	BB	BB	BB	BB	AA	BB	BB	BB	BB	AA	AA	AA	AA	BB	AA	BB
1	PsCam010798_7275_900	BB	AA	AA	AA	BB	AA	AA	AA	AA	AA	AA	AA	BB	AA	AA	BB	AA	AA	BB	AA	AA	AA	AA	AA	AA	AA	AA	AA	AA	AA	AA	AA	AA	AA	AA	AA	AA	AA	AA	AA	AA	AA	AA	AA	AA	BB	AA	AA
1	PsCam010804_7280_996	BB	BB	AA	AA	BB	AA	AA	BB	BB	AA	BB	AA	BB	BB	AA	AA	AA	BB	AA	AA	BB	BB	AA	AA	AA	AA	AA	BB	AA	AA	AA	BB	AA	AA	BB	AA	AA	AA	AA	AA	BB	BB	AA	AA	BB	AA	BB	BB
1	PsCam010810_7286_2789	AA	BB	BB	BB	AA	BB	AA	AA	AA	AA	AA	AA	AA	AA	AA	AA	AA	BB	AA	BB	BB	AA	AA	AA	AA	AA	BB	AA	AA	AA	AA	AA	AA	AA	AA	AA	AA	AA	AA	BB	AA	BB	AA	AA	AA	AA	AA	AA
1	PsCam010816_7290_340	BB	BB	BB	AA	BB	AA	BB	BB	BB	BB	AA	BB	BB	BB	BB	BB	BB	AA	BB	BB	BB	BB	BB	BB	BB	AA	BB	BB	AA	BB	AA	BB	AA	BB	BB	BB	BB	BB	BB	BB	BB	BB	BB	BB	BB	BB	BB	BB
1	PsCam010819_7292_580	BB	AA	BB	BB	BB	AA	BB	BB	BB	BB	AA	BB	BB	BB	BB	--	BB	AA	--	AA	BB	BB	BB	BB	BB	BB	AA	BB	BB	BB	BB	AA	BB	BB	BB	BB	BB	BB	AA	BB	AA	BB	BB	BB	BB	BB	BB	BB
1	PsCam010827_7300_1192	BB	BB	AA	BB	BB	BB	--	BB	AA	BB	AA	AA	BB	BB	BB	AA	BB	AA	AA	--	AA	BB	BB	BB	BB	BB	BB	BB	AA	BB	AA	AA	AA	BB	AA	AA	BB	BB	--	--	BB	--	BB	BB	BB	BB	BB	BB
1	PsCam010830_7303_756	BB	BB	BB	AA	AA	AA	BB	BB	AA	BB	BB	BB	AA	BB	BB	BB	BB	--	BB	BB	BB	BB	BB	BB	BB	BB	BB	BB	AA	BB	AA	BB	AA	BB	BB	AA	BB	AA	BB	BB	BB	BB	BB	BB	BB	AA	AA	BB
1	PsCam010833_7306_258	AA	BB	AA	AA	AA	AA	AA	AA	BB	AA	AA	AA	BB	AA	AA	AA	AA	BB	AA	BB	BB	AA	AA	AA	AA	AA	BB	AA	AA	AA	AA	BB	AA	AA	AA	AA	AA	AA	BB	BB	AA	AA	AA	AA	AA	AA	BB	AA
1	PsCam010843_7314_1952	BB	AA	AA	BB	AA	BB	AA	BB	AA	AA	BB	AA	AA	AA	AA	AA	AA	AA	AA	AA	AA	BB	BB	AA	AA	AA	AA	BB	BB	AA	BB	AA	AA	BB	BB	AA	BB	AA	AA	AA	AA	AA	BB	BB	BB	AA	AA	BB
1	PsCam010856_7325_1191	BB	BB	AA	BB	AA	BB	AA	AA	AA	AA	BB	AA	AA	BB	AA	BB	AA	AA	BB	AA	AA	AA	BB	AA	BB	BB	BB	AA	BB	AA	BB	BB	AA	BB	BB	AA	BB	AA	AA	AA	BB	BB	BB	AA	AA	AA	AA	AA
1	PsCam010858_7327_608	BB	BB	AA	BB	AA	BB	BB	AA	BB	AA	AA	BB	BB	BB	BB	AA	BB	AA	AA	AA	AA	AA	AA	AA	AA	BB	BB	AA	AA	BB	BB	AB	AA	AA	AA	BB	BB	AA	BB	BB	BB	BB	BB	BB	AA	AA	BB	BB
1	PsCam010860_7329_1129	BB	AA	AA	AA	AA	AA	BB	AA	AA	AA	AA	AA	AA	AA	BB	AA	BB	AA	AA	AA	AA	AA	BB	AA	AA	AA	AA	AA	AA	AA	AA	AA	AA	BB	AA	AA	AA	AA	AA	AA	AA	AA	AA	AA	AA	AA	AA	AA
1	PsCam010861_7330_709	BB	BB	AA	BB	BB	BB	AA	AA	BB	BB	BB	BB	BB	BB	BB	BB	BB	BB	BB	BB	BB	BB	BB	AA	BB	BB	BB	BB	AA	AA	BB	BB	BB	BB	BB	BB	AA	BB	BB	BB	BB	BB	BB	AA	AA	BB	AA	BB
1	PsCam010862_7331_1940	BB	AA	BB	AA	AA	AA	AA	AA	AA	BB	AA	BB	AA	BB	BB	AA	BB	AA	AA	AA	AA	BB	BB	AA	BB	BB	AA	AA	AA	AA	BB	AA	BB	BB	AA	AA	AA	AA	AA	AA	AA	AA	AA	AA	AA	BB	AA	AA
1	PsCam010863_7332_1410	AA	BB	BB	BB	AA	BB	AA	AA	AA	BB	BB	BB	AA	BB	--	BB	AA	BB	BB	BB	AA	BB	AA	BB	BB	BB	BB	BB	BB	BB	BB	BB	BB	BB	BB	BB	BB	BB	BB	BB	BB	AA	BB	AA	BB	BB	BB	AA
1	PsCam010864_7333_3835	BB	AA	AA	BB	BB	BB	AA	BB	AA	BB	AA	AA	AA	AA	AA	AA	AA	AA	AA	AA	AA	AA	AA	AA	BB	AA	BB	AA	BB	AA	BB	AA	BB	BB	AA	AA	AA	AA	AA	AA	AA	AA	BB	BB	BB	BB	AA	BB
1	PsCam010886_7350_632	BB	AA	AA	AA	AA	AA	BB	AA	AA	BB	BB	AA	AA	BB	BB	BB	BB	AA	BB	AA	AA	AA	AA	AA	AA	AA	AA	AA	BB	BB	AA	AA	AA	BB	BB	AA	BB	AA	AA	AA	AA	AA	BB	AA	AA	AA	AA	AA
1	PsCam010889_7353_756	BB	BB	AA	BB	AA	BB	AA	BB	AA	AA	BB	BB	BB	AA	BB	BB	BB	AA	BB	AA	BB	BB	BB	AA	BB	BB	BB	BB	BB	AA	BB	AA	AA	AA	BB	AA	AA	BB	AA	AA	AA	BB	AA	BB	AA	AA	BB	AA
1	PsCam010890_7354_1260	BB	AA	BB	AA	AA	AA	BB	AA	AA	AA	AA	AA	AA	AA	BB	BB	BB	AA	BB	BB	AA	AA	AA	BB	AA	BB	BB	BB	AA	BB	AA	AA	BB	AA	AA	AA	AA	AA	AA	AA	BB	AA	AA	AA	AA	BB	BB	BB
1	PsCam010893_7356_2079	AA	BB	AA	BB	AA	BB	BB	BB	BB	AA	AA	BB	AA	AA	BB	BB	BB	AA	BB	AA	AA	BB	BB	BB	BB	BB	BB	BB	BB	BB	AA	AA	BB	AA	BB	AA	AA	AA	AA	AA	BB	AA	BB	BB	BB	AA	AA	BB
1	PsCam010894_7357_1841	BB	AA	AA	BB	AA	AA	BB	AA	AA	BB	BB	BB	AA	AA	AA	AA	AA	BB	AA	AA	BB	BB	BB	AA	BB	BB	BB	BB	BB	AA	BB	AA	BB	BB	BB	BB	BB	AA	AA	AA	AA	BB	AA	AA	BB	BB	BB	AA
1	PsCam010902_7362_452	AA	BB	AA	AA	AA	AA	AA	AA	AA	BB	BB	AA	AA	BB	AA	AA	AA	AA	AA	AA	AA	AA	BB	AA	AA	BB	AA	AA	AA	AA	AA	AA	BB	BB	AA	BB	BB	AA	AA	AA	BB	AA	AA	BB	AA	AA	AA	AA
1	PsCam010908_7367_190	AA	BB	AA	BB	BB	BB	AA	AA	BB	AA	BB	BB	BB	AA	AA	BB	AA	BB	BB	BB	BB	AA	AA	AA	AA	AA	BB	AA	BB	AA	BB	BB	BB	AA	BB	BB	AA	BB	BB	BB	BB	BB	AA	AA	AA	BB	AA	AA
1	PsCam010910_7369_70	AA	AA	BB	AA	AA	AA	BB	AA	AA	AA	AA	AA	AA	AA	BB	AA	BB	AA	AA	AA	AA	AA	AA	BB	AA	AA	AA	AA	AA	AA	AA	AA	AA	AA	AA	AA	AA	AA	AA	AA	AA	AA	AA	AA	AA	AA	AA	AA
1	PsCam010914_7372_284	AA	AA	BB	AA	AA	AA	AA	AA	AA	AA	AA	AA	AA	AA	BB	AA	BB	AA	AA	AA	AA	BB	AA	BB	AA	AA	AA	BB	AA	BB	AA	AA	AA	AA	AA	AA	AA	AA	AA	AA	AA	AA	AA	AA	BB	AA	AA	BB
1	PsCam010915_7373_171	AA	BB	BB	BB	BB	BB	AA	BB	BB	AA	BB	BB	BB	AA	AA	BB	AA	BB	BB	BB	BB	AA	AA	AA	AA	AA	BB	BB	AA	AA	AA	BB	BB	AA	BB	BB	AA	BB	BB	BB	BB	BB	BB	BB	AA	BB	BB	BB
1	PsCam010925_7382_785	BB	AA	AA	BB	AA	BB	AA	BB	AA	BB	BB	BB	AA	BB	AA	AA	AA	AA	AA	BB	BB	BB	BB	AA	AA	AA	AA	BB	AA	AA	AA	AA	AA	BB	AA	AA	BB	BB	BB	BB	BB	AA	BB	AA	BB	AA	AA	BB
1	PsCam010932_7388_1353	AA	BB	AA	BB	AA	BB	AA	AA	AA	BB	AA	BB	AA	BB	AA	BB	AA	BB	BB	AA	AA	AA	AA	AA	AA	AA	BB	AA	BB	AA	AA	BB	AA	AA	AA	AA	AA	AA	AA	AA	BB	AA	AA	AA	AA	AA	AA	AA
1	PsCam010934_7390_4315	AA	AA	AA	AA	AA	AA	AA	AA	AA	AA	BB	AA	AA	AA	AA	AA	AA	BB	AA	BB	AA	AA	AA	AA	AA	AA	AA	AA	AA	AA	AA	BB	AA	AA	BB	AA	AA	AA	BB	BB	AA	AA	AA	AA	AA	AA	AA	AA
1	PsCam010936_7392_417	AA	BB	BB	BB	BB	BB	BB	BB	BB	BB	BB	BB	BB	BB	BB	BB	BB	BB	BB	BB	BB	BB	BB	BB	BB	BB	BB	BB	BB	BB	BB	BB	BB	BB	BB	AA	BB	BB	BB	BB	BB	BB	AA	BB	BB	BB	BB	BB
1	PsCam010939_7395_4840	AA	BB	BB	BB	AA	BB	AA	BB	AA	BB	BB	BB	AA	AA	AA	BB	AA	BB	BB	BB	AA	BB	AA	AA	BB	BB	BB	BB	BB	BB	BB	BB	AA	BB	BB	AA	BB	BB	BB	BB	BB	AA	AA	AA	BB	AA	BB	AA
1	PsCam010942_7398_1912	AA	AA	AA	AA	AA	AA	AA	AA	AA	BB	BB	AA	AA	AA	AA	AA	AA	AA	AA	AA	AA	AA	AA	BB	AA	AA	AA	AA	AA	BB	AA	AA	AA	AA	AA	AA	AA	AA	AA	AA	AA	AA	AA	AA	AA	BB	AA	AA
1	PsCam010944_7399_8091	AA	BB	AA	AA	BB	AA	AA	AA	BB	AA	AA	AA	AA	AA	AA	AA	AA	BB	AA	AA	AA	AA	AA	AA	AA	AA	AA	AA	AA	AA	AA	AA	AA	AA	AA	AA	AA	BB	AA	AA	AA	AA	AA	AA	AA	BB	AA	AA
1	PsCam010953_7408_1969	BB	BB	BB	BB	BB	BB	BB	AA	BB	AA	BB	AA	BB	AA	BB	BB	BB	BB	BB	AA	BB	BB	AA	AA	BB	BB	BB	BB	BB	AA	BB	BB	BB	AA	BB	BB	BB	BB	BB	BB	BB	BB	AA	AA	BB	BB	AA	BB
1	PsCam010958_7412_642	BB	BB	AA	AA	BB	AA	AA	BB	AA	BB	AA	AA	AA	BB	AA	AA	AA	AA	AA	AA	BB	AA	AA	AA	BB	AA	BB	AA	AA	AA	AA	BB	BB	BB	BB	BB	AA	AA	AA	AA	BB	BB	BB	BB	AA	BB	BB	AA
1	PsCam010959_7413_2818	BB	BB	AA	AA	AA	AA	AA	AA	AA	AA	BB	BB	AA	BB	AA	AA	AA	BB	AA	BB	AA	BB	AA	AA	BB	BB	BB	BB	AA	AA	AA	BB	AA	AA	BB	AA	BB	AA	BB	BB	AA	AA	AA	AA	AA	AA	AA	AA
1	PsCam010962_7416_109	BB	BB	AA	BB	BB	BB	BB	BB	BB	BB	BB	BB	AA	BB	BB	AA	BB	BB	AA	BB	BB	BB	BB	BB	BB	BB	BB	BB	AA	BB	BB	BB	BB	BB	BB	BB	BB	BB	BB	BB	BB	BB	BB	BB	BB	BB	AA	BB
1	PsCam010964_7418_2207	BB	AA	BB	AA	AA	BB	AA	AA	AA	AA	AA	AA	AA	AA	AA	AA	AA	AA	AA	AA	AA	AA	AA	AA	AA	AA	BB	AA	AA	AA	AA	AA	AA	AA	AA	AA	AA	AA	AA	AA	AA	AA	AA	AA	AA	AA	BB	BB
1	PsCam010966_7420_2418	BB	BB	AA	BB	AA	BB	BB	AA	BB	BB	BB	BB	AA	BB	BB	BB	BB	BB	BB	AA	BB	BB	AA	BB	BB	BB	BB	BB	AA	BB	BB	BB	AA	BB	BB	AA	BB	BB	BB	AA	BB	BB	BB	BB	BB	BB	BB	BB
1	PsCam010972_7425_4081	AA	BB	AA	AA	AA	BB	AA	BB	AA	AA	AA	AA	AA	AA	AA	AA	AA	AA	AA	AA	AA	BB	AA	AA	BB	BB	BB	AA	AA	AA	AA	AA	BB	AA	AA	BB	AA	AA	AA	AA	AA	AA	AA	AA	BB	BB	AA	AA
1	PsCam010973_7426_669	BB	AA	AA	AA	AA	AA	AA	AA	AA	AA	AA	AA	AA	AA	BB	AA	BB	AA	AA	AA	AA	BB	AA	BB	AA	AA	AA	BB	AA	AA	AA	AA	AA	AA	AA	AA	AA	AA	AA	AA	AA	AA	AA	AA	AA	AA	AA	AA
1	PsCam010975_7427_2191	AA	AA	AA	AA	BB	AA	BB	AA	BB	AA	AA	AA	BB	AA	BB	AA	BB	AA	AA	AA	AA	AA	AA	BB	AA	AA	AA	AA	AA	BB	AA	AA	BB	AA	AA	AA	AA	AA	AA	AA	AA	AA	BB	BB	AA	BB	BB	BB
1	PsCam010978_7429_1361	AA	BB	AA	BB	AA	BB	BB	BB	BB	AA	AA	BB	BB	AA	BB	BB	BB	BB	BB	BB	AA	BB	BB	BB	BB	BB	BB	BB	BB	BB	BB	BB	BB	AA	BB	BB	BB	AA	BB	BB	BB	AA	BB	AA	BB	BB	BB	AA
1	PsCam010980_7431_230	BB	AA	AA	AA	BB	AA	AA	BB	BB	BB	AA	BB	BB	BB	BB	BB	BB	BB	BB	BB	BB	BB	AA	AA	AA	AA	AA	BB	BB	AA	AA	BB	BB	AA	AA	AA	AA	BB	BB	BB	AA	BB	BB	BB	BB	BB	AA	BB
1	PsCam010981_7432_993	AA	AA	AA	AA	AA	AA	AA	AA	AA	AA	BB	AA	AA	AA	AA	BB	AA	AA	BB	AA	AA	AA	BB	AA	BB	BB	BB	AA	AA	AA	AA	BB	BB	AA	AA	AA	AA	AA	AA	AA	BB	AA	AA	AA	AA	BB	AA	AA
1	PsCam010985_7436_412	BB	AA	AA	AA	AA	AA	AA	BB	AA	AA	AA	AA	AA	BB	AA	AA	AA	AA	AA	AA	AA	AA	AA	AA	AA	AA	AA	AA	AA	AA	AA	AA	AA	BB	AA	AA	AA	AA	AA	AA	BB	AA	BB	BB	AA	AA	AA	AA
1	PsCam010986_7437_1308	BB	BB	BB	BB	BB	BB	BB	AA	BB	BB	BB	BB	BB	BB	BB	AA	BB	--	AA	BB	BB	AA	BB	BB	BB	BB	BB	AA	BB	BB	BB	BB	BB	BB	BB	BB	BB	BB	BB	BB	BB	BB	BB	BB	AA	BB	BB	BB
1	PsCam010988_7438_1110	BB	AA	AA	AA	AA	AA	AA	AA	AA	BB	AA	AA	AA	AA	AA	AA	AA	AA	AA	AA	AA	AA	AA	AA	AA	AA	AA	AA	AA	AA	AA	AA	AA	BB	AA	AA	BB	AA	AA	AA	AA	AA	AA	AA	AA	AA	AA	AA
1	PsCam010991_7441_1995	BB	AA	AA	BB	BB	AA	BB	AA	BB	AA	AA	BB	BB	AA	AA	AA	AA	BB	AA	BB	BB	AA	AA	AA	AA	AA	BB	AA	BB	BB	BB	--	AA	AA	BB	BB	BB	BB	BB	BB	BB	BB	BB	BB	AA	AA	BB	BB
1	PsCam010992_7442_1857	BB	AA	BB	AA	AA	AA	BB	BB	AA	AA	AA	AA	AA	AA	AA	AA	AA	BB	AA	AA	AA	BB	AA	AA	AA	AA	AA	BB	BB	AA	AA	AA	AA	AA	AA	AA	AA	AA	AA	AA	AA	AA	BB	AA	BB	AA	AA	BB
1	PsCam010996_7445_763	AA	BB	AA	BB	BB	BB	AA	BB	BB	AA	BB	BB	BB	AA	AA	BB	AA	BB	BB	BB	AA	BB	AA	AA	AA	AA	BB	BB	BB	AA	BB	BB	BB	AA	BB	BB	BB	BB	BB	BB	BB	AA	BB	BB	BB	BB	BB	AA
1	PsCam010998_7446_804	BB	AA	AA	BB	AA	BB	BB	BB	AA	BB	AA	BB	AA	BB	AA	AA	AA	AA	AA	AA	AA	AA	BB	AA	AA	BB	BB	AA	BB	AA	BB	AA	BB	BB	AA	AA	BB	AA	AA	AA	--	AA	BB	BB	AA	BB	AA	AA
1	PsCam011001_7448_799	AA	BB	AA	BB	BB	BB	AA	BB	BB	AA	BB	AA	BB	AA	--	BB	AA	BB	BB	AA	AA	BB	BB	AA	BB	BB	BB	AA	AA	AA	BB	BB	AA	BB	BB	AA	BB	BB	BB	AA	BB	BB	AA	AA	BB	BB	BB	BB
1	PsCam011008_7453_1708	AA	BB	BB	AA	BB	AA	BB	BB	BB	BB	AA	AA	BB	AA	BB	AA	BB	AA	AA	AA	AA	BB	BB	BB	AA	AA	AA	BB	AA	BB	AA	BB	BB	BB	AA	BB	BB	AA	AA	AA	BB	AA	AA	BB	BB	AA	BB	BB
1	PsCam011009_7454_216	AA	AA	AA	BB	BB	AA	BB	BB	BB	BB	BB	BB	BB	AA	BB	BB	BB	BB	BB	BB	BB	BB	AA	AA	AA	AA	AA	BB	BB	BB	BB	BB	BB	AA	AA	BB	BB	BB	BB	BB	AA	BB	BB	BB	BB	BB	BB	BB
1	PsCam011015_7459_191	BB	AA	AA	AA	AA	AA	AA	AA	AA	AA	AA	AA	AA	AA	AA	AA	AA	BB	AA	AA	AA	AA	BB	AA	AA	AA	AA	AA	AA	AA	AA	AA	AA	AA	AA	AA	AA	AA	AA	AA	AA	AA	AA	AA	AA	AA	AA	AA
1	PsCam011018_7461_1357	BB	BB	BB	BB	AA	BB	BB	AA	AA	BB	AA	AA	AA	BB	BB	BB	BB	BB	BB	AA	BB	AA	BB	BB	BB	AA	BB	AA	AA	BB	BB	BB	AA	BB	BB	AA	BB	AA	AA	AA	AA	BB	BB	BB	AA	AA	AA	AA
1	PsCam011019_7462_968	AA	AA	AA	BB	AA	BB	BB	BB	AA	BB	AA	AA	AA	AA	BB	AA	BB	AA	AA	AA	AA	AA	BB	AA	AA	AA	AA	AA	BB	AA	AA	AA	AA	BB	AA	AA	BB	AA	AA	AA	AA	AA	AA	BB	AA	BB	BB	AA
1	PsCam011025_7466_1396	BB	AA	AA	AA	AA	AA	BB	AA	AA	BB	BB	BB	AA	BB	AA	AA	AA	AA	AA	AA	AA	AA	BB	AA	AA	AA	AA	AA	AA	BB	BB	AB	AA	BB	AA	AA	AA	AA	AA	AA	AA	AA	BB	BB	BB	BB	BB	AA
1	PsCam011030_7471_765	BB	AA	AA	AA	AA	AA	AA	BB	AA	AA	AA	AA	AA	BB	AA	BB	AA	AA	BB	AA	AA	AA	AA	AA	AA	AA	AA	AA	AA	AA	AA	AA	AA	BB	AA	AA	AA	AA	AA	AA	BB	AA	BB	BB	AA	AA	AA	AA
1	PsCam011031_7472_1971	AA	BB	BB	BB	AA	BB	BB	AA	AA	AA	AA	BB	AA	AA	--	BB	AA	AA	BB	AA	AA	AA	AA	AA	BB	BB	AA	AA	BB	AA	BB	AA	AA	AA	AA	AA	BB	AA	AA	AA	BB	BB	AA	BB	AA	AA	BB	AA
1	PsCam011036_7475_1419	BB	AA	BB	BB	AA	BB	BB	BB	AA	BB	AA	AA	AA	BB	BB	AA	BB	BB	AA	AA	AA	BB	AA	AA	AA	AA	AA	BB	BB	BB	BB	AA	AA	BB	AA	AA	AA	BB	AA	AB	AA	AA	BB	AA	BB	AA	BB	AA
1	PsCam011043_7482_1077	BB	BB	AA	AA	BB	BB	BB	AA	BB	BB	BB	AA	BB	AA	BB	AA	BB	BB	AA	AA	AA	BB	BB	BB	BB	BB	BB	BB	AA	BB	BB	AA	BB	BB	AA	BB	BB	AA	AA	AA	AA	AA	AA	AA	AA	BB	AA	BB
1	PsCam011044_7483_79	AA	AA	BB	AA	BB	AA	AA	BB	AA	AA	BB	AA	AA	BB	AA	AA	AA	BB	AA	BB	BB	BB	BB	AA	BB	BB	AA	AA	AA	AA	AA	BB	AA	AA	BB	AA	BB	BB	BB	BB	BB	AA	BB	BB	BB	AA	BB	BB
1	PsCam011045_7484_788	BB	AA	BB	AA	AA	AA	BB	BB	AA	BB	BB	BB	AA	BB	BB	BB	BB	BB	BB	BB	BB	BB	BB	BB	AA	AA	AA	BB	BB	BB	AA	AA	AA	BB	AA	AA	AA	BB	BB	BB	BB	BB	BB	BB	BB	AA	AA	BB
1	PsCam011048_7486_323	AA	AA	AA	BB	BB	AA	AA	BB	BB	AA	AA	BB	BB	AA	BB	AA	BB	BB	AA	--	BB	BB	AA	BB	BB	AA	AA	BB	BB	BB	BB	BB	BB	AA	BB	BB	AA	BB	BB	BB	BB	AA	BB	BB	BB	BB	BB	AA
1	PsCam011050_7488_1101	AA	BB	BB	BB	BB	BB	AA	AA	BB	BB	BB	BB	BB	BB	AA	BB	AA	BB	BB	BB	BB	AA	BB	AA	BB	BB	BB	AA	BB	AA	BB	BB	BB	AA	BB	BB	AA	BB	BB	BB	BB	AA	BB	BB	BB	BB	BB	BB
1	PsCam011057_7494_988	BB	AA	AA	AA	AA	AA	AA	AA	AA	AA	AA	AA	AA	AA	BB	AA	BB	AA	AA	AA	AA	AA	BB	AA	AA	AA	AA	AA	AA	AA	AA	AA	AA	AA	AA	AA	AA	BB	AA	AA	AA	AA	AA	AA	AA	AA	AA	AA
1	PsCam011059_7496_1458	BB	BB	AA	AA	AA	BB	AA	AA	AA	BB	BB	BB	AA	BB	AA	AA	AA	BB	AA	BB	BB	AA	BB	AA	BB	BB	BB	AA	AA	AA	AA	BB	BB	BB	BB	AA	BB	BB	BB	BB	BB	BB	AA	AA	AA	BB	AA	AA
1	PsCam011065_7501_1536	BB	BB	AA	AA	AA	AA	AA	AA	AA	BB	AA	AA	AA	BB	BB	BB	BB	BB	BB	BB	BB	AA	BB	AA	AA	AA	BB	AA	AA	AA	AA	BB	AA	BB	BB	AA	BB	BB	BB	BB	AA	BB	AA	AA	AA	AA	AA	AA
1	PsCam011066_7502_1064	BB	BB	AA	AA	AA	AA	BB	AA	AA	AA	AA	BB	AA	BB	AA	AA	AA	AA	AA	AA	AA	AA	BB	AA	BB	BB	AA	AA	AA	AA	BB	AA	AA	BB	AA	AA	BB	BB	AA	AA	--	AA	AA	AA	AA	AA	AA	AA
1	PsCam011068_7503_1543	AA	AA	AA	AA	AA	AA	AA	AA	BB	AA	BB	AA	BB	AA	AA	AA	AA	AA	AA	AA	BB	AA	AA	AA	AA	AA	AA	AA	AA	AA	AA	BB	BB	AA	AA	BB	BB	AA	AA	AA	BB	BB	AA	AA	AA	BB	AA	AA
1	PsCam011070_7504_147	AA	BB	AA	BB	BB	BB	BB	BB	BB	AA	BB	BB	BB	AA	BB	AA	BB	AA	AA	AA	AA	BB	AA	BB	AA	BB	BB	BB	BB	AA	AA	AA	AA	AA	AA	BB	BB	AA	AA	AA	AA	AA	BB	BB	BB	BB	BB	AA
1	PsCam011074_7506_4436	AA	BB	BB	AA	AA	AA	BB	BB	AA	BB	AA	BB	BB	AA	BB	BB	BB	BB	BB	BB	BB	BB	BB	AA	BB	BB	BB	BB	BB	AA	AA	BB	AA	AA	BB	BB	BB	BB	BB	BB	BB	BB	AA	BB	BB	AA	AA	BB
1	PsCam011075_7507_742	BB	BB	AA	BB	BB	BB	BB	AA	BB	BB	BB	BB	AA	BB	AA	AA	AA	AA	AA	AA	AA	AA	BB	AA	AA	BB	BB	AA	BB	AA	BB	AA	BB	BB	AA	BB	AA	AA	AA	AA	AA	BB	AA	AA	AA	BB	AA	AA
1	PsCam011079_7510_482	AA	BB	BB	AA	BB	AA	AA	AA	AA	AA	AA	AA	AA	BB	AA	BB	AA	AA	BB	BB	BB	BB	AA	BB	AA	AA	AA	AA	BB	BB	BB	AB	BB	AA	BB	BB	AA	BB	BB	BB	BB	BB	BB	BB	BB	BB	AA	BB
1	PsCam011081_7512_740	BB	BB	AA	AA	AA	AA	AA	AA	AA	AA	AA	BB	AA	BB	AA	BB	AA	AA	BB	BB	AA	AA	AA	AA	BB	BB	BB	AA	BB	AA	AA	AA	AA	AA	BB	AA	BB	BB	BB	BB	AA	AA	AA	AA	BB	AA	AA	AA
1	PsCam011084_7514_527	AA	BB	AA	BB	BB	BB	AA	BB	BB	AA	BB	BB	BB	BB	AA	BB	AA	BB	BB	BB	BB	AA	AA	AA	BB	BB	BB	AA	AA	AA	BB	BB	BB	AA	BB	BB	AA	AA	BB	BB	BB	BB	BB	AA	AA	BB	BB	BB
1	PsCam011089_7517_1772	AA	AA	AA	AA	AA	AA	AA	AA	AA	AA	BB	AA	AA	AA	AA	AA	AA	AA	AA	AA	BB	AA	AA	AA	AA	AA	AA	AA	AA	AA	AA	AA	AA	AA	AA	AA	AA	AA	AA	AA	AA	BB	AA	BB	AA	AA	AA	AA
1	PsCam011093_7520_1366	BB	BB	AA	BB	AA	BB	BB	BB	BB	AA	BB	BB	BB	BB	BB	AA	BB	BB	AA	AA	AA	BB	--	AA	BB	BB	BB	BB	BB	BB	BB	BB	BB	BB	BB	BB	BB	BB	AA	AA	AA	AA	BB	AA	BB	BB	BB	BB
1	PsCam011094_7521_4345	BB	AA	BB	AA	AA	AA	BB	AA	AA	BB	AA	BB	AA	AA	BB	AA	BB	AA	AA	AA	AA	AA	AA	BB	AA	AA	AA	AA	AA	BB	AA	AA	AA	BB	AA	AA	BB	AA	AA	AA	AA	AA	AA	AA	AA	AA	AA	AA
1	PsCam011109_7533_1537	AA	BB	BB	BB	BB	BB	BB	AA	BB	BB	BB	BB	BB	BB	BB	BB	BB	--	BB	BB	BB	BB	BB	AA	BB	BB	BB	BB	BB	AA	BB	BB	BB	AA	BB	BB	AA	BB	BB	BB	BB	AA	BB	BB	BB	BB	BB	BB
1	PsCam011113_7535_108	AA	BB	AA	AA	BB	AA	AA	BB	BB	AA	AA	AA	BB	AA	AA	AA	AA	BB	AA	BB	BB	AA	BB	BB	AA	AA	AA	AA	AA	AA	AA	BB	BB	AA	BB	BB	AA	BB	BB	BB	BB	BB	--	BB	AA	BB	AA	BB
1	PsCam011119_7539_708	BB	AA	BB	BB	AA	BB	BB	BB	AA	AA	AA	AA	AA	AA	BB	AA	BB	BB	AA	AA	AA	AA	BB	AA	BB	BB	BB	AA	BB	AA	AA	BB	BB	AA	AA	AA	AA	AA	AA	AA	BB	BB	BB	AA	BB	AA	BB	BB
1	PsCam011120_7540_1669	BB	--	AA	AA	AA	AA	AA	AA	AA	AA	AA	AA	AA	BB	AA	AA	AA	AA	AA	AA	AA	AA	AA	AA	AA	AA	AA	AA	AA	AA	BB	AA	AA	AA	AA	AA	AA	AA	AA	AA	AA	AA	AA	AA	AA	AA	AA	BB
1	PsCam011124_7544_1754	BB	AA	BB	AA	AA	AA	BB	BB	AA	BB	AA	BB	AA	BB	BB	AA	BB	BB	AA	--	AA	BB	BB	BB	BB	BB	AA	BB	AA	BB	AA	AA	AA	BB	AA	AA	AA	BB	--	BB	BB	AA	AA	AA	BB	AA	BB	BB
1	PsCam011125_7545_155	AA	BB	AA	AA	AA	AA	BB	AA	AA	AA	BB	AA	AA	BB	AA	AA	AA	AA	AA	AA	BB	AA	BB	AA	AA	BB	AA	AA	AA	AA	BB	BB	BB	AA	BB	BB	AA	BB	AA	AA	AA	BB	BB	AA	AA	BB	AA	AA
1	PsCam011131_7548_1022	BB	BB	AA	AA	AA	AA	BB	BB	AA	AA	AA	AA	AA	AA	BB	AA	BB	BB	AA	AA	AA	AA	AA	AA	BB	BB	AA	AA	BB	BB	AA	AA	AA	BB	BB	AA	BB	AA	AA	AA	AA	AA	AA	AA	BB	BB	AA	AA
1	PsCam011133_7550_675	BB	BB	BB	AA	BB	AA	BB	AA	BB	AA	BB	AA	BB	BB	--	AA	BB	BB	AA	BB	BB	BB	AA	BB	AA	AA	AA	BB	BB	BB	AA	BB	BB	AA	BB	AA	AA	AA	BB	BB	BB	BB	BB	BB	BB	BB	AA	BB
1	PsCam011134_7551_2658	BB	AA	AA	AA	BB	AA	AA	AA	BB	AA	BB	BB	BB	BB	AA	BB	AA	BB	BB	AA	BB	AA	BB	AA	BB	BB	AA	AA	AA	AA	BB	AA	BB	BB	AA	BB	BB	BB	AA	AA	BB	AA	BB	AA	AA	BB	BB	BB
1	PsCam011135_7552_1730	BB	AA	BB	BB	AA	BB	BB	BB	AA	AA	BB	BB	AA	BB	BB	AA	BB	AA	AA	AA	BB	BB	BB	BB	BB	BB	BB	BB	BB	BB	BB	BB	AA	AA	BB	AA	BB	BB	AA	AA	AA	BB	AA	AA	AA	AA	AA	BB
1	PsCam011143_7560_3425	BB	BB	AA	BB	AA	BB	BB	AA	AA	BB	BB	BB	AA	BB	BB	AA	BB	BB	AA	BB	BB	AA	BB	BB	BB	BB	BB	AA	BB	BB	BB	BB	AA	BB	AA	AA	BB	BB	BB	BB	AA	AA	BB	AA	AA	AA	BB	AA
1	PsCam011145_7562_937	AA	AA	AA	AA	AA	AA	BB	AA	BB	AA	AA	AA	BB	AA	AA	AA	AA	AA	AA	AA	AA	AA	BB	AA	AA	AA	AA	AA	AA	AA	AA	AA	AA	AA	AA	AA	BB	AA	AA	AA	AA	AA	AA	AA	BB	AA	AA	BB
1	PsCam011146_7563_1128	BB	BB	BB	BB	AA	BB	AA	AA	AA	BB	AA	AA	AA	AA	BB	BB	BB	AA	BB	AA	AA	AA	AA	BB	BB	BB	BB	AA	BB	BB	BB	BB	AA	BB	BB	BB	AA	BB	AA	AA	BB	AA	AA	AA	AA	AA	BB	AA
1	PsCam011150_7567_177	AA	AA	BB	AA	BB	AA	BB	AA	BB	AA	AA	AA	BB	AA	--	AA	BB	BB	AA	BB	AA	BB	AA	BB	AA	AA	AA	BB	AA	AA	AA	--	BB	AA	AA	BB	AA	BB	BB	BB	BB	AA	BB	BB	BB	BB	BB	BB
1	PsCam011153_7569_125	BB	BB	BB	BB	AA	BB	BB	AA	AA	BB	BB	BB	AA	BB	BB	AA	BB	BB	AA	BB	BB	AA	BB	BB	BB	BB	BB	AA	BB	BB	BB	BB	BB	BB	BB	AA	BB	BB	BB	BB	AA	BB	AA	AA	AA	BB	BB	AA
1	PsCam011154_7570_1167	BB	BB	BB	BB	AA	BB	BB	AA	AA	BB	BB	BB	AA	BB	BB	BB	BB	BB	BB	AA	BB	AA	BB	BB	BB	BB	BB	AA	BB	BB	BB	AA	AA	BB	BB	BB	BB	AA	AA	AA	AA	BB	BB	BB	AA	BB	BB	AA
1	PsCam011159_7575_1755	BB	BB	BB	BB	BB	BB	BB	AA	AA	BB	BB	BB	AA	BB	BB	AA	BB	AA	AA	AA	AA	AA	BB	BB	BB	BB	BB	AA	BB	BB	BB	AA	BB	BB	AA	AA	BB	BB	AA	AA	AA	AA	BB	BB	BB	BB	AA	BB
1	PsCam011178_7589_823	AA	AA	BB	AA	BB	AA	AA	AA	AA	AA	BB	AA	AA	BB	AA	AA	AA	AA	AA	AA	AA	AA	AA	AA	AA	AA	AA	AA	AA	AA	AA	AA	AA	BB	AA	AA	AA	AA	AA	AA	AA	AA	AA	AA	AA	AA	AA	BB
1	PsCam011186_7593_1550	AA	BB	BB	AA	BB	BB	BB	BB	BB	BB	BB	BB	BB	BB	AA	BB	AA	AA	BB	BB	AA	BB	AA	AA	AA	AA	BB	BB	BB	AA	BB	BB	BB	BB	BB	BB	BB	BB	BB	BB	BB	AA	BB	BB	BB	AA	BB	BB
1	PsCam011193_7599_184	AA	BB	BB	BB	BB	BB	AA	BB	BB	AA	BB	BB	BB	AA	BB	BB	BB	AA	BB	BB	BB	BB	AA	AA	AA	AA	AA	BB	BB	BB	AA	BB	BB	AA	BB	BB	BB	AA	BB	BB	BB	BB	AA	BB	AA	BB	BB	BB
1	PsCam011195_7600_1151	BB	BB	BB	BB	AA	BB	AA	AA	BB	AA	AA	BB	BB	BB	BB	AA	BB	BB	AA	BB	BB	BB	AA	BB	AA	AA	BB	BB	AA	BB	BB	BB	AA	AA	BB	AA	BB	BB	BB	BB	BB	BB	AA	BB	AA	AA	AA	BB
1	PsCam011201_7605_729	BB	BB	AA	AA	AA	BB	AA	BB	AA	BB	BB	AA	AA	BB	AA	BB	AA	AA	BB	AA	AA	BB	AA	BB	AA	BB	AA	BB	AA	BB	AA	AA	AA	BB	BB	AA	AA	AA	AA	AA	AA	AA	AA	BB	BB	AA	AA	AA
1	PsCam011204_7608_737	AA	BB	BB	BB	BB	BB	BB	BB	BB	BB	AA	BB	BB	AA	BB	AA	BB	BB	AA	BB	BB	BB	BB	BB	BB	BB	BB	BB	BB	BB	BB	BB	BB	BB	BB	BB	BB	BB	BB	BB	AA	BB	BB	BB	BB	AA	BB	BB
1	PsCam011208_7612_932	AA	AA	BB	BB	BB	BB	AA	BB	BB	AA	BB	BB	BB	BB	BB	BB	BB	BB	BB	BB	BB	BB	AA	BB	AA	AA	AA	AA	BB	AA	BB	BB	BB	AA	BB	BB	AA	AA	BB	BB	BB	BB	BB	BB	AA	BB	BB	BB
1	PsCam011213_7616_1104	BB	BB	BB	BB	AA	BB	AA	AA	AA	BB	AA	BB	AA	BB	AA	BB	AA	BB	BB	BB	BB	BB	BB	BB	AA	BB	AA	AA	BB	BB	BB	BB	BB	BB	BB	AA	BB	BB	BB	BB	BB	BB	AA	BB	BB	AA	BB	AA
1	PsCam011214_7617_706	BB	BB	BB	BB	AA	BB	BB	BB	AA	BB	BB	BB	BB	BB	BB	AA	BB	AA	AA	AA	AA	AA	BB	BB	BB	BB	AA	BB	BB	BB	BB	AA	BB	BB	AA	BB	BB	BB	AA	AA	AA	AA	BB	AA	AA	BB	BB	BB
1	PsCam011217_7620_179	AA	BB	BB	BB	BB	BB	BB	BB	BB	AA	BB	BB	BB	BB	BB	BB	BB	--	BB	--	BB	BB	AA	BB	AA	AA	BB	AA	BB	BB	BB	BB	BB	AA	BB	BB	AA	--	--	--	BB	BB	BB	BB	AA	BB	AA	BB
1	PsCam011225_7626_1356	AA	AA	AA	AA	AA	AA	BB	AA	BB	AA	AA	AA	AA	AA	BB	AA	BB	BB	AA	BB	BB	AA	BB	BB	AA	BB	BB	AA	AA	AA	BB	BB	BB	BB	BB	AA	AA	BB	BB	BB	BB	BB	AA	AA	AA	BB	AA	AA
1	PsCam011227_7628_757	AA	BB	BB	BB	BB	BB	BB	BB	BB	BB	AA	BB	BB	AA	BB	BB	BB	BB	BB	BB	BB	BB	BB	BB	BB	BB	BB	BB	BB	AA	BB	BB	BB	AA	BB	BB	AA	BB	BB	BB	BB	BB	BB	BB	BB	BB	BB	BB
1	PsCam011232_7631_787	AA	AA	AA	BB	BB	BB	AA	AA	BB	AA	AA	AA	AA	AA	AA	AA	AA	AA	AA	BB	AA	AA	BB	AA	AA	AA	AA	AA	AA	AA	BB	BB	AA	AA	AA	AA	AA	AA	BB	BB	AA	AA	BB	AA	AA	AA	AA	AA
1	PsCam011241_7636_1005	BB	BB	BB	BB	AA	BB	BB	BB	AA	BB	BB	BB	AA	BB	BB	BB	BB	BB	BB	BB	BB	BB	BB	BB	BB	BB	BB	AA	BB	BB	BB	BB	AA	BB	BB	BB	BB	BB	BB	BB	BB	BB	BB	BB	BB	BB	BB	BB
1	PsCam011243_7638_457	AA	BB	AA	AA	BB	AA	AA	AA	BB	AA	BB	BB	BB	AA	AA	BB	AA	BB	BB	BB	BB	AA	BB	BB	BB	BB	BB	AA	AA	AA	BB	BB	BB	AA	BB	BB	BB	BB	BB	BB	BB	BB	AA	BB	AA	BB	BB	AA
1	PsCam011248_7642_2327	AA	AA	BB	BB	BB	AB	AA	BB	BB	AA	AA	AA	BB	AA	AA	AA	AA	AA	AA	BB	BB	AA	AA	AA	AA	AA	AA	BB	AA	AA	AA	BB	BB	AA	BB	BB	AA	BB	BB	BB	AA	BB	BB	BB	BB	AA	BB	AA
1	PsCam011252_7645_1629	AA	BB	BB	AA	BB	BB	AA	BB	BB	AA	BB	AA	BB	BB	AA	BB	AA	BB	BB	BB	BB	BB	BB	BB	BB	BB	BB	BB	AA	AA	AA	BB	BB	BB	BB	BB	AA	BB	BB	BB	BB	BB	AA	BB	BB	BB	BB	BB
1	PsCam011253_7646_1313	BB	BB	BB	BB	AA	BB	BB	AA	AA	BB	BB	BB	AA	BB	BB	BB	BB	AA	BB	AA	BB	AA	BB	BB	BB	BB	BB	BB	BB	BB	BB	BB	BB	BB	BB	AA	BB	BB	AA	AA	BB	AA	BB	AA	AA	BB	BB	AA
1	PsCam011255_7648_553	BB	AA	BB	AA	BB	AA	BB	AA	BB	AA	AA	BB	BB	BB	BB	BB	BB	AA	BB	AA	AA	BB	AA	BB	BB	BB	BB	BB	AA	BB	AA	BB	AA	AA	AA	BB	BB	BB	AA	AB	AA	AA	BB	BB	BB	AA	BB	AA
1	PsCam011257_7650_1194	BB	AA	BB	AA	AA	AA	BB	AA	AA	BB	AA	AA	AA	BB	BB	AA	BB	--	AA	--	AA	BB	BB	BB	AA	BB	AA	BB	AA	BB	AA	BB	AA	BB	AA	AA	BB	AA	--	--	--	AA	BB	BB	AA	AA	AA	AA
1	PsCam011259_7652_200	AA	BB	AA	BB	BB	BB	AA	AA	BB	AA	BB	BB	BB	BB	AA	AA	AA	AA	AA	AA	BB	AA	AA	AA	AA	AA	BB	AA	AA	AA	BB	AA	BB	AA	BB	BB	AA	AA	AA	AA	AA	BB	AA	BB	AA	BB	BB	AA
1	PsCam011260_7653_2053	BB	AA	AA	AA	BB	AA	BB	BB	BB	AA	AA	AA	BB	BB	BB	BB	BB	AA	BB	AA	AA	BB	BB	BB	BB	BB	BB	BB	AA	BB	AA	AA	AA	BB	AA	BB	BB	AA	AA	AA	AA	AA	AA	AA	BB	BB	BB	BB
1	PsCam011266_7658_455	BB	BB	BB	AA	BB	BB	BB	AA	AA	AA	AA	AA	AA	BB	BB	AA	BB	AA	AA	AA	AA	BB	AA	BB	AA	BB	BB	BB	AA	BB	BB	BB	AA	AA	BB	AA	AA	AA	AA	AA	BB	AA	AA	AA	BB	AA	BB	BB
1	PsCam011267_7659_2096	AA	AA	AA	AA	BB	AA	AA	AA	BB	AA	BB	BB	BB	AA	AA	BB	AA	AA	BB	AA	AA	AA	AA	AA	AA	AA	AA	AA	AA	AA	BB	AA	AA	AA	AA	AA	BB	AA	AA	AA	BB	AA	BB	BB	AA	AA	AA	AA
1	PsCam011271_7663_120	BB	BB	AA	AA	AA	BB	AA	AA	AA	AA	AA	BB	AA	AA	BB	AA	BB	AA	AA	AA	BB	AA	AA	BB	BB	BB	BB	AA	AA	BB	AA	BB	BB	BB	BB	AA	AA	AA	AA	AA	AA	AA	AA	AA	AA	AA	BB	BB
1	PsCam011281_7672_645	AA	BB	AA	AA	BB	AA	AA	BB	AA	AA	AA	AA	BB	AA	AA	AA	AA	BB	AA	AA	BB	BB	AA	BB	BB	BB	BB	BB	BB	AA	BB	BB	BB	AA	BB	BB	AA	BB	BB	AA	BB	BB	BB	BB	BB	BB	BB	BB
1	PsCam011293_7682_535	BB	AA	BB	BB	AA	BB	BB	AA	AA	BB	BB	BB	AA	BB	BB	BB	BB	AA	BB	BB	AA	AA	AA	BB	AA	AA	AA	AA	BB	BB	BB	AA	AA	AA	AA	AA	AA	AA	BB	BB	AA	AA	BB	AA	AA	AA	BB	AA
1	PsCam011300_7689_1254	BB	AA	BB	AA	BB	AA	BB	AA	BB	BB	AA	AA	BB	AA	BB	AA	BB	AA	AA	AA	BB	BB	BB	BB	AA	AA	AA	BB	BB	BB	AA	AA	BB	BB	AA	BB	AA	AA	AA	AA	BB	BB	AA	BB	BB	BB	BB	BB
1	PsCam011310_7695_1687	AA	AA	AA	AA	BB	AA	AA	BB	BB	AA	AA	AA	AA	AA	--	AA	AA	BB	AA	AA	AA	BB	AA	AA	AA	AA	BB	BB	AA	AA	AA	BB	AA	AA	AA	BB	AA	AA	AA	AA	AA	AA	AA	AA	BB	AA	AA	AA
1	PsCam011315_7698_337	BB	BB	BB	AA	AA	AB	BB	AA	AA	BB	BB	BB	AA	BB	BB	BB	BB	AA	BB	AA	AA	BB	BB	BB	BB	BB	BB	AA	BB	BB	BB	BB	AA	BB	BB	AA	BB	AA	BB	BB	AA	AA	AA	AA	AA	BB	AA	AA
1	PsCam011318_7700_619	AA	AA	BB	AA	BB	AA	AA	AA	BB	BB	AA	AA	BB	AA	AA	AA	AA	AA	AA	AA	BB	AA	AA	AA	AA	AA	AA	AA	AA	AA	AA	AA	BB	AA	AA	BB	AA	BB	AA	AA	AA	BB	AA	AA	AA	AA	BB	AA
1	PsCam011324_7705_270	BB	BB	BB	BB	AA	BB	BB	AA	AA	BB	BB	BB	AA	BB	BB	AA	BB	BB	AA	BB	BB	BB	BB	BB	BB	BB	AA	BB	BB	BB	BB	AB	BB	BB	BB	BB	BB	BB	BB	BB	BB	BB	AA	BB	BB	BB	AA	BB
1	PsCam011350_7726_1258	BB	BB	AA	AA	AA	AA	AA	BB	AA	AA	AA	AA	AA	BB	AA	AA	AA	BB	AA	BB	BB	AA	AA	AA	BB	AA	BB	AA	AA	BB	AA	BB	AA	BB	BB	AA	AA	BB	BB	BB	AA	BB	BB	AA	AA	AA	AA	AA
1	PsCam011355_7730_305	BB	AA	AA	AA	AA	AA	BB	BB	AA	BB	AA	AA	AA	AA	BB	AA	BB	AA	AA	AA	AA	BB	AA	BB	AA	AA	AA	BB	AA	BB	AA	AA	AA	AA	AA	AA	BB	AA	AA	AA	BB	AA	BB	BB	BB	AA	AA	BB
1	PsCam011358_7733_760	AA	AA	BB	AA	AA	AA	AA	BB	AA	AA	AA	BB	AA	AA	AA	AA	AA	AA	AA	BB	AA	AA	BB	AA	AA	AA	AA	AA	BB	AA	BB	AA	AA	AA	BB	AA	AA	AA	BB	BB	AA	AA	BB	BB	BB	AA	AA	AA
1	PsCam011361_7735_182	BB	BB	BB	BB	AA	BB	BB	AA	AA	BB	BB	BB	AA	BB	BB	BB	BB	AA	BB	BB	BB	BB	BB	BB	BB	BB	BB	AA	BB	BB	BB	BB	--	BB	BB	AA	BB	BB	BB	BB	AA	BB	AA	AA	AA	BB	AA	AA
1	PsCam011365_7738_1104	BB	AA	AA	BB	AA	AA	BB	BB	AA	BB	AA	BB	AA	AA	BB	AA	BB	AA	AA	AA	BB	AA	BB	BB	BB	AA	AA	AA	AA	BB	BB	AA	AA	AA	BB	AA	BB	AA	AA	AA	AA	BB	AA	BB	BB	AA	AA	AA
1	PsCam011366_7739_322	BB	AA	BB	AA	AA	AA	BB	BB	AA	BB	BB	AA	AA	AA	AA	AA	AA	AA	AA	AA	AA	AA	BB	AA	AA	AA	AA	BB	AA	BB	BB	AA	BB	BB	AA	AA	BB	BB	AA	AA	AA	AA	BB	BB	AA	BB	AA	AA
1	PsCam011386_7757_918	BB	AA	AA	AA	AA	AA	AA	AA	AA	AA	AA	AA	AA	AA	AA	AA	AA	AA	AA	AA	AA	AA	AA	AA	AA	AA	AA	AA	AA	AA	AA	AA	AA	AA	AA	AA	AA	AA	AA	AA	AA	AA	BB	AA	AA	AA	AA	AA
1	PsCam011389_7759_976	AA	BB	BB	BB	BB	BB	AA	AA	BB	BB	AA	BB	BB	AA	AA	AA	AA	AA	AA	AA	AA	AA	AA	AA	AA	AA	AA	AA	BB	AA	AA	AA	BB	AA	AA	BB	BB	BB	AA	AA	AA	BB	BB	BB	BB	BB	BB	BB
1	PsCam011391_7761_832	BB	AA	BB	BB	AA	BB	BB	AA	AA	BB	AA	BB	AA	BB	BB	AA	BB	AA	AA	AA	AA	BB	BB	BB	BB	AA	BB	BB	BB	BB	BB	AA	AA	BB	AA	AA	BB	AA	AA	AA	BB	AA	AA	BB	AA	AA	AA	BB
1	PsCam011404_7767_239	BB	AA	AA	AA	BB	AA	BB	BB	BB	BB	BB	AA	BB	BB	BB	AA	BB	AA	AA	AA	BB	AA	BB	BB	BB	BB	AA	AA	AA	BB	AA	AA	BB	BB	BB	BB	AA	AA	AA	AA	AA	BB	AA	BB	BB	AA	AA	AA
1	PsCam011412_7772_572	AA	AA	AA	AA	AA	AA	BB	BB	AA	BB	AA	AA	AA	AA	BB	AA	BB	BB	AA	BB	--	AA	AA	BB	AA	AA	AA	AA	AA	BB	AA	AA	AA	AA	AA	BB	BB	AA	BB	BB	AA	BB	BB	BB	BB	BB	BB	AA
1	PsCam011430_7789_315	BB	AA	AA	AA	AA	AA	AA	AA	AA	BB	AA	AA	AA	BB	BB	AA	BB	AA	AA	AA	AA	BB	AA	BB	AA	BB	AA	BB	AA	BB	AA	AA	AA	BB	AA	AA	BB	AA	AA	AA	AA	AA	BB	BB	BB	AA	BB	BB
1	PsCam011434_7793_800	AA	AA	AA	AA	BB	AA	AA	AA	BB	AA	AA	AA	BB	AA	AA	AA	AA	AA	AA	AA	AA	AA	AA	AA	AA	AA	AA	AA	AA	AA	AA	AA	AA	AA	AA	BB	AA	AA	AA	AA	AA	AA	AA	BB	AA	AA	AA	AA
1	PsCam011462_7808_2395	AA	AA	BB	AA	BB	AA	BB	BB	BB	BB	BB	AA	BB	AA	BB	BB	BB	BB	BB	BB	BB	BB	BB	BB	AA	AA	AA	BB	BB	AA	AA	BB	BB	AA	BB	BB	AA	AA	BB	BB	AA	AA	AA	BB	BB	BB	BB	BB
1	PsCam011465_7811_255	AA	AA	BB	BB	BB	AA	AA	AA	AA	AA	BB	BB	BB	AA	AA	BB	AA	BB	BB	BB	BB	BB	AA	AA	AA	AA	AA	BB	BB	AA	BB	BB	BB	AA	BB	BB	AA	BB	BB	BB	BB	BB	BB	AA	BB	BB	BB	AA
1	PsCam011467_7813_1433	AA	BB	AA	AA	BB	AA	AA	BB	BB	AA	AA	AA	BB	AA	AA	BB	AA	BB	BB	--	BB	BB	BB	AA	BB	BB	BB	BB	AA	AA	AA	BB	BB	BB	BB	BB	BB	BB	AA	--	BB	BB	AA	BB	BB	AA	AA	BB
1	PsCam011468_7814_150	AA	AA	AA	AA	AA	AA	BB	AA	AA	BB	BB	BB	AA	AA	AA	BB	AA	AA	BB	AA	AA	AA	AB	AA	AA	AA	AA	AA	AA	AA	AA	AB	BB	BB	BB	AA	AA	AA	AA	AA	AA	AA	AA	AA	AA	AA	AA	AA
1	PsCam011480_7823_797	BB	AA	BB	AA	BB	AB	BB	BB	BB	BB	BB	AA	BB	BB	BB	AA	BB	AA	AA	AA	AA	BB	BB	BB	BB	BB	BB	BB	BB	BB	AA	AA	BB	BB	BB	BB	BB	AA	AA	AA	AA	AA	BB	BB	BB	BB	BB	BB
1	PsCam011485_7827_1077	AA	BB	BB	BB	BB	BB	AA	BB	BB	BB	BB	BB	BB	BB	AA	BB	AA	AA	BB	AA	BB	BB	AA	BB	BB	BB	BB	BB	BB	BB	BB	BB	BB	AA	AA	BB	AA	BB	AA	AA	AA	AA	BB	BB	BB	BB	BB	BB
1	PsCam011486_7828_390	AA	BB	BB	AA	AA	AA	AA	BB	AA	AA	BB	AA	AA	BB	BB	AA	BB	BB	AA	BB	AA	BB	AA	BB	AA	AA	AA	BB	AA	BB	AA	BB	AA	AA	AA	AA	AA	BB	BB	BB	AA	AA	AA	AA	BB	AA	AA	BB
1	PsCam011489_7830_464	BB	BB	BB	AA	AA	AA	BB	BB	AA	BB	AA	AA	AA	BB	BB	BB	BB	AA	BB	AA	AA	BB	BB	BB	BB	BB	BB	BB	BB	BB	AA	BB	AA	BB	BB	AA	BB	AA	AA	AA	BB	AA	AA	AA	BB	AA	BB	AA
1	PsCam011493_7834_36	BB	BB	BB	AA	AA	AA	BB	BB	AA	BB	AA	BB	AA	BB	BB	BB	BB	BB	BB	BB	BB	BB	BB	BB	BB	BB	BB	BB	BB	BB	AA	BB	AA	BB	BB	BB	BB	AA	BB	BB	BB	BB	BB	AA	BB	BB	BB	BB
1	PsCam011504_7843_418	AA	AA	BB	BB	AA	BB	AA	AA	AA	AA	AA	AA	AA	AA	AA	AA	AA	AA	AA	AA	BB	AA	AA	AA	AA	AA	AA	AA	BB	AA	BB	AA	BB	AA	AA	BB	AA	AA	AA	AA	AA	BB	AA	AA	AA	BB	AA	AA
1	PsCam011507_7844_361	AA	AA	AA	AA	BB	AA	AA	BB	BB	AA	AA	AA	BB	AA	AA	AA	AA	AA	AA	AA	BB	AA	AA	AA	AA	AA	AA	AA	AA	AA	AA	AA	BB	AA	AA	BB	AA	AA	AA	AA	AA	AA	BB	AA	BB	BB	BB	AA
1	PsCam011509_7846_149	BB	AA	AA	BB	BB	BB	AA	AA	BB	AA	AA	AA	BB	AA	BB	AA	BB	AA	AA	AA	AA	AA	AA	AA	AA	AA	AA	AA	AA	AA	BB	AB	BB	AA	AA	BB	AA	AA	AA	AA	AA	BB	AA	AA	AA	AA	BB	BB
1	PsCam011513_7850_4101	BB	AA	AA	BB	AA	BB	AA	AA	AA	AA	BB	AA	BB	AA	AA	BB	AA	BB	BB	AA	BB	AA	AA	AA	AA	AA	AA	AA	AA	AA	BB	AA	BB	AA	BB	BB	AA	BB	AA	AA	BB	BB	AA	AA	AA	BB	AA	BB
1	PsCam011519_7855_87	BB	AA	AA	BB	BB	BB	BB	AA	BB	AA	BB	BB	BB	AA	BB	BB	BB	AA	BB	AA	BB	AA	BB	AA	AA	AA	AA	AA	AA	BB	BB	AB	BB	BB	BB	BB	BB	AA	AA	AA	AA	AA	BB	BB	AA	AA	BB	BB
1	PsCam011528_7859_2383	AA	BB	BB	BB	BB	BB	BB	AA	BB	BB	AA	AA	AA	AA	BB	BB	BB	BB	BB	BB	BB	BB	BB	BB	BB	BB	BB	BB	BB	BB	BB	BB	AA	AA	BB	AA	BB	BB	BB	BB	BB	BB	BB	BB	AA	BB	AA	BB
1	PsCam011542_7868_781	AA	AA	BB	BB	BB	AA	BB	BB	BB	BB	BB	BB	BB	AA	BB	BB	BB	BB	BB	BB	BB	BB	BB	BB	AA	AA	AA	BB	BB	AA	BB	BB	BB	AA	AA	BB	AA	BB	BB	BB	BB	BB	AA	BB	BB	BB	BB	BB
1	PsCam011552_7876_349	BB	AA	BB	AA	AA	AA	BB	AA	AA	BB	AA	AA	AA	BB	BB	AA	BB	AA	AA	AA	BB	BB	AA	AA	AA	AA	AA	BB	AA	BB	AA	AA	AA	BB	AA	AA	BB	BB	AA	AA	AA	BB	BB	AA	BB	AA	AA	AA
1	PsCam011571_7892_294	AA	BB	AA	AA	BB	AA	AA	AA	BB	AA	AA	AA	BB	AA	AA	AA	AA	BB	AA	BB	AA	AA	BB	AA	AA	AA	AA	BB	AA	AA	AA	BB	AA	BB	BB	AA	BB	BB	BB	BB	AA	AA	AA	BB	AA	AA	AA	BB
1	PsCam011575_7895_468	BB	BB	AA	AA	AA	BB	AA	BB	BB	BB	BB	BB	BB	BB	BB	BB	BB	BB	BB	BB	AA	BB	BB	AA	BB	BB	BB	BB	AA	AA	BB	AB	AA	BB	BB	AA	AA	BB	BB	BB	AA	AA	BB	AA	BB	AA	BB	BB
1	PsCam011577_7896_804	BB	BB	BB	BB	AA	BB	BB	AA	BB	BB	BB	BB	BB	BB	BB	AA	BB	BB	AA	AA	AA	BB	BB	BB	BB	BB	BB	BB	BB	BB	BB	BB	BB	BB	BB	BB	BB	BB	AA	AA	BB	AA	BB	BB	AA	BB	BB	BB
1	PsCam011584_7900_399	BB	BB	BB	BB	AA	AA	BB	AA	AA	AA	BB	BB	AA	AA	BB	BB	BB	BB	BB	BB	AA	BB	AA	BB	BB	AA	BB	BB	BB	BB	AA	BB	BB	AA	BB	BB	AA	BB	BB	BB	--	AA	BB	AA	BB	--	AA	BB
1	PsCam011586_7902_736	AA	AA	BB	BB	AA	BB	BB	BB	BB	AA	BB	BB	AA	AA	BB	BB	BB	AA	BB	BB	AA	AA	AA	AA	BB	BB	BB	AA	BB	AA	BB	AA	BB	BB	BB	BB	AA	AA	AA	AA	AA	AA	BB	BB	BB	AA	AA	BB
1	PsCam011593_7908_481	BB	BB	AA	AA	BB	AA	BB	BB	BB	BB	AA	AA	BB	BB	--	BB	AA	AA	BB	AA	BB	AA	BB	AA	BB	BB	BB	AA	AA	AA	AA	BB	BB	BB	BB	BB	BB	AA	AA	AA	BB	BB	BB	BB	AA	AA	BB	AA
1	PsCam011596_7910_67	BB	BB	BB	BB	AA	BB	BB	BB	AA	AA	BB	BB	AA	AA	BB	BB	BB	BB	BB	BB	AA	BB	BB	BB	BB	BB	BB	BB	BB	BB	BB	BB	AA	BB	BB	AA	BB	BB	BB	--	BB	AA	AA	AA	BB	AA	AA	AA
1	PsCam011602_7913_407	AA	BB	BB	BB	BB	BB	BB	BB	BB	BB	AA	BB	BB	AA	BB	BB	BB	BB	BB	BB	BB	BB	BB	AA	BB	BB	BB	BB	BB	AA	BB	BB	BB	BB	BB	BB	BB	BB	BB	BB	BB	BB	BB	BB	BB	BB	BB	BB
1	PsCam011604_7915_267	AA	BB	AA	--	BB	--	AA	BB	BB	AA	BB	AA	BB	AA	AA	BB	AA	AA	BB	AA	BB	AA	BB	AA	BB	BB	BB	AA	--	AA	--	BB	BB	AA	BB	BB	AA	BB	AA	AA	BB	BB	AA	AA	BB	BB	BB	BB
1	PsCam011608_7919_629	BB	BB	AA	AA	BB	AA	BB	BB	BB	BB	BB	BB	BB	BB	BB	BB	BB	AA	BB	AA	BB	BB	AA	BB	BB	BB	BB	BB	AA	BB	BB	BB	BB	AA	BB	BB	BB	BB	AA	AA	AA	BB	BB	BB	BB	BB	BB	BB
1	PsCam011609_7920_2708	BB	BB	AA	AA	AA	AA	AA	AA	AA	AA	AA	AA	AA	AA	BB	AA	BB	AA	AA	AA	AA	AA	AA	AA	AA	AA	AA	AA	AA	AA	AA	AB	AA	AA	BB	AA	AA	AA	AA	BB	AA	AA	AA	AA	AA	AA	AA	AA
1	PsCam011615_7926_369	BB	AA	AA	AA	BB	AA	AA	AA	AA	AA	AA	AA	AA	BB	AA	AA	AA	AA	AA	AA	BB	AA	AA	BB	AA	AA	AA	AA	AA	AA	AA	AA	BB	AA	AA	BB	BB	AA	--	--	AA	BB	AA	BB	AA	AA	BB	AA
1	PsCam011616_7927_258	AA	BB	AA	BB	BB	BB	AA	AA	BB	AA	BB	AA	BB	AA	AA	BB	AA	BB	BB	BB	AA	BB	AA	AA	BB	BB	BB	AA	AA	AA	BB	BB	BB	AA	BB	AA	BB	BB	BB	BB	BB	BB	BB	BB	BB	AA	BB	AA
1	PsCam011629_7936_808	BB	AA	AA	AA	AA	AA	AA	AA	AA	AA	AA	AA	AA	AA	--	AA	BB	BB	AA	BB	AA	AA	--	BB	AA	AA	BB	AA	AA	BB	AA	AA	AA	AA	AA	AA	AA	BB	--	BB	AA	AA	BB	AA	AA	AA	AA	AA
1	PsCam011632_7939_923	BB	BB	AA	AA	AA	AA	AA	AA	AA	AA	BB	AA	AA	BB	AA	BB	AA	BB	BB	AA	AA	AA	AA	AA	BB	BB	AA	AA	AA	AA	AA	AA	BB	AA	BB	AA	AA	AA	AA	AA	AA	AA	AA	AA	AA	BB	AA	AA
1	PsCam011640_7944_294	BB	BB	BB	AA	AA	AA	BB	AA	AA	AA	BB	BB	AA	BB	BB	AA	BB	AA	AA	AA	AA	BB	AA	AA	BB	BB	BB	BB	AA	AA	AA	BB	AA	BB	BB	BB	BB	BB	AA	AA	BB	AA	AA	AA	AA	AA	AA	BB
1	PsCam011641_7945_531	AA	AA	BB	BB	AA	BB	AA	BB	AA	BB	AA	BB	AA	AA	BB	BB	BB	BB	BB	BB	BB	BB	AA	BB	BB	BB	BB	BB	BB	BB	BB	AB	AA	BB	BB	AA	BB	BB	BB	BB	BB	BB	AA	BB	BB	BB	AA	AA
1	PsCam011650_7950_135	AA	BB	BB	AA	BB	BB	BB	BB	BB	BB	AA	BB	BB	BB	BB	BB	BB	BB	BB	BB	BB	--	BB	BB	BB	BB	BB	--	AA	BB	AA	AA	BB	AA	BB	AA	BB	BB	BB	BB	BB	BB	BB	BB	BB	BB	BB	BB
1	PsCam011651_7951_862	BB	BB	BB	AA	AA	AA	BB	AA	AA	BB	BB	BB	AA	BB	AB	BB	AA	BB	BB	AA	AA	AA	BB	AA	BB	BB	AA	AA	AA	AA	AA	AA	BB	BB	AA	BB	BB	AA	AA	AA	AA	AA	BB	BB	AA	AA	BB	AA
1	PsCam011672_7966_226	BB	AA	AA	AA	BB	BB	BB	BB	BB	AA	AA	AA	BB	AA	AA	AA	AA	AA	AA	AA	AA	BB	AA	AA	BB	AA	AA	BB	AA	AA	BB	AA	BB	AA	AA	BB	AA	AA	AA	AA	AA	AA	BB	AA	BB	AA	BB	AA
1	PsCam011681_7973_672	BB	BB	BB	BB	BB	BB	BB	AA	AA	BB	BB	BB	BB	BB	BB	BB	BB	BB	BB	BB	BB	BB	BB	BB	BB	BB	BB	BB	BB	BB	BB	BB	AA	BB	BB	BB	BB	BB	BB	BB	BB	BB	BB	AA	BB	AA	BB	AA
1	PsCam011688_7978_2391	BB	BB	BB	BB	AA	BB	BB	AA	BB	BB	BB	BB	BB	BB	BB	BB	BB	AA	BB	AA	AA	AA	BB	BB	BB	BB	AA	AA	BB	BB	BB	AA	BB	BB	AA	BB	BB	AA	AA	AA	AA	AA	BB	BB	AA	BB	BB	BB
1	PsCam011690_7980_169	AA	AA	BB	AA	AA	AA	AA	BB	AA	AA	AA	AA	AA	AA	AA	AA	AA	AA	AA	AA	AA	AA	AA	AA	AA	AA	AA	AA	AA	AA	AA	AA	AA	BB	AA	AA	AA	AA	AA	AA	AA	AA	BB	BB	BB	AA	BB	AA
1	PsCam011696_7985_525	AA	BB	BB	BB	BB	BB	BB	AA	AA	AA	BB	AA	AA	BB	BB	BB	BB	AA	BB	AA	AA	BB	BB	BB	AA	BB	BB	BB	BB	BB	BB	BB	BB	AA	BB	AA	AA	AA	AA	AA	AA	AA	AA	AA	BB	BB	AA	BB
1	PsCam011707_7992_876	BB	AA	BB	BB	AA	BB	BB	AA	AA	AA	AA	BB	AA	AA	BB	BB	BB	BB	BB	BB	AA	BB	AA	BB	BB	BB	BB	BB	BB	BB	BB	BB	AA	AA	BB	AA	BB	BB	BB	BB	AA	AA	AA	AA	AA	AA	AA	AA
1	PsCam011726_8008_33	BB	BB	BB	BB	BB	BB	BB	AA	BB	BB	AA	BB	BB	BB	BB	AA	BB	BB	AA	BB	BB	AA	BB	BB	BB	BB	BB	AA	BB	AA	AA	AA	AA	BB	AA	BB	AA	BB	BB	BB	AA	AA	BB	AA	AA	AA	BB	BB
1	PsCam011727_8009_229	AA	AA	BB	AA	AA	AA	AA	BB	AA	BB	AA	AA	AA	BB	AA	AA	AA	AA	AA	--	AA	BB	AA	AA	AA	AA	AA	BB	BB	BB	AA	AA	AA	AA	AA	AA	BB	AA	AA	AA	AA	AA	BB	BB	BB	AA	AA	AA
1	PsCam011739_8018_707	BB	AA	BB	AA	AA	AA	BB	AA	AA	AA	AA	BB	AA	AA	BB	AA	BB	BB	AA	BB	BB	AA	BB	BB	AA	AA	AA	AA	BB	BB	AA	BB	AA	BB	AA	AA	AA	BB	BB	BB	AA	AA	AA	AA	AA	AA	AA	AA
1	PsCam011749_8025_528	BB	BB	AA	BB	BB	BB	BB	BB	AA	BB	BB	BB	AA	BB	BB	AA	BB	BB	AA	BB	BB	BB	BB	BB	BB	BB	BB	BB	AA	BB	BB	BB	BB	BB	BB	AA	BB	BB	BB	BB	BB	BB	AA	AA	BB	BB	AA	AA
1	PsCam011754_8027_185	AA	AA	BB	BB	AA	AA	AA	BB	BB	AA	AA	AA	AA	AA	AA	AA	AA	AA	AA	AA	AA	AA	AA	AA	AA	AA	AA	AA	BB	AA	AA	AA	AA	AA	AA	AA	AA	AA	AA	AA	AA	AA	BB	AA	BB	AA	BB	BB
1	PsCam011763_8032_540	BB	BB	BB	AA	AA	AA	BB	BB	AA	BB	AA	AA	AA	BB	BB	BB	BB	AA	BB	AA	AA	BB	BB	BB	BB	BB	BB	AA	BB	BB	AA	BB	AA	BB	BB	AA	BB	BB	AA	AA	BB	AA	BB	AA	BB	AA	AA	AA
1	PsCam011776_8039_809	BB	AA	BB	BB	AA	BB	AA	BB	AA	AA	BB	AA	AA	BB	BB	BB	BB	AA	BB	AA	BB	BB	AA	BB	BB	AA	AA	BB	BB	BB	BB	AA	AA	BB	AA	AA	BB	AA	AA	AA	AA	BB	BB	BB	BB	AA	BB	BB
1	PsCam011782_8043_162	AA	BB	AA	BB	AA	BB	BB	AA	AA	BB	AA	BB	AA	AA	BB	AA	BB	BB	AA	BB	AA	AA	BB	BB	BB	BB	BB	AA	BB	AA	BB	AA	AA	BB	AA	AA	BB	AA	BB	--	BB	AA	AA	AA	AA	AA	AA	AA
1	PsCam011783_8044_2225	BB	BB	AA	BB	AA	BB	BB	BB	AA	AA	AA	AA	AA	BB	BB	AA	BB	AA	AA	AA	BB	BB	BB	BB	BB	BB	BB	BB	BB	BB	BB	BB	AA	BB	BB	AA	BB	AA	AA	AA	BB	BB	BB	AA	BB	AA	AA	BB
1	PsCam011809_8061_78	AA	AA	AA	AA	BB	AA	AA	AA	BB	AA	AA	AA	BB	AA	AA	AA	AA	AA	AA	AA	AA	AA	AA	AA	AA	AA	BB	AA	AA	AA	AA	BB	BB	AA	AA	BB	AA	AA	AA	AA	AA	AA	AA	AA	AA	BB	AA	AA
1	PsCam011813_8064_2064	AA	BB	BB	BB	BB	BB	AA	BB	BB	AA	AA	AA	BB	AA	AA	BB	AA	AA	BB	AA	AB	BB	AA	AA	BB	BB	BB	BB	AA	AA	BB	AA	BB	AA	BB	AA	AA	BB	BB	AA	BB	BB	AA	BB	BB	BB	AA	BB
1	PsCam011817_8067_586	AA	AA	BB	AA	BB	AA	BB	BB	BB	BB	BB	AA	BB	BB	BB	BB	BB	BB	BB	BB	BB	BB	BB	BB	BB	BB	BB	BB	AA	BB	BB	BB	BB	BB	BB	BB	BB	BB	BB	BB	BB	BB	BB	BB	BB	BB	BB	BB
1	PsCam011822_8071_90	BB	BB	BB	BB	AA	BB	BB	BB	AA	BB	BB	BB	AA	BB	BB	BB	BB	AA	BB	BB	BB	BB	BB	BB	BB	BB	BB	BB	BB	BB	BB	BB	AA	BB	BB	AA	BB	BB	BB	BB	BB	BB	BB	AA	BB	AA	BB	AA
1	PsCam011829_8073_521	AA	AA	BB	BB	BB	BB	AA	AA	BB	BB	BB	BB	BB	AA	AA	BB	AA	BB	BB	BB	AA	AA	BB	AA	BB	AA	AA	AA	BB	BB	BB	BB	BB	BB	BB	BB	BB	BB	AA	BB	BB	AA	BB	BB	BB	BB	AA	BB
1	PsCam011836_8077_47	BB	AA	BB	AA	AA	AA	BB	AA	AA	BB	AA	BB	AA	AA	AA	AA	AA	BB	AA	AA	AA	AA	AA	AA	AA	AA	AA	AA	AA	AA	AA	AA	AA	BB	AA	AA	AA	AA	AA	AA	AA	AA	AA	AA	AA	AA	AA	AA
1	PsCam011842_8079_239	BB	BB	AA	AA	BB	AA	BB	BB	BB	BB	BB	BB	BB	BB	BB	BB	BB	AA	BB	AA	BB	BB	BB	BB	BB	BB	AA	BB	AA	BB	AA	AA	BB	BB	BB	BB	BB	AA	AA	AA	BB	BB	BB	BB	BB	BB	BB	BB
1	PsCam011845_8081_577	BB	BB	BB	BB	AA	BB	BB	AA	AA	BB	BB	BB	AA	BB	BB	BB	BB	BB	BB	BB	BB	AA	BB	BB	BB	BB	BB	AA	BB	BB	BB	BB	AA	BB	BB	BB	BB	BB	BB	BB	BB	BB	AA	AA	AA	BB	AA	BB
1	PsCam011848_8083_364	BB	BB	AA	AA	BB	AA	AA	BB	BB	BB	BB	AA	BB	BB	BB	BB	BB	AA	BB	AA	AA	BB	AA	BB	BB	AA	BB	BB	AA	BB	AA	AB	BB	BB	AA	BB	AA	AA	AA	AA	BB	AA	BB	AA	BB	AA	BB	BB
1	PsCam011874_8103_252	AA	AA	AA	BB	AA	BB	AA	BB	AA	BB	BB	AA	AA	AA	AA	BB	AA	AA	BB	AA	AA	AA	AA	AA	BB	AA	BB	AA	BB	AA	BB	AA	AA	BB	AA	AA	AA	AA	AA	AA	AA	AA	BB	BB	BB	AA	AA	BB
1	PsCam011888_8113_755	BB	BB	BB	BB	AA	BB	BB	BB	AA	BB	AA	BB	AA	BB	BB	AA	BB	AA	AA	AA	BB	BB	BB	BB	BB	BB	BB	BB	BB	BB	BB	AA	AA	BB	AA	AA	BB	AA	AA	AA	AA	AA	BB	BB	BB	BB	BB	AA
1	PsCam011910_8128_241	AA	AA	AA	BB	BB	BB	BB	AA	BB	AA	BB	BB	BB	AA	BB	AA	BB	AA	AA	AA	AA	AA	AA	AA	AA	AA	AA	AA	AA	AA	BB	AA	BB	AA	AA	BB	AA	AA	AA	AA	AA	AA	AA	AA	AA	AA	BB	AA
1	PsCam011921_8136_455	AA	BB	BB	BB	BB	BB	BB	BB	BB	BB	BB	BB	BB	BB	BB	BB	BB	BB	BB	BB	BB	BB	BB	BB	BB	BB	BB	BB	BB	BB	BB	BB	BB	BB	BB	BB	BB	BB	BB	BB	BB	BB	BB	BB	BB	BB	BB	BB
1	PsCam011925_8139_180	BB	AA	AA	AA	AA	AA	BB	BB	AA	BB	BB	BB	AA	BB	AA	BB	AA	BB	BB	BB	BB	AA	BB	AA	BB	AA	AA	AA	AA	AA	AA	BB	AA	BB	BB	AA	BB	BB	BB	BB	BB	BB	BB	BB	AA	AA	AA	AA
1	PsCam011933_8145_357	AA	AA	BB	AA	AA	AA	AA	AA	AA	AA	AA	AA	AA	AA	AA	BB	AA	AA	BB	AA	AA	AA	AA	AA	AA	AA	AA	AA	BB	AA	AA	AA	AA	AA	AA	AA	AA	AA	AA	AA	AA	AA	AA	AA	AA	AA	AA	AA
1	PsCam011957_8154_445	AA	BB	BB	BB	BB	BB	BB	BB	BB	AA	BB	BB	BB	BB	AA	BB	AA	BB	BB	BB	BB	BB	BB	BB	BB	BB	BB	BB	BB	BB	BB	BB	BB	AA	BB	BB	BB	BB	BB	BB	BB	BB	AA	BB	AA	BB	BB	BB
1	PsCam011961_8157_821	AA	BB	BB	BB	BB	BB	BB	BB	BB	BB	BB	BB	BB	AA	BB	BB	BB	BB	BB	BB	BB	BB	BB	BB	BB	BB	BB	BB	BB	BB	BB	BB	BB	AA	BB	BB	BB	BB	BB	BB	BB	BB	BB	BB	BB	BB	BB	BB
1	PsCam011979_8167_305	AA	BB	AA	AA	BB	AA	AA	AA	BB	AA	BB	BB	BB	AA	AA	BB	AA	BB	BB	BB	AA	AA	AA	AA	AA	AA	BB	AA	AA	AA	BB	BB	BB	AA	BB	BB	AA	BB	BB	BB	BB	BB	BB	BB	AA	BB	BB	AA
1	PsCam011984_8172_1257	BB	AA	BB	BB	BB	BB	BB	BB	AA	BB	AA	AA	AA	BB	BB	BB	BB	AA	BB	--	AA	BB	AA	AA	AA	BB	BB	BB	BB	BB	BB	AA	BB	AA	AA	BB	BB	AA	--	--	AA	AA	BB	BB	BB	BB	BB	BB
1	PsCam012027_8200_118	BB	AA	AA	BB	BB	AA	AA	AA	BB	AA	AA	BB	BB	BB	AA	AA	AA	--	AA	--	AA	AA	AA	AA	AA	AA	AA	AA	BB	AA	BB	AA	BB	AA	AA	BB	AA	AA	--	--	AA	AA	BB	BB	AA	BB	BB	BB
1	PsCam012044_8209_242	BB	BB	AA	BB	AA	BB	BB	BB	AA	AA	AA	AA	AA	BB	BB	AA	BB	AA	AA	AA	AA	BB	AA	BB	AA	BB	BB	BB	BB	AA	BB	AA	AA	AA	AA	AA	AA	AA	AA	AA	AA	AA	AA	AA	AA	AA	BB	AA
1	PsCam012045_8210_740	AA	AA	AA	AA	BB	AA	AA	BB	BB	AA	AA	AA	BB	AA	AA	BB	AA	BB	BB	--	BB	BB	AA	AA	AA	AA	AA	BB	AA	AA	BB	AA	BB	AA	AA	BB	AA	AA	--	--	BB	BB	BB	BB	BB	AA	BB	BB
1	PsCam012060_8218_982	AA	AA	BB	AA	AA	AA	BB	AA	AA	BB	AA	BB	AA	AA	BB	AA	BB	--	AA	BB	AA	BB	BB	BB	AA	AA	AA	BB	AA	BB	AA	AA	AA	AA	AA	AA	BB	BB	BB	BB	AA	AA	AA	AA	BB	AA	AA	BB
1	PsCam012070_8225_257	BB	AA	BB	AA	AA	AA	AA	AA	AA	AA	AA	BB	AA	BB	BB	BB	BB	AA	BB	AA	AA	BB	AA	BB	AA	AA	AA	BB	AA	BB	AA	AA	AA	AA	BB	AA	BB	AA	AA	AA	AA	AA	AA	AA	BB	AA	AA	AA
1	PsCam012077_8231_1070	BB	AA	BB	AA	AA	AA	AA	AA	AA	BB	AA	BB	AA	BB	BB	AA	BB	AA	AA	AA	AA	AA	AA	AA	AA	AA	AA	AA	BB	AA	AA	AA	AA	AA	AA	AA	AA	AA	AA	AA	AA	AA	BB	AA	AA	AA	AA	AA
1	PsCam012087_8237_145	BB	AA	AA	BB	AA	AB	BB	BB	AA	BB	AA	BB	AA	BB	BB	AA	BB	AA	AA	AA	AA	BB	BB	BB	AA	AA	AA	BB	AA	BB	BB	AA	AA	BB	AA	AA	BB	AA	AA	AA	AA	AA	BB	BB	BB	AA	AA	BB
1	PsCam012093_8241_272	AA	AA	BB	AA	AA	AA	BB	BB	BB	BB	AA	AA	BB	BB	BB	AA	BB	AA	AA	AA	AA	BB	BB	BB	BB	BB	BB	BB	BB	AA	AA	AA	AA	BB	AA	BB	AA	--	AA	AA	AA	AA	AA	AA	BB	BB	AA	BB
1	PsCam012096_8243_321	AA	AA	AA	AA	BB	AA	AA	BB	BB	AA	AA	AA	BB	AA	AA	AA	AA	BB	AA	BB	BB	AA	AA	AA	AA	AA	AA	AA	AA	AA	AA	AA	AA	AA	AA	BB	AA	BB	--	BB	AA	--	BB	BB	AA	AA	AA	BB
1	PsCam012145_8277_473	BB	AA	AA	AA	AA	AA	AA	AA	AA	AA	AA	AA	AA	AA	AA	AA	AA	AA	AA	AA	BB	AA	BB	AA	AA	AA	AA	AA	AA	AA	AA	AA	AA	AA	AA	AA	AA	AA	AA	AA	AA	BB	AA	AA	AA	AA	AA	AA
1	PsCam012148_8280_181	AA	AA	AA	AA	BB	AA	BB	BB	BB	AA	BB	AA	BB	AA	BB	--	BB	AA	--	BB	BB	BB	AA	BB	BB	BB	BB	BB	AA	BB	BB	AA	BB	AA	AA	BB	AA	AA	BB	BB	AA	BB	AA	BB	BB	BB	BB	BB
1	PsCam012167_8289_560	AA	BB	BB	BB	AA	BB	BB	BB	AA	BB	BB	AA	AA	AA	BB	AA	BB	BB	AA	BB	BB	AA	BB	BB	AA	AA	BB	BB	AA	BB	AA	BB	AA	BB	BB	AA	BB	BB	BB	BB	BB	BB	BB	BB	BB	AA	AA	AA
1	PsCam012171_8292_278	AA	AA	BB	BB	AA	AB	BB	BB	AA	--	AA	AA	AA	BB	BB	AA	BB	--	AA	--	BB	BB	AA	BB	AA	BB	AA	BB	BB	BB	BB	BB	AA	BB	AA	AA	AA	BB	--	--	AA	BB	AA	AA	AA	AA	BB	BB
1	PsCam012195_8308_310	BB	AA	BB	AA	AA	AA	AA	BB	AA	BB	AA	AA	AA	AA	AA	AA	AA	BB	AA	AA	AA	BB	AA	AA	AA	AA	AA	BB	AA	AA	AA	AA	AA	BB	AA	AA	BB	AA	BB	BB	AA	AA	BB	AA	BB	AA	AA	AA
1	PsCam012212_8317_209	BB	AA	AA	BB	AA	AA	AA	AA	AA	AA	AA	AA	AA	AA	BB	BB	BB	AA	BB	AA	BB	AA	AA	AA	AA	AA	AA	AA	BB	AA	AA	AA	AA	AA	AA	AA	AA	AA	AA	AA	BB	BB	AA	AA	AA	AA	AA	AA
1	PsCam012243_8332_836	AA	AA	BB	BB	AA	BB	AA	AA	AA	AA	AA	AA	AA	AA	AA	AA	AA	BB	AA	BB	AA	AA	AA	AA	AA	AA	BB	AA	BB	AA	BB	BB	AA	AA	AA	AA	AA	BB	BB	BB	BB	AA	BB	BB	BB	BB	AA	AA
1	PsCam012257_8340_326	BB	AA	AA	AA	AA	BB	AA	AA	AA	BB	AA	BB	AA	BB	BB	AA	BB	AA	AA	AA	AA	BB	BB	AA	BB	AA	BB	AA	AA	AA	AA	AA	AA	BB	AA	AA	BB	AA	AA	AA	AA	AA	AA	AA	BB	AA	AA	AA
1	PsCam012275_8350_476	BB	BB	AA	AA	AA	BB	AA	AA	BB	AA	AA	AA	AA	BB	AA	AA	AA	AA	AA	--	BB	BB	BB	AA	AA	BB	BB	BB	AA	AA	AA	AA	AA	AA	AA	AA	AA	AA	--	--	BB	BB	AA	AA	AA	AA	AA	BB
1	PsCam012284_8355_555	BB	BB	BB	AA	AA	BB	BB	--	AA	AA	AA	AA	BB	BB	BB	AA	BB	AA	AA	AA	--	--	BB	BB	BB	BB	BB	--	AA	BB	AA	AA	--	BB	BB	AA	BB	BB	AA	AA	AA	BB	BB	AA	--	AA	AA	--
1	PsCam012289_8358_406	BB	AA	BB	AA	AA	AA	BB	AA	AA	AA	BB	BB	AA	AA	BB	BB	BB	BB	BB	AA	BB	AA	AA	BB	AA	AA	AA	AA	AA	BB	AA	AA	AA	BB	AA	AA	BB	AA	AA	AA	AA	BB	BB	BB	AA	AA	BB	BB
1	PsCam012311_8370_163	BB	BB	BB	BB	AA	AA	AA	AA	AA	BB	BB	AA	AA	BB	BB	BB	BB	BB	BB	AA	AA	AA	BB	BB	BB	BB	AA	AA	BB	BB	AA	BB	AA	BB	AA	BB	BB	AA	AA	AA	AA	AA	AA	AA	AA	BB	AA	AA
1	PsCam012312_8371_98	BB	BB	BB	BB	AA	BB	BB	BB	AA	AA	BB	BB	AA	BB	BB	BB	BB	BB	BB	AA	BB	BB	BB	BB	BB	BB	--	BB	BB	BB	BB	AA	BB	BB	--	BB	BB	BB	AA	AA	BB	BB	BB	BB	BB	AA	BB	BB
1	PsCam012324_8379_450	AA	AA	BB	AA	BB	AA	AA	AA	BB	BB	AA	AA	BB	AA	AA	BB	AA	BB	BB	--	BB	AA	AA	AA	AA	AA	AA	AA	AA	AA	AA	BB	AA	AA	BB	BB	AA	AA	BB	--	BB	BB	AA	BB	AA	AA	AA	AA
1	PsCam012334_8386_44	BB	AA	AA	AA	AA	AA	AA	AA	AA	AA	BB	AA	AA	AA	AA	AA	AA	BB	AA	BB	BB	AA	AA	AA	AA	AA	AA	AA	AA	AA	AA	AA	AA	AA	AA	AA	AA	AA	BB	AA	AA	BB	AA	AA	AA	AA	AA	AA
1	PsCam012336_8388_150	AA	AA	AA	AA	AA	AA	AA	AA	AA	AA	BB	AA	AA	AA	AA	AA	AA	AA	AA	AA	AA	AA	AA	AA	AA	BB	BB	AA	AA	AA	BB	BB	AA	AA	AA	AA	AA	AA	AA	AA	BB	AA	AA	AA	AA	AA	AA	AA
1	PsCam012344_8393_332	AA	BB	BB	BB	AA	BB	AA	BB	BB	BB	AA	BB	AA	AA	AA	AA	AA	--	AA	BB	AA	AA	AA	BB	BB	AA	AA	AA	AA	AA	AA	AA	AA	AA	BB	AA	BB	AA	--	BB	AA	AA	BB	BB	BB	AA	BB	AA
1	PsCam012359_8403_373	BB	BB	BB	BB	BB	BB	BB	BB	AA	BB	BB	AA	AA	BB	BB	BB	BB	BB	BB	BB	AA	BB	BB	BB	BB	AA	AA	BB	BB	BB	AA	AB	BB	BB	BB	AA	AA	BB	BB	BB	BB	AA	BB	AA	BB	BB	AA	BB
1	PsCam012362_8406_1166	BB	AA	AA	AA	AA	AA	AA	AA	AA	AA	AA	AA	AA	BB	AA	BB	AA	BB	BB	AA	AA	AA	BB	BB	AA	BB	AA	AA	AA	AA	AA	AA	AA	AA	AA	AA	AA	BB	AA	AA	AA	AA	AA	AA	AA	AA	BB	AA
1	PsCam012366_8407_98	AA	BB	BB	BB	AA	AA	BB	AA	AA	AA	BB	BB	AA	BB	BB	AA	BB	AA	AA	AA	AA	AA	BB	AA	BB	BB	BB	AA	BB	BB	BB	AA	AA	BB	AA	AA	BB	AA	AA	AA	AA	AA	AA	AA	AA	AA	BB	AA
1	PsCam012380_8414_267	BB	AA	AA	AA	AA	AA	AA	AA	AA	AA	BB	AA	AA	BB	AA	AA	AA	AA	AA	AA	AA	AA	AA	AA	AA	AA	AA	AA	AA	AA	AA	AA	AA	AA	AA	AA	AA	AA	AA	AA	AA	AA	AA	AA	AA	AA	BB	AA
1	PsCam012405_8429_253	AA	BB	AA	BB	BB	BB	BB	BB	BB	AA	BB	AA	BB	BB	--	BB	BB	BB	BB	BB	BB	BB	BB	BB	AA	AA	BB	BB	AA	BB	BB	BB	BB	BB	BB	BB	BB	BB	BB	BB	BB	BB	BB	BB	BB	BB	BB	BB
1	PsCam012410_8432_407	BB	AA	BB	BB	AA	BB	BB	BB	AA	BB	AA	AA	AA	AA	BB	BB	BB	BB	BB	BB	BB	BB	BB	BB	AA	BB	BB	BB	BB	BB	AA	AB	AA	BB	AA	BB	BB	BB	AA	BB	BB	BB	BB	BB	BB	AA	BB	BB
1	PsCam012417_8437_224	AA	AA	BB	AA	BB	AA	AA	BB	BB	BB	AA	AA	BB	BB	BB	AA	BB	AA	AA	AA	BB	BB	BB	BB	AA	BB	BB	AA	BB	BB	AA	BB	BB	BB	AA	BB	AA	AA	AA	AA	BB	BB	AA	AA	AA	BB	BB	BB
1	PsCam012418_8438_1775	BB	BB	BB	BB	BB	BB	BB	BB	AA	BB	BB	BB	AA	BB	BB	BB	BB	BB	BB	BB	BB	BB	BB	BB	BB	BB	BB	BB	BB	BB	BB	BB	BB	BB	BB	BB	AA	BB	BB	BB	BB	AA	BB	BB	BB	BB	BB	AA
1	PsCam012421_8441_89	BB	AA	AA	BB	AA	BB	BB	AA	AA	AA	AA	AA	AA	AA	AA	AA	AA	AA	AA	AA	AA	AA	BB	AA	AA	AA	AA	AA	BB	AA	AA	BB	BB	AA	AA	BB	BB	AA	AA	AA	BB	AA	BB	BB	AA	BB	AA	AA
1	PsCam012453_8457_2872	AA	AA	BB	BB	BB	BB	AA	BB	AA	BB	BB	BB	BB	BB	AA	BB	AA	BB	BB	AA	BB	BB	BB	AA	AA	BB	AA	BB	BB	AA	BB	AA	AA	BB	BB	AA	BB	BB	AA	BB	AA	BB	AA	BB	BB	AA	BB	AA
1	PsCam012455_8458_55	BB	BB	AA	BB	BB	BB	BB	AA	BB	BB	BB	BB	BB	BB	BB	BB	BB	BB	BB	BB	BB	BB	BB	BB	BB	BB	BB	BB	BB	BB	BB	BB	BB	AA	BB	BB	BB	BB	--	--	BB	BB	--	--	AA	BB	AA	BB
1	PsCam012483_8472_143	AA	BB	BB	BB	BB	BB	BB	BB	BB	BB	BB	AA	BB	BB	BB	BB	BB	AA	BB	AA	BB	BB	BB	BB	BB	BB	BB	BB	BB	BB	BB	AB	BB	BB	BB	BB	BB	AA	AA	AA	AA	BB	BB	BB	BB	BB	BB	AA
1	PsCam012508_8490_99	AA	AA	BB	AA	BB	AA	BB	BB	AA	AA	AA	AA	AA	AA	BB	AA	BB	BB	AA	BB	BB	AA	AA	BB	AA	AA	AA	AA	AA	AA	AA	BB	BB	AA	AA	BB	AA	AA	AA	--	BB	AA	AA	AA	BB	BB	AA	BB
1	PsCam012541_8505_720	BB	AA	AA	AA	BB	AA	AA	BB	BB	BB	AA	AA	BB	AA	BB	AA	BB	--	AA	AA	BB	BB	BB	BB	BB	BB	AA	BB	BB	BB	AA	AA	BB	BB	AA	BB	AA	AA	AA	AA	AA	BB	BB	BB	BB	AA	BB	BB
1	PsCam012545_8508_133	BB	BB	AA	AA	AA	AB	BB	AA	AA	BB	AA	AA	AA	BB	BB	BB	BB	AA	BB	BB	AA	BB	BB	BB	BB	BB	BB	AA	BB	BB	BB	AA	AA	BB	AA	AA	BB	AA	BB	BB	BB	AA	AA	AA	AA	AA	AA	AA
1	PsCam012596_8533_212	BB	BB	BB	BB	AA	BB	BB	BB	AA	BB	BB	BB	AA	BB	BB	BB	BB	BB	BB	BB	AA	AA	BB	BB	BB	BB	BB	BB	BB	BB	BB	BB	AA	BB	BB	AA	BB	BB	BB	BB	BB	AA	BB	BB	BB	AA	BB	AA
1	PsCam012598_8534_2982	BB	BB	AA	BB	AA	BB	AA	AA	AA	AA	AA	AA	AA	AA	AA	BB	AA	BB	BB	BB	BB	AA	BB	AA	AA	AA	BB	AA	AA	AA	AA	BB	BB	BB	BB	AA	BB	BB	BB	BB	BB	BB	AA	AA	AA	AA	AA	BB
1	PsCam012658_8562_67	BB	AA	BB	AA	AA	AA	BB	BB	AA	BB	BB	BB	BB	BB	BB	BB	BB	AA	BB	AA	BB	BB	BB	BB	AA	AA	AA	BB	AA	BB	AA	BB	BB	BB	BB	AA	BB	BB	AA	AA	BB	BB	BB	AA	BB	AA	AA	BB
1	PsCam012665_8568_222	AA	BB	BB	AA	BB	AA	BB	BB	BB	AA	BB	AA	BB	AA	BB	AA	BB	AA	AA	AA	AA	BB	AA	BB	AA	BB	BB	BB	AA	BB	AA	BB	BB	BB	BB	BB	BB	BB	AA	AA	BB	AA	BB	BB	BB	BB	BB	BB
1	PsCam012702_8584_176	BB	AA	AA	BB	BB	BB	BB	AA	BB	AA	AA	AA	BB	AA	BB	AA	BB	BB	AA	BB	BB	BB	AA	AA	AA	AA	AA	BB	AA	AA	BB	BB	BB	BB	BB	BB	BB	AA	BB	BB	BB	BB	BB	BB	BB	BB	AA	BB
1	PsCam012721_8594_1986	BB	BB	BB	BB	AA	BB	BB	BB	AA	BB	BB	BB	AA	BB	BB	BB	BB	BB	BB	BB	AA	AA	BB	BB	BB	BB	AA	BB	BB	BB	BB	AA	AA	BB	BB	AA	BB	BB	BB	BB	AA	AA	BB	BB	BB	AA	BB	AA
1	PsCam012722_8595_67	BB	BB	AA	BB	AA	BB	BB	AA	AA	BB	AA	AA	AA	BB	BB	AA	BB	AA	AA	AA	AA	AA	BB	BB	BB	BB	BB	AA	AA	BB	AA	AA	AA	BB	BB	AA	BB	AA	AA	AA	AA	AA	AA	AA	AA	BB	AA	AA
1	PsCam012743_8604_3287	BB	AA	BB	AA	AA	AA	BB	AA	AA	BB	BB	AA	AA	BB	BB	BB	BB	AA	BB	AA	BB	BB	BB	BB	AA	AA	AA	BB	AA	BB	AA	AA	AA	BB	BB	AA	BB	BB	AA	AA	AA	BB	AA	AA	BB	AA	AA	AA
1	PsCam012756_8608_45	AA	AA	AA	AA	BB	AA	BB	AA	BB	AA	AA	AA	BB	AA	AA	AA	AA	AA	AA	AA	AA	BB	AA	AA	AA	AA	AA	AA	AA	AA	AA	AA	AA	AA	AA	AA	AA	AA	AA	AA	AA	AA	AA	AA	AA	AA	AA	BB
1	PsCam012783_8621_832	BB	AA	AA	AA	BB	BB	AA	BB	BB	BB	AA	AA	BB	AA	BB	AA	BB	AA	AA	AA	AA	BB	AA	BB	BB	AA	BB	BB	BB	BB	BB	AA	AA	BB	BB	AA	BB	AA	AA	AA	AA	AA	BB	BB	BB	BB	BB	BB
1	PsCam012791_8624_163	AA	BB	BB	BB	BB	BB	BB	BB	AA	BB	BB	BB	BB	BB	BB	BB	BB	AA	BB	BB	BB	BB	BB	BB	BB	BB	BB	BB	BB	BB	AA	BB	BB	BB	BB	BB	BB	BB	BB	BB	BB	AA	BB	BB	BB	BB	BB	AA
1	PsCam012808_8630_2955	AA	BB	BB	BB	BB	BB	BB	BB	BB	AA	BB	AA	BB	AA	BB	BB	BB	BB	BB	BB	BB	BB	BB	BB	AA	AA	AA	BB	BB	BB	BB	BB	BB	BB	BB	BB	AA	BB	BB	BB	BB	BB	AA	AA	BB	BB	BB	BB
1	PsCam012826_8636_1191	AA	BB	AA	AA	BB	BB	AA	BB	BB	BB	BB	BB	BB	AA	AA	AA	AA	BB	AA	BB	BB	AA	AA	AA	BB	BB	BB	AA	BB	BB	AA	BB	BB	AA	AA	BB	AA	BB	BB	BB	BB	BB	AA	AA	BB	BB	BB	BB
1	PsCam012833_8640_2918	AA	BB	AA	BB	BB	BB	BB	AA	BB	AA	BB	BB	BB	AA	BB	BB	BB	BB	BB	BB	BB	AA	AA	AA	AA	AA	AA	AA	AA	AA	BB	BB	BB	AA	AA	AA	AA	BB	BB	BB	AA	AA	AA	BB	AA	BB	AA	BB
[truncated: 9,792 more rows]
[truncated: 869 more columns]
