# Supplementary material for: Patterns of Genetic Structure and Linkage Disequilibrium in a Large Collection of Pea Germplasm
Source: G3 (Bethesda). 2017 Jun 13;7(8):2461–71. doi: 10.1534/g3.117.043471 (PMC5555454; doi:10.1534/g3.117.043471)
Supplement: Supplementary file 1 [file 2461FileS1.zip › Consensus141022M1.txt]

Snp	Name	status	chr	genPos
1	Nin	placed	1	0
2	PsCam014142_9648_503	placed	1	1.5
3	PsCam048914_31566_1690	frame	1	1.5
4	ppl_Ps900172	placed	1	1.8
5	PsCam016921_10518_200	placed	1	1.8
6	PsCam024787_14085_1428	frame	1	1.8
7	PsCam042343_26415_2153	placed	1	1.8
8	ppl_Ps000325	placed	1	2.1
9	ppl_Ps001271	placed	1	2.1
10	ppl_Ps001282	placed	1	2.1
11	ppl_Ps001420	placed	1	2.1
12	ppl_Ps001490	placed	1	2.1
13	PsCam011281_7672_645	placed	1	2.1
14	PsCam041226_25766_356	frame	1	2.1
15	PsCam045001_28735_758	placed	1	2.1
16	PsCam049950_32561_344	placed	1	2.1
17	PsCam050667_33238_1769	placed	1	2.1
18	PsCam004787_3611_167	placed	1	2.2
19	PsCam036271_21419_2711	placed	1	2.2
20	PsCam016550_10354_911	placed	1	2.3
21	PsCam035314_20504_460	placed	1	2.3
22	PsCam036172_21320_1822	placed	1	2.3
23	PsCam036497_21635_1202	placed	1	2.3
24	PsCam042410_26474_1168	placed	1	2.3
25	PsCam042773_26817_1621	placed	1	2.3
26	PsCam044934_28676_4889	placed	1	2.3
27	PsCam052189_34560_416	frame	1	2.3
28	PsCam053957_35679_340	placed	1	2.3
29	ppl_eSSR75-377	placed	1	2.7
30	ppl_Ps001214	placed	1	2.7
31	PsCam021720_12213_534	frame	1	2.7
32	PsCam052691_34923_355	placed	1	2.7
35	PsCam018479_11151_100	placed	1	3.4
36	PsCam001276_1071_1222	placed	1	3.6
37	PsCam058370_38826_426	placed	1	3.6
38	FBPaldo	placed	1	3.7
39	ppl_Ps001212	placed	1	3.7
40	ppl_Ps001322	placed	1	3.7
41	PsCam004613_3461_1286	placed	1	3.7
42	PsCam012665_8568_222	placed	1	3.7
43	PsCam017274_10719_335	placed	1	3.7
44	PsCam046768_30078_534	placed	1	3.7
45	PsCam049862_32477_1350	frame	1	3.7
46	ssk_PsC11359p239	placed	1	3.7
47	PsCam014316_9749_164	placed	1	3.8
48	PsCam018405_11124_220	placed	1	3.8
49	PsCam026911_15638_150	frame	1	3.8
50	PsCam049920_32532_897	placed	1	3.8
51	PsCam044840_28591_4158	placed	1	4
52	ppl_eSSR338-224	placed	1	4.4
53	ppl_Ps001529	placed	1	4.4
54	PsCam000629_547_6809	placed	1	4.4
55	PsCam013537_9195_822	placed	1	4.4
56	PsCam014583_9847_997	frame	1	4.4
57	PsCam025257_14427_2316	placed	1	4.4
58	PsCam034405_19798_553	placed	1	4.4
59	PsCam000781_674_963	placed	1	4.5
60	PsCam042966_27003_800	placed	1	4.5
61	ssk_PsC17051p214	placed	1	4.5
62	PsCam012743_8604_3287	placed	1	4.6
63	PsCam029544_17623_127	placed	1	4.6
64	PsCam039215_24180_507	frame	1	4.6
65	PsCam049351_31988_1896	placed	1	4.6
66	PsCam060155_40137_2665	placed	1	4.6
67	PsCam026960_15675_447	placed	1	4.7
68	PsCam000644_562_794	frame	1	4.9
69	PsCam001833_1500_383	placed	1	4.9
70	PsCam014211_9692_1189	placed	1	4.9
71	PsCam025211_14393_3081	placed	1	4.9
72	PsCam031395_18441_748	placed	1	4.9
73	PsCam034741_20107_1647	placed	1	4.9
74	PsCam035677_20851_182	placed	1	4.9
75	PsCam036022_21174_1690	placed	1	4.9
76	PsCam042135_26245_3402	placed	1	4.9
77	PsCam043034_27067_594	placed	1	4.9
78	PsCam049560_32187_2924	placed	1	4.9
79	PsCam050681_33250_670	placed	1	4.9
80	PsCam060089_40083_2981	placed	1	4.9
81	ppl_Ps001330	placed	1	5.9
82	ppl_Ps001503	placed	1	5.9
83	ppl_Ps001531	placed	1	5.9
84	PsCam007118_5290_920	placed	1	5.9
85	PsCam013181_8933_1122	frame	1	5.9
86	PsCam042632_26683_1732	placed	1	6.2
87	ssk_PsC26587p172	placed	1	6.2
88	ssk_PsC7005p423	placed	1	6.2
89	PsCam010400_6992_207	placed	1	6.6
90	PsCam028055_16544_470	frame	1	6.6
91	PsCam035756_20926_3029	placed	1	6.6
92	PsCam038497_23525_337	placed	1	6.6
93	PsCam041116_25690_476	placed	1	6.6
94	PsCam044880_28624_2502	placed	1	6.6
95	PsCam046026_29582_1492	placed	1	6.6
96	PsCam049554_32181_2692	placed	1	6.6
97	PsCam051136_33671_594	placed	1	6.6
98	PsCam051189_33715_997	placed	1	6.6
99	PsCam057527_38112_995	placed	1	6.6
100	PsCam057566_38149_1416	placed	1	6.6
101	ppl_Ps001192	placed	1	6.8
102	ppl_Ps001363	placed	1	6.8
103	ppl_Ps001702	placed	1	6.8
104	PsCam008088_5811_329	placed	1	6.8
105	PsCam001693_1402_686	placed	1	7
106	PsCam011749_8025_528	placed	1	7
107	PsCam018519_11162_506	placed	1	7
108	PsCam035588_20763_2329	placed	1	7
109	PsCam038232_23276_966	frame	1	7
110	PsCam047148_30291_263	placed	1	7
111	PsCam049908_32520_353	placed	1	7
112	PsCam057728_38288_761	placed	1	7.1
113	ssk_PsC15776p227	placed	1	7.1
114	PsCam000188_164_1114	placed	1	7.2
115	PsCam000193_169_711	placed	1	7.2
116	PsCam000586_508_403	frame	1	7.2
117	PsCam004842_3654_288	placed	1	7.2
118	PsCam005641_4258_827	placed	1	7.2
119	PsCam008138_5832_370	placed	1	7.2
120	PsCam012257_8340_326	placed	1	7.2
121	PsCam027060_15764_316	placed	1	7.2
122	PsCam027486_16112_49	placed	1	7.2
123	PsCam034278_19687_3879	placed	1	7.2
124	PsCam036697_21825_2690	placed	1	7.2
125	PsCam039890_24738_965	placed	1	7.2
126	PsCam042261_26348_1718	placed	1	7.2
127	PsCam042658_26708_1398	placed	1	7.2
128	PsCam044411_28289_65	placed	1	7.2
129	PsCam049232_31871_1477	placed	1	7.2
130	PsCam049506_32136_1554	placed	1	7.2
131	PsCam049965_32576_48	placed	1	7.2
132	PsCam057704_38269_752	placed	1	7.2
133	ppl_Ps001267	placed	1	8
134	ppl_Ps001381	placed	1	8
135	ppl_Ps001424	placed	1	8.8
136	ppl_Ps001466	placed	1	8.8
137	PsCam022621_12715_80	placed	1	8.8
138	PsCam027536_16152_70	placed	1	8.8
139	PsCam038419_23454_1774	placed	1	8.8
140	PsCam043029_27063_141	frame	1	8.8
141	PsCam009688_6478_61	placed	1	9
142	PsCam017139_10653_753	placed	1	9
143	ssk_PsC11597p484	placed	1	9
144	ssk_PsC20526p286	placed	1	9
145	ssk_PsC3880p181	placed	1	9
146	PsCam012336_8388_150	frame	1	9.3
147	PsCam015197_10056_3329	placed	1	9.3
148	PsCam017611_10852_1518	placed	1	9.3
149	PsCam026834_15575_2048	placed	1	9.3
150	PsCam034702_20070_2297	placed	1	9.3
151	PsCam036048_21199_1331	placed	1	9.3
152	PsCam036112_21261_3107	placed	1	9.3
153	PsCam036136_21284_4240	placed	1	9.3
154	PsCam038836_23836_1689	placed	1	9.3
155	PsCam040196_24985_826	placed	1	9.3
156	PsCam043106_27135_1066	placed	1	9.3
157	PsCam045085_28810_1649	placed	1	9.3
158	PsCam045490_29155_339	placed	1	9.3
159	PsCam048050_30806_539	placed	1	9.3
160	PsCam059764_39860_245	placed	1	9.3
161	ppl_Ps001388	placed	1	9.6
162	ppl_Ps001415	placed	1	9.6
163	ppl_W19_1600	placed	1	9.6
164	ssk_PsC21549p66	placed	1	9.6
165	ssk_PsC5240p234	placed	1	9.6
166	PsCam036434_21574_831	placed	1	9.7
167	PsCam000674_586_2533	placed	1	9.9
168	PsCam001743_1436_3064	frame	1	9.9
169	PsCam005317_4034_825	placed	1	9.9
170	PsCam007215_5346_1250	placed	1	9.9
171	PsCam020785_11580_2034	placed	1	9.9
172	PsCam037238_22336_980	placed	1	9.9
173	PsCam048787_31441_42	placed	1	9.9
174	PsCam051691_34156_651	placed	1	9.9
175	PsCam052379_34705_538	placed	1	9.9
176	PsCam054792_36098_805	placed	1	9.9
177	ssk_PsC22864p300	placed	1	10.2
178	ppl_CI002M08	placed	1	10.6
179	ppl_CNE07J09	placed	1	10.6
180	ppl_CNE07O03	placed	1	10.6
181	ppl_Ps001232	placed	1	10.6
182	ppl_Ps001294	placed	1	10.6
183	ppl_Ps001310	placed	1	10.6
184	ppl_Ps001318	placed	1	10.6
185	ppl_Ps001397	placed	1	10.6
186	ppl_Ps900092	placed	1	10.6
187	ppl_Ps900156	placed	1	10.6
188	PsCam004641_3486_964	frame	1	10.6
189	PsCam016796_10434_1451	placed	1	10.6
190	PsCam036795_21918_1883	placed	1	10.6
191	PsCam037093_22200_275	placed	1	10.6
192	PsCam039601_24511_411	placed	1	10.6
193	PsCam044106_28031_2204	placed	1	10.6
194	PsCam044561_28407_874	placed	1	10.6
195	PsCam046085_29622_163	placed	1	10.6
196	PsCam046150_29669_1843	placed	1	10.6
197	PsCam049765_32385_392	placed	1	10.6
198	PsCam059699_39815_305	placed	1	10.6
199	PsCam001112_944_2204	frame	1	11
200	PsCam006846_5096_505	placed	1	11
201	PsCam013008_8796_1382	placed	1	11
202	PsCam027503_16124_598	placed	1	11
203	PsCam030439_18027_184	placed	1	11
204	PsCam034368_19764_4951	placed	1	11
205	PsCam037924_22981_817	placed	1	11
206	PsCam038239_23281_249	placed	1	11
207	PsCam038464_23497_923	placed	1	11
210	PsCam001740_1433_1102	frame	1	11.8
211	PsCam012850_8655_836	placed	1	11.8
212	PsCam027787_16348_2041	placed	1	11.8
213	PsCam030771_18146_1236	placed	1	11.8
214	PsCam034638_20011_1602	placed	1	11.8
215	PsCam037676_22748_284	placed	1	11.8
216	PsCam039420_24360_328	placed	1	11.8
218	ppl_Ps001475	placed	1	12
219	PsCam050321_32911_2995	placed	1	12
220	PsCam055999_36890_2366	frame	1	12
221	PsCam012955_8751_558	placed	1	12.4
222	PsCam013026_8813_2760	frame	1	12.4
223	PsCam044143_28060_1723	placed	1	12.4
227	PsCam035943_21097_618	placed	1	12.5
228	PsCam037667_22739_2214	placed	1	12.5
229	PsCam054948_36204_1972	frame	1	12.5
232	PsCam043995_27937_4584	frame	1	12.6
233	PsCam043712_27699_551	placed	1	12.9
234	PsCam043759_27741_1041	frame	1	12.9
235	ppl_Ps001218	placed	1	13
236	PsCam045393_29071_1392	frame	1	13.2
237	PsCam049905_32518_756	placed	1	13.2
238	PsCam026880_15612_492	frame	1	13.3
239	PsCam033970_19464_544	placed	1	13.3
240	ppl_Ps001437	placed	1	13.4
241	ppl_Ps001374	placed	1	13.5
242	ppl_Ps900243	placed	1	13.5
243	PsCam001167_984_360	frame	1	13.5
244	PsCam008331_5911_76	placed	1	13.5
245	PsCam010983_7434_479	placed	1	13.5
246	PsCam023300_13154_1928	placed	1	13.5
247	PsCam025445_14561_3448	placed	1	13.5
248	PsCam037915_22972_1876	placed	1	13.5
249	PsCam040006_24826_692	placed	1	13.5
250	PsCam045731_29356_608	placed	1	13.5
251	PsCam050849_33408_565	placed	1	13.5
252	ppl_Ps001117	placed	1	13.8
254	PsCam031104_18330_154	placed	1	13.9
255	PsCam027097_15795_2351	placed	1	14
256	ppl_Ps001484	placed	1	14.2
257	ppl_TNE03N14	placed	1	14.2
258	PsCam000056_47_487	placed	1	14.2
259	PsCam001438_1200_1664	placed	1	14.2
260	PsCam004481_3365_270	placed	1	14.2
261	PsCam004901_3707_144	placed	1	14.2
262	PsCam004927_3731_4143	placed	1	14.2
263	PsCam026783_15531_1278	placed	1	14.2
264	PsCam033312_19032_920	placed	1	14.2
265	PsCam034033_19520_385	frame	1	14.2
266	PsCam035883_21040_911	placed	1	14.2
267	PsCam036301_21447_1658	placed	1	14.2
268	PsCam037525_22604_965	placed	1	14.2
269	PsCam039402_24344_1051	placed	1	14.2
270	PsCam045937_29510_675	placed	1	14.2
271	PsCam048706_31379_974	placed	1	14.2
272	PsCam050156_32756_102	placed	1	14.2
273	PsCam058177_38669_294	placed	1	14.2
274	PsCam059109_39365_100	placed	1	14.2
275	PsCam036055_21206_1420	placed	1	14.3
276	PsCam052147_34529_688	placed	1	14.3
277	PsCam057653_38225_1804	placed	1	14.3
278	ppl_Ps001471	placed	1	14.7
279	PsCam010266_6905_103	placed	1	15.2
280	PsCam027813_16367_770	placed	1	15.2
281	PsCam029306_17472_962	placed	1	15.2
282	PsCam048511_31233_2391	placed	1	15.2
283	PsCam059552_39708_612	frame	1	15.2
284	AA121	placed	1	15.3
285	PsCam001587_1315_611	frame	1	15.4
286	PsCam055095_36297_812	placed	1	15.4
287	PsCam007072_5257_2137	placed	1	15.7
288	PsCam014063_9584_1290	placed	1	15.7
289	PsCam045511_29173_2426	placed	1	15.7
290	ppl_Ps001367	placed	1	15.8
291	ppl_Ps001741	placed	1	15.8
292	ppl_Ps001834	placed	1	15.8
293	PsCam006674_4955_2053	frame	1	15.8
294	PsCam038007_23059_1003	placed	1	15.8
295	PsCam042896_26935_984	placed	1	15.8
296	PsCam035688_20862_1514	placed	1	16.2
297	PsCam054965_36218_1447	frame	1	16.2
298	ppl_eSSR45-436	placed	1	16.6
299	ppl_TNE3B23c	placed	1	16.6
300	PsCam000703_612_2215	frame	1	17.1
301	PsCam038145_23194_631	placed	1	17.1
302	PsCam038961_23951_1537	placed	1	17.1
303	PsCam039346_24295_394	placed	1	17.1
304	PsCam043118_27147_693	placed	1	17.1
305	PsCam043813_27789_409	placed	1	17.1
306	PsCam044824_28577_841	placed	1	17.1
307	PsCam049614_32239_2604	placed	1	17.1
308	PsCam003050_2391_194	frame	1	17.4
309	PsCam037633_22708_1994	placed	1	17.5
310	PsCam041646_26011_421	placed	1	17.6
311	PsCam049171_31814_345	frame	1	17.6
312	PsCam052302_34650_2405	placed	1	17.6
318	PsCam040352_25116_606	frame	1	17.7
319	PsCam046618_29990_250	placed	1	17.7
320	PsCam049046_31691_2931	placed	1	17.7
321	PsCam029639_17671_322	frame	1	17.8
322	PsCam033717_19264_2388	placed	1	17.8
323	PsCam049770_32390_420	placed	1	17.8
324	PsCam050704_33272_308	placed	1	17.8
325	PsCam051746_34203_1521	placed	1	17.8
326	ppl_Ps001457	placed	1	17.9
327	PsCam000620_539_1116	placed	1	17.9
328	PsCam038293_23332_462	placed	1	17.9
329	PsCam043104_27133_2101	placed	1	17.9
330	PsCam044071_28002_68	placed	1	17.9
331	PsCam046158_29676_2042	placed	1	17.9
332	PsCam049895_32508_3381	placed	1	17.9
333	PsCam057543_38127_156	frame	1	17.9
334	PsCam057598_38177_662	placed	1	17.9
335	ppl_eSSR396-303	placed	1	18
336	PsCam015065_10016_1673	placed	1	18.6
337	PsCam039552_24469_385	placed	1	18.6
338	PsCam048214_30959_189	placed	1	19.2
339	PsCam001692_1401_90	placed	1	19.3
340	PsCam036007_21159_3369	placed	1	19.3
341	PsCam038169_23218_1387	placed	1	19.3
342	PsCam038384_23421_86	placed	1	19.3
343	PsCam049645_32269_1370	frame	1	19.3
344	PsCam002089_1697_1877	placed	1	19.5
345	PsCam002954_2326_532	placed	1	19.5
346	PsCam005831_4380_586	placed	1	19.5
347	PsCam042978_27013_536	placed	1	19.5
348	PsCam043213_27238_2492	frame	1	19.5
349	PsCam046138_29658_1282	placed	1	19.5
350	PsCam000078_66_1871	placed	1	19.7
351	PsCam006916_5149_1109	placed	1	19.7
352	PsCam027425_16063_2953	frame	1	19.7
353	PsCam010734_7219_1010	placed	1	19.9
354	ppl_Cop1C	placed	1	20.2
355	ppl_eSSR464-259	placed	1	20.2
356	PsCam036419_21559_125	frame	1	20.2
357	PsCam048453_31185_1413	placed	1	20.2
358	PsCam055389_36489_321	placed	1	20.2
359	ACCox	placed	1	20.6
360	PsCam000692_604_684	frame	1	21
361	PsCam057268_37898_3043	placed	1	21
362	PsCam001049_894_1330	placed	1	21.5
363	PsCam034127_19603_314	frame	1	21.5
364	PsCam049768_32388_1026	placed	1	21.5
365	PsCam051804_34252_2030	placed	1	22.1
366	ppl_TNE03L02	placed	1	22.5
367	C20b	placed	1	22.6
368	ppl_Ps001351	placed	1	22.6
369	ppl_TE005M12	placed	1	22.6
370	ppl_TNI4L23	placed	1	22.6
371	PsCam004586_3439_659	placed	1	22.6
372	PsCam006720_4995_1874	placed	1	22.6
373	ppl_Ps001162	placed	1	22.7
374	PsCam004602_3451_1649	frame	1	22.7
375	PsCam043069_27099_2764	placed	1	22.7
376	PsCam058297_38767_130	placed	1	22.7
377	PsCam037720_22790_1962	placed	1	22.8
378	PsCam023926_13592_52	placed	1	23.1
379	PsCam037678_22750_1322	placed	1	23.1
380	PsCam039033_24018_45	placed	1	23.1
381	PsCam043119_27148_1421	frame	1	23.1
382	PsCam046656_30014_769	placed	1	23.1
383	PsCam047138_30284_236	placed	1	23.1
384	PsCam055288_36424_288	placed	1	23.1
385	PsCam005217_3951_701	placed	1	23.4
386	PsCam011632_7939_923	frame	1	23.4
387	PsCam040792_25450_574	placed	1	23.4
388	PsCam009835_6597_298	placed	1	23.6
389	PsCam011310_7695_1687	placed	1	23.6
390	PsCam044641_28458_485	frame	1	23.6
391	PsCam047774_30658_161	placed	1	23.6
392	PsCam021347_11989_882	placed	1	23.8
393	PsCam023270_13130_304	placed	1	23.8
394	PsCam037799_22864_515	placed	1	23.8
395	PsCam048538_31255_752	frame	1	23.8
396	PsCam049392_32028_1115	placed	1	23.8
397	PsCam056149_37020_1416	placed	1	23.8
401	PsCam017112_10638_290	placed	1	23.9
402	PsCam043417_27427_2106	frame	1	23.9
403	PsCam019024_11302_75	placed	1	24.1
404	PsCam037810_22874_721	placed	1	24.4
405	ppl_Ps000092	placed	1	24.5
406	ppl_Ps001378	placed	1	24.5
407	PsCam004920_3725_2179	frame	1	24.5
408	PsCam010288_6922_322	placed	1	24.5
409	PsCam013500_9167_602	placed	1	24.5
410	PsCam026957_15672_322	placed	1	24.5
411	PsCam034155_19628_955	placed	1	24.5
412	PsCam036709_21837_341	placed	1	24.5
413	PsCam040935_25555_93	placed	1	24.5
414	PsCam042819_26861_1734	placed	1	24.5
415	PsCam046402_29856_1285	placed	1	24.5
416	PsCam048100_30851_896	placed	1	24.5
417	PsCam057773_38321_1174	placed	1	24.5
418	PsCam058026_38541_687	placed	1	24.5
419	ppl_eSSR342-172	placed	1	24.8
420	ppl_Ps001302	placed	1	24.8
421	ppl_Ps001314	placed	1	24.8
422	PsCam013943_9487_1711	placed	1	24.8
423	PsCam027512_16132_544	placed	1	24.8
424	PsCam033292_19021_228	frame	1	24.8
425	PsCam034517_19901_951	placed	1	24.8
426	PsCam056955_37650_230	placed	1	24.8
427	ppl_Ps001227	placed	1	25
428	PsCam047015_30216_548	placed	1	25
429	PsCam002551_2039_538	placed	1	25.1
430	ppl_Ps000323	placed	1	25.2
431	PsCam000026_21_1049	placed	1	25.2
432	PsCam024807_14101_285	frame	1	25.2
433	PsCam034564_19945_1936	placed	1	25.2
434	PsCam039143_24117_183	placed	1	25.2
435	PsCam004604_3453_2146	placed	1	25.4
436	PsCam009813_6582_473	placed	1	25.4
437	PsCam035328_20518_2007	frame	1	25.4
438	PsCam043272_27292_903	placed	1	25.4
439	ppl_K16.1375	placed	1	25.5
440	PsCam057418_38025_783	placed	1	25.5
441	PsCam035480_20662_1680	placed	1	25.6
442	PsCam036276_21424_834	placed	1	25.6
443	PsCam036902_22015_1092	placed	1	25.6
444	PsCam045486_29151_923	frame	1	25.6
445	PsCam054728_36042_757	placed	1	25.6
446	PsCam057738_38296_1700	placed	1	25.6
447	PsCam042235_26326_3584	frame	1	25.9
448	PsCam052852_35023_1700	placed	1	25.9
449	PsCam056577_37369_293	placed	1	25.9
450	PsCam021150_11862_336	placed	1	26
451	PsCam042685_26734_1336	frame	1	26
452	PsCam004244_3203_260	placed	1	26.3
453	PsCam016801_10436_696	placed	1	26.3
454	PsCam036713_21841_963	frame	1	26.3
455	PsCam037405_22490_94	placed	1	26.3
456	PsCam037629_22704_1591	placed	1	26.3
457	PsCam039634_24537_327	placed	1	26.3
459	ppl_Ps001175	placed	1	26.4
460	PsCam042547_26602_537	frame	1	26.4
461	PsCam056188_37051_1246	placed	1	26.4
462	PsCam000389_341_996	frame	1	27
463	PsCam021050_11793_863	placed	1	27
464	PsCam032316_18757_1196	placed	1	27
465	PsCam025877_14874_163	frame	1	27.3
466	PsCam038341_23379_1876	placed	1	27.3
467	PsCam056091_36967_338	placed	1	27.3
468	PsCam058991_39286_123	placed	1	27.3
469	PsCam051365_33870_1790	frame	1	27.6
470	PsCam006168_4602_348	placed	1	27.6
471	PsCam025690_14755_919	placed	1	27.6
472	PsCam045130_28850_2259	placed	1	27.6
473	PsCam058391_38842_514	placed	1	27.6
474	PsCam002164_1747_916	placed	1	27.8
475	PsCam024956_14219_84	frame	1	27.8
476	PsCam025718_14774_820	placed	1	27.8
477	PsCam036855_21974_2617	placed	1	27.8
478	PsCam002548_2036_690	frame	1	28.3
479	PsCam026361_15220_232	placed	1	28.3
480	PsCam034768_20132_1067	placed	1	28.3
481	PsCam053122_35197_131	placed	1	28.3
482	ppl_Ps001408	placed	1	28.7
483	ppl_Ps001507	placed	1	28.7
484	PsCam009026_6178_380	placed	1	28.7
485	PsCam023373_13212_894	frame	1	28.7
486	PsCam041498_25926_247	placed	1	28.7
487	ssk_PsC6065p170	placed	1	29
488	PsCam001460_1217_130	frame	1	29.4
489	PsCam027703_16282_326	placed	1	29.4
490	PsCam044269_28172_525	placed	1	29.4
491	PsCam057745_38299_631	placed	1	29.4
492	ssk_PsC23798p68	placed	1	29.5
493	PsCam003814_2915_740	placed	1	29.6
494	PsCam005219_3953_563	placed	1	29.6
495	PsCam007876_5702_806	placed	1	29.6
496	PsCam021480_12073_837	placed	1	29.6
497	PsCam024764_14068_3962	frame	1	29.6
498	PsCam034355_19752_2308	placed	1	29.6
499	PsCam035546_20725_3146	placed	1	29.6
500	PsCam038028_23080_2367	placed	1	29.6
501	PsCam048840_31493_2532	placed	1	29.6
502	PsCam007201_5338_118	placed	1	29.9
503	ppl_Ps001226	placed	1	30.1
504	ppl_Ps001359	placed	1	30.1
505	ppl_Ps001443	placed	1	30.1
506	ppl_TI001I23	placed	1	30.1
507	PsCam000339_300_733	frame	1	30.1
508	PsCam016968_10548_686	placed	1	30.1
509	PsCam025730_14782_336	placed	1	30.1
510	PsCam034084_19566_649	placed	1	30.1
511	PsCam043012_27046_517	placed	1	30.1
512	PsCam044271_28174_1308	placed	1	30.1
513	ppl_Ps900119	placed	1	30.8
514	PsCam038971_23961_1519	frame	1	30.8
515	ppl_AB132-405	placed	1	31.1
516	ppl_Ps001447	placed	1	31.1
517	PsCam002396_1922_609	placed	1	31.1
518	PsCam011815_8066_443	placed	1	31.1
519	PsCam024171_13749_621	frame	1	31.1
520	PsCam031281_18393_2684	placed	1	31.1
521	PsCam059685_39805_125	placed	1	31.1
522	PsCam001155_975_802	frame	1	31.4
523	PsCam006973_5189_369	placed	1	31.4
524	PsCam009847_6606_1153	placed	1	31.4
525	PsCam034726_20092_342	placed	1	31.4
526	PsCam038652_23667_1009	placed	1	31.4
527	PsCam039333_24284_89	placed	1	31.4
528	PsCam039819_24685_1334	placed	1	31.4
529	PsCam045830_29430_1094	placed	1	31.4
530	PsCam050178_32776_868	placed	1	31.4
531	PsCam055191_36358_664	placed	1	31.4
532	ppl_C12.1800	placed	1	31.5
533	PsCam000706_615_1656	placed	1	31.6
534	PsCam013797_9384_223	placed	1	31.6
535	PsCam023089_12988_568	placed	1	31.6
536	PsCam026762_15513_1619	frame	1	31.6
537	PsCam033791_19330_1800	placed	1	31.6
538	PsCam000599_520_200	placed	1	32.1
539	PsCam033922_19420_1094	frame	1	32.1
540	PsCam036778_21903_992	placed	1	32.1
541	PsCam038676_23690_1430	placed	1	32.1
542	PsCam039913_24755_605	placed	1	32.1
543	PsCam042240_26331_2524	placed	1	32.1
544	PsCam042797_26840_1894	placed	1	32.1
545	PsCam045025_28757_125	placed	1	32.1
546	PsCam048423_31155_1317	placed	1	32.1
547	PsCam048459_31190_1034	placed	1	32.1
548	PsCam048487_31213_1658	placed	1	32.1
549	PsCam049864_32479_408	placed	1	32.1
550	PsCam050131_32736_308	placed	1	32.1
551	PsCam057513_38099_1875	placed	1	32.1
552	PsCam004782_3606_489	placed	1	32.3
553	PsCam051633_34105_1329	placed	1	32.3
554	PsCam040389_25143_344	placed	1	32.4
555	PsCam009560_6375_2289	placed	1	32.5
556	PsCam021748_12226_1585	placed	1	32.5
559	PsCam048140_30887_135	placed	1	32.6
560	PsCam005196_3937_1340	placed	1	32.9
561	ppl_Ps001234	placed	1	33
562	PsCam001540_1278_267	placed	1	33
563	PsCam004574_3430_4815	frame	1	33
564	PsCam010135_6815_520	placed	1	33
565	PsCam037666_22738_291	placed	1	33
566	PsCam039270_24232_573	placed	1	33
567	PsCam049375_32011_2003	placed	1	33
568	PsCam053504_35407_144	placed	1	33
569	PsCam056065_36945_529	placed	1	33
570	ppl_Ps001441	placed	1	33.5
571	ppl_Ps001516	placed	1	34.1
572	PsCam000099_85_1906	placed	1	34.1
573	PsCam004152_3140_367	frame	1	34.1
574	PsCam007240_5362_221	placed	1	34.1
575	PsCam012884_8689_1547	placed	1	34.1
576	PsCam059519_39684_330	placed	1	34.1
577	PsCam037233_22331_1938	placed	1	34.4
578	ppl_Ps001254	placed	1	34.5
579	ppl_Ps001513	placed	1	34.5
580	ppl_Ps001530	placed	1	34.5
581	PsCam048927_31579_257	placed	1	34.5
582	PsCam049002_31648_855	placed	1	34.5
583	PsCam000623_542_2652	placed	1	35
584	PsCam010988_7438_1110	frame	1	35
585	PsCam035902_21059_931	placed	1	35
586	PsCam038031_23083_1202	placed	1	35
587	PsCam046540_29945_113	placed	1	35
588	PsCam049034_31679_1695	placed	1	35
589	PsCam050293_32884_1383	placed	1	35
590	PsCam003233_2516_420	placed	1	35.1
591	PsCam048090_30843_84	placed	1	35.2
592	PsCam000019_15_80	placed	1	35.3
593	ssk_PsC1494p559	placed	1	35.5
595	ppl_Ps001391	placed	1	36.1
596	ppl_Ps001483	placed	1	36.1
597	ppl_Ps001650	placed	1	36.1
598	PsCam009894_6639_347	placed	1	36.1
599	PsCam012596_8533_212	placed	1	36.1
600	PsCam012721_8594_1986	placed	1	36.1
601	PsCam023897_13570_233	placed	1	36.1
602	PsCam033923_19421_1267	frame	1	36.1
603	PsCam039107_24085_124	placed	1	36.1
604	PsCam049567_32194_1484	placed	1	36.1
605	PsCam050570_33144_1441	placed	1	36.1
606	PsCam057987_38508_48	placed	1	36.1
607	ppl_Ps001259	placed	1	36.8
608	ppl_Ps001384	placed	1	36.8
609	PsCam043853_27823_136	placed	1	36.8
610	PsCam045551_29209_145	frame	1	36.8
611	PsCam004546_3404_623	placed	1	37.3
612	PsCam038635_23651_897	placed	1	37.3
613	ssk_PsC15052p124	placed	1	37.3
614	PsCam000415_364_1746	placed	1	37.9
615	PsCam000515_451_2246	placed	1	37.9
616	PsCam001317_1101_1041	frame	1	37.9
617	PsCam011154_7570_1167	placed	1	37.9
618	PsCam020814_11599_460	placed	1	37.9
619	PsCam020841_11621_1579	placed	1	37.9
620	PsCam034395_19788_649	placed	1	37.9
621	PsCam035911_21068_2476	placed	1	37.9
622	PsCam038294_23333_1399	placed	1	37.9
623	PsCam043977_27920_696	placed	1	37.9
624	PsCam046693_30034_670	placed	1	37.9
625	PsCam049439_32075_1874	placed	1	37.9
626	PsCam003819_2918_852	placed	1	38.2
627	PsCam024930_14199_759	placed	1	38.2
628	PsCam035964_21116_3106	placed	1	38.2
629	PsCam042278_26362_642	frame	1	38.2
630	PsCam050966_33514_420	placed	1	38.2
631	PsCam057474_38071_737	placed	1	38.5
632	PsAS2	placed	1	38.6
633	PsCam003282_2551_151	placed	1	38.6
634	PsCam014118_9627_254	placed	1	38.7
635	PsCam029441_17565_2307	placed	1	38.7
636	PsCam038503_23530_1871	frame	1	39
637	PsCam056894_37606_1859	placed	1	39
638	PsCam020938_11700_2395	frame	1	39.1
639	PsCam035421_20607_898	placed	1	39.1
640	PsCam051260_33781_1512	placed	1	39.1
641	PsCam054183_35806_528	placed	1	39.1
642	PsCam038108_23158_1389	frame	1	39.3
643	PsCam038697_23708_1000	placed	1	39.3
644	PsCam036358_21502_1291	placed	1	39.4
645	PsCam042519_26575_4261	frame	1	39.4
646	PsCam000292_256_1877	placed	1	39.5
647	PsCam045345_29030_1298	frame	1	39.5
648	PsCam026143_15061_364	frame	1	40
649	PsCam045042_28773_4306	placed	1	40
650	PsCam045699_29329_409	placed	1	40
651	PsCam048376_31111_259	placed	1	40
652	PsCam051768_34223_1841	placed	1	40
653	PsCam042895_26934_1186	placed	1	40.1
654	PsCam000357_316_1140	frame	1	40.2
655	PsCam000395_347_213	placed	1	40.2
656	PsCam011022_7464_1139	placed	1	40.2
657	PsCam018890_11268_413	placed	1	40.2
658	PsCam020122_11475_329	placed	1	40.2
659	PsCam035404_20592_2631	placed	1	40.2
660	PsCam037859_22919_706	placed	1	40.2
661	PsCam047171_30305_572	placed	1	40.2
662	PsCam047347_30413_663	placed	1	40.2
663	PsCam049583_32210_346	placed	1	40.2
664	PsCam052313_34658_122	placed	1	40.2
665	ppl_Ps001177	placed	1	40.3
666	ppl_Ps001361	placed	1	40.3
667	ppl_Ps001422	placed	1	40.3
668	PsCam037334_22426_676	placed	1	40.3
669	PsCam020892_11660_2221	placed	1	40.4
670	PsCam001933_1572_445	frame	1	40.5
671	PsCam021287_11947_281	placed	1	40.5
672	PsCam034506_19891_1074	placed	1	40.5
673	PsCam036071_21221_2719	placed	1	40.5
674	PsCam050690_33259_1648	placed	1	40.5
675	PsCam029308_17474_1688	placed	1	40.6
676	PsCam058167_38660_606	placed	1	40.6
677	PsCam050175_32773_1041	placed	1	40.7
678	PsCam030906_18250_2646	placed	1	40.8
679	AA474	placed	1	41.1
680	ppl_Ps001172	placed	1	41.1
681	ppl_Ps001221	placed	1	41.1
682	ppl_Ps001279	placed	1	41.1
683	ppl_Ps001429	placed	1	41.1
684	ppl_Ps001472	placed	1	41.1
685	PsCam000741_645_2977	placed	1	41.1
686	PsCam004719_3555_2146	placed	1	41.1
687	PsCam027312_15970_580	placed	1	41.1
688	PsCam034510_19894_337	frame	1	41.1
689	PsCam049704_32327_2274	placed	1	41.1
690	PsCam056289_37135_2198	placed	1	41.1
691	PsCam034588_19969_779	placed	1	41.3
693	ssk_PsC4785p156	placed	1	41.4
694	ppl_Ps001252	placed	1	41.7
695	PsCam012289_8358_406	placed	1	41.7
696	PsCam034298_19705_1292	placed	1	41.7
697	PsCam039161_24134_709	placed	1	41.7
698	PsCam050623_33195_626	frame	1	41.7
699	ppl_Ps001298	placed	1	42
700	PsCam000378_331_1787	placed	1	42
701	PsCam005384_4084_1303	placed	1	42
702	PsCam011227_7628_757	placed	1	42
703	PsCam012951_8747_186	placed	1	42
704	PsCam013871_9435_75	placed	1	42
705	PsCam021577_12135_599	placed	1	42
706	PsCam030152_17921_448	placed	1	42
707	PsCam034904_20248_99	placed	1	42
708	PsCam035254_20449_1201	placed	1	42
709	PsCam037751_22820_721	placed	1	42
710	PsCam037986_23038_1304	placed	1	42
711	PsCam039621_24529_134	placed	1	42
712	PsCam044892_28635_3962	placed	1	42
713	PsCam049582_32209_3216	placed	1	42
714	PsCam055867_36782_297	frame	1	42
715	PsCam060103_40095_1627	placed	1	42
716	PsCam060254_40220_447	placed	1	42
717	PsCam010494_7057_111	placed	1	42.1
718	PsCam022091_12427_148	placed	1	42.1
719	PsCam046084_29621_880	placed	1	42.2
720	PsCam036939_22051_132	placed	1	42.3
721	PsCam056818_37545_604	placed	1	42.3
722	ppl_Ps001233	placed	1	42.4
723	ppl_Ps900257	placed	1	42.4
724	PsCam000177_153_1369	placed	1	42.4
725	PsCam005546_4188_964	placed	1	42.4
726	PsCam041015_25618_503	placed	1	42.4
727	PsCam048755_31410_8061	placed	1	42.4
728	PsCam035940_21094_2890	placed	1	42.6
729	PsCam001500_1249_323	placed	1	42.9
730	PsCam006689_4968_1561	placed	1	42.9
731	PsCam014292_9739_305	placed	1	42.9
732	PsCam018145_11028_363	placed	1	42.9
733	PsCam026984_15697_3116	placed	1	42.9
734	PsCam029360_17513_1016	frame	1	42.9
735	PsCam033955_19450_4706	placed	1	42.9
736	PsCam044215_28124_231	placed	1	42.9
737	PsCam048544_31261_785	placed	1	42.9
738	ppl_Ps001488	placed	1	43.4
739	ppl_Ps001738	placed	1	43.4
740	PsCam006242_4658_70	frame	1	43.4
741	PsCam027580_16190_490	placed	1	43.4
742	PsCam045205_28916_2454	placed	1	43.9
743	PsCam055545_36587_81	placed	1	43.9
744	PsCam023653_13412_234	frame	1	44.5
745	PsCam029319_17482_2512	placed	1	44.5
746	PsCam033467_19119_1543	placed	1	44.5
747	PsCam051236_33757_239	placed	1	44.7
748	ssk_PsC9531p143	placed	1	44.7
749	ppl_Ps001467	placed	1	44.9
750	PsCam037957_23010_1556	frame	1	44.9
751	PsCam039437_24374_451	placed	1	44.9
752	PsCam045448_29117_407	placed	1	44.9
753	PsCam000479_419_311	placed	1	45
754	PsCam025047_14283_733	placed	1	45
755	PsCam027561_16174_671	placed	1	45
756	PsCam054334_35881_182	placed	1	45
757	ssk_PsC28567p452	placed	1	45
758	PsCam000880_751_490	frame	1	45.1
759	PsCam037449_22531_467	placed	1	45.1
760	PsCam037610_22685_782	placed	1	45.1
761	PsCam043653_27643_843	placed	1	45.1
762	ppl_Ps000595	placed	1	45.4
763	PsCam002096_1702_3351	frame	1	45.4
764	PsCam003038_2383_332	placed	1	45.4
765	PsCam006927_5154_844	placed	1	45.4
766	PsCam007054_5243_2392	placed	1	45.4
767	PsCam009683_6473_576	placed	1	45.4
768	PsCam027095_15794_457	placed	1	45.4
769	PsCam031080_18319_259	placed	1	45.4
770	PsCam036351_21495_1108	placed	1	45.4
771	PsCam055413_36506_405	placed	1	45.4
772	PsCam059344_39538_2323	placed	1	45.4
773	ppl_Ps001086	placed	1	45.6
774	ppl_Ps001133	placed	1	45.6
775	ssk_PsC15474p86	placed	1	45.6
776	PsCam030000_17841_425	placed	1	45.8
777	PsCam050301_32892_2683	frame	1	45.8
778	PsCam023817_13518_533	placed	1	46.1
779	ssk_PsC21121p132	placed	1	46.1
780	ssk_PsC3653p280	placed	1	46.1
782	PsCam002723_2163_137	placed	1	46.4
783	PsCam006240_4656_334	placed	1	46.4
784	PsCam021474_12069_519	placed	1	46.4
785	PsCam037275_22371_228	frame	1	46.4
786	PsCam048083_30837_2918	placed	1	46.4
787	PsCam049117_31760_1742	placed	1	46.4
788	AA155	placed	1	46.5
789	PsCam000536_467_561	placed	1	46.7
790	PsCam044080_28008_3770	placed	1	46.7
791	PsCam050195_32791_1277	placed	1	46.7
792	PsCam058172_38665_609	frame	1	46.7
793	PsCam038453_23487_1945	placed	1	46.8
794	PsCam040968_25577_281	frame	1	46.8
795	PsCam023127_13019_141	frame	1	46.9
796	PsCam052242_34602_415	placed	1	46.9
797	PsCam057585_38165_637	placed	1	46.9
798	PsCam037124_22229_1706	frame	1	47
800	PsCam018494_11155_306	frame	1	47.1
801	ppl_AA155-365	placed	1	47.2
802	ssk_PsC20834p134	placed	1	47.2
803	PsCam001918_1563_606	frame	1	47.3
804	PsCam031772_18590_219	placed	1	47.3
805	PsCam036317_21463_1650	placed	1	47.3
806	PsCam055772_36727_369	placed	1	47.3
807	PsCam031638_18535_176	placed	1	47.4
808	PsCam036646_21778_1737	frame	1	47.4
809	ppl_Ps000419	placed	1	47.6
810	ppl_Ps000939	placed	1	47.6
811	ppl_Ps001082	placed	1	47.6
812	PsCam000183_159_2566	placed	1	47.6
813	PsCam029303_17470_2100	placed	1	47.6
814	PsCam044222_28130_1173	placed	1	47.6
815	PsCam054754_36068_4160	placed	1	47.6
816	PsCam059294_39493_2808	frame	1	47.6
817	PsCam032753_18881_167	placed	1	47.8
818	PsCam031515_18485_353	placed	1	47.9
819	ppl_AD04.1000	placed	1	48.2
820	ppl_PB11-479	placed	1	48.2
821	ppl_V03.1250	placed	1	48.2
822	PsCam038185_23233_1470	placed	1	48.2
823	PsCam042213_26306_452	placed	1	48.3
824	AC31_3	placed	1	48.4
825	AD147	placed	1	48.4
826	ppl_Ps000626	placed	1	48.8
827	ppl_Ps001061	placed	1	48.8
828	PsCam001943_1581_1389	frame	1	48.8
829	PsCam002727_2166_545	placed	1	48.8
830	PsCam002971_2339_204	placed	1	48.8
831	PsCam003504_2708_311	placed	1	48.8
832	PsCam004903_3709_2211	placed	1	48.8
833	PsCam007598_5553_563	placed	1	48.8
834	PsCam010587_7116_270	placed	1	48.8
835	PsCam011688_7978_2391	placed	1	48.8
836	PsCam013538_9196_67	placed	1	48.8
837	PsCam013650_9281_504	placed	1	48.8
838	PsCam015072_10018_309	placed	1	48.8
839	PsCam018585_11183_322	placed	1	48.8
840	PsCam024976_14232_861	placed	1	48.8
841	PsCam025302_14455_304	placed	1	48.8
842	PsCam026135_15056_328	placed	1	48.8
843	PsCam026972_15687_424	placed	1	48.8
844	PsCam029501_17600_254	placed	1	48.8
845	PsCam030245_17954_409	placed	1	48.8
846	PsCam030860_18216_1331	placed	1	48.8
847	PsCam033781_19320_2010	placed	1	48.8
848	PsCam033964_19459_2814	placed	1	48.8
849	PsCam034131_19607_704	placed	1	48.8
850	PsCam034566_19947_1053	placed	1	48.8
851	PsCam035469_20652_4279	placed	1	48.8
852	PsCam036879_21994_449	placed	1	48.8
853	PsCam038176_23224_164	placed	1	48.8
854	PsCam040735_25408_585	placed	1	48.8
855	PsCam043252_27276_769	placed	1	48.8
856	PsCam043626_27620_423	placed	1	48.8
857	PsCam044042_27976_1303	placed	1	48.8
858	PsCam045222_28930_625	placed	1	48.8
859	PsCam045256_28957_932	placed	1	48.8
860	PsCam046075_29616_1120	placed	1	48.8
861	PsCam048001_30779_90	placed	1	48.8
862	PsCam048936_31588_94	placed	1	48.8
863	PsCam052314_34659_1127	placed	1	48.8
864	PsCam052641_34889_742	placed	1	48.8
865	PsCam054070_35741_451	placed	1	48.8
866	PsCam054552_35986_513	placed	1	48.8
867	PsCam054741_36055_2601	placed	1	48.8
868	PsCam060106_40098_541	placed	1	48.8
869	PsCam060219_40187_1818	placed	1	48.8
870	PSU81288	placed	1	48.8
871	PsCam004754_3580_1182	frame	1	49
872	PsCam004878_3684_1559	placed	1	49
873	PsCam007569_5537_293	placed	1	49
874	PsCam019041_11307_244	placed	1	49
875	PsCam020765_11567_1428	placed	1	49
876	PsCam025082_14309_170	placed	1	49
877	PsCam031353_18426_1981	placed	1	49
878	PsCam034583_19964_1485	placed	1	49
879	PsCam035890_21047_645	placed	1	49
880	PsCam043003_27037_2785	placed	1	49
881	PsCam054028_35721_409	placed	1	49
882	PsCam057073_37741_3245	placed	1	49
883	PsCam033492_19129_860	placed	1	49.1
884	PsCam038427_23462_246	placed	1	49.1
885	PsCam029205_17395_2228	placed	1	49.2
886	PsCam045356_29041_1086	placed	1	49.2
887	PsCam001194_1008_1461	placed	1	49.3
888	PsCam017044_10594_1515	placed	1	49.3
889	AA67	placed	1	49.4
890	ppl_Ps900364	placed	1	49.4
891	PsCam000468_410_1719	placed	1	49.4
892	PsCam001936_1575_3908	placed	1	49.4
893	PsCam012632_8552_417	placed	1	49.4
894	PsCam025447_14563_584	placed	1	49.4
895	PsCam027330_15986_625	placed	1	49.4
896	PsCam056099_36973_2410	placed	1	49.4
897	PsCam057576_38156_569	frame	1	49.4
898	ppl_Ps001583	placed	1	49.5
899	PsCam018270_11075_502	placed	1	49.5
900	PsCam021441_12051_950	frame	1	49.5
901	PsCam037921_22978_553	placed	1	49.5
902	PsCam045801_29407_580	placed	1	49.5
903	PsCam059963_39991_1278	placed	1	49.5
904	PsCam040469_25211_119	placed	1	49.6
905	PsCam044367_28254_62	frame	1	49.6
906	PsCam057793_38340_1232	placed	1	49.6
907	ppl_F08.1200	placed	1	49.8
908	ppl_Ps000784	placed	1	49.8
909	ppl_Ps000845	placed	1	49.8
910	ppl_Ps000941	placed	1	49.8
911	ppl_Ps001045	placed	1	49.8
912	ppl_Ps001132	placed	1	49.8
913	ppl_Ps001559	placed	1	49.8
914	PsCam000271_237_1343	placed	1	49.8
915	PsCam003417_2645_4374	placed	1	49.8
916	PsCam003920_2988_237	placed	1	49.8
917	PsCam004811_3628_1727	frame	1	49.8
918	PsCam005344_4053_466	placed	1	49.8
919	PsCam006653_4938_359	placed	1	49.8
920	PsCam007908_5716_134	placed	1	49.8
921	PsCam013092_8863_142	placed	1	49.8
922	PsCam013203_8952_346	placed	1	49.8
923	PsCam014158_9657_331	placed	1	49.8
924	PsCam015055_10011_202	placed	1	49.8
925	PsCam016996_10566_2015	placed	1	49.8
926	PsCam018123_11019_126	placed	1	49.8
927	PsCam023994_13635_83	placed	1	49.8
928	PsCam027842_16388_336	placed	1	49.8
929	PsCam034135_19611_599	placed	1	49.8
930	PsCam034824_20184_648	placed	1	49.8
931	PsCam034828_20188_342	placed	1	49.8
932	PsCam034859_20213_60	placed	1	49.8
933	PsCam034934_20270_1647	placed	1	49.8
934	PsCam037503_22584_718	placed	1	49.8
935	PsCam038318_23356_495	placed	1	49.8
936	PsCam038699_23709_1225	placed	1	49.8
937	PsCam042486_26542_2945	placed	1	49.8
938	PsCam043460_27466_155	placed	1	49.8
939	PsCam048284_31026_170	placed	1	49.8
940	PsCam049210_31851_713	placed	1	49.8
941	PsCam049531_32160_320	placed	1	49.8
942	PsCam049564_32191_786	placed	1	49.8
943	PsCam050954_33503_482	placed	1	49.8
944	PsCam055186_36353_66	placed	1	49.8
945	PsCam059116_39370_43	placed	1	49.8
946	PsCam059497_39667_545	placed	1	49.8
947	PsCam059722_39829_431	placed	1	49.8
948	PsCam012644_8559_352	placed	1	50.8
949	ppl_Ps000877	placed	1	51
950	ppl_TI001C05	placed	1	51
951	PsCam007768_5652_54	placed	1	51.2
952	PsCam001982_1613_888	placed	1	52.1
953	ppl_PSU51918	placed	1	52.3
954	ppl_PSU51918-164	placed	1	52.3
955	PsCam000111_96_127	placed	1	52.3
956	PsCam001137_960_1102	placed	1	52.3
957	PsCam007047_5237_1385	placed	1	52.3
958	PsCam014448_9799_618	placed	1	52.3
959	PsCam025615_14696_914	placed	1	52.3
960	PsCam036604_21737_514	frame	1	52.3
961	PsCam038723_23733_493	placed	1	52.3
962	PsCam042657_26707_3457	placed	1	52.3
963	PsCam043666_27656_829	placed	1	52.3
964	PsCam044964_28704_2062	placed	1	52.3
965	PsCam000068_58_408	placed	1	52.4
966	PsCam000567_496_1491	placed	1	52.4
967	PsCam004945_3745_1016	placed	1	52.4
968	PsCam020849_11627_1940	placed	1	52.4
969	PsCam044028_27966_2328	frame	1	52.4
970	ppl_Ps001113	placed	1	52.6
971	PsCam034322_19724_4404	placed	1	52.7
972	PsCam056462_37277_104	placed	1	52.7
973	PsCam036353_21497_526	frame	1	52.8
974	ssk_PsC6329p79	placed	1	52.8
975	PsCam010377_6978_116	placed	1	52.9
976	PsCam036656_21787_1954	frame	1	52.9
977	AA37	placed	1	53.3
978	PsCam002633_2095_526	frame	1	53.8
979	PsCam011468_7814_150	placed	1	53.8
980	PsCam023363_13203_509	placed	1	53.8
981	PsCam025704_14766_874	placed	1	53.8
982	PsCam031206_18370_574	placed	1	53.8
983	PsCam039203_24171_503	placed	1	53.8
984	PsCam044157_28073_332	placed	1	53.8
985	PsCam045311_29001_2527	placed	1	53.8
986	PsCam045325_29014_1642	placed	1	53.8
987	PsCam045520_29182_1801	placed	1	53.8
988	PsCam046182_29691_923	placed	1	53.8
989	PsCam050687_33256_475	placed	1	53.8
990	PsCam035384_20572_2629	placed	1	53.9
991	PsCam007102_5277_358	placed	1	54.1
992	PsCam021348_11990_509	placed	1	54.1
993	ppl_G16.1200	placed	1	54.2
994	ppl_Ps000779	placed	1	54.2
995	PsCam056093_36969_2291	placed	1	54.3
996	Lb5-10	placed	1	54.5
997	PsCam027376_16025_474	placed	1	54.7
998	PsCam038247_23289_1866	frame	1	54.7
999	PsCam037533_22612_2902	frame	1	54.9
1000	PsCam049016_31662_1504	frame	1	55.1
1001	ppl_Ps000771	placed	1	55.3
1002	ppl_Ps001156	placed	1	55.3
1003	ppl_Ps001185	placed	1	55.3
1004	ppl_Ps001434	placed	1	55.3
1005	PsCam002374_1907_151	frame	1	55.3
1006	PsCam010520_7070_199	placed	1	55.3
1007	PsCam011651_7951_862	placed	1	55.3
1008	PsCam017253_10706_3115	placed	1	55.3
1009	PsCam021298_11955_373	placed	1	55.3
1010	PsCam025558_14650_245	placed	1	55.3
1011	PsCam025915_14900_622	placed	1	55.3
1012	PsCam037534_22613_212	placed	1	55.3
1013	PsCam038573_23593_729	placed	1	55.3
1014	PsCam045902_29485_399	placed	1	55.3
1015	PsCam048471_31201_156	placed	1	55.3
1016	PsCam048939_31591_1207	placed	1	55.3
1019	PsCam037828_22891_1254	placed	1	55.8
1020	PsCam005698_4292_59	placed	1	56.1
1021	PsCam035777_20945_1586	frame	1	56.1
1022	PsCam038664_23679_864	placed	1	56.1
1023	PsCam039744_24623_391	placed	1	56.1
1024	PsCam040189_24979_226	placed	1	56.1
1025	PsCam051975_34388_687	placed	1	56.1
1026	G16_1200	placed	1	56.2
1027	PsCam001805_1480_112	placed	1	56.3
1028	PsCam012435_8447_298	frame	1	56.3
1029	PsCam048109_30857_584	placed	1	56.3
1030	PsCam054828_36126_183	placed	1	56.3
1031	ppl_Ps001166	placed	1	56.6
1032	ppl_Ps001198	placed	1	56.6
1033	PsCam001596_1322_301	frame	1	56.6
1034	PsCam011629_7936_808	placed	1	56.6
1035	PsCam024828_14119_1046	placed	1	56.6
1036	PsCam029130_17343_61	placed	1	56.6
1037	PsCam035929_21086_450	placed	1	56.6
1038	PsCam036755_21882_1944	placed	1	56.6
1039	PsCam037897_22954_2120	placed	1	56.6
1040	PsCam040611_25320_133	placed	1	56.6
1041	PsCam057096_37759_223	placed	1	56.6
1042	PsCam057553_38137_135	placed	1	56.6
1043	PsCam050125_32730_639	frame	1	56.7
1044	PsCam058660_39035_199	placed	1	56.9
1045	PsCam011543_7869_70	placed	1	57.3
1046	PsCam029848_17779_109	placed	1	57.3
1047	PsCam036313_21459_349	placed	1	57.3
1048	PsCam005164_3914_485	placed	1	57.4
1049	PsCam001794_1472_655	frame	1	57.5
1050	PsCam007214_5345_655	placed	1	57.5
1051	PsCam010746_7228_725	placed	1	57.5
1052	PsCam025432_14552_2318	placed	1	57.5
1053	PsCam027832_16382_1067	placed	1	57.5
1054	PsCam033728_19274_1847	placed	1	57.5
1055	PsCam040211_24998_691	placed	1	57.5
1056	PsCam041318_25820_400	placed	1	57.5
1057	PsCam046726_30053_147	placed	1	57.5
1058	PsCam059970_39995_201	placed	1	57.5
1059	ppl_Ps001239	placed	1	57.8
1060	ppl_Ps001275	placed	1	57.8
1061	ppl_Ps001371	placed	1	57.8
1062	PsCam000821_707_826	frame	1	58.1
1063	PsCam021689_12197_316	placed	1	58.1
1064	PsCam027165_15851_2129	placed	1	58.1
1065	PsCam027248_15916_461	placed	1	58.1
1066	PsCam034546_19930_1841	placed	1	58.1
1067	PsCam034976_20296_644	placed	1	58.1
1068	PsCam044199_28109_1503	placed	1	58.1
1069	PsCam049163_31806_1279	placed	1	58.1
1070	PsCam050113_32718_1593	placed	1	58.1
1071	PsCam054962_36215_660	placed	1	58.1
1072	PsCam060244_40210_2713	placed	1	58.1
1073	PsCam021036_11782_868	placed	1	58.3
1074	PsCam028072_16553_178	placed	1	58.3
1075	PsCam003924_2990_265	placed	1	58.8
1076	PsCam026732_15486_2011	frame	1	58.8
1077	PsCam036300_21446_461	placed	1	58.8
1078	PsCam037768_22836_192	placed	1	58.8
1079	PsCam039684_24583_478	placed	1	58.8
1080	PsCam043181_27207_269	placed	1	58.8
1081	PsCam048574_31287_163	placed	1	58.8
1082	PsCam000892_760_483	placed	1	58.9
1083	PsCam021418_12034_292	placed	1	58.9
1084	PsCam038251_23292_212	placed	1	58.9
1085	PsCam050974_33522_157	placed	1	58.9
1086	ppl_Ps001258	placed	1	59.1
1087	PsCam000266_233_1348	placed	1	59.1
1088	PsCam005540_4184_223	frame	1	59.1
1089	PsCam005835_4383_416	placed	1	59.1
1090	PsCam006988_5198_1771	placed	1	59.1
1091	PsCam014054_9578_1167	placed	1	59.1
1092	PsCam043132_27161_136	placed	1	59.1
1093	PsCam048549_31265_1491	placed	1	59.1
1094	PsCam048562_31276_82	placed	1	59.1
1095	ppl_Ps001248	placed	1	59.5
1096	PsCam001955_1591_337	placed	1	59.5
1097	PsCam006705_4983_2216	placed	1	59.5
1098	PsCam012967_8761_1044	placed	1	59.5
1099	PsCam035391_20579_1057	placed	1	59.5
1100	PsCam045259_28959_868	placed	1	59.5
1101	PsCam045560_29217_516	placed	1	59.5
1102	PsCam047024_30222_63	placed	1	59.5
1103	PsCam051721_34184_1064	frame	1	59.5
1104	PsCam034030_19518_236	placed	1	59.6
1105	PsCam045604_29253_2042	frame	1	59.6
1107	PsCam003014_2365_511	placed	1	59.7
1108	PsCam006898_5137_3136	frame	1	59.7
1109	PsCam047802_30675_488	placed	1	59.7
1110	PsCam040763_25428_244	placed	1	59.8
1111	PsCam056951_37648_384	frame	1	59.8
1112	PsCam027866_16405_263	placed	1	59.9
1113	PsCam035892_21049_1202	placed	1	59.9
1114	PsCam038654_23669_965	frame	1	59.9
1115	PsCam044599_28432_802	placed	1	59.9
1116	PsCam027183_15863_1294	placed	1	60
1117	PsCam031865_18617_316	placed	1	60
1118	PsCam037258_22355_719	placed	1	60.1
1119	PsCam037685_22757_1477	placed	1	60.1
1120	PsCam039475_24405_430	placed	1	60.1
1121	PsCam039600_24510_68	placed	1	60.1
1122	PsCam048937_31589_2232	frame	1	60.1
1123	PsCam051007_33551_730	placed	1	60.1
1124	Rgp	placed	1	60.1
1125	PsCam011404_7767_239	placed	1	60.2
1126	PsCam033315_19034_312	frame	1	60.2
1127	PsCam042361_26431_710	placed	1	60.2
1128	PsCam030625_18098_146	placed	1	60.5
1129	PsCam031160_18352_1502	placed	1	61.5
1130	PsCam034560_19941_108	placed	1	61.5
1131	PsCam036329_21475_2289	frame	1	61.5
1132	PsCam036355_21499_1960	placed	1	61.5
1133	PsCam041277_25795_733	placed	1	61.5
1134	PsCam044024_27962_4324	placed	1	61.5
1135	ppl_A11.1000	placed	1	61.9
1136	ppl_eSSR268-273	placed	1	61.9
1137	PsCam002826_2237_792	frame	1	61.9
1138	PsCam006879_5121_1819	placed	1	61.9
1139	PsCam045988_29551_522	placed	1	61.9
1140	PsCam030678_18115_265	placed	1	62.1
1141	ssk_PsC11273p217	placed	1	62.1
1142	ppl_Ps000012	placed	1	62.4
1143	ppl_Ps001537	placed	1	62.4
1144	PsCam000865_739_2212	placed	1	62.4
1145	PsCam037144_22248_875	frame	1	62.4
1146	PsCam049332_31969_760	placed	1	62.4
1147	PsCam056615_37399_1718	placed	1	62.4
1148	PsCam021739_12222_467	placed	1	62.6
1149	PsCam001213_1023_1625	frame	1	62.9
1150	PsCam014194_9683_285	placed	1	62.9
1151	PsCam034383_19778_664	placed	1	62.9
1152	PsCam036797_21920_3475	placed	1	62.9
1153	PsCam046203_29709_908	placed	1	62.9
1154	PsCam046694_30035_759	placed	1	62.9
1155	ppl_Ps001105	placed	1	63.1
1156	ppl_Ps000782	placed	1	63.4
1157	ppl_Ps000800	placed	1	63.4
1158	ppl_Ps000927	placed	1	63.4
1159	PsCam042390_26457_1578	frame	1	63.4
1160	PsCam043292_27311_2361	placed	1	63.4
1161	PsCam043332_27348_139	placed	1	63.4
1162	PsCam047447_30477_150	placed	1	63.4
1163	PsCam039096_24074_1470	placed	1	63.5
1164	PsCam046277_29764_452	placed	1	63.5
1165	PsCam035845_21005_3701	placed	1	63.8
1166	PsCam010212_6867_583	placed	1	64.1
1167	PsCam025788_14814_157	placed	1	64.1
1168	PsCam036965_22076_1652	placed	1	64.1
1169	PsCam035562_20740_2096	frame	1	64.3
1170	PsCam050540_33117_2718	placed	1	64.4
1171	ppl_Ps000994	placed	1	64.5
1172	ssk_PsC10193p491	placed	1	64.5
1173	PsCam035595_20770_2205	placed	1	64.6
1174	PsCam054720_36037_2380	placed	1	64.6
1175	PsCam035615_20790_1530	placed	1	64.7
1176	ppl_Ps000830	placed	1	64.8
1177	PsCam016757_10403_1071	placed	1	64.8
1178	PsCam017243_10700_2564	placed	1	64.8
1179	PsCam018236_11062_182	placed	1	64.8
1180	PsCam023521_13320_864	placed	1	64.8
1181	PsCam023549_13339_588	frame	1	64.8
1182	PsCam036749_21876_309	placed	1	64.8
1183	PsCam043172_27199_1835	placed	1	64.8
1184	PsCam049517_32147_1336	placed	1	64.8
1185	PsCam056780_37516_268	placed	1	64.8
1186	PsCam003687_2831_308	placed	1	64.9
1187	PsCam042713_26760_1106	placed	1	64.9
1188	PsCam051301_33815_706	frame	1	64.9
1189	PsCam002213_1787_673	frame	1	65
1190	PsCam045194_28907_337	placed	1	65
1191	PsCam049737_32358_613	placed	1	65
1192	PsCam001773_1456_633	placed	1	65.1
1193	PsCam007698_5615_107	placed	1	65.1
1194	PsCam026136_15057_624	placed	1	65.1
1195	PsCam035379_20567_3389	placed	1	65.1
1196	PsCam039009_23996_83	frame	1	65.1
1197	PsCam043470_27476_995	placed	1	65.1
1198	PsCam044301_28199_1222	placed	1	65.1
1199	PsCam055890_36801_201	placed	1	65.1
1200	PsCam060171_40151_1646	placed	1	65.1
1201	PsCam060221_40189_1004	placed	1	65.1
1202	Y02_1500	placed	1	65.2
1203	PsCam005313_4031_1148	placed	1	65.3
1204	PsCam034023_19512_2015	frame	1	65.3
1205	PsCam001003_854_449	placed	1	65.4
1206	AB28	placed	1	65.5
1207	PsCam034001_19492_2834	placed	1	65.5
1208	PsCam047053_30238_237	placed	1	65.6
1209	ppl_Ps000803	placed	1	65.7
1210	PsCam009497_6326_813	frame	1	65.7
1211	PsCam011577_7896_804	placed	1	65.7
1212	PsCam042575_26628_3522	placed	1	65.7
1213	PsCam000453_395_924	placed	1	66.3
1214	PsCam000640_558_2771	frame	1	66.3
1215	PsCam006656_4940_1317	placed	1	66.3
1216	PsCam010959_7413_2818	placed	1	66.3
1217	PsCam020896_11663_294	placed	1	66.3
1218	PsCam023172_13054_7535	placed	1	66.3
1219	PsCam023428_13252_1135	placed	1	66.3
1220	PsCam038196_23242_682	placed	1	66.3
1221	PsCam038992_23980_1234	placed	1	66.3
1222	PsCam043062_27092_1991	placed	1	66.3
1223	PsCam046809_30105_515	placed	1	66.3
1224	PsCam048207_30952_1078	placed	1	66.3
1225	ppl_Ps001064	placed	1	66.5
1226	ppl_Ps001662	placed	1	66.5
1227	PsCam016250_10296_180	frame	1	66.5
1228	PsCam028096_16571_362	placed	1	66.5
1229	PsCam007736_5637_235	frame	1	66.7
1230	PsCam020967_11721_845	placed	1	66.7
1231	PsCam038986_23975_339	placed	1	66.7
1232	PsCam044095_28021_2731	placed	1	66.7
1233	PsCam032934_18928_187	placed	1	66.8
1234	ppl_Ps000778	placed	1	66.9
1235	PsCam015796_10216_476	placed	1	66.9
1236	PsCam018769_11233_2735	placed	1	66.9
1237	PsCam035452_20635_1494	placed	1	66.9
1238	PsCam036050_21201_598	frame	1	66.9
1239	PsCam037267_22363_982	placed	1	66.9
1240	PsCam038058_23110_479	placed	1	66.9
1241	PsCam038746_23756_1458	placed	1	66.9
1242	PsCam042702_26750_1809	placed	1	66.9
1243	PsCam044130_28051_527	placed	1	66.9
1244	PsCam045484_29149_807	placed	1	66.9
1245	PsCam048359_31095_646	placed	1	66.9
1246	PsCam049041_31686_3211	placed	1	66.9
1247	PsCam056543_37344_487	placed	1	67.1
1248	ppl_Ps000811	placed	1	67.6
1249	ppl_TI001C11	placed	1	67.6
1250	PsCam036267_21415_2674	placed	1	67.8
1251	PsCam004291_3234_22	placed	1	68.3
1252	PsCam020767_11569_273	placed	1	68.3
1253	PsCam027164_15850_2267	placed	1	68.3
1254	PsCam035330_20520_789	placed	1	68.3
1255	PsCam037092_22199_600	placed	1	68.3
1256	PsCam040636_25337_298	placed	1	68.3
1257	PsCam051955_34372_148	placed	1	68.3
1258	PsCam052573_34841_834	frame	1	68.3
1259	PsCam050474_33053_1719	placed	1	68.6
1260	PsCam050556_33131_1485	placed	1	68.6
1261	PsCam059681_39801_596	placed	1	68.6
1262	PsCam004655_3497_2967	placed	1	68.9
1263	PsCam035630_20805_999	placed	1	68.9
1264	PsCam042689_26738_238	placed	1	68.9
1265	PsCam045306_28996_949	placed	1	68.9
1266	PsCam045711_29339_2259	frame	1	68.9
1267	PsCam048794_31448_1922	placed	1	68.9
1268	ppl_Ps000856	placed	1	69.2
1269	ppl_Ps001068	placed	1	69.2
1270	ppl_Ps001144	placed	1	69.2
1271	ppl_Ps001304	placed	1	69.2
1272	ppl_TE002L04	placed	1	69.2
1273	PsCam000444_388_330	frame	1	69.2
1274	PsCam009823_6591_556	placed	1	69.2
1275	PsCam013960_9503_2035	placed	1	69.2
1276	PsCam014049_9573_460	placed	1	69.2
1277	PsCam015404_10115_459	placed	1	69.2
1278	PsCam039164_24137_499	placed	1	69.2
1279	PsCam042380_26448_2174	placed	1	69.2
1280	PsCam045045_28776_2981	placed	1	69.2
1281	PsCam033757_19299_1925	placed	1	69.6
1282	ppl_Ps000802	placed	1	69.8
1283	PsCam015178_10049_574	placed	1	69.8
1284	PsCam035739_20912_1396	frame	1	69.8
1285	PsCam036102_21251_2309	placed	1	70
1286	PsCam042626_26677_1781	placed	1	70
1287	PsCam033373_19071_1531	placed	1	70.1
1288	PsCam053647_35494_271	placed	1	70.1
1289	R11_730	placed	1	70.3
1290	ppl_eSSR462-450	placed	1	70.5
1291	PsCam002008_1633_987	frame	1	70.5
1292	PsCam004267_3218_1257	placed	1	70.5
1293	PsCam004929_3733_81	placed	1	70.5
1294	PsCam008552_5995_211	placed	1	70.5
1295	PsCam034587_19968_1701	placed	1	70.5
1296	PsCam036923_22035_89	placed	1	70.5
1297	PsCam042911_26950_440	placed	1	70.5
1298	PsCam045095_28818_1712	placed	1	70.5
1299	PsCam046830_30114_857	placed	1	70.5
1300	PsCam051836_34275_418	placed	1	70.5
1301	PsCam001931_1570_847	placed	1	70.9
1302	PsCam035273_20468_1317	placed	1	70.9
1303	PsCam038851_23850_2311	frame	1	70.9
1304	PsCam000313_276_258	placed	1	71.1
1305	PsCam038075_23126_2709	placed	1	71.1
1306	PsCam038202_23247_1373	frame	1	71.1
1307	PsCam042750_26795_95	placed	1	71.1
1308	PsCam048128_30875_2199	placed	1	71.1
1309	PsCam048842_31495_3769	placed	1	71.1
1310	PsCam049042_31687_1085	placed	1	71.1
1311	PsCam037441_22523_86	frame	1	71.3
1312	PsCam055342_36458_74	placed	1	71.4
1313	ppl_Ps000949	placed	1	71.5
1314	PsCam011019_7462_968	placed	1	71.5
1315	PsCam021143_11856_177	frame	1	71.5
1316	PsCam031915_18629_682	placed	1	71.5
1317	ppl_eSSR46-153	placed	1	71.7
1318	ppl_eSSR47-290	placed	1	71.7
1319	ppl_Ps000825	placed	1	71.7
1320	ppl_Ps000887	placed	1	71.7
1321	ppl_Ps000958	placed	1	71.7
1322	ppl_Ps900041	placed	1	71.7
1323	ppl_Ps900165	placed	1	71.7
1324	PsCam002303_1847_114	placed	1	71.7
1325	PsCam043426_27435_2499	frame	1	71.7
1326	PsCam056063_36943_1341	placed	1	71.7
1328	PsCam005408_4098_645	placed	1	71.8
1329	PsCam051050_33591_156	placed	1	71.8
1330	PsCam052774_34980_235	frame	1	71.8
1331	PsCam010210_6866_559	placed	1	71.9
1332	PsCam013331_9051_197	placed	1	71.9
1333	PsCam025507_14613_751	frame	1	71.9
1334	PsCam027591_16196_1480	placed	1	71.9
1335	PsCam028211_16657_1105	placed	1	71.9
1336	PsCam042717_26764_1200	placed	1	71.9
1337	PsCam042798_26841_1863	placed	1	71.9
1338	PsCam044335_28228_1408	placed	1	71.9
1339	PsCam046314_29792_43	placed	1	71.9
1340	PsCam053021_35132_1121	placed	1	71.9
1341	FENR1	placed	1	72
1342	ppl_Ps001052	placed	1	72
1343	PsCam056820_37547_780	frame	1	72
1344	ppl_Ps000100	placed	1	72.1
1345	ppl_Ps000920	placed	1	72.1
1346	PsCam021013_11764_664	placed	1	72.1
1347	PsCam036033_21184_1510	frame	1	72.1
1348	PsCam057677_38246_4426	placed	1	72.1
1349	FENR	placed	1	72.2
1350	PsCam033953_19448_946	placed	1	72.3
1351	ppl_Ps000959	placed	1	72.4
1352	ppl_Ps001100	placed	1	72.4
1353	ppl_Ps001840	placed	1	72.4
1354	ppl_TNI001F1	placed	1	72.4
1355	PsCam006768_5038_2559	frame	1	72.4
1356	PsCam012007_8186_308	placed	1	72.4
1357	PsCam017147_10656_1294	placed	1	72.4
1358	PsCam032009_18654_447	placed	1	72.4
1359	PsCam050013_32621_1693	placed	1	72.4
1360	PsCam058957_39263_355	placed	1	72.4
1361	PsCam026116_15044_398	placed	1	72.5
1362	PsCam036200_21348_2162	frame	1	72.6
1363	ppl_Ps001110	placed	1	72.7
1364	PsCam037001_22111_262	frame	1	72.8
1365	PsCam038997_23985_1317	placed	1	72.8
1366	PsCam049094_31738_1194	placed	1	72.8
1367	PsCam051654_34124_183	placed	1	72.8
1369	PsCam011602_7913_407	frame	1	73
1370	PsCam028682_16989_247	placed	1	73
1371	PsCam038514_23539_1197	placed	1	73
1372	PsCam036227_21375_2027	frame	1	73.2
1373	PsCam046459_29892_634	placed	1	73.2
1374	PsCam050791_33353_402	placed	1	73.2
1375	PsCam001639_1357_609	frame	1	73.7
1376	PsCam005662_4271_409	placed	1	73.7
1377	PsCam035540_20719_3287	placed	1	73.7
1378	PsCam043389_27402_1140	placed	1	73.7
1379	PsCam059437_39619_868	placed	1	73.7
1380	PsCam026792_15539_1045	placed	1	73.9
1381	PsCam006760_5031_1154	frame	1	74.1
1382	PsCam040975_25583_49	placed	1	74.2
1383	PsCam043595_27592_372	frame	1	74.2
1384	PsCam048346_31084_951	placed	1	74.2
1385	PsCam048194_30939_773	placed	1	74.3
1386	PsCam043290_27309_1229	frame	1	74.4
1387	PsCam049639_32263_644	placed	1	74.4
1388	PsCam051520_34004_141	placed	1	74.4
1389	PsCam001320_1103_655	frame	1	74.8
1390	PsCam037983_23035_1497	placed	1	74.8
1391	PsCam038229_23273_1436	placed	1	74.8
1392	PsCam049263_31902_695	placed	1	74.8
1393	ppl_AB56-363	placed	1	75
1394	ppl_Ps001067	placed	1	75
1395	PsCam006362_4743_236	placed	1	75
1396	PsCam025871_14871_1333	placed	1	75
1397	PsCam050155_32755_788	frame	1	75
1398	PsCam000683_595_295	placed	1	75.1
1399	PsCam012928_8729_1953	placed	1	75.1
1400	PsCam033340_19051_816	frame	1	75.1
1401	PsCam037995_23047_1646	placed	1	75.1
1402	PsCam040225_25012_700	placed	1	75.1
1403	PsCam045552_29210_1493	placed	1	75.1
1405	PsCam007664_5590_511	placed	1	75.6
1406	PsCam027347_16000_223	placed	1	75.6
1407	PsCam034759_20123_327	placed	1	75.6
1408	PsCam037833_22895_714	frame	1	75.6
1409	PsCam038721_23731_110	placed	1	75.6
1410	PsCam058323_38791_470	placed	1	75.6
1411	PsCam050215_32810_245	frame	1	75.7
1413	PsCam037161_22265_149	frame	1	75.8
1414	PsCam036119_21268_2229	frame	1	75.9
1415	PsCam053796_35578_322	placed	1	76.1
1416	PsCam004792_3613_1480	placed	1	76.4
1417	PsCam009815_6584_1036	placed	1	76.4
1418	PsCam011795_8054_346	placed	1	76.4
1419	PsCam038939_23933_370	frame	1	76.4
1420	PsCam041224_25764_344	placed	1	76.4
1421	PsCam058211_38700_282	placed	1	76.4
1422	PsCam001451_1211_847	placed	1	76.5
1423	PsCam002481_1988_114	frame	1	76.5
1424	PsCam006133_4578_318	placed	1	76.5
1425	PsCam006660_4943_69	placed	1	76.5
1426	PsCam010798_7275_900	placed	1	76.5
1427	PsCam017238_10695_546	placed	1	76.5
1428	PsCam044949_28691_2359	placed	1	76.5
1429	PsCam048901_31554_2009	placed	1	76.5
1430	PsCam052286_34635_150	placed	1	76.5
1431	PsCam019379_11364_394	frame	1	76.9
1432	PsCam037055_22164_1497	placed	1	76.9
1433	PsCam037195_22297_1687	placed	1	76.9
1434	PsCam036209_21357_2463	placed	1	77.1
1435	PsCam049222_31862_1021	placed	1	77.1
1436	D21	placed	1	77.2
1437	ppl_PD21-226	placed	1	77.4
1438	PsCam023179_13060_592	placed	1	77.4
1439	PsCam024452_13904_2712	frame	1	77.4
1440	PsCam031316_18407_1095	placed	1	77.4
1441	PsCam036746_21873_1061	placed	1	77.4
1442	PsCam057884_38421_871	placed	1	77.4
1443	PsCam028645_16963_358	placed	1	77.7
1444	PsCam003421_2648_287	placed	1	77.8
1445	PsCam014559_9836_1190	placed	1	77.8
1446	PsCam023108_13002_1474	placed	1	77.8
1447	PsCam038644_23659_2085	placed	1	77.8
1448	PsCam038847_23847_130	placed	1	77.8
1449	PsCam050365_32952_442	frame	1	77.8
1450	PsCam038355_23393_2636	frame	1	77.9
1451	ppl_Ps000817	placed	1	78
1452	PsCam009568_6380_961	frame	1	78
1453	PsCam035363_20552_960	placed	1	78
1454	PsCam036765_21890_822	placed	1	78
1455	PsCam000524_458_401	placed	1	78.6
1456	PsCam000035_30_3218	placed	1	79.2
1457	PsCam048158_30905_283	placed	1	79.2
1458	PsCam035874_21031_3149	placed	1	79.3
1459	PsCam043783_27763_548	frame	1	79.3
1460	PsCam035717_20891_1555	placed	1	79.6
1461	PsCam045074_28800_2676	frame	1	79.9
1462	PsCam048674_31358_394	placed	1	80.3
1463	PsCam000922_782_37	frame	1	80.8
1464	PsCam002313_1856_629	placed	1	80.8
1465	PsCam049732_32353_2908	placed	1	80.8
1466	PsCam051334_33843_1604	placed	1	80.8
1467	PsCam025900_14891_1699	placed	1	81.3
1468	PsCam045467_29134_106	placed	1	81.3
1469	PsCam048399_31133_1211	placed	1	81.3
1470	PsCam053015_35129_176	placed	1	81.3
1471	PsCam057622_38197_235	frame	1	81.3
1472	PsCam060216_40185_1835	placed	1	81.3
1473	PsCam023294_13149_1307	placed	1	81.4
1474	PsCam000594_515_1130	frame	1	81.5
1475	PsCam051183_33710_83	placed	1	81.5
1476	PsCam000964_822_1107	placed	1	81.8
1477	PsCam017102_10631_1396	frame	1	81.8
1478	PsCam028110_16581_284	placed	1	81.8
1479	PsCam039435_24373_812	placed	1	81.8
1480	PsCam039972_24801_797	placed	1	81.8
1481	PsCam042720_26767_2034	placed	1	81.8
1482	PsCam046167_29682_1689	placed	1	81.8
1483	PsCam042826_26868_90	placed	1	82
1484	PsCam046088_29624_710	placed	1	82
1485	PsCam042781_26824_3129	placed	1	82.1
1486	PsCam049635_32259_1241	placed	1	82.1
1487	PsCam013577_9227_257	placed	1	82.5
1488	PsCam030006_17845_195	placed	1	82.5
1489	PsCam033750_19293_1643	placed	1	82.5
1490	PsCam034962_20288_433	placed	1	82.5
1491	PsCam036388_21529_1054	placed	1	82.5
1492	PsCam037150_22254_1988	placed	1	82.5
1493	PsCam045251_28952_1106	frame	1	82.5
1494	PsCam056516_37325_3886	placed	1	82.5
1495	PsCam059786_39872_166	placed	1	82.5
1496	PsCam001999_1627_289	frame	1	82.9
1497	PsCam006876_5119_1237	placed	1	82.9
1498	PsCam010737_7221_2026	placed	1	82.9
1499	PsCam010953_7408_1969	placed	1	82.9
1500	PsCam021210_11900_1186	placed	1	82.9
1501	PsCam043921_27879_442	placed	1	82.9
1502	PsCam047120_30275_481	placed	1	82.9
1503	PsCam050219_32814_1066	placed	1	82.9
1504	PsCam034040_19525_175	placed	1	83.2
1505	PsCam052570_34839_205	frame	1	83.2
1506	PsCam053693_35519_154	placed	1	83.2
1507	PsCam054683_36032_145	placed	1	83.2
1510	PsCam009856_6611_651	placed	1	83.7
1511	PsCam006661_4944_1672	placed	1	83.9
1512	PsCam037231_22329_2623	placed	1	83.9
1513	PsCam048907_31560_3783	placed	1	83.9
1514	PsCam051073_33614_391	placed	1	83.9
1515	PsCam052659_34903_421	frame	1	83.9
1516	PsCam057507_38094_565	placed	1	83.9
1517	PsCam057940_38469_1027	placed	1	83.9
1518	PsCam059320_39515_2595	placed	1	83.9
1519	PsCam039469_24399_913	placed	1	84.1
1520	PsCam005330_4044_627	placed	1	84.2
1521	PsCam031770_18588_607	placed	1	84.2
1522	PsCam046181_29690_1812	frame	1	84.2
1523	PsCam050808_33369_647	placed	1	84.2
1524	PsCam031033_18302_4320	placed	1	84.6
1525	PsCam037746_22815_1195	placed	1	84.6
1526	PsCam038348_23386_1058	frame	1	84.6
1527	PsCam043223_27248_545	placed	1	84.6
1528	PsCam045028_28759_2059	placed	1	84.6
1529	PsCam050363_32950_3325	placed	1	84.6
1530	ppl_AF016458-181	placed	1	85
1531	ppl_Ps001099	placed	1	85
1532	ssk_PsC8865p668	placed	1	85
1533	ssk_PsC9266p386	placed	1	85
1534	Subt	placed	1	85
1535	PsCam004965_3759_671	placed	1	85.5
1536	PsCam030241_17951_1896	frame	1	85.5
1537	PsCam045751_29371_2948	placed	1	85.5
1538	PsCam047986_30773_235	placed	1	85.5
1539	PsCam049764_32384_3938	placed	1	85.5
1540	ssk_PsC13216p577	placed	1	85.6
1541	ssk_PsC6867p203	placed	1	85.6
1542	PsCam001766_1451_596	frame	1	85.8
1543	PsCam042662_26712_871	placed	1	85.8
1544	PsCam060131_40118_1237	placed	1	85.8
1545	PsCam001046_892_685	placed	1	86.1
1546	PsCam008069_5802_162	placed	1	86.1
1547	PsCam017345_10753_337	frame	1	86.1
1548	PsCam038510_23535_521	placed	1	86.1
1549	PsCam042873_26912_833	placed	1	86.1
1550	PsCam008060_5797_482	placed	1	86.4
1551	PsCam016599_10361_201	placed	1	86.4
1552	PsCam044258_28161_2584	placed	1	86.4
1553	PsCam005434_4115_577	frame	1	86.7
1554	PsCam018473_11145_276	placed	1	86.7
1555	PsCam020414_11526_331	placed	1	86.7
1556	PsCam044683_28489_815	placed	1	86.7
1557	PsCam056628_37408_657	placed	1	86.7
1558	ppl_eSSR488-364	placed	1	86.9
1559	PsCam002050_1670_86	placed	1	86.9
1560	PsCam006095_4549_106	frame	1	86.9
1561	PsCam006171_4603_97	placed	1	86.9
1562	PsCam009857_6612_754	placed	1	86.9
1563	PsCam023334_13180_1532	placed	1	86.9
1564	PsCam037580_22658_144	placed	1	86.9
1565	PsCam042180_26281_2485	placed	1	86.9
1566	PsCam049876_32490_1287	placed	1	86.9
1567	AA258	placed	1	87
1568	Af	placed	1	87.1
1569	PsCam034502_19887_760	frame	1	87.6
1570	PsCam036570_21704_1345	placed	1	87.6
1571	PsCam047748_30645_563	placed	1	87.7
1572	PsCam048285_31027_301	placed	1	87.7
1573	ssk_PsC16132p212	placed	1	87.9
1574	PsCam025559_14651_1169	placed	1	88
1575	PsCam000001_1_322	placed	1	88.3
1576	PsCam003933_2998_384	frame	1	88.3
1577	PsCam021594_12147_568	placed	1	88.3
1578	PsCam046354_29824_72	placed	1	88.3
1579	PsCam048904_31557_2930	placed	1	88.3
1580	PsCam054811_36114_4084	placed	1	88.3
1581	PsCam005297_4017_1128	placed	1	88.7
1582	PsCam037285_22381_340	frame	1	88.7
1583	PsCam001456_1215_2639	frame	1	89.2
1584	PsCam001801_1477_146	placed	1	89.2
1585	PsCam008791_6092_355	placed	1	89.2
1586	PsCam010932_7388_1353	placed	1	89.2
1587	PsCam017128_10645_453	placed	1	89.2
1588	PsCam026861_15597_463	placed	1	89.2
1589	PsCam027673_16261_209	placed	1	89.2
1590	PsCam033768_19308_2722	placed	1	89.2
1591	PsCam037250_22347_1943	placed	1	89.2
1592	PsCam037683_22755_878	placed	1	89.2
1593	PsCam043447_27454_696	placed	1	89.2
1594	PsCam048168_30914_1011	placed	1	89.2
1595	PsCam049230_31869_1013	placed	1	89.2
1596	PsCam050201_32796_1157	placed	1	89.2
1597	PsCam056232_37089_245	placed	1	89.2
1598	PsCam059550_39706_4385	placed	1	89.2
1599	PsCam023071_12971_391	placed	1	89.3
1600	PsCam033980_19473_242	placed	1	89.4
1601	PsCam039189_24157_767	placed	1	89.4
1603	PsCam004478_3362_283	placed	1	89.5
1604	PsCam013007_8795_7904	placed	1	89.5
1605	PsCam020915_11679_2974	placed	1	89.5
1606	PsCam034544_19928_3029	placed	1	89.5
1607	PsCam037581_22659_690	placed	1	89.5
1608	PsCam037596_22672_990	placed	1	89.5
1609	PsCam047708_30622_340	placed	1	89.5
1610	PsCam048460_31191_1972	placed	1	89.5
1611	PsCam049598_32224_943	placed	1	89.5
1612	ppl_Ps000823	placed	1	89.7
1613	PsCam004768_3592_1331	placed	1	89.7
1614	PsCam005033_3817_61	placed	1	89.7
1615	PsCam006724_4998_3119	frame	1	89.7
1616	PsCam027153_15841_364	placed	1	89.7
1617	PsCam037137_22241_1852	placed	1	89.7
1618	PsCam037767_22835_1529	placed	1	89.7
1619	PsCam038088_23139_184	placed	1	89.7
1620	PsCam038877_23875_189	placed	1	89.7
1621	PsCam042649_26700_505	placed	1	89.7
1622	PsCam042815_26857_431	placed	1	89.7
1623	PsCam044296_28194_227	placed	1	89.7
1624	PsCam044975_28714_6401	placed	1	89.7
1625	PsCam049860_32475_1564	placed	1	89.7
1626	PsCam043663_27653_486	placed	1	90.2
1627	ppl_TNE05H21	placed	1	90.4
1628	PsCam024866_14152_261	placed	1	90.4
1629	PsCam037259_22356_1396	placed	1	90.4
1630	PsCam038160_23209_1502	placed	1	90.4
1631	PsCam044057_27989_302	placed	1	90.4
1632	PsCam045167_28884_1726	placed	1	90.4
1633	PsCam045496_29161_991	frame	1	90.4
1634	PsCam001217_1027_770	placed	1	90.6
1635	PsCam011366_7739_322	placed	1	90.6
1636	PsCam038113_23162_1036	placed	1	90.6
1637	PsCam044835_28587_1878	frame	1	90.6
1638	PsCam044855_28602_1561	placed	1	90.6
1639	PsCam059295_39494_4455	placed	1	90.6
1640	ppl_Ps001078	placed	1	90.9
1641	ppl_Ps900021	placed	1	90.9
1642	PsCam035316_20506_2839	placed	1	90.9
1643	PsCam043023_27057_4239	frame	1	90.9
1644	SGR	placed	1	91.2
1645	ppl_Ps000827	placed	1	91.4
1646	ppl_Ps000833	placed	1	91.4
1647	PsCam002005_1630_776	placed	1	91.4
1648	PsCam034659_20030_1520	frame	1	91.4
1649	PsCam035496_20678_3576	placed	1	91.4
1650	PsCam036024_21176_3407	placed	1	91.4
1651	ppl_Ps000844	placed	1	91.9
1652	PsCam000400_351_2330	placed	1	91.9
1653	PsCam000507_444_666	placed	1	91.9
1654	PsCam009649_6445_1267	placed	1	91.9
1655	PsCam020906_11671_747	placed	1	91.9
1656	PsCam021135_11849_54	placed	1	91.9
1657	PsCam029284_17460_795	placed	1	91.9
1658	PsCam029322_17484_573	placed	1	91.9
1659	PsCam030684_18116_166	placed	1	91.9
1660	PsCam034428_19820_2836	placed	1	91.9
1661	PsCam035622_20797_2378	placed	1	91.9
1662	PsCam036314_21460_1605	placed	1	91.9
1663	PsCam036881_21996_1096	placed	1	91.9
1664	PsCam037715_22786_1723	placed	1	91.9
1665	PsCam042853_26893_1701	placed	1	91.9
1666	PsCam042972_27009_1292	placed	1	91.9
1667	PsCam044362_28250_897	placed	1	91.9
1668	PsCam044982_28721_475	placed	1	91.9
1669	PsCam045585_29238_3514	placed	1	91.9
1670	PsCam045942_29514_1507	placed	1	91.9
1671	PsCam046309_29788_2003	placed	1	91.9
1672	PsCam050148_32750_647	placed	1	91.9
1673	PsCam050435_33015_2570	placed	1	91.9
1674	PsCam051780_34233_92	frame	1	91.9
1675	PsCam054743_36057_107	placed	1	91.9
1676	PsCam056019_36905_1595	placed	1	91.9
1677	PsCam057632_38206_819	placed	1	91.9
1678	PsCam058208_38698_589	placed	1	91.9
1679	PsCam059288_39488_33	placed	1	91.9
1680	PsCam059944_39976_351	placed	1	91.9
1681	ssk_PsC11401p159	placed	1	91.9
1682	ssk_PsC15861p92	placed	1	91.9
1683	ssk_PsC20787p97	placed	1	91.9
1684	ssk_PsC9390p215	placed	1	91.9
1685	PsCam036520_21657_2202	placed	1	92.1
1686	PsCam017346_10754_1936	placed	1	92.3
1687	PsCam035784_20951_90	placed	1	92.3
1688	ppl_Ps000858	placed	1	92.5
1689	PsCam027327_15984_323	placed	1	92.5
1690	PsCam029232_17415_2599	placed	1	92.5
1691	PsCam048649_31346_720	placed	1	92.5
1692	PsCam008864_6120_122	placed	1	92.7
1693	PsCam010630_7152_774	placed	1	92.7
1694	PsCam010833_7306_258	placed	1	92.7
1695	PsCam040471_25213_513	placed	1	92.7
1696	PsCam049025_31670_2537	placed	1	92.7
1697	PsCam036601_21734_1146	placed	1	92.8
1698	PsCam043261_27281_957	placed	1	92.8
1699	PsCam049440_32076_777	placed	1	92.8
1700	PsCam043677_27666_972	placed	1	92.9
1701	PsCam050221_32816_1071	placed	1	92.9
1702	PsCam050857_33416_91	placed	1	92.9
1703	PsCam005449_4124_760	placed	1	93
1704	PsCam010051_6751_746	placed	1	93
1705	PsCam035380_20568_2974	placed	1	93
1706	PsCam035570_20747_1256	placed	1	93.1
1707	PsCam037232_22330_1504	placed	1	93.2
1709	PsCam048058_30814_946	placed	1	93.3
1710	PsCam054378_35900_101	placed	1	93.3
1711	PsCam001225_1033_1570	placed	1	93.4
1712	PsCam042585_26638_1342	placed	1	93.7
1713	PsCam037472_22553_708	placed	1	94
1714	PsCam001263_1062_3476	placed	1	94.1
1715	PsCam045166_28883_253	placed	1	94.2
1716	PsCam036316_21462_463	placed	1	94.3
1717	PsCam042293_26377_1050	placed	1	94.3
1718	ppl_Ps000910	placed	1	94.7
1719	ppl_Ps000971	placed	1	94.7
1720	ppl_Ps001005	placed	1	94.7
1721	ppl_Ps900014	placed	1	94.7
1722	PsCam016941_10530_762	placed	1	94.7
1723	PsCam042284_26368_707	placed	1	94.7
1724	PsCam044004_27944_4666	placed	1	94.7
1725	PsCam048447_31179_386	frame	1	94.7
1726	PsCam048966_31615_1902	placed	1	94.7
1727	PsCam049343_31980_654	placed	1	94.7
1728	PsCam056740_37491_1124	placed	1	94.7
1729	ppl_Ps001136	placed	1	95.3
1730	ppl_CI2B11	placed	1	95.8
1731	PsCam046130_29653_1068	placed	2	0
1732	PsCam036463_21603_4264	placed	2	0.2
1733	PsCam025156_14354_522	placed	2	0.3
1734	PsCam034336_19735_106	placed	2	0.3
1735	PsCam051548_34030_904	placed	2	0.8
1736	PsCam057814_38360_562	placed	2	0.8
1737	PsCam056403_37230_1895	placed	2	1
1738	PsCam051385_33888_1218	placed	2	1.1
1739	PsCam014769_9916_73	placed	2	1.3
1740	PsCam020856_11633_2276	placed	2	1.3
1741	PsCam000458_400_3534	placed	2	1.4
1742	PsCam000715_623_752	placed	2	1.4
1743	PsCam006619_4908_2738	placed	2	1.4
1744	PsCam006812_5072_621	placed	2	1.4
1745	PsCam035261_20456_8104	placed	2	1.4
1746	PsCam039796_24665_139	placed	2	1.4
1747	PsCam042593_26646_248	placed	2	1.4
1748	PsCam049810_32426_559	placed	2	1.4
1749	PsCam038262_23303_607	placed	2	1.6
1750	PsCam048223_30968_1219	placed	2	1.9
1751	PsCam056438_37259_1274	placed	2	1.9
1752	PsCam050863_33421_227	placed	2	2.2
1753	PsCam050583_33157_683	placed	2	2.3
1754	PsCam045965_29533_2300	placed	2	2.5
1755	PsCam050636_33207_1103	placed	2	2.5
1756	ppl_Ps000118	placed	2	2.6
1757	PsCam001889_1542_1317	placed	2	2.6
1758	PsCam005624_4245_1053	placed	2	2.6
1759	PsCam007539_5518_678	frame	2	2.6
1760	PsCam009790_6563_297	placed	2	2.6
1761	PsCam025630_14709_261	placed	2	2.6
1762	PsCam038141_23190_1422	placed	2	2.6
1763	PsCam044060_27992_508	placed	2	2.6
1764	ppl_Ps000653	placed	2	2.9
1765	ppl_Ps001018	placed	2	2.9
1766	ppl_Ps001625	placed	2	2.9
1767	PsCam001522_1264_2218	placed	2	2.9
1768	PsCam009681_6471_2303	placed	2	2.9
1769	PsCam011493_7834_36	frame	2	2.9
1770	PsCam026584_15386_591	placed	2	2.9
1771	PsCam037514_22594_562	placed	2	2.9
1772	PsCam044891_28634_2891	placed	2	2.9
1773	PsCam045307_28997_1945	placed	2	2.9
1774	PsCam045790_29398_1746	placed	2	2.9
1775	PsCam046161_29678_679	placed	2	2.9
1776	PsCam050794_33356_457	placed	2	2.9
1777	PsCam050797_33359_80	placed	2	2.9
1778	PsCam051354_33860_1275	placed	2	2.9
1779	PsCam051554_34035_677	placed	2	2.9
1780	PsCam052149_34531_162	placed	2	2.9
1781	PsCam053657_35497_2022	placed	2	2.9
1782	PsCam059018_39303_187	placed	2	2.9
1783	PsCam002979_2344_187	placed	2	3.2
1784	PsCam003003_2359_128	placed	2	3.2
1785	PsCam012405_8429_253	placed	2	3.2
1786	ppl_eSSR182-305	placed	2	3.4
1787	PsCam016979_10555_465	placed	2	3.4
1788	PsCam030762_18141_97	placed	2	3.4
1789	PsCam037955_23008_569	placed	2	3.4
1790	PsCam038170_23219_554	placed	2	3.4
1791	PsCam038527_23552_1054	placed	2	3.4
1792	PsCam050114_32719_834	frame	2	3.4
1793	PsCam050325_32915_2429	placed	2	3.4
1794	PsCam051255_33776_235	placed	2	3.4
1795	PsCam037438_22520_132	placed	2	3.6
1796	PsCam037538_22617_259	placed	2	3.7
1797	PsCam051313_33825_1471	placed	2	3.7
1798	PsCam012838_8644_3412	placed	2	3.9
1799	PsCam026983_15696_2302	frame	2	4
1800	PsCam036927_22039_1061	placed	2	4
1801	PsCam045487_29152_2042	placed	2	4
1802	PsCam049868_32483_1204	placed	2	4
1803	PsCam037114_22221_423	placed	2	4.5
1804	PsCam037687_22759_1955	placed	2	4.5
1805	PsCam038272_23313_1595	placed	2	4.5
1806	PsCam040016_24834_647	placed	2	4.5
1807	PsCam051164_33693_863	placed	2	4.5
1808	ppl_Ps000028	placed	2	4.7
1809	ppl_Ps000039	placed	2	4.7
1810	ppl_Ps000201	placed	2	4.7
1811	ppl_Ps000316	placed	2	4.7
1812	ppl_Ps001058	placed	2	4.7
1813	ppl_Ps001573	placed	2	4.7
1814	PsCam006029_4507_363	placed	2	4.7
1815	PsCam034432_19824_983	frame	2	4.7
1816	PsCam048839_31492_2151	placed	2	4.7
1817	PsCam000678_590_1150	placed	2	4.8
1818	PsCam000204_179_779	placed	2	5
1819	PsCam019548_11401_368	placed	2	5.2
1820	PsCam023358_13200_2416	placed	2	5.2
1821	PsCam018861_11257_540	placed	2	5.3
1822	PsCam035004_20309_552	placed	2	5.3
1823	PsCam042850_26891_2607	placed	2	5.3
1824	PsCam043133_27162_1090	placed	2	5.3
1825	PsCam050796_33358_1559	placed	2	5.3
1828	PsCam036629_21762_695	placed	2	5.4
1830	PsCam049415_32051_298	placed	2	5.4
1831	PsCam010975_7427_2191	placed	2	5.5
1832	PsCam042697_26746_1403	placed	2	5.5
1833	PsCam038357_23395_773	placed	2	5.7
1834	PsCam010223_6875_292	placed	2	5.8
1835	PsCam025575_14664_1934	placed	2	5.8
1836	PsCam042513_26569_1041	placed	2	5.8
1837	PsCam039977_24805_241	placed	2	5.9
1838	PsCam040773_25438_201	placed	2	5.9
1839	PsCam043758_27740_519	placed	2	5.9
1840	ppl_Ps000083	placed	2	6.1
1841	ppl_Ps000147	placed	2	6.1
1842	ppl_Ps000228	placed	2	6.1
1843	ppl_Ps900004	placed	2	6.1
1844	ppl_Ps900206	placed	2	6.1
1845	PsCam001593_1319_1244	placed	2	6.1
1846	PsCam023414_13242_43	placed	2	6.1
1847	PsCam034528_19912_1467	frame	2	6.1
1848	PsCam040114_24917_51	placed	2	6.1
1849	PsCam048859_31512_1161	placed	2	6.1
1850	PsCam050839_33398_614	placed	2	6.1
1851	PsCam051835_34274_238	placed	2	6.1
1852	PsCam055903_36813_1041	placed	2	6.1
1853	ppl_Ps000032	placed	2	6.5
1854	PsCam001643_1359_412	frame	2	6.5
1855	PsCam001689_1398_1777	placed	2	6.5
1856	PsCam004239_3200_142	placed	2	6.5
1857	PsCam004760_3586_259	placed	2	6.5
1858	PsCam005065_3842_1108	placed	2	6.5
1859	PsCam005916_4430_274	placed	2	6.5
1860	PsCam040034_24849_1061	placed	2	6.5
1861	PsCam042441_26502_1099	placed	2	6.5
1862	PsCam045199_28912_3136	placed	2	6.5
1863	PsCam046606_29981_320	placed	2	6.5
1864	PsCam049948_32559_1942	placed	2	6.5
1865	PsCam053379_35347_335	placed	2	6.5
1866	ThiolP	placed	2	6.8
1867	PsCam027074_15777_627	placed	2	6.9
1868	PsCam036269_21417_2671	placed	2	6.9
1869	PsCam002021_1644_652	placed	2	7
1870	Gibbi	placed	2	7.1
1871	PsCam004846_3657_2471	placed	2	7.7
1872	PsCam010718_7208_3315	frame	2	7.7
1873	PsCam029134_17347_336	placed	2	7.7
1874	PsCam045141_28861_2979	placed	2	7.7
1875	PsCam044016_27955_2156	placed	2	8
1876	PsCam013187_8939_1177	placed	2	8.4
1877	PsCam001050_895_188	placed	2	8.5
1878	PsCam059366_39560_2232	placed	2	8.5
1879	PsCam038842_23842_1076	placed	2	8.6
1880	PsCam004046_3077_326	placed	2	8.9
1890	ppl_eSSR116-256	placed	2	9.1
1891	ppl_Ps000040	placed	2	9.1
1892	PsCam049910_32522_62	placed	2	9.9
1893	PsCam050775_33337_612	placed	2	10.1
1894	PsCam000407_358_479	placed	2	10.4
1895	PsCam000938_797_1705	placed	2	10.4
1896	PsCam002527_2019_693	placed	2	10.4
1897	PsCam011259_7652_200	placed	2	10.4
1898	PsCam037179_22283_1537	placed	2	10.4
1899	PsCam037688_22760_1767	placed	2	10.4
1900	PsCam039960_24795_161	placed	2	10.4
1901	PsCam042938_26975_1256	placed	2	10.4
1902	PsCam043983_27926_409	frame	2	10.4
1903	PsCam047525_30531_431	placed	2	10.4
1904	PsCam050477_33056_634	placed	2	10.4
1905	AA473	placed	2	10.7
1906	PsCam025465_14578_1228	placed	2	10.8
1907	PsCam040042_24857_858	placed	2	10.8
1908	PsCam041961_26176_101	placed	2	10.8
1910	PsCam003225_2509_199	placed	2	11.3
1911	PsCam028365_16769_238	frame	2	11.3
1912	PsCam032079_18676_263	placed	2	11.3
1913	PsCam034887_20235_1839	placed	2	11.3
1914	PsCam038844_23844_2138	placed	2	11.3
1915	PsCam042803_26846_894	placed	2	11.3
1916	PsCam043047_27078_1832	placed	2	11.3
1917	PsCam051455_33948_107	placed	2	11.3
1918	ppl_Max1A10	placed	2	11.6
1919	PsCam011979_8167_305	placed	2	11.6
1920	PsCam037111_22218_97	placed	2	11.6
1921	PsCam038702_23712_245	placed	2	11.6
1922	PsCam046955_30182_506	placed	2	11.6
1923	PsCam048896_31549_1335	placed	2	11.6
1924	PsCam051054_33595_198	frame	2	11.6
1925	PsCam035894_21051_1054	placed	2	11.8
1926	PsCam049677_32300_2715	placed	2	11.8
1927	ppl_Ps000260	placed	2	11.9
1928	PsCam002347_1885_80	placed	2	11.9
1929	PsCam010996_7445_763	frame	2	11.9
1930	PsCam040451_25194_586	placed	2	11.9
1931	PsCam045753_29373_1988	placed	2	11.9
1932	PsCam059233_39457_2843	placed	2	11.9
1933	PsCam056242_37097_913	placed	2	12.3
1934	PsCam058364_38821_110	placed	2	12.3
1935	PsCam037707_22779_2017	placed	2	12.4
1936	PsCam050355_32942_1134	placed	2	12.4
1937	PsCam050743_33306_271	frame	2	12.4
1938	ppl_COLb	placed	2	12.7
1939	PsCam011124_7544_1754	frame	2	12.7
1940	ppl_eSSR172-317	placed	2	12.9
1941	PsCam001394_1163_1471	placed	2	12.9
1942	PsCam003212_2500_437	placed	2	12.9
1943	PsCam005959_4461_197	placed	2	12.9
1944	PsCam010072_6765_802	placed	2	12.9
1945	PsCam033763_19304_212	frame	2	12.9
1946	PsCam036481_21621_1366	placed	2	12.9
1947	PsCam037038_22148_490	placed	2	12.9
1948	PsCam044070_28001_403	placed	2	12.9
1949	PsCam045746_29366_178	placed	2	12.9
1950	PsCam047240_30352_938	placed	2	12.9
1951	PsCam058089_38598_708	placed	2	12.9
1952	PsCam045701_29331_641	placed	2	13
1953	PsCam001738_1431_519	placed	2	13.8
1954	PsCam005626_4247_463	placed	2	13.8
1955	PsCam018708_11217_472	placed	2	13.9
1956	PsCam034300_19706_1243	placed	2	14.2
1957	PsCam037499_22580_900	placed	2	14.2
1958	ppl_AB161-366	placed	2	14.3
1959	PsCam037392_22478_813	placed	2	14.3
1960	PsCam042298_26381_845	placed	2	14.4
1961	PsCam041384_25862_98	placed	2	14.7
1962	PsCam042195_26293_166	frame	2	14.7
1963	PsCam031919_18632_780	placed	2	14.8
1964	ppl_Ps001661	placed	2	14.9
1965	ppl_Ps001698	placed	2	14.9
1966	PsCam000966_824_1117	frame	2	14.9
1967	PsCam035885_21042_559	placed	2	14.9
1968	PsCam038406_23442_333	placed	2	14.9
1969	PsCam040685_25370_483	placed	2	14.9
1970	PsCam042941_26978_824	placed	2	14.9
1971	ppl_eSSR71-221	placed	2	15.1
1972	PsCam001170_987_411	frame	2	15.2
1973	PsCam049595_32222_1036	placed	2	15.2
1974	PsCam058240_38724_617	placed	2	15.2
1975	R04_600	placed	2	15.7
1976	ssk_PsC6171p474	placed	2	15.7
1977	PsCam042590_26643_959	placed	2	16
1978	PsCam056136_37007_582	placed	2	16
1979	PsCam050872_33429_140	placed	2	16.1
1980	PsCam001630_1349_423	placed	2	16.2
1981	PsCam011608_7919_629	placed	2	16.2
1982	PsCam016900_10506_1939	frame	2	16.2
1983	PsCam017163_10667_780	placed	2	16.2
1984	PsCam048197_30942_2922	placed	2	16.2
1985	PsCam048932_31584_2035	placed	2	16.2
1986	ppl_TE002B08	placed	2	16.3
1987	PsCam036582_21716_1909	placed	2	16.3
1988	PsCam042286_26370_1745	placed	2	16.3
1989	PsCam043779_27759_1132	placed	2	16.3
1990	PsCam004729_3563_677	placed	2	16.4
1991	PsCam017451_10795_427	placed	2	16.4
1992	PsCam020985_11738_725	placed	2	16.4
1993	PsCam027214_15887_181	placed	2	16.4
1994	PsCam029359_17512_658	placed	2	16.4
1995	PsCam035410_20597_876	placed	2	16.4
1996	PsCam035765_20934_902	frame	2	16.4
1997	PsCam045021_28753_2490	placed	2	16.4
1998	PsCam047856_30702_86	placed	2	16.4
1999	PsCam050730_33295_347	placed	2	16.4
2000	PsCam053188_35237_189	placed	2	16.4
2001	PsCam054067_35740_618	placed	2	16.4
2002	PsCam056830_37554_323	placed	2	16.4
2003	PsCam057626_38200_3361	placed	2	16.4
2005	PsCam013255_8989_2857	placed	2	17.1
2006	PsCam026910_15637_2638	placed	2	17.1
2007	PsCam039083_24062_477	frame	2	17.1
2008	PsCam044830_28583_715	placed	2	17.1
2009	PsCam026752_15503_1901	placed	2	17.4
2010	PsCam028629_16953_348	placed	2	17.4
2011	PsCam044808_28564_6991	placed	2	17.4
2012	PsCam045469_29136_1058	placed	2	17.4
2013	PsCam050595_33168_149	frame	2	17.4
2014	PsCam038165_23214_973	placed	2	17.6
2015	PsCam045277_28971_121	placed	2	17.6
2016	ssk_PsC16662p271	placed	2	17.8
2017	PsCam013207_8954_1060	placed	2	18
2018	ppl_Ps000552	placed	2	18.2
2019	PsCam023811_13513_495	placed	2	18.2
2020	PsCam042491_26547_1466	frame	2	18.2
2022	PsCam048350_31087_1034	frame	2	18.4
2023	ppl_Ps000175	placed	2	18.5
2024	PsCam000550_481_760	frame	2	18.5
2025	PsCam000603_524_305	placed	2	18.5
2026	PsCam009728_6513_1057	placed	2	18.5
2027	PsCam011763_8032_540	placed	2	18.5
2028	PsCam023650_13409_1490	placed	2	18.5
2029	PsCam031179_18360_588	placed	2	18.5
2030	PsCam033331_19046_1113	placed	2	18.5
2031	PsCam039949_24784_791	placed	2	18.5
2032	PsCam043123_27152_454	placed	2	18.5
2033	PsCam046269_29759_1197	placed	2	18.5
2034	PsCam057966_38492_951	placed	2	18.5
2035	PsCam027704_16283_5242	placed	2	18.7
2036	PsCam000006_3_4894	placed	2	18.8
2037	PsCam012965_8759_242	frame	2	18.8
2038	PsCam034312_19717_1861	placed	2	18.8
2039	PsCam051380_33883_881	placed	2	18.8
2040	PsCam055229_36383_180	placed	2	18.8
2041	PsCam001310_1097_1586	placed	2	18.9
2042	PsCam046407_29860_4781	placed	2	18.9
2043	PsCam050146_32748_1202	placed	2	18.9
2044	PsCam059346_39540_93	placed	2	18.9
2045	ppl_Ps000088	placed	2	19
2046	ppl_Ps000336	placed	2	19
2047	PsCam006704_4982_1243	placed	2	19
2048	PsCam025685_14752_2769	placed	2	19
2049	PsCam038122_23171_1473	placed	2	19
2050	PsCam039421_24361_492	placed	2	19
2051	PsCam058867_39193_166	frame	2	19
[truncated: 13,033 more rows]
