# Supplementary material for: Patterns of Genetic Structure and Linkage Disequilibrium in a Large Collection of Pea Germplasm
Source: G3 (Bethesda). 2017 Jun 13;7(8):2461–71. doi: 10.1534/g3.117.043471 (PMC5555454; doi:10.1534/g3.117.043471)
Supplement: Supplementary file 1 [file 2461FileS1.zip › DAPC_K.r]

#setwd(dir="/home/msiol/Documents/Pea/13K/Total")
library(adegenet)

obj1 <- read.structure( "Total_fastStru.str", n.ind=917, n.loc=11142, onerowperind=F, col.lab=1, col.pop=0, row.marknames=0, ask=F )

svg('BIC.svg')
clusters <-find.clusters(obj1,n.pca=917)
K <- clusters$grp

#to import predefined clusters
#K <- read.csv("Assignments_DAPC.csv",header=TRUE)[,2]

DAPC <- dapc(obj1,pop=K)

svg('PCA_opt.svg')
temp<-optim.a.score(DAPC,n.pca=1:50,smart=F, n.sim=100)
dev.off()

DAPC <- dapc(obj1,pop=K,n.pca=13,n.da=6)

write.csv(cbind(DAPC$assign,DAPC$posterior),file="Assignments.csv")
write.csv(DAPC$ind.coord,file="DAPC_coord.csv")

color <- c("grey","red","black","yellow","green","blue","mediumpurple1","navy","lightpink","lightgoldenrod","indianred1")
myPal <- colorRampPalette(c("blue","green","red"))
svg('scatter.svg')
#scatter(DAPC, scree.da=F,scree.pca=T,posi.pca="topleft",leg=F, col=myPal(nlevels(K)), bg="white")
scatter(DAPC, scree.da=F,scree.pca=T,posi.pca="topleft",leg=F, col=rainbow(nlevels(K)), bg="white")
dev.off()

svg('Assignments.svg')
compoplot(DAPC,col=color,ncol=2,lab="")
dev.off()
