# Supplementary material for: Patterns of Genetic Structure and Linkage Disequilibrium in a Large Collection of Pea Germplasm
Source: G3 (Bethesda). 2017 Jun 13;7(8):2461–71. doi: 10.1534/g3.117.043471 (PMC5555454; doi:10.1534/g3.117.043471)
Supplement: Supplementary file 1 [file 2461FileS1.zip › grp_structure.txt]

CRB-029	1
CRB-073	1
CRB-159	1
CRB-195	1
CRB-234	1
CRB-241	1
CRB-247	1
CRB-276	1
CRB-279	1
CRB-289	1
CRB-293	1
CRB-336	1
CRB-416	1
CRB-452	1
CRB-076	1
CRB-335	1
CRB-155	1
CRB-259	1
DCG-405	1
CRB-007	1
CRB-019	1
CRB-023	1
CRB-066	1
CRB-090	1
CRB-141	1
CRB-157	1
CRB-170	1
CRB-174	1
CRB-181	1
CRB-190	1
CRB-209	1
CRB-218	1
CRB-223	1
CRB-228	1
CRB-233	1
CRB-236	1
CRB-246	1
CRB-248	1
CRB-249	1
CRB-254	1
CRB-270	1
CRB-277	1
CRB-278	1
CRB-285	1
CRB-287	1
CRB-290	1
CRB-291	1
CRB-295	1
CRB-334	1
CRB-337	1
CRB-341	1
CRB-342	1
CRB-294	1
CRB-340	1
DCG-504	1
DCG-505	1
MGS-444	1
CRB-156	1
CRB-257	1
CRB-280	1
CRB-282	1
CRB-286	1
CRB-339	1
CRB-343	1
KEBBY	1
POLAR	1
2783	1
VCL-134	1
VCL-164	1
VCL-192	1
VKL-123	1
VIR-4846	1
VIR-5610	1
MGS-233	1
DTP-006	1
DTP-013	1
DTP-017	1
AD035	1
CRB-147	1
CRB-407	1
CRB-445	1
DTP-004	1
DTP-007	1
2751	1
Sprinter	1
BaccaraxPI-PI180693	2
PI180693	2
CRB-414	2
AD068	2
AD069	2
AD077	2
AD080	2
AD094	2
AD095	2
AD097	2
AD098	2
AD102	2
AD122	2
AD022	2
AD023	2
AD010	2
AeD99OSW-18-6-5	2
AeD99OSW-57-9-8	2
AD043	2
AD044	2
AD045	2
AD046	2
AD047	2
AD048	2
AD049	2
AD051	2
AD056	2
CRB-127	2
CRB-012	3
CRB-410	3
DCG-515	3
DCG-507	3
DCG-513	3
DCG-605	3
DCG-599	3
CRB-109	3
DCG-508	3
2718	3
2678	3
CRB-009	4
CRB-347	4
CRB-382	4
CRB-430	4
CRB-317	4
CRB-070	4
CRB-071	4
AD015	4
AD016	4
2738	4
2739	4
2745	4
2742	4
2700	4
2799	4
2777	4
2785	4
2768	4
3803	4
4838	4
4840	4
DTP-009	4
DTP-022	4
AD052	4
CRB-063	4
CRB-349	4
CRB-444	4
2675	4
Cameor	5
Sommette	5
JI296xDP-JI296	5
CRB-018	5
CRB-196	5
CRB-229	5
CRB-250	5
CRB-252	5
CRB-329	5
CRB-375	5
CRB-419	5
CRB-171	5
DCG-601	5
CRB-117	5
CRB-180	5
CRB-189	5
CRB-231	5
CRB-232	5
CRB-258	5
CRB-296	5
CRB-303	5
CRB-305	5
CRB-321	5
CRB-206	5
MGS-253	5
CRB-226	5
VCL-154	5
VCL-180	5
VCL-186	5
VCL-196	5
VCL-210	5
VCL-217	5
VCL-218	5
VKL-049	5
VKL-063	5
VCL-160	5
VCL-161	5
CRB-448	5
JI281	6
CRB-015	6
CRB-020	6
CRB-031	6
CRB-047	6
CRB-048	6
CRB-136	6
CRB-137	6
CRB-201	6
CRB-202	6
CRB-350	6
CRB-374	6
CRB-381	6
CRB-398	6
CRB-399	6
CRB-401	6
CRB-152	6
CRB-351	6
CRB-151	6
PI699963	6
JI2355	6
IG52532	6
IG52496	6
JI2546	6
CGN3277	6
JI103	6
IG52518	6
PI639984	6
JI1110	6
52596	6
VIR2521	6
DCG-152	6
CRB-040	6
CRB-148	6
4285	6
IG65050	6
JI86	6
JI93	6
W626112	6
JI2629	6
Elmali-PS	6
VIR320	6
JI185	6
IPK7475	6
P-017	6
Armen	6
CRB-080	6
MGS-107	6
VIR-3115	6
VSD-050	6
3778	6
3779	6
3780	6
3785	6
3786	6
China	7
CRB-003	7
CRB-004	7
CRB-005	7
CRB-123	7
CRB-369	7
CRB-370	7
ATC6937	7
ATC6992	7
CRB-366	7
CRB-368	7
CRB-371	7
ATC6924	7
3795	7
3796	7
3797	7
3798	7
3799	7
3800	7
3801	7
3802	7
3784	7
3793	7
3794	7
Ballet	8
CRB-413	8
CRB-069	8
CRB-078	8
CRB-115	8
CRB-116	8
CRB-222	8
CRB-267	8
CRB-312	8
CRB-376	8
CRB-389	8
CRB-402	8
CRB-411	8
CRB-175	8
CRB-297	8
DCG-514	8
DCG-516	8
DCG-531	8
DCG-532	8
DCG-533	8
DCG-534	8
DCG-511	8
CRB-301	8
DCG-593	8
DCG-594	8
DCG-595	8
DCG-596	8
DCG-597	8
DCG-603	8
DCG-604	8
DCG-403	8
DCG-406	8
DCG-611	8
DCG-587	8
DCG-592	8
DCG-598	8
TERNO	8
DCG-536	8
DCG-542	8
DCG-545	8
CRB-001	8
CRB-074	8
CRB-300	8
CRB-323	8
CRB-457	8
DCG-502	8
DCG-503	8
DCG-509	8
DCG-510	8
DCG-512	8
DCG-517	8
DCG-519	8
DCG-521	8
DCG-530	8
DCG-541	8
CRB-177	8
CRB-178	8
CRB-298	8
CRB-322	8
DCG-153	8
DCG-602	8
DCG-392	8
DCG-395	8
DCG-396	8
DCG-398	8
DCG-272	8
VRB-026	8
VVR-047	8
DCG-609	8
DCG-619	8
DCG-639	8
DCG-617	8
DCG-640	8
DCG-628	8
DCG-629	8
DCG-637	8
AD018	8
2680	8
Mons019	8
Mons020	8
CRB-456	8
DCG-544	8
DCG-608	8
AD034	8
DCG-506	8
CRB-075	8
2710	8
2686	8
Kazar	9
TIL336/11	9
CRB-006	9
CRB-053	9
CRB-055	9
CRB-103	9
CRB-104	9
CRB-160	9
CRB-161	9
CRB-162	9
CRB-165	9
CRB-166	9
CRB-168	9
CRB-169	9
CRB-245	9
CRB-316	9
CRB-333	9
CRB-379	9
CRB-380	9
CRB-406	9
CRB-433	9
CRB-440	9
CRB-142	9
2698	9
2703	9
2677	9
2676	9
2792	9
2672	9
2790	9
2716	9
2786	9
2661	9
2797	9
2732	9
2801	9
2778	9
2694	9
2770	9
2764	9
2763	9
2762	9
2772	9
2774	9
2767	9
2796	9
2757	9
2758	9
2759	9
2760	9
2769	9
2765	9
2771	9
2776	9
2766	9
3903	9
3904	9
4839	9
3905	9
3906	9
4832	9
4833	9
4834	9
4835	9
4837	9
4841	9
AD026	9
VVR-033	9
CRB-102	9
CRB-383	9
DCG-472	9
DCG-473	9
DCG-474	9
DCG-475	9
DCG-527	9
CRB-163	9
TIL-336/11-seq	9
2735	9
2687	9
CRB-054	10
CRB-056	10
CRB-057	10
CRB-064	10
CRB-067	10
CRB-097	10
CRB-105	10
CRB-114	10
CRB-184	10
CRB-384	10
CRB-420	10
CRB-437	10
DCE-002	10
DCE-007	10
DCE-009	10
DCE-010	10
CRB-099	10
CRB-113	10
CRB-188	10
CRB-207	10
CRB-352	10
CRB-205	10
CRB-458	10
DCG-501	10
DCE-020	10
DCE-024	10
DCE-034	10
RCL-830	10
2755	10
2707	10
2741	10
2754	10
2734	10
2725	10
2753	10
2731	10
2746	10
2747	10
2798	10
2666	10
4836	10
AD032	10
VS-D030	10
CRB-427	10
CRB-443	10
DCG-525	10
2726	10
BAP8.43	11
BAP8.184	11
CRB-145	11
AD070	11
AD071	11
AD072	11
AD073	11
AD074	11
AD078	11
AD079	11
AD096	11
AD099	11
AD100	11
AD101	11
AD103	11
AD104	11
AD105	11
AD106	11
AD107	11
AD108	11
AD109	11
AD110	11
AD111	11
AD112	11
AD113	11
AD114	11
AD115	11
AD116	11
AD117	11
AD118	11
AD119	11
AD120	11
AD121	11
AD123	11
AD124	11
AD125	11
AD126	11
AD127	11
AD128	11
AD129	11
AD130	11
AD131	11
AD001	11
AD002	11
AD003	11
AD004	11
AD005	11
AD006	11
AD008	11
AD007	11
AeD9904-7	11
AeB97-738.2.3	11
AeD99QU-04-9-10-1	11
AeD99OSW-43-9-8	11
AeD99OSW-50-2-5	11
AD042	11
AD050	11
AD053	11
AD054	11
AD059	11
AD064	11
CRB-135	11
AD055	11
Champagne	12
Melrose	12
JI296xDP-DP	12
CRB-017	12
CRB-024	12
CRB-091	12
CRB-092	12
CRB-094	12
CRB-100	12
CRB-126	12
CRB-265	12
CRB-421	12
CRB-424	12
CRB-425	12
CRB-446	12
CRB-096	12
CRB-409	12
DCE-016	12
CRB-060	12
CRB-061	12
CRB-062	12
CRB-068	12
CRB-072	12
CRB-095	12
CRB-098	12
CRB-106	12
CRB-182	12
CRB-192	12
CRB-240	12
CRB-431	12
CRB-058	12
CRB-093	12
DCE-023	12
DCE-038	12
CRB-101	12
2791	12
2761	12
2679	12
2670	12
4831	12
AD027	12
Mons021	12
VFD-113	12
CRB-107	12
CRB-111	12
CRB-125	12
CRB-435	12
CRB-436	12
CRB-059	12
Cerise	13
CRB-309	13
VavD265	13
JI1703	13
Serpette_d_Auvergne	13
CRB-014	13
CRB-120	13
CRB-138	13
CRB-149	13
CRB-172	13
CRB-193	13
CRB-194	13
CRB-198	13
CRB-200	13
CRB-213	13
CRB-219	13
CRB-271	13
CRB-273	13
CRB-274	13
CRB-283	13
CRB-308	13
CRB-325	13
CRB-344	13
CRB-348	13
CRB-353	13
CRB-364	13
CRB-386	13
CRB-081	13
DCG-404	13
DCG-585	13
DCG-586	13
DCG-588	13
DCG-589	13
CRB-179	13
WL1238	13
IPK4075	13
IPK476	13
JI1594	13
DCG-539	13
CRB-459	13
CRB-011	13
CRB-016	13
CRB-025	13
CRB-026	13
CRB-027	13
CRB-077	13
CRB-121	13
CRB-122	13
CRB-124	13
CRB-140	13
CRB-185	13
CRB-186	13
CRB-191	13
CRB-210	13
CRB-212	13
CRB-220	13
CRB-239	13
CRB-244	13
CRB-253	13
CRB-256	13
CRB-262	13
CRB-268	13
CRB-272	13
CRB-313	13
CRB-331	13
CRB-346	13
CRB-355	13
CRB-356	13
CRB-358	13
CRB-359	13
CRB-361	13
CRB-363	13
CRB-367	13
CRB-372	13
CRB-442	13
CRB-449	13
CRB-450	13
CRB-451	13
CRB-454	13
CRB-455	13
CRB-214	13
CRB-216	13
CRB-324	13
CRB-028	13
DCE-008	13
DCE-012	13
DCG-203	13
DCG-260	13
DCG-310	13
DCE-027	13
DCE-028	13
DCE-030	13
DCE-031	13
CRB-139	13
DCG-394	13
DCG-264	13
DCG-273	13
VRB-049	13
AO11	13
2704	13
AD020	13
AD025	13
AD028	13
AD029	13
VIR-2524	13
VCL-138	13
VIR-0225	13
MCB-182	13
VCL-169	13
VCL-185	13
VIR-0224	13
VIR-6208	13
MGS-189	13
VCL-132	13
MGS-096	13
VIR-2173	13
VIR-3370	13
VSD-037	13
DTP-005	13
DTP-008	13
DTP-010	13
DTP-011	13
DTP-019	13
DTP-021	13
DTP-023	13
AD037	13
CRB-326	13
CRB-395	13
CRB-397	13
DTP-012	13
DTP-014	13
DTP-015	13
DTP-020	13
CRB-150	13
CRB-345	13
3776	13
3777	13
3783	13
ROR12	13
BaccaraxPI-Baccara	14
Baccara	14
CRB-002	14
CRB-065	14
CRB-108	14
CRB-110	14
CRB-112	14
CRB-315	14
CRB-377	14
CRB-408	14
CRB-439	14
DCG-535	14
DCG-606	14
DCG-622	14
DCG-626	14
DCG-625	14
DCG-624	14
DCG-623	14
DCG-607	14
DCG-591	14
DCG-600	14
DCG-399	14
DCG-400	14
DCG-520	14
DCG-523	14
DCG-524	14
DCG-537	14
DCG-397	14
VKL-161	14
DCG-620	14
DCG-610	14
DCG-612	14
DCG-613	14
DCG-641	14
DCG-614	14
DCG-638	14
DCG-621	14
DCG-618	14
DCG-630	14
DCG-634	14
DCG-633	14
DCG-631	14
DCG-635	14
DCG-636	14
DCG-615	14
DCG-627	14
DCG-616	14
DCG-632	14
AD017	14
AD019	14
2787	14
Mons022	14
CRB-010	14
DCG-518	14
DCG-522	14
DCG-526	14
DCG-529	14
DCG-528	14
DCG-543	14
CRB-302	14
CRB-432	14
2740	14
3773	14
3774	14
2691	14
JI2202	15
DCG076	15
CRB-041	15
CRB-044	15
CRB-204	15
CRB-400	15
CRB-403	15
WL2140	15
VIR2759	15
IG108291	15
JI1794	15
JI3558	15
JI3557	15
JI1095	15
W62044	15
712(L100)	15
PIS-2853	15
W626127	15
721	15
JI3553	15
DCG-499	15
DCG-500	15
CRB-008	15
CRB-373	15
DCG-234	15
DCG-493	15
DCG-494	15
DCG-495	15
DCG-496	15
DCG-498	15
DCG-497	15
IG52414	15
PI343972	15
IPK2845	15
PI343996	15
W62107	15
IPK2850	15
IG52465	15
IG52505	15
722	15
W626109	15
JI2055	15
CRB-013	15
VFD-216	15
VSD-031	15
CRB-203	15
DCG-076	15
Vavilovia-formosa	15
CRB-087	16
CRB-088	16
CRB-130	16
CRB-132	16
CRB-133	16
CRB-143	16
CRB-418	16
BA55.26	16
BA55.52	16
BA55.88	16
BA55.231	16
OSU668	16
CRB-089	16
CRB-118	16
CRB-131	16
CRB-144	16
CRB-153	16
CRB-154	16
CRB-158	16
CRB-082	16
AD075	16
AD076	16
AD081	16
AD082	16
AD083	16
AD084	16
AD085	16
AD086	16
AD087	16
AD088	16
AD089	16
AD090	16
AD091	16
AD092	16
AD093	16
AD021	16
AD030	16
AD031	16
AD033	16
AD009	16
AD011	16
AD012	16
AD013	16
AD014	16
2476	16
1532	16
VSD-049	16
AeB97-741.9.6	16
AD036	16
AD038	16
AD039	16
AD040	16
AD041	16
AD057	16
AD058	16
AD060	16
AD061	16
AD062	16
AD063	16
AD065	16
AD066	16
AD067	16
CRB-085	16
CRB-086	16
CRB-119	16
CRB-129	16
CRB-134	16
CRB-146	16
CRB-412	16
CRB-084	16
