# Supplementary material for: Patterns of Genetic Structure and Linkage Disequilibrium in a Large Collection of Pea Germplasm
Source: G3 (Bethesda). 2017 Jun 13;7(8):2461–71. doi: 10.1534/g3.117.043471 (PMC5555454; doi:10.1534/g3.117.043471)
Supplement: Supplementary file 1 [file 2461FileS1.zip › kinship_comparison.r]

#!/usr/bin/env Rscript

library(LDheatmap)
library(LDcorSV)
library(network)
library(gplots)

#import genotypes
print("...importing genotypes...")
geno <- read.csv("Total.dose",header=TRUE,sep="\t")
dim(geno)

#remove the first column consisting of individual names (but keep name info)
rownames(geno) <- geno[,1]
names <- geno[,1]
geno <- geno[,-1]
geno_mat <- as.matrix(geno)
dim(geno_mat)

print("...imputation...")
#imputation of missing data
geno_imp <- geno_mat
average <- colMeans(geno_imp, na.rm = TRUE)
for (i in 1:ncol(geno_imp)){
	geno_imp[is.na(geno_imp[,i]), i] <- average[i]
}

#remove monomorphic markers
stdev <- apply(geno_imp, 2, sd)
monom <- which(stdev==0)
if (length(monom)> 0) geno_imp <- geno_imp[,-monom]


#K matrix calculation (centered and standardized)
print("...K matrix computation...")
geno_stand <- scale(geno_imp,center=TRUE,scale=TRUE)
K_mat <- tcrossprod(geno_stand)/ncol(geno_stand)

#IBS calculation (independent of allelic frequencies)
G1 <- geno_imp/2 #geno coded as 0, 0.5 and 1
G2 <- 1-G1
K_IBS <- (tcrossprod(G1) + tcrossprod(G2)) / ncol(G1) 


#import sets
Aphano <- read.table("sets/Aphano_common.txt",header=TRUE)
Coll372 <- read.table("sets/Coll372_common.txt",header=TRUE)
historic <- read.table("sets/historique_common.txt",header=TRUE)
smykal <- read.table("sets/smykal_common.txt",header=TRUE)
WP1 <- read.table("sets/WP1_common.txt",header=TRUE)
spring <- read.table("sets/spring.txt",header=TRUE)
winter <- read.table("sets/winter.txt",header=TRUE)
wild <- read.table("sets/wild.txt",header=TRUE)
#fulvum <- read.table("sets/fulvum_common.txt",header=TRUE)

#create list with correct indices
Aphano_vect <- names %in% Aphano[,1]
Coll372_vect <- names %in% Coll372[,1]
historic_vect <- names %in% historic[,1]
smykal_vect <- names %in% smykal[,1]
WP1_vect <- names %in% WP1[,1]
spring_vect <- names %in% spring[,1]
winter_vect <- names %in% winter[,1]
wild_vect <- names %in% wild[,1]
#fulvum_vect <- names %in% fulvum[,1]


##########
# APHANO #
##########

K_Aphano <- K_mat[Aphano_vect,Aphano_vect]
svg("Kinship_Aphano_1a.svg")
heatmap(K_Aphano,symm=TRUE,labRow=FALSE,labCol=FALSE)
dev.off()
svg("Kinship_Aphano_1b.svg")
heatmap.2(K_Aphano,symm=TRUE,trace="none",labRow=FALSE,labCol=FALSE)
dev.off()
svg("Kinship_Aphano_2.svg")
hist(K_Aphano,nclass=20,main="Total",xlab="Kinship",col="grey")
dev.off()
K <- K_Aphano > 0.4
rt = network(K)
#plot.network.default(network(K_mat),main="Kinship > 0.2",usearrows=FALSE)
svg("Kinship_Aphano_3.svg")
plot(rt,main="Kinship > 0.4",usearrows=FALSE,displaylabels=TRUE,label.cex=.5)
dev.off()

IBS_Aphano <-  K_IBS[Aphano_vect,Aphano_vect]
svg("IBS_Aphano_1a.svg")
heatmap(IBS_Aphano,symm=TRUE,labRow=FALSE,labCol=FALSE)
dev.off()
svg("IBS_Aphano_1b.svg")
heatmap.2(IBS_Aphano,symm=TRUE,trace="none",labRow=FALSE,labCol=FALSE)
dev.off()
svg("IBS_Aphano_2.svg")
hist(IBS_Aphano,nclass=20,main="Total",xlab="IBS",col="grey")
dev.off()
K <- IBS_Aphano > 0.8
rt = network(K)
#plot.network.default(network(K_mat),main="Kinship > 0.2",usearrows=FALSE)
svg("IBS_Aphano_3.svg")
plot(rt,main="IBS > 0.8",usearrows=FALSE,displaylabels=TRUE,label.cex=.5)
dev.off()


###########
# Coll372 #
###########

K_Coll372 <- K_mat[Coll372_vect,Coll372_vect]
svg("Kinship_Coll372_1a.svg")
heatmap(K_Coll372,symm=TRUE,labRow=FALSE,labCol=FALSE)
dev.off()
svg("Kinship_Coll372_1b.svg")
heatmap.2(K_Coll372,symm=TRUE,trace="none",labRow=FALSE,labCol=FALSE)
dev.off()
svg("Kinship_Coll372_2.svg")
hist(K_Coll372,nclass=20,main="Total",xlab="Kinship",col="grey")
dev.off()
K <- K_Coll372 > 0.4
rt = network(K)
#plot.network.default(network(K_mat),main="Kinship > 0.2",usearrows=FALSE)
svg("Kinship_Coll372_3.svg")
plot(rt,main="Kinship > 0.4",usearrows=FALSE,displaylabels=TRUE,label.cex=.5)
dev.off()

IBS_Coll372 <-  K_IBS[Coll372_vect,Coll372_vect]
svg("IBS_Coll372_1a.svg")
heatmap(IBS_Coll372,symm=TRUE,labRow=FALSE,labCol=FALSE)
dev.off()
svg("IBS_Coll372_1b.svg")
heatmap.2(IBS_Coll372,symm=TRUE,trace="none",labRow=FALSE,labCol=FALSE)
dev.off()
svg("IBS_Coll372_2.svg")
hist(IBS_Coll372,nclass=20,main="Total",xlab="IBS",col="grey")
dev.off()
K <- IBS_Coll372 > 0.8
rt = network(K)
#plot.network.default(network(K_mat),main="Kinship > 0.2",usearrows=FALSE)
svg("IBS_Coll372_3.svg")
plot(rt,main="IBS > 0.8",usearrows=FALSE,displaylabels=TRUE,label.cex=.5)
dev.off()

############
# historic #
############

K_historic <- K_mat[historic_vect,historic_vect]
svg("Kinship_Coll372_1a.svg")
heatmap(K_historic,symm=TRUE,labRow=FALSE,labCol=FALSE)
dev.off()
svg("Kinship_Coll372_1b.svg")
heatmap.2(K_historic,symm=TRUE,trace="none",labRow=FALSE,labCol=FALSE)
dev.off()
svg("Kinship_historic_2.svg")
hist(K_historic,nclass=20,main="Total",xlab="Kinship",col="grey")
dev.off()
K <- K_historic > 0.4
rt = network(K)
#plot.network.default(network(K_mat),main="Kinship > 0.2",usearrows=FALSE)
svg("Kinship_historic_3.svg")
plot(rt,main="Kinship > 0.4",usearrows=FALSE,displaylabels=TRUE,label.cex=.5)
dev.off()

IBS_historic <-  K_IBS[historic_vect,historic_vect]
svg("IBS_historic_1a.svg")
heatmap(IBS_historic,symm=TRUE,labRow=FALSE,labCol=FALSE)
dev.off()
svg("IBS_historic_1b.svg")
heatmap.2(IBS_historic,symm=TRUE,trace="none",labRow=FALSE,labCol=FALSE)
dev.off()
svg("IBS_historic_2.svg")
hist(IBS_historic,nclass=20,main="Total",xlab="IBS",col="grey")
dev.off()
K <- IBS_historic > 0.8
rt = network(K)
#plot.network.default(network(K_mat),main="Kinship > 0.2",usearrows=FALSE)
svg("IBS_historic_3.svg")
plot(rt,main="IBS > 0.8",usearrows=FALSE,displaylabels=TRUE,label.cex=.5)
dev.off()


###########
# Smykal  #
###########

K_smykal <- K_mat[smykal_vect,smykal_vect]
svg("Kinship_smykal_1a.svg")
heatmap(K_smykal,symm=TRUE,labRow=FALSE,labCol=FALSE)
dev.off()
svg("Kinship_smykal_1b.svg")
heatmap.2(K_smykal,symm=TRUE,trace="none",labRow=rownames(K_smykal),labCol=colnames(K_smykal))
dev.off()
svg("Kinship_smykal_2.svg")
hist(K_smykal,nclass=20,main="Total",xlab="Kinship",col="grey")
dev.off()
K <- K_smykal > 0.4
rt = network(K)
#plot.network.default(network(K_mat),main="Kinship > 0.2",usearrows=FALSE)
svg("Kinship_smykal_3.svg")
plot(rt,main="Kinship > 0.4",usearrows=FALSE,displaylabels=TRUE,label.cex=.5)
dev.off()

IBS_smykal <-  K_IBS[smykal_vect,smykal_vect]
svg("IBS_smykal_1a.svg")
heatmap(IBS_smykal,symm=TRUE,labRow=FALSE,labCol=FALSE)
dev.off()
svg("IBS_smykal_1b.svg")
heatmap.2(IBS_smykal,symm=TRUE,trace="none",labRow=rownames(IBS_smykal),labCol=colnames(IBS_smykal))
dev.off()
svg("IBS_smykal_2.svg")
hist(IBS_smykal,nclass=20,main="Total",xlab="IBS",col="grey")
dev.off()
K <- IBS_smykal > 0.8
rt = network(K)
#plot.network.default(network(K_mat),main="Kinship > 0.2",usearrows=FALSE)
svg("IBS_smykal_3.svg")
plot(rt,main="IBS > 0.8",usearrows=FALSE,displaylabels=TRUE,label.cex=.5)
dev.off()

###########
#   WP1   #
###########

K_WP1 <- K_mat[WP1_vect,WP1_vect]
svg("Kinship_WP1_1a.svg")
heatmap(K_WP1,symm=TRUE,labRow=FALSE,labCol=FALSE)
dev.off()
svg("Kinship_WP1_1b.svg")
heatmap.2(K_WP1,symm=TRUE,trace="none",labRow=FALSE,labCol=FALSE)
dev.off()
svg("Kinship_WP1_2.svg")
hist(K_WP1,nclass=20,main="Total",xlab="Kinship",col="grey")
dev.off()
K <- K_WP1 > 0.4
rt = network(K)
#plot.network.default(network(K_mat),main="Kinship > 0.2",usearrows=FALSE)
svg("Kinship_WP1_3.svg")
plot(rt,main="Kinship > 0.4",usearrows=FALSE,displaylabels=TRUE,label.cex=.5)
dev.off()

IBS_WP1 <- K_IBS[WP1_vect,WP1_vect]
svg("IBS_WP1_1a.svg")
heatmap(IBS_WP1,symm=TRUE,labRow=FALSE,labCol=FALSE)
dev.off()
svg("IBS_WP1_1b.svg")
heatmap.2(IBS_WP1,symm=TRUE,trace="none",labRow=FALSE,labCol=FALSE)
dev.off()
svg("IBS_WP1_2.svg")
hist(IBS_WP1,nclass=20,main="Total",xlab="IBS",col="grey")
dev.off()
K <- IBS_WP1 > 0.8
rt = network(K)
#plot.network.default(network(K_mat),main="Kinship > 0.2",usearrows=FALSE)
svg("IBS_WP1_3.svg")
plot(rt,main="IBS > 0.8",usearrows=FALSE,displaylabels=TRUE,label.cex=.5)
dev.off()


###########
# spring  #
###########

K_spring <- K_mat[spring_vect,spring_vect]
svg("Kinship_spring_1a.svg")
heatmap(K_spring,symm=TRUE,labRow=FALSE,labCol=FALSE)
dev.off()
svg("Kinship_spring_1b.svg")
heatmap.2(K_spring,symm=TRUE,trace="none",labRow=FALSE,labCol=FALSE)
dev.off()
svg("Kinship_spring_2.svg")
hist(K_spring,nclass=20,main="Total",xlab="Kinship",col="grey")
dev.off()
K <- K_spring > 0.4
rt = network(K)
#plot.network.default(network(K_mat),main="Kinship > 0.2",usearrows=FALSE)
svg("Kinship_spring_3.svg")
plot(rt,main="Kinship > 0.4",usearrows=FALSE,displaylabels=TRUE,label.cex=.5)
dev.off()

IBS_spring <- K_IBS[spring_vect,spring_vect]
svg("IBS_spring_1a.svg")
heatmap(IBS_spring,symm=TRUE,labRow=FALSE,labCol=FALSE)
dev.off()
svg("IBS_spring_1b.svg")
heatmap.2(IBS_spring,symm=TRUE,trace="none",labRow=FALSE,labCol=FALSE)
dev.off()
svg("IBS_spring_2.svg")
hist(IBS_spring,nclass=20,main="Total",xlab="IBS",col="grey")
dev.off()
K <- IBS_spring > 0.8
rt = network(K)
#plot.network.default(network(K_mat),main="Kinship > 0.2",usearrows=FALSE)
svg("IBS_spring_3.svg")
plot(rt,main="IBS > 0.8",usearrows=FALSE,displaylabels=TRUE,label.cex=.5)
dev.off()

###########
# winter  #
###########

K_winter <- K_mat[winter_vect,winter_vect]
svg("Kinship_winter_1a.svg")
heatmap(K_winter,symm=TRUE,labRow=FALSE,labCol=FALSE)
dev.off()
svg("Kinship_winter_1b.svg")
heatmap.2(K_winter,symm=TRUE,trace="none",labRow=FALSE,labCol=FALSE)
dev.off()
svg("Kinship_winter_2.svg")
hist(K_winter,nclass=20,main="Total",xlab="Kinship",col="grey")
dev.off()
K <- K_winter > 0.4
rt = network(K)
#plot.network.default(network(K_mat),main="Kinship > 0.2",usearrows=FALSE)
svg("Kinship_winter_3.svg")
plot(rt,main="Kinship > 0.4",usearrows=FALSE,displaylabels=TRUE,label.cex=.5)
dev.off()

IBS_winter <- K_IBS[winter_vect,winter_vect]
svg("IBS_winter_1a.svg")
heatmap(IBS_winter,symm=TRUE,labRow=FALSE,labCol=FALSE)
dev.off()
svg("IBS_winter_1b.svg")
heatmap.2(IBS_winter,symm=TRUE,trace="none",labRow=FALSE,labCol=FALSE)
dev.off()
svg("IBS_winter_2.svg")
hist(IBS_winter,nclass=20,main="Total",xlab="IBS",col="grey")
dev.off()
K <- IBS_winter > 0.8
rt = network(K)
#plot.network.default(network(K_mat),main="Kinship > 0.2",usearrows=FALSE)
svg("IBS_winter_3.svg")
plot(rt,main="IBS > 0.8",usearrows=FALSE,displaylabels=TRUE,label.cex=.5)
dev.off()


##########
#  wild  #
##########

K_wild <- K_mat[wild_vect,wild_vect]
svg("Kinship_wild_1a.svg")
heatmap(K_wild,symm=TRUE,labRow=FALSE,labCol=FALSE)
dev.off()
svg("Kinship_wild_1b.svg")
heatmap.2(K_wild,symm=TRUE,trace="none",labRow=rownames(K_wild),labCol=colnames(K_wild))
dev.off()
svg("Kinship_wild_2.svg")
hist(K_wild,nclass=10,main="Total",xlab="Kinship",col="grey")
dev.off()
K <- K_wild > 0.4
rt = network(K)
#plot.network.default(network(K_mat),main="Kinship > 0.2",usearrows=FALSE)
svg("Kinship_wild_3.svg")
plot(rt,main="Kinship > 0.4",usearrows=FALSE,displaylabels=TRUE,label.cex=.5)
dev.off()

IBS_wild <- K_IBS[wild_vect,wild_vect]
svg("IBS_wild_1a.svg")
heatmap(IBS_wild,symm=TRUE,labRow=FALSE,labCol=FALSE)
dev.off()
svg("IBS_wild_1b.svg")
heatmap.2(IBS_wild,symm=TRUE,trace="none",labRow=rownames(IBS_wild),labCol=colnames(IBS_wild))
dev.off()
svg("IBS_wild_2.svg")
hist(IBS_wild,nclass=20,main="Total",xlab="IBS",col="grey")
dev.off()
K <- IBS_wild > 0.8
rt = network(K)
#plot.network.default(network(K_mat),main="Kinship > 0.2",usearrows=FALSE)
svg("IBS_wild_3.svg")
gr = plot(rt,main="IBS > 0.8",usearrows=FALSE,displaylabels=TRUE,label.cex=.5)
dev.off()

svg("IBS_wild_4.svg")
names_wild <- rownames(IBS_wild)
fulvum <- read.table("sets/fulvum_common.txt",header=TRUE)
elatius <- read.table("sets/elatius.txt",header=TRUE)
fulvum_vect <- names_wild %in% fulvum[,1]
elatius_vect <- names_wild %in% elatius[,1]
gr = plot(rt,main="IBS > 0.8",usearrows=FALSE,cex=1.,displaylabels=TRUE,label.cex=.5)
points(gr[fulvum_vect,],col="green",cex=1.2,pch=16)
points(gr[elatius_vect,],col="blue",cex=1.2,pch=16)
dev.off()
