# Supplementary material for: Patterns of Genetic Structure and Linkage Disequilibrium in a Large Collection of Pea Germplasm
Source: G3 (Bethesda). 2017 Jun 13;7(8):2461–71. doi: 10.1534/g3.117.043471 (PMC5555454; doi:10.1534/g3.117.043471)
Supplement: Supplementary file 1 [file 2461FileS1.zip › Total.dose]

Name	PsCam049950_32561_344	PsCam050667_33238_1769	PsCam004787_3611_167	PsCam035314_20504_460	PsCam042410_26474_1168	PsCam042773_26817_1621	PsCam052189_34560_416	PsCam053957_35679_340	PsCam021720_12213_534	PsCam052691_34923_355	PsCam001276_1071_1222	PsCam004613_3461_1286	PsCam012665_8568_222	PsCam017274_10719_335	PsCam049862_32477_1350	PsCam014316_9749_164	PsCam018405_11124_220	PsCam026911_15638_150	PsCam044840_28591_4158	PsCam034405_19798_553	PsCam042966_27003_800	PsCam012743_8604_3287	PsCam039215_24180_507	PsCam049351_31988_1896	PsCam000644_562_794	PsCam001833_1500_383	PsCam014211_9692_1189	PsCam025211_14393_3081	PsCam031395_18441_748	PsCam035677_20851_182	PsCam036022_21174_1690	PsCam042135_26245_3402	PsCam043034_27067_594	PsCam050681_33250_670	PsCam060089_40083_2981	PsCam007118_5290_920	PsCam013181_8933_1122	PsCam035756_20926_3029	PsCam038497_23525_337	PsCam049554_32181_2692	PsCam051189_33715_997	PsCam057527_38112_995	PsCam008088_5811_329	PsCam001693_1402_686	PsCam038232_23276_966	PsCam049908_32520_353	PsCam004842_3654_288	PsCam008138_5832_370	PsCam012257_8340_326	PsCam034278_19687_3879	PsCam036697_21825_2690	PsCam039890_24738_965	PsCam042261_26348_1718	PsCam042658_26708_1398	PsCam044411_28289_65	PsCam049232_31871_1477	PsCam049965_32576_48	PsCam057704_38269_752	PsCam022621_12715_80	PsCam027536_16152_70	PsCam012336_8388_150	PsCam036136_21284_4240	PsCam043106_27135_1066	PsCam036434_21574_831	PsCam001743_1436_3064	PsCam007215_5346_1250	PsCam037238_22336_980	PsCam052379_34705_538	PsCam054792_36098_805	PsCam039601_24511_411	PsCam049765_32385_392	PsCam059699_39815_305	PsCam001112_944_2204	PsCam006846_5096_505	PsCam038464_23497_923	PsCam001740_1433_1102	PsCam027787_16348_2041	PsCam030771_18146_1236	PsCam034638_20011_1602	PsCam037676_22748_284	PsCam039420_24360_328	PsCam055999_36890_2366	PsCam013026_8813_2760	PsCam044143_28060_1723	PsCam043759_27741_1041	PsCam045393_29071_1392	PsCam049905_32518_756	PsCam026880_15612_492	PsCam033970_19464_544	PsCam001167_984_360	PsCam008331_5911_76	PsCam010983_7434_479	PsCam025445_14561_3448	PsCam037915_22972_1876	PsCam045731_29356_608	PsCam031104_18330_154	PsCam004481_3365_270	PsCam004927_3731_4143	PsCam033312_19032_920	PsCam034033_19520_385	PsCam036301_21447_1658	PsCam037525_22604_965	PsCam039402_24344_1051	PsCam045937_29510_675	PsCam050156_32756_102	PsCam058177_38669_294	PsCam059109_39365_100	PsCam036055_21206_1420	PsCam052147_34529_688	PsCam057653_38225_1804	PsCam048511_31233_2391	PsCam059552_39708_612	PsCam001587_1315_611	PsCam055095_36297_812	PsCam007072_5257_2137	PsCam014063_9584_1290	PsCam006674_4955_2053	PsCam042896_26935_984	PsCam035688_20862_1514	PsCam054965_36218_1447	PsCam043118_27147_693	PsCam003050_2391_194	PsCam049171_31814_345	PsCam052302_34650_2405	PsCam040352_25116_606	PsCam046618_29990_250	PsCam049046_31691_2931	PsCam033717_19264_2388	PsCam051746_34203_1521	PsCam000620_539_1116	PsCam038293_23332_462	PsCam044071_28002_68	PsCam049895_32508_3381	PsCam057543_38127_156	PsCam057598_38177_662	PsCam048214_30959_189	PsCam038384_23421_86	PsCam002089_1697_1877	PsCam002954_2326_532	PsCam027425_16063_2953	PsCam000692_604_684	PsCam057268_37898_3043	PsCam001049_894_1330	PsCam051804_34252_2030	PsCam004586_3439_659	PsCam006720_4995_1874	PsCam037720_22790_1962	PsCam039033_24018_45	PsCam046656_30014_769	PsCam047138_30284_236	PsCam011632_7939_923	PsCam040792_25450_574	PsCam009835_6597_298	PsCam044641_28458_485	PsCam037799_22864_515	PsCam017112_10638_290	PsCam043417_27427_2106	PsCam037810_22874_721	PsCam042819_26861_1734	PsCam034517_19901_951	PsCam002551_2039_538	PsCam024807_14101_285	PsCam039143_24117_183	PsCam004604_3453_2146	PsCam035328_20518_2007	PsCam043272_27292_903	PsCam057418_38025_783	PsCam057738_38296_1700	PsCam042685_26734_1336	PsCam056188_37051_1246	PsCam021050_11793_863	PsCam025877_14874_163	PsCam051365_33870_1790	PsCam045130_28850_2259	PsCam002164_1747_916	PsCam036855_21974_2617	PsCam002548_2036_690	PsCam026361_15220_232	PsCam053122_35197_131	PsCam023373_13212_894	PsCam001460_1217_130	PsCam027703_16282_326	PsCam044269_28172_525	PsCam057745_38299_631	PsCam005219_3953_563	PsCam007876_5702_806	PsCam024764_14068_3962	PsCam034355_19752_2308	PsCam035546_20725_3146	PsCam038028_23080_2367	PsCam048840_31493_2532	PsCam000339_300_733	PsCam025730_14782_336	PsCam034084_19566_649	PsCam043012_27046_517	PsCam044271_28174_1308	PsCam002396_1922_609	PsCam024171_13749_621	PsCam059685_39805_125	PsCam001155_975_802	PsCam009847_6606_1153	PsCam034726_20092_342	PsCam039333_24284_89	PsCam039819_24685_1334	PsCam045830_29430_1094	PsCam050178_32776_868	PsCam013797_9384_223	PsCam026762_15513_1619	PsCam000599_520_200	PsCam036778_21903_992	PsCam038676_23690_1430	PsCam042240_26331_2524	PsCam042797_26840_1894	PsCam045025_28757_125	PsCam048423_31155_1317	PsCam048459_31190_1034	PsCam048487_31213_1658	PsCam050131_32736_308	PsCam057513_38099_1875	PsCam051633_34105_1329	PsCam040389_25143_344	PsCam009560_6375_2289	PsCam021748_12226_1585	PsCam048140_30887_135	PsCam005196_3937_1340	PsCam004574_3430_4815	PsCam037666_22738_291	PsCam039270_24232_573	PsCam049375_32011_2003	PsCam000099_85_1906	PsCam004152_3140_367	PsCam007240_5362_221	PsCam012884_8689_1547	PsCam037233_22331_1938	PsCam048927_31579_257	PsCam049002_31648_855	PsCam000623_542_2652	PsCam010988_7438_1110	PsCam046540_29945_113	PsCam049034_31679_1695	PsCam050293_32884_1383	PsCam003233_2516_420	PsCam048090_30843_84	PsCam000019_15_80	PsCam009894_6639_347	PsCam012721_8594_1986	PsCam023897_13570_233	PsCam033923_19421_1267	PsCam039107_24085_124	PsCam049567_32194_1484	PsCam050570_33144_1441	PsCam057987_38508_48	PsCam045551_29209_145	PsCam000415_364_1746	PsCam000515_451_2246	PsCam001317_1101_1041	PsCam011154_7570_1167	PsCam020814_11599_460	PsCam034395_19788_649	PsCam035911_21068_2476	PsCam038294_23333_1399	PsCam043977_27920_696	PsCam049439_32075_1874	PsCam035964_21116_3106	PsCam050966_33514_420	PsCam057474_38071_737	PsCam014118_9627_254	PsCam029441_17565_2307	PsCam038503_23530_1871	PsCam056894_37606_1859	PsCam020938_11700_2395	PsCam035421_20607_898	PsCam051260_33781_1512	PsCam054183_35806_528	PsCam038108_23158_1389	PsCam038697_23708_1000	PsCam036358_21502_1291	PsCam042519_26575_4261	PsCam045345_29030_1298	PsCam026143_15061_364	PsCam045699_29329_409	PsCam051768_34223_1841	PsCam042895_26934_1186	PsCam000357_316_1140	PsCam000395_347_213	PsCam020122_11475_329	PsCam035404_20592_2631	PsCam037859_22919_706	PsCam047171_30305_572	PsCam049583_32210_346	PsCam052313_34658_122	PsCam001933_1572_445	PsCam021287_11947_281	PsCam034506_19891_1074	PsCam036071_21221_2719	PsCam058167_38660_606	PsCam000741_645_2977	PsCam034510_19894_337	PsCam049704_32327_2274	PsCam056289_37135_2198	PsCam050623_33195_626	PsCam000378_331_1787	PsCam005384_4084_1303	PsCam011227_7628_757	PsCam012951_8747_186	PsCam013871_9435_75	PsCam021577_12135_599	PsCam030152_17921_448	PsCam034904_20248_99	PsCam035254_20449_1201	PsCam037986_23038_1304	PsCam039621_24529_134	PsCam044892_28635_3962	PsCam049582_32209_3216	PsCam055867_36782_297	PsCam060103_40095_1627	PsCam022091_12427_148	PsCam046084_29621_880	PsCam036939_22051_132	PsCam056818_37545_604	PsCam000177_153_1369	PsCam005546_4188_964	PsCam041015_25618_503	PsCam048755_31410_8061	PsCam035940_21094_2890	PsCam006689_4968_1561	PsCam014292_9739_305	PsCam018145_11028_363	PsCam026984_15697_3116	PsCam029360_17513_1016	PsCam033955_19450_4706	PsCam044215_28124_231	PsCam048544_31261_785	PsCam006242_4658_70	PsCam045205_28916_2454	PsCam055545_36587_81	PsCam029319_17482_2512	PsCam051236_33757_239	PsCam037957_23010_1556	PsCam039437_24374_451	PsCam045448_29117_407	PsCam000479_419_311	PsCam054334_35881_182	PsCam000880_751_490	PsCam037449_22531_467	PsCam037610_22685_782	PsCam043653_27643_843	PsCam002096_1702_3351	PsCam007054_5243_2392	PsCam009683_6473_576	PsCam027095_15794_457	PsCam031080_18319_259	PsCam050301_32892_2683	PsCam002723_2163_137	PsCam006240_4656_334	PsCam037275_22371_228	PsCam048083_30837_2918	PsCam049117_31760_1742	PsCam044080_28008_3770	PsCam058172_38665_609	PsCam038453_23487_1945	PsCam040968_25577_281	PsCam023127_13019_141	PsCam052242_34602_415	PsCam057585_38165_637	PsCam037124_22229_1706	PsCam018494_11155_306	PsCam001918_1563_606	PsCam031772_18590_219	PsCam036317_21463_1650	PsCam055772_36727_369	PsCam031638_18535_176	PsCam036646_21778_1737	PsCam000183_159_2566	PsCam029303_17470_2100	PsCam044222_28130_1173	PsCam054754_36068_4160	PsCam059294_39493_2808	PsCam038185_23233_1470	PsCam042213_26306_452	PsCam001943_1581_1389	PsCam002727_2166_545	PsCam003504_2708_311	PsCam004903_3709_2211	PsCam007598_5553_563	PsCam010587_7116_270	PsCam011688_7978_2391	PsCam013538_9196_67	PsCam029501_17600_254	PsCam030245_17954_409	PsCam033964_19459_2814	PsCam034131_19607_704	PsCam034566_19947_1053	PsCam035469_20652_4279	PsCam036879_21994_449	PsCam038176_23224_164	PsCam043252_27276_769	PsCam043626_27620_423	PsCam044042_27976_1303	PsCam045222_28930_625	PsCam046075_29616_1120	PsCam048001_30779_90	PsCam052641_34889_742	PsCam054070_35741_451	PsCam054552_35986_513	PsCam054741_36055_2601	PsCam060106_40098_541	PsCam060219_40187_1818	PsCam004754_3580_1182	PsCam004878_3684_1559	PsCam025082_14309_170	PsCam034583_19964_1485	PsCam035890_21047_645	PsCam054028_35721_409	PsCam057073_37741_3245	PsCam033492_19129_860	PsCam029205_17395_2228	PsCam001194_1008_1461	PsCam017044_10594_1515	PsCam000468_410_1719	PsCam001936_1575_3908	PsCam025447_14563_584	PsCam027330_15986_625	PsCam056099_36973_2410	PsCam057576_38156_569	PsCam021441_12051_950	PsCam037921_22978_553	PsCam045801_29407_580	PsCam059963_39991_1278	PsCam040469_25211_119	PsCam044367_28254_62	PsCam057793_38340_1232	PsCam005344_4053_466	PsCam006653_4938_359	PsCam014158_9657_331	PsCam016996_10566_2015	PsCam023994_13635_83	PsCam034934_20270_1647	PsCam037503_22584_718	PsCam042486_26542_2945	PsCam043460_27466_155	PsCam048284_31026_170	PsCam049531_32160_320	PsCam049564_32191_786	PsCam055186_36353_66	PsCam000111_96_127	PsCam025615_14696_914	PsCam036604_21737_514	PsCam042657_26707_3457	PsCam043666_27656_829	PsCam044964_28704_2062	PsCam000068_58_408	PsCam004945_3745_1016	PsCam044028_27966_2328	PsCam034322_19724_4404	PsCam036353_21497_526	PsCam010377_6978_116	PsCam036656_21787_1954	PsCam002633_2095_526	PsCam011468_7814_150	PsCam023363_13203_509	PsCam025704_14766_874	PsCam031206_18370_574	PsCam039203_24171_503	PsCam044157_28073_332	PsCam045325_29014_1642	PsCam045520_29182_1801	PsCam046182_29691_923	PsCam050687_33256_475	PsCam035384_20572_2629	PsCam056093_36969_2291	PsCam027376_16025_474	PsCam038247_23289_1866	PsCam037533_22612_2902	PsCam011651_7951_862	PsCam021298_11955_373	PsCam025558_14650_245	PsCam038573_23593_729	PsCam045902_29485_399	PsCam048939_31591_1207	PsCam005698_4292_59	PsCam035777_20945_1586	PsCam038664_23679_864	PsCam040189_24979_226	PsCam051975_34388_687	PsCam012435_8447_298	PsCam048109_30857_584	PsCam054828_36126_183	PsCam001596_1322_301	PsCam011629_7936_808	PsCam029130_17343_61	PsCam036755_21882_1944	PsCam037897_22954_2120	PsCam057096_37759_223	PsCam057553_38137_135	PsCam036313_21459_349	PsCam005164_3914_485	PsCam001794_1472_655	PsCam007214_5345_655	PsCam010746_7228_725	PsCam025432_14552_2318	PsCam027832_16382_1067	PsCam033728_19274_1847	PsCam046726_30053_147	PsCam059970_39995_201	PsCam000821_707_826	PsCam021689_12197_316	PsCam027165_15851_2129	PsCam027248_15916_461	PsCam034546_19930_1841	PsCam034976_20296_644	PsCam044199_28109_1503	PsCam049163_31806_1279	PsCam054962_36215_660	PsCam060244_40210_2713	PsCam021036_11782_868	PsCam003924_2990_265	PsCam026732_15486_2011	PsCam036300_21446_461	PsCam039684_24583_478	PsCam043181_27207_269	PsCam048574_31287_163	PsCam000892_760_483	PsCam021418_12034_292	PsCam038251_23292_212	PsCam050974_33522_157	PsCam000266_233_1348	PsCam005540_4184_223	PsCam005835_4383_416	PsCam014054_9578_1167	PsCam048549_31265_1491	PsCam048562_31276_82	PsCam001955_1591_337	PsCam045259_28959_868	PsCam045560_29217_516	PsCam047024_30222_63	PsCam051721_34184_1064	PsCam034030_19518_236	PsCam045604_29253_2042	PsCam006898_5137_3136	PsCam047802_30675_488	PsCam040763_25428_244	PsCam035892_21049_1202	PsCam038654_23669_965	PsCam044599_28432_802	PsCam027183_15863_1294	PsCam031865_18617_316	PsCam037685_22757_1477	PsCam039475_24405_430	PsCam039600_24510_68	PsCam048937_31589_2232	PsCam051007_33551_730	PsCam011404_7767_239	PsCam033315_19034_312	PsCam042361_26431_710	PsCam036329_21475_2289	PsCam036355_21499_1960	PsCam044024_27962_4324	PsCam002826_2237_792	PsCam006879_5121_1819	PsCam030678_18115_265	PsCam000865_739_2212	PsCam037144_22248_875	PsCam049332_31969_760	PsCam056615_37399_1718	PsCam021739_12222_467	PsCam001213_1023_1625	PsCam036797_21920_3475	PsCam046203_29709_908	PsCam046694_30035_759	PsCam042390_26457_1578	PsCam043292_27311_2361	PsCam043332_27348_139	PsCam039096_24074_1470	PsCam035845_21005_3701	PsCam010212_6867_583	PsCam025788_14814_157	PsCam036965_22076_1652	PsCam035562_20740_2096	PsCam035595_20770_2205	PsCam035615_20790_1530	PsCam016757_10403_1071	PsCam017243_10700_2564	PsCam018236_11062_182	PsCam023521_13320_864	PsCam023549_13339_588	PsCam036749_21876_309	PsCam043172_27199_1835	PsCam049517_32147_1336	PsCam003687_2831_308	PsCam042713_26760_1106	PsCam051301_33815_706	PsCam002213_1787_673	PsCam045194_28907_337	PsCam049737_32358_613	PsCam007698_5615_107	PsCam026136_15057_624	PsCam035379_20567_3389	PsCam039009_23996_83	PsCam044301_28199_1222	PsCam060171_40151_1646	PsCam060221_40189_1004	PsCam034023_19512_2015	PsCam001003_854_449	PsCam009497_6326_813	PsCam011577_7896_804	PsCam000453_395_924	PsCam000640_558_2771	PsCam006656_4940_1317	PsCam010959_7413_2818	PsCam020896_11663_294	PsCam023172_13054_7535	PsCam038196_23242_682	PsCam038992_23980_1234	PsCam046809_30105_515	PsCam048207_30952_1078	PsCam016250_10296_180	PsCam007736_5637_235	PsCam020967_11721_845	PsCam038986_23975_339	PsCam044095_28021_2731	PsCam032934_18928_187	PsCam015796_10216_476	PsCam018769_11233_2735	PsCam036050_21201_598	PsCam037267_22363_982	PsCam038058_23110_479	PsCam042702_26750_1809	PsCam044130_28051_527	PsCam048359_31095_646	PsCam056543_37344_487	PsCam036267_21415_2674	PsCam004291_3234_22	PsCam027164_15850_2267	PsCam035330_20520_789	PsCam040636_25337_298	PsCam051955_34372_148	PsCam052573_34841_834	PsCam004655_3497_2967	PsCam035630_20805_999	PsCam042689_26738_238	PsCam045306_28996_949	PsCam045711_29339_2259	PsCam048794_31448_1922	PsCam013960_9503_2035	PsCam014049_9573_460	PsCam015404_10115_459	PsCam042380_26448_2174	PsCam033757_19299_1925	PsCam015178_10049_574	PsCam035739_20912_1396	PsCam002008_1633_987	PsCam004267_3218_1257	PsCam004929_3733_81	PsCam008552_5995_211	PsCam034587_19968_1701	PsCam042911_26950_440	PsCam045095_28818_1712	PsCam046830_30114_857	PsCam051836_34275_418	PsCam001931_1570_847	PsCam038851_23850_2311	PsCam000313_276_258	PsCam038202_23247_1373	PsCam042750_26795_95	PsCam048128_30875_2199	PsCam048842_31495_3769	PsCam049042_31687_1085	PsCam037441_22523_86	PsCam011019_7462_968	PsCam021143_11856_177	PsCam031915_18629_682	PsCam002303_1847_114	PsCam043426_27435_2499	PsCam056063_36943_1341	PsCam051050_33591_156	PsCam052774_34980_235	PsCam010210_6866_559	PsCam013331_9051_197	PsCam025507_14613_751	PsCam027591_16196_1480	PsCam042717_26764_1200	PsCam042798_26841_1863	PsCam044335_28228_1408	PsCam056820_37547_780	PsCam036033_21184_1510	PsCam057677_38246_4426	PsCam033953_19448_946	PsCam006768_5038_2559	PsCam050013_32621_1693	PsCam058957_39263_355	PsCam026116_15044_398	PsCam037001_22111_262	PsCam038997_23985_1317	PsCam051654_34124_183	PsCam036227_21375_2027	PsCam046459_29892_634	PsCam001639_1357_609	PsCam035540_20719_3287	PsCam059437_39619_868	PsCam026792_15539_1045	PsCam006760_5031_1154	PsCam043595_27592_372	PsCam048346_31084_951	PsCam051520_34004_141	PsCam001320_1103_655	PsCam037983_23035_1497	PsCam038229_23273_1436	PsCam049263_31902_695	PsCam006362_4743_236	PsCam050155_32755_788	PsCam033340_19051_816	PsCam040225_25012_700	PsCam037161_22265_149	PsCam036119_21268_2229	PsCam053796_35578_322	PsCam004792_3613_1480	PsCam009815_6584_1036	PsCam038939_23933_370	PsCam006133_4578_318	PsCam010798_7275_900	PsCam044949_28691_2359	PsCam048901_31554_2009	PsCam052286_34635_150	PsCam019379_11364_394	PsCam037195_22297_1687	PsCam036209_21357_2463	PsCam049222_31862_1021	PsCam024452_13904_2712	PsCam031316_18407_1095	PsCam036746_21873_1061	PsCam057884_38421_871	PsCam003421_2648_287	PsCam014559_9836_1190	PsCam023108_13002_1474	PsCam038644_23659_2085	PsCam038847_23847_130	PsCam050365_32952_442	PsCam038355_23393_2636	PsCam009568_6380_961	PsCam035363_20552_960	PsCam036765_21890_822	PsCam000035_30_3218	PsCam035874_21031_3149	PsCam043783_27763_548	PsCam045074_28800_2676	PsCam048674_31358_394	PsCam000922_782_37	PsCam049732_32353_2908	PsCam051334_33843_1604	PsCam025900_14891_1699	PsCam045467_29134_106	PsCam048399_31133_1211	PsCam057622_38197_235	PsCam023294_13149_1307	PsCam000964_822_1107	PsCam017102_10631_1396	PsCam039435_24373_812	PsCam042826_26868_90	PsCam046088_29624_710	PsCam042781_26824_3129	PsCam049635_32259_1241	PsCam033750_19293_1643	PsCam034962_20288_433	PsCam036388_21529_1054	PsCam045251_28952_1106	PsCam001999_1627_289	PsCam010737_7221_2026	PsCam010953_7408_1969	PsCam021210_11900_1186	PsCam043921_27879_442	PsCam047120_30275_481	PsCam034040_19525_175	PsCam052570_34839_205	PsCam054683_36032_145	PsCam006661_4944_1672	PsCam051073_33614_391	PsCam057507_38094_565	PsCam057940_38469_1027	PsCam059320_39515_2595	PsCam005330_4044_627	PsCam046181_29690_1812	PsCam050808_33369_647	PsCam031033_18302_4320	PsCam037746_22815_1195	PsCam038348_23386_1058	PsCam043223_27248_545	PsCam045028_28759_2059	PsCam050363_32950_3325	PsCam004965_3759_671	PsCam030241_17951_1896	PsCam045751_29371_2948	PsCam047986_30773_235	PsCam049764_32384_3938	PsCam001766_1451_596	PsCam042662_26712_871	PsCam060131_40118_1237	PsCam001046_892_685	PsCam008069_5802_162	PsCam017345_10753_337	PsCam038510_23535_521	PsCam042873_26912_833	PsCam005434_4115_577	PsCam018473_11145_276	PsCam044683_28489_815	PsCam056628_37408_657	PsCam002050_1670_86	PsCam006095_4549_106	PsCam006171_4603_97	PsCam023334_13180_1532	PsCam037580_22658_144	PsCam034502_19887_760	PsCam036570_21704_1345	PsCam048285_31027_301	PsCam025559_14651_1169	PsCam000001_1_322	PsCam003933_2998_384	PsCam048904_31557_2930	PsCam054811_36114_4084	PsCam005297_4017_1128	PsCam037285_22381_340	PsCam001456_1215_2639	PsCam001801_1477_146	PsCam010932_7388_1353	PsCam026861_15597_463	PsCam027673_16261_209	PsCam033768_19308_2722	PsCam037250_22347_1943	PsCam037683_22755_878	PsCam043447_27454_696	PsCam048168_30914_1011	PsCam050201_32796_1157	PsCam056232_37089_245	PsCam059550_39706_4385	PsCam023071_12971_391	PsCam033980_19473_242	PsCam039189_24157_767	PsCam004478_3362_283	PsCam013007_8795_7904	PsCam020915_11679_2974	PsCam034544_19928_3029	PsCam037581_22659_690	PsCam037596_22672_990	PsCam049598_32224_943	PsCam004768_3592_1331	PsCam005033_3817_61	PsCam006724_4998_3119	PsCam027153_15841_364	PsCam037137_22241_1852	PsCam037767_22835_1529	PsCam038088_23139_184	PsCam038877_23875_189	PsCam042649_26700_505	PsCam042815_26857_431	PsCam044296_28194_227	PsCam044975_28714_6401	PsCam049860_32475_1564	PsCam037259_22356_1396	PsCam044057_27989_302	PsCam045496_29161_991	PsCam001217_1027_770	PsCam011366_7739_322	PsCam038113_23162_1036	PsCam044835_28587_1878	PsCam044855_28602_1561	PsCam059295_39494_4455	PsCam035316_20506_2839	PsCam043023_27057_4239	PsCam002005_1630_776	PsCam034659_20030_1520	PsCam035496_20678_3576	PsCam000400_351_2330	PsCam000507_444_666	PsCam020906_11671_747	PsCam021135_11849_54	PsCam029284_17460_795	PsCam029322_17484_573	PsCam030684_18116_166	PsCam034428_19820_2836	PsCam035622_20797_2378	PsCam036314_21460_1605	PsCam036881_21996_1096	PsCam037715_22786_1723	PsCam042972_27009_1292	PsCam044362_28250_897	PsCam045585_29238_3514	PsCam045942_29514_1507	PsCam046309_29788_2003	PsCam050148_32750_647	PsCam050435_33015_2570	PsCam051780_34233_92	PsCam056019_36905_1595	PsCam057632_38206_819	PsCam059288_39488_33	PsCam017346_10754_1936	PsCam035784_20951_90	PsCam029232_17415_2599	PsCam048649_31346_720	PsCam010630_7152_774	PsCam049025_31670_2537	PsCam036601_21734_1146	PsCam043261_27281_957	PsCam049440_32076_777	PsCam050221_32816_1071	PsCam005449_4124_760	PsCam010051_6751_746	PsCam035570_20747_1256	PsCam037232_22330_1504	PsCam048058_30814_946	PsCam001225_1033_1570	PsCam042585_26638_1342	PsCam037472_22553_708	PsCam001263_1062_3476	PsCam045166_28883_253	PsCam036316_21462_463	PsCam016941_10530_762	PsCam042284_26368_707	PsCam044004_27944_4666	PsCam049343_31980_654	PsCam056740_37491_1124	PsCam034336_19735_106	PsCam051548_34030_904	PsCam057814_38360_562	PsCam056403_37230_1895	PsCam051385_33888_1218	PsCam014769_9916_73	PsCam020856_11633_2276	PsCam000715_623_752	PsCam006619_4908_2738	PsCam006812_5072_621	PsCam035261_20456_8104	PsCam042593_26646_248	PsCam049810_32426_559	PsCam038262_23303_607	PsCam048223_30968_1219	PsCam056438_37259_1274	PsCam050863_33421_227	PsCam050583_33157_683	PsCam045965_29533_2300	PsCam050636_33207_1103	PsCam001889_1542_1317	PsCam005624_4245_1053	PsCam007539_5518_678	PsCam009790_6563_297	PsCam025630_14709_261	PsCam044060_27992_508	PsCam001522_1264_2218	PsCam009681_6471_2303	PsCam011493_7834_36	PsCam026584_15386_591	PsCam037514_22594_562	PsCam044891_28634_2891	PsCam045307_28997_1945	PsCam046161_29678_679	PsCam050797_33359_80	PsCam051354_33860_1275	PsCam051554_34035_677	PsCam053657_35497_2022	PsCam016979_10555_465	PsCam030762_18141_97	PsCam038527_23552_1054	PsCam050114_32719_834	PsCam050325_32915_2429	PsCam051255_33776_235	PsCam037438_22520_132	PsCam037538_22617_259	PsCam026983_15696_2302	PsCam036927_22039_1061	PsCam045487_29152_2042	PsCam049868_32483_1204	PsCam037114_22221_423	PsCam037687_22759_1955	PsCam038272_23313_1595	PsCam040016_24834_647	PsCam051164_33693_863	PsCam006029_4507_363	PsCam034432_19824_983	PsCam048839_31492_2151	PsCam000678_590_1150	PsCam000204_179_779	PsCam019548_11401_368	PsCam018861_11257_540	PsCam035004_20309_552	PsCam042850_26891_2607	PsCam050796_33358_1559	PsCam036629_21762_695	PsCam049415_32051_298	PsCam010975_7427_2191	PsCam038357_23395_773	PsCam010223_6875_292	PsCam025575_14664_1934	PsCam042513_26569_1041	PsCam034528_19912_1467	PsCam040114_24917_51	PsCam050839_33398_614	PsCam051835_34274_238	PsCam055903_36813_1041	PsCam001643_1359_412	PsCam004760_3586_259	PsCam005916_4430_274	PsCam040034_24849_1061	PsCam042441_26502_1099	PsCam046606_29981_320	PsCam049948_32559_1942	PsCam053379_35347_335	PsCam027074_15777_627	PsCam036269_21417_2671	PsCam002021_1644_652	PsCam010718_7208_3315	PsCam045141_28861_2979	PsCam044016_27955_2156	PsCam001050_895_188	PsCam038842_23842_1076	PsCam050775_33337_612	PsCam002527_2019_693	PsCam011259_7652_200	PsCam037179_22283_1537	PsCam037688_22760_1767	PsCam039960_24795_161	PsCam042938_26975_1256	PsCam043983_27926_409	PsCam047525_30531_431	PsCam040042_24857_858	PsCam028365_16769_238	PsCam032079_18676_263	PsCam038844_23844_2138	PsCam042803_26846_894	PsCam043047_27078_1832	PsCam051455_33948_107	PsCam011979_8167_305	PsCam037111_22218_97	PsCam038702_23712_245	PsCam048896_31549_1335	PsCam051054_33595_198	PsCam049677_32300_2715	PsCam002347_1885_80	PsCam010996_7445_763	PsCam040451_25194_586	PsCam045753_29373_1988	PsCam056242_37097_913	PsCam058364_38821_110	PsCam037707_22779_2017	PsCam050355_32942_1134	PsCam050743_33306_271	PsCam011124_7544_1754	PsCam001394_1163_1471	PsCam005959_4461_197	PsCam033763_19304_212	PsCam036481_21621_1366	PsCam037038_22148_490	PsCam044070_28001_403	PsCam045746_29366_178	PsCam045701_29331_641	PsCam001738_1431_519	PsCam005626_4247_463	PsCam018708_11217_472	PsCam034300_19706_1243	PsCam037499_22580_900	PsCam037392_22478_813	PsCam042298_26381_845	PsCam041384_25862_98	PsCam031919_18632_780	PsCam000966_824_1117	PsCam035885_21042_559	PsCam038406_23442_333	PsCam040685_25370_483	PsCam042941_26978_824	PsCam001170_987_411	PsCam049595_32222_1036	PsCam058240_38724_617	PsCam056136_37007_582	PsCam050872_33429_140	PsCam001630_1349_423	PsCam011608_7919_629	PsCam016900_10506_1939	PsCam017163_10667_780	PsCam048197_30942_2922	PsCam048932_31584_2035	PsCam042286_26370_1745	PsCam043779_27759_1132	PsCam004729_3563_677	PsCam017451_10795_427	PsCam020985_11738_725	PsCam027214_15887_181	PsCam029359_17512_658	PsCam035765_20934_902	PsCam045021_28753_2490	PsCam047856_30702_86	PsCam053188_35237_189	PsCam054067_35740_618	PsCam056830_37554_323	PsCam057626_38200_3361	PsCam026910_15637_2638	PsCam039083_24062_477	PsCam026752_15503_1901	PsCam028629_16953_348	PsCam045469_29136_1058	PsCam050595_33168_149	PsCam038165_23214_973	PsCam013207_8954_1060	PsCam042491_26547_1466	PsCam048350_31087_1034	PsCam000550_481_760	PsCam000603_524_305	PsCam009728_6513_1057	PsCam011763_8032_540	PsCam023650_13409_1490	PsCam039949_24784_791	PsCam043123_27152_454	PsCam046269_29759_1197	PsCam057966_38492_951	PsCam027704_16283_5242	PsCam012965_8759_242	PsCam034312_19717_1861	PsCam051380_33883_881	PsCam055229_36383_180	PsCam001310_1097_1586	PsCam059346_39540_93	PsCam006704_4982_1243	PsCam038122_23171_1473	PsCam039421_24361_492	PsCam058867_39193_166	PsCam040169_24964_635	PsCam033451_19111_2079	PsCam051488_33974_1657	PsCam059423_39607_5456	PsCam021062_11801_1809	PsCam023037_12948_1697	PsCam034344_19742_1454	PsCam038299_23338_391	PsCam039308_24260_871	PsCam034642_20015_671	PsCam000030_25_3237	PsCam000040_35_1187	PsCam034108_19586_1272	PsCam036258_21406_553	PsCam045616_29262_1700	PsCam013475_9148_390	PsCam034762_20126_2590	PsCam036190_21338_1711	PsCam037964_23017_409	PsCam039993_24815_340	PsCam043698_27686_2011	PsCam045022_28754_3001	PsCam045605_29254_1728	PsCam045657_29294_244	PsCam049064_31708_820	PsCam049228_31867_433	PsCam050643_33214_1382	PsCam057959_38485_816	PsCam059446_39627_1180	PsCam012851_8656_2053	PsCam039016_24002_1885	PsCam057920_38451_371	PsCam006673_4954_2489	PsCam036185_21333_330	PsCam036931_22043_781	PsCam023178_13059_754	PsCam027064_15768_229	PsCam040964_25574_805	PsCam049494_32125_1296	PsCam058207_38697_351	PsCam045675_29311_610	PsCam051065_33606_1275	PsCam038184_23232_112	PsCam036832_21953_219	PsCam049309_31947_1306	PsCam001219_1028_233	PsCam006627_4915_475	PsCam022264_12520_389	PsCam022452_12617_305	PsCam026432_15271_378	PsCam034511_19895_2540	PsCam036469_21609_2283	PsCam036821_21942_1731	PsCam049657_32281_498	PsCam050424_33005_1314	PsCam044168_28083_55	PsCam046282_29767_525	PsCam046524_29933_699	PsCam056901_37611_143	PsCam036973_22084_2574	PsCam000983_839_2978	PsCam004028_3064_358	PsCam004660_3502_974	PsCam004661_3503_1525	PsCam004807_3625_131	PsCam006895_5134_1282	PsCam036957_22069_1074	PsCam048808_31461_1443	PsCam050832_33392_1976	PsCam051128_33663_1727	PsCam056959_37654_250	PsCam035497_20679_195	PsCam042337_26409_1723	PsCam017183_10673_891	PsCam023140_13030_2325	PsCam025086_14312_113	PsCam036455_21595_3209	PsCam049431_32067_733	PsCam049631_32255_1708	PsCam035470_20653_5039	PsCam043189_27215_1695	PsCam057893_38428_415	PsCam026749_15500_2821	PsCam031145_18346_1048	PsCam033534_19150_1203	PsCam044025_27963_1086	PsCam045308_28998_1988	PsCam054928_36190_2038	PsCam043236_27260_1202	PsCam000225_195_318	PsCam000573_500_1887	PsCam051418_33914_222	PsCam040649_25347_768	PsCam002065_1682_2261	PsCam004192_3169_162	PsCam020987_11740_295	PsCam025426_14546_102	PsCam038631_23649_778	PsCam007248_5366_1613	PsCam015053_10009_188	PsCam038094_23145_1887	PsCam045009_28742_1023	PsCam048052_30808_383	PsCam052471_34771_807	PsCam019321_11350_249	PsCam037348_22439_402	PsCam043577_27575_380	PsCam045637_29281_840	PsCam000617_537_672	PsCam003997_3044_252	PsCam004820_3636_253	PsCam007105_5280_2303	PsCam009518_6344_972	PsCam039324_24276_505	PsCam040912_25540_538	PsCam045748_29368_1252	PsCam046772_30081_541	PsCam047224_30340_208	PsCam048189_30934_980	PsCam049128_31771_1524	PsCam050773_33335_1353	PsCam059361_39555_1645	PsCam025471_14584_2328	PsCam034011_19501_1203	PsCam034550_19933_208	PsCam034782_20144_1965	PsCam040690_25374_435	PsCam043397_27410_1156	PsCam049841_32456_464	PsCam051097_33633_2152	PsCam056518_37327_774	PsCam059896_39945_493	PsCam000628_546_3699	PsCam008018_5771_615	PsCam026939_15658_179	PsCam035453_20636_877	PsCam035509_20689_2612	PsCam036691_21819_741	PsCam036758_21885_2531	PsCam038303_23342_687	PsCam042757_26801_178	PsCam053702_35526_4086	PsCam000566_495_1686	PsCam000747_650_109	PsCam035338_20528_673	PsCam037315_22407_3420	PsCam040329_25101_285	PsCam040515_25248_200	PsCam045908_29490_338	PsCam056071_36951_1808	PsCam007893_5709_63	PsCam046575_29967_341	PsCam007533_5515_364	PsCam023174_13055_1902	PsCam035658_20832_1132	PsCam035889_21046_120	PsCam042437_26498_4556	PsCam056861_37578_170	PsCam045980_29545_2917	PsCam049827_32442_506	PsCam018219_11057_2957	PsCam023105_12999_2266	PsCam034064_19547_3568	PsCam036986_22097_1768	PsCam037229_22327_715	PsCam048775_31429_498	PsCam048817_31470_2229	PsCam049084_31728_1620	PsCam057974_38498_570	PsCam004659_3501_320	PsCam002401_1927_1070	PsCam011025_7466_1396	PsCam051958_34375_546	PsCam052036_34442_200	PsCam054320_35874_278	PsCam051172_33700_63	PsCam000826_712_317	PsCam021742_12224_569	PsCam023581_13359_1655	PsCam034662_20033_2344	PsCam038873_23871_920	PsCam043468_27474_637	PsCam044468_28336_330	PsCam049930_32542_1411	PsCam050132_32737_1518	PsCam051850_34288_226	PsCam046169_29684_1144	PsCam002047_1667_201	PsCam002692_2141_647	PsCam002876_2270_540	PsCam003881_2960_433	PsCam007377_5435_2553	PsCam034206_19662_1791	PsCam035803_20967_583	PsCam037153_22257_428	PsCam043523_27526_540	PsCam053332_35323_164	PsCam053666_35506_3209	PsCam057682_38251_2950	PsCam001856_1520_1288	PsCam000146_127_804	PsCam000900_766_867	PsCam005844_4388_187	PsCam009920_6658_455	PsCam040960_25571_798	PsCam044521_28377_255	PsCam048965_31614_1468	PsCam027189_15868_500	PsCam021709_12207_202	PsCam006730_5002_1882	PsCam037109_22216_388	PsCam046480_29903_512	PsCam002810_2226_415	PsCam023211_13086_538	PsCam026513_15334_231	PsCam026796_15542_8380	PsCam035394_20582_1518	PsCam045230_28934_1849	PsCam000889_757_1311	PsCam027280_15943_676	PsCam042412_26476_735	PsCam034521_19905_1484	PsCam045780_29391_2710	PsCam050802_33364_1031	PsCam050810_33371_498	PsCam035673_20847_4087	PsCam002956_2328_233	PsCam016877_10490_4046	PsCam017622_10857_4060	PsCam052370_34697_220	PsCam001551_1286_861	PsCam010908_7367_190	PsCam036846_21965_833	PsCam042501_26557_3416	PsCam059326_39520_1873	PsCam005012_3801_1468	PsCam046033_29587_827	PsCam001406_1173_101	PsCam014130_9636_253	PsCam012836_8643_2537	PsCam037741_22810_1733	PsCam038941_23935_670	PsCam050404_32987_2534	PsCam037731_22801_1472	PsCam044889_28632_3818	PsCam000672_584_529	PsCam036822_21943_779	PsCam037710_22782_1090	PsCam040212_24999_740	PsCam046371_29837_99	PsCam004710_3546_964	PsCam020358_11515_4372	PsCam033870_19390_376	PsCam034670_20040_1230	PsCam043264_27284_1014	PsCam053708_35531_997	PsCam004084_3101_2190	PsCam045557_29214_1582	PsCam045971_29537_239	PsCam002225_1795_869	PsCam004567_3423_3637	PsCam039196_24164_1168	PsCam043379_27392_323	PsCam045632_29276_940	PsCam038377_23414_1347	PsCam023265_13126_22	PsCam034289_19696_4034	PsCam034563_19944_2367	PsCam036480_21620_490	PsCam038766_23773_2478	PsCam042245_26336_2607	PsCam011874_8103_252	PsCam038462_23495_779	PsCam045480_29146_207	PsCam048988_31635_403	PsCam052783_34984_264	PsCam027690_16273_464	PsCam040020_24838_259	PsCam046515_29927_565	PsCam054747_36061_882	PsCam048060_30816_341	PsCam009382_6288_192	PsCam024466_13908_390	PsCam024904_14181_975	PsCam031009_18294_2744	PsCam034020_19510_1678	PsCam036203_21351_1453	PsCam037628_22703_245	PsCam038234_23277_555	PsCam039396_24339_248	PsCam034684_20054_833	PsCam001576_1305_1161	PsCam008366_5927_126	PsCam028282_16710_2326	PsCam035660_20834_1984	PsCam049649_32273_3336	PsCam050475_33054_1135	PsCam001834_1501_235	PsCam029241_17424_1365	PsCam036224_21372_2484	PsCam037190_22292_3197	PsCam056451_37267_724	PsCam006687_4966_455	PsCam028375_16776_105	PsCam016882_10491_3088	PsCam016966_10546_765	PsCam037039_22149_2012	PsCam037236_22334_1571	PsCam043267_27287_1364	PsCam046463_29895_916	PsCam048430_31162_1154	PsCam043766_27748_804	PsCam034459_19847_2053	PsCam034889_20236_728	PsCam039671_24572_710	PsCam039893_24741_949	PsCam036593_21726_2984	PsCam049688_32311_302	PsCam016883_10492_2875	PsCam021071_11806_2143	PsCam033694_19257_1741	PsCam041770_26086_181	PsCam043529_27529_1349	PsCam057510_38096_1169	PsCam057935_38465_6019	PsCam003129_2445_487	PsCam011257_7650_1194	PsCam039635_24538_1229	PsCam043954_27904_2814	PsCam050314_32904_1465	PsCam010864_7333_3835	PsCam045462_29129_60	PsCam006757_5028_1954	PsCam035456_20639_1864	PsCam052230_34593_1205	PsCam059035_39314_138	PsCam000342_303_1097	PsCam011486_7828_390	PsCam025478_14590_1802	PsCam037853_22913_928	PsCam052013_34421_1008	PsCam060165_40146_425	PsCam037388_22474_647	PsCam045213_28922_1864	PsCam048048_30804_771	PsCam035789_20955_371	PsCam043032_27065_1233	PsCam020968_11722_484	PsCam023217_13090_1562	PsCam025485_14596_2858	PsCam038651_23666_895	PsCam040325_25098_194	PsCam054293_35862_541	PsCam055758_36718_2472	PsCam043406_27417_441	PsCam004549_3407_1239	PsCam034174_19642_700	PsCam038266_23307_2065	PsCam039187_24156_997	PsCam042324_26400_255	PsCam048261_31004_227	PsCam048894_31547_5406	PsCam059419_39604_655	PsCam059543_39701_683	PsCam036142_21290_1528	PsCam002199_1774_465	PsCam002666_2120_199	PsCam006816_5076_244	PsCam006930_5157_1304	PsCam007011_5216_385	PsCam011142_7559_2223	PsCam013374_9081_1011	PsCam022065_12413_154	PsCam023181_13062_758	PsCam025790_14816_210	PsCam029325_17487_1726	PsCam033486_19128_1371	PsCam033724_19270_1102	PsCam036049_21200_1043	PsCam036757_21884_1413	PsCam039592_24502_3938	PsCam039655_24558_787	PsCam042444_26505_176	PsCam049207_31848_271	PsCam050243_32836_1352	PsCam050446_33026_139	PsCam052390_34711_533	PsCam059731_39835_288	PsCam026921_15646_532	PsCam049388_32024_1492	PsCam005334_4047_570	PsCam035387_20575_5015	PsCam035741_20914_1106	PsCam039226_24191_762	PsCam042530_26585_2360	PsCam043087_27116_781	PsCam043219_27244_2814	PsCam050529_33107_156	PsCam051077_33618_838	PsCam051209_33733_2306	PsCam058067_38578_1544	PsCam000024_19_1205	PsCam000300_264_1833	PsCam001096_931_1150	PsCam011593_7908_481	PsCam013260_8992_744	PsCam013651_9282_79	PsCam022606_12705_250	PsCam028180_16637_123	PsCam028687_16992_174	PsCam034347_19745_1224	PsCam037042_22152_1315	PsCam038855_23854_2082	PsCam043344_27359_557	PsCam044126_28048_157	PsCam049190_31832_639	PsCam050702_33270_3238	PsCam053972_35687_552	PsCam058843_39170_458	PsCam030008_17847_1567	PsCam037747_22816_1252	PsCam038892_23889_688	PsCam000184_160_1618	PsCam010315_6937_378	PsCam036235_21383_1332	PsCam049857_32472_1216	PsCam026378_15231_180	PsCam029570_17638_232	PsCam035414_20601_2282	PsCam049754_32375_1231	PsCam056692_37460_234	PsCam057179_37826_323	PsCam000652_569_2041	PsCam004796_3617_927	PsCam027596_16200_873	PsCam036282_21430_308	PsCam039881_24729_602	PsCam010914_7372_284	PsCam000540_471_278	PsCam008824_6107_463	PsCam028331_16743_964	PsCam033633_19208_4158	PsCam035253_20448_11530	PsCam037614_22689_1556	PsCam038894_23891_610	PsCam056521_37328_451	PsCam049588_32215_560	PsCam007058_5246_301	PsCam012060_8218_982	PsCam010985_7436_412	PsCam048761_31416_5957	PsCam017051_10599_277	PsCam023572_13353_1071	PsCam057690_38257_3457	PsCam034747_20111_731	PsCam036066_21216_493	PsCam040272_25055_636	PsCam043999_27941_1157	PsCam039353_24301_342	PsCam059438_39620_2199	PsCam014457_9804_1170	PsCam029720_17717_279	PsCam042762_26806_1921	PsCam044544_28395_124	PsCam049509_32139_396	PsCam010830_7303_756	PsCam023388_13223_147	PsCam001676_1388_240	PsCam036090_21239_334	PsCam038565_23585_878	PsCam040111_24915_37	PsCam047339_30408_1013	PsCam054929_36191_1366	PsCam009737_6521_623	PsCam001847_1514_3265	PsCam033751_19294_76	PsCam034816_20176_1701	PsCam038243_23285_376	PsCam039571_24486_778	PsCam044900_28643_4404	PsCam050226_32821_881	PsCam044020_27959_5760	PsCam049389_32025_1054	PsCam033330_19045_600	PsCam044094_28020_1550	PsCam044924_28666_1000	PsCam039431_24370_731	PsCam046030_29585_831	PsCam050693_33262_1799	PsCam038712_23722_1262	PsCam039884_24732_272	PsCam032978_18936_192	PsCam040759_25425_125	PsCam045264_28964_1881	PsCam011030_7471_765	PsCam052069_34471_850	PsCam017506_10813_444	PsCam039787_24658_245	PsCam044580_28420_914	PsCam035533_20712_879	PsCam048868_31521_2104	PsCam001757_1445_934	PsCam008037_5783_1104	PsCam011145_7562_937	PsCam034509_19893_263	PsCam042629_26680_1096	PsCam037894_22951_747	PsCam000227_197_718	PsCam015618_10173_186	PsCam047244_30354_77	PsCam060231_40198_466	PsCam038466_23499_217	PsCam045649_29286_1757	PsCam051363_33869_455	PsCam025421_14541_1438	PsCam037864_22924_943	PsCam004891_3697_1292	PsCam013078_8852_1306	PsCam015428_10125_141	PsCam037618_22693_986	PsCam049658_32282_3329	PsCam058318_38787_373	PsCam037033_22143_1089	PsCam057696_38262_1301	PsCam037145_22249_862	PsCam038998_23986_969	PsCam050384_32970_1587	PsCam058658_39033_508	PsCam017681_10879_1545	PsCam018513_11161_174	PsCam046453_29888_3152	PsCam034017_19507_285	PsCam054881_36156_1452	PsCam000017_13_810	PsCam010012_6720_714	PsCam039506_24430_1093	PsCam042570_26623_3396	PsCam043453_27460_177	PsCam049835_32450_728	PsCam054401_35912_179	PsCam027026_15734_432	PsCam032778_18884_2454	PsCam045782_29393_1872	PsCam052051_34454_213	PsCam007070_5255_388	PsCam024749_14056_1303	PsCam029224_17410_666	PsCam035834_20995_1972	PsCam044912_28655_1085	PsCam048781_31435_3142	PsCam049865_32480_1458	PsCam055323_36446_161	PsCam049530_32159_1971	PsCam010700_7197_1543	PsCam035368_20556_2598	PsCam050200_32795_1836	PsCam031483_18470_460	PsCam040835_25477_374	PsCam006649_4934_551	PsCam023575_13355_1435	PsCam031367_18429_546	PsCam042723_26770_925	PsCam020950_11709_977	PsCam025520_14622_742	PsCam051194_33720_2007	PsCam033303_19028_2143	PsCam035442_20627_1807	PsCam049608_32233_647	PsCam002125_1720_717	PsCam006675_4956_746	PsCam038402_23438_516	PsCam050413_32995_365	PsCam001208_1018_536	PsCam038156_23205_1592	PsCam048606_31313_138	PsCam006698_4977_305	PsCam051890_34321_138	PsCam008302_5899_1787	PsCam011350_7726_1258	PsCam028455_16825_2639	PsCam029347_17503_940	PsCam035392_20580_1489	PsCam036306_21452_525	PsCam037034_22144_1731	PsCam037416_22500_1887	PsCam040304_25083_563	PsCam045950_29522_1059	PsCam048314_31055_1577	PsCam048540_31257_1226	PsCam048934_31586_1752	PsCam051291_33807_492	PsCam057901_38434_2318	PsCam007296_5391_2597	PsCam035507_20687_594	PsCam035560_20738_1697	PsCam035674_20848_1978	PsCam039251_24214_930	PsCam042838_26879_1367	PsCam044110_28035_62	PsCam046616_29988_795	PsCam049683_32306_2017	PsCam009667_6460_380	PsCam036427_21567_1596	PsCam012842_8647_172	PsCam024379_13862_336	PsCam036057_21207_261	PsCam040065_24878_492	PsCam042254_26342_1133	PsCam050048_32656_424	PsCam057955_38481_1187	PsCam051625_34098_571	PsCam020976_11730_1501	PsCam035446_20629_2351	PsCam029248_17430_1142	PsCam034553_19936_1113	PsCam037982_23034_648	PsCam043210_27235_834	PsCam043404_27416_434	PsCam043407_27418_2177	PsCam003243_2523_961	PsCam004815_3632_1730	PsCam009740_6524_411	PsCam018087_11007_176	PsCam025935_14913_386	PsCam039358_24306_1008	PsCam042188_26287_2965	PsCam045303_28993_1706	PsCam049044_31689_1184	PsCam049231_31870_528	PsCam011031_7472_1971	PsCam035810_20973_2595	PsCam039276_24235_525	PsCam043129_27158_452	PsCam050070_32676_839	PsCam007413_5456_510	PsCam023415_13243_437	PsCam036611_21744_1865	PsCam045526_29187_2374	PsCam014183_9674_232	PsCam023058_12963_1785	PsCam034331_19731_2814	PsCam057894_38429_639	PsCam050914_33467_786	PsCam036861_21980_988	PsCam001783_1464_102	PsCam007309_5399_1474	PsCam045334_29022_1150	PsCam048466_31197_730	PsCam058059_38570_859	PsCam045596_29249_633	PsCam004576_3431_543	PsCam008462_5960_51	PsCam033917_19416_1220	PsCam036975_22086_508	PsCam046557_29957_638	PsCam049446_32082_452	PsCam035875_21032_2601	PsCam001200_1013_2018	PsCam052090_34487_959	PsCam035584_20759_4648	PsCam009626_6424_1919	PsCam036488_21628_745	PsCam050369_32956_339	PsCam004752_3579_2917	PsCam034087_19568_4256	PsCam034520_19904_1297	PsCam011504_7843_418	PsCam027207_15880_1331	PsCam051439_33933_491	PsCam054123_35774_269	PsCam011214_7617_706	PsCam021282_11944_105	PsCam028479_16840_539	PsCam037269_22365_275	PsCam034466_19854_492	PsCam006255_4666_222	PsCam044890_28633_1016	PsCam045246_28948_580	PsCam013431_9119_388	PsCam009383_6289_347	PsCam054447_35935_1918	PsCam055470_36542_184	PsCam030997_18288_39	PsCam036058_21208_255	PsCam037387_22473_992	PsCam039897_24744_1198	PsCam042827_26869_2595	PsCam043114_27143_892	PsCam044976_28715_1512	PsCam045737_29360_2498	PsCam045898_29482_1617	PsCam057785_38332_2606	PsCam060125_40113_297	PsCam036539_21675_1061	PsCam045730_29355_1111	PsCam042179_26280_4473	PsCam043044_27075_1854	PsCam037639_22714_904	PsCam000097_83_492	PsCam007050_5240_125	PsCam048790_31444_1613	PsCam054124_35775_236	PsCam040185_24975_354	PsCam002906_2293_387	PsCam052084_34483_515	PsCam036982_22093_906	PsCam038333_23371_346	PsCam048143_30890_374	PsCam038900_23897_557	PsCam034857_20211_2075	PsCam037736_22805_1390	PsCam055511_36565_2387	PsCam012324_8379_450	PsCam049340_31977_4473	PsCam042579_26632_994	PsCam039589_24499_704	PsCam048610_31316_572	PsCam008074_5806_382	PsCam039481_24411_294	PsCam000940_799_293	PsCam027385_16034_909	PsCam000119_104_401	PsCam040565_25289_1350	PsCam012901_8704_1349	PsCam000503_440_883	PsCam037204_22305_560	PsCam048719_31387_431	PsCam050688_33257_622	PsCam000042_36_1223	PsCam008530_5987_206	PsCam009620_6419_750	PsCam013035_8820_974	PsCam021990_12368_530	PsCam038331_23369_721	PsCam040579_25299_355	PsCam048964_31613_899	PsCam045445_29116_2079	PsCam000262_229_1030	PsCam002675_2128_435	PsCam033595_19185_184	PsCam034754_20118_3204	PsCam037102_22209_1990	PsCam038895_23892_744	PsCam045591_29244_1437	PsCam046315_29793_1008	PsCam048129_30876_827	PsCam049434_32070_1536	PsCam024867_14153_1607	PsCam037511_22591_1468	PsCam050650_33221_94	PsCam014568_9840_984	PsCam030122_17906_173	PsCam045377_29059_229	PsCam045681_29316_970	PsCam052166_34544_324	PsCam057535_38119_946	PsCam059376_39569_1152	PsCam008357_5924_324	PsCam011075_7507_742	PsCam028300_16721_290	PsCam030891_18237_878	PsCam035401_20589_3525	PsCam001384_1155_2571	PsCam002572_2052_550	PsCam006628_4916_2050	PsCam035381_20569_3749	PsCam035644_20819_2092	PsCam045885_29473_1471	PsCam046503_29917_249	PsCam056033_36917_236	PsCam004715_3551_1302	PsCam021238_11919_1378	PsCam035144_20388_64	PsCam035325_20515_1562	PsCam054805_36108_5771	PsCam049136_31779_611	PsCam003947_3008_250	PsCam038161_23210_1247	PsCam049133_31776_548	PsCam010020_6726_94	PsCam011776_8039_809	PsCam024683_14029_74	PsCam026162_15073_90	PsCam035887_21044_1998	PsCam042377_26445_1571	PsCam050717_33283_1557	PsCam052561_34831_105	PsCam058400_38850_318	PsCam001595_1321_3926	PsCam027225_15898_630	PsCam034708_20076_588	PsCam049339_31976_193	PsCam030647_18107_784	PsCam000739_643_812	PsCam010978_7429_1361	PsCam036070_21220_1169	PsCam036812_21933_199	PsCam036953_22065_443	PsCam057788_38335_1364	PsCam060109_40101_1417	PsCam026593_15392_2204	PsCam045501_29166_1300	PsCam049934_32546_1107	PsCam035352_20542_2296	PsCam003783_2895_56	PsCam038587_23605_1255	PsCam049665_32289_847	PsCam057033_37711_140	PsCam001110_942_532	PsCam038589_23607_1522	PsCam045282_28976_2575	PsCam051921_34347_775	PsCam052075_34476_333	PsCam052443_34751_62	PsCam006669_4951_637	PsCam009056_6186_116	PsCam011650_7950_135	PsCam020993_11745_1143	PsCam030596_18089_314	PsCam049330_31967_2372	PsCam044848_28596_813	PsCam046069_29612_1512	PsCam005201_3941_1272	PsCam024382_13864_250	PsCam029204_17394_972	PsCam035912_21069_2793	PsCam042448_26509_2234	PsCam043232_27256_356	PsCam044136_28056_3229	PsCam059384_39575_362	PsCam001505_1253_1845	PsCam004861_3671_310	PsCam048230_30975_1227	PsCam049196_31838_415	PsCam040267_25050_210	PsCam050254_32847_1148	PsCam017025_10583_1258	PsCam045011_28744_2571	PsCam026835_15576_2162	PsCam035263_20458_294	PsCam048893_31546_2645	PsCam055254_36402_163	PsCam057768_38317_470	PsCam014952_9977_318	PsCam033967_19462_1062	PsCam042680_26729_4455	PsCam037865_22925_1252	PsCam042901_26940_910	PsCam001641_1358_811	PsCam009509_6336_655	PsCam042916_26954_1389	PsCam043671_27661_2207	PsCam048216_30961_762	PsCam053704_35528_845	PsCam056774_37512_534	PsCam025586_14672_218	PsCam049074_31718_935	PsCam049794_32412_430	PsCam026460_15289_257	PsCam010944_7399_8091	PsCam046288_29772_2438	PsCam048088_30841_199	PsCam051461_33951_340	PsCam056181_37045_471	PsCam057736_38294_613	PsCam001203_1016_426	PsCam002381_1912_1120	PsCam011178_7589_823	PsCam023139_13029_1468	PsCam046378_29843_67	PsCam049693_32316_139	PsCam049757_32378_1054	PsCam050469_33048_304	PsCam011365_7738_1104	PsCam033969_19463_1753	PsCam038228_23272_960	PsCam045265_28965_2356	PsCam037226_22324_1765	PsCam042624_26675_3181	PsCam020925_11688_2335	PsCam021997_12372_94	PsCam043612_27608_375	PsCam044112_28036_463	PsCam048328_31068_243	PsCam026120_15047_86	PsCam001173_990_224	PsCam023496_13302_1353	PsCam047531_30533_4448	PsCam034789_20150_233	PsCam043384_27397_470	PsCam043415_27425_184	PsCam049081_31725_32	PsCam049515_32145_1052	PsCam056325_37161_991	PsCam034687_20056_1412	PsCam037600_22676_842	PsCam045705_29334_912	PsCam040108_24912_335	PsCam021582_12140_229	PsCam042449_26510_3057	PsCam042499_26555_1104	PsCam043957_27906_1277	PsCam048071_30826_449	PsCam048366_31101_2490	PsCam049549_32176_1054	PsCam039629_24534_395	PsCam001671_1383_814	PsCam057918_38449_618	PsCam058644_39023_79	PsCam040855_25491_305	PsCam050151_32752_1401	PsCam034109_19587_375	PsCam058380_38833_244	PsCam044122_28045_2118	PsCam044379_28261_492	PsCam002058_1676_641	PsCam036236_21384_1895	PsCam050370_32957_642	PsCam039614_24524_261	PsCam050542_33119_1066	PsCam011241_7636_1005	PsCam033652_19225_1197	PsCam035969_21121_508	PsCam043289_27308_1233	PsCam045443_29114_1358	PsCam051360_33866_802	PsCam001698_1406_295	PsCam016940_10529_1121	PsCam042964_27001_626	PsCam023199_13075_1385	PsCam038172_23220_1121	PsCam042341_26413_5208	PsCam052936_35080_257	PsCam049158_31801_329	PsCam001836_1503_988	PsCam003591_2765_167	PsCam035587_20762_1545	PsCam036229_21377_2809	PsCam036776_21901_608	PsCam040559_25284_124	PsCam042280_26364_741	PsCam042338_26410_1077	PsCam045619_29265_551	PsCam049543_32172_3372	PsCam000305_269_2198	PsCam006722_4996_2667	PsCam011070_7504_147	PsCam042565_26618_3490	PsCam035582_20758_245	PsCam036817_21938_701	PsCam038033_23085_595	PsCam045600_29250_2237	PsCam050344_32932_1046	PsCam051563_34044_1294	PsCam055940_36842_2003	PsCam005315_4032_1360	PsCam005651_4264_148	PsCam020818_11602_1430	PsCam027491_16116_1247	PsCam050447_33027_228	PsCam051124_33660_880	PsCam000084_71_191	PsCam031050_18310_2958	PsCam046020_29577_497	PsCam012864_8669_1459	PsCam050828_33388_517	PsCam045405_29080_1996	PsCam005358_4064_1831	PsCam008611_6023_77	PsCam026782_15530_1412	PsCam036372_21514_1669	PsCam036429_21569_496	PsCam049214_31855_889	PsCam050153_32753_1232	PsCam050165_32764_3079	PsCam057349_37967_255	PsCam001716_1418_215	PsCam002886_2277_83	PsCam004990_3781_191	PsCam011267_7659_2096	PsCam027215_15888_57	PsCam038546_23570_346	PsCam000980_836_568	PsCam027276_15940_294	PsCam044480_28346_2212	PsCam058447_38884_656	PsCam060128_40115_1331	PsCam021010_11761_1266	PsCam038772_23779_110	PsCam042173_26275_1459	PsCam035811_20974_1491	PsCam010749_7231_998	PsCam014029_9556_659	PsCam036390_21531_2012	PsCam036673_21803_362	PsCam037414_22498_1013	PsCam039169_24141_1070	PsCam042586_26639_4466	PsCam045897_29481_649	PsCam050981_33528_2025	PsCam058176_38668_901	PsCam001804_1479_1663	PsCam023152_13041_415	PsCam042841_26882_1790	PsCam042846_26887_1747	PsCam043026_27060_1369	PsCam043302_27321_754	PsCam045800_29406_201	PsCam049381_32017_2824	PsCam000861_736_358	PsCam016816_10448_1232	PsCam042854_26894_138	PsCam045398_29075_1784	PsCam050193_32789_74	PsCam056193_37055_603	PsCam045802_29408_946	PsCam059362_39556_934	PsCam016754_10400_1282	PsCam037074_22181_1482	PsCam055859_36777_1612	PsCam001658_1372_47	PsCam049154_31797_1648	PsCam000362_321_595	PsCam001033_880_605	PsCam025129_14338_1265	PsCam026660_15437_780	PsCam038536_23560_429	PsCam043334_27350_548	PsCam038159_23208_312	PsCam038614_23632_792	PsCam043246_27270_1517	PsCam044276_28179_733	PsCam043074_27104_1256	PsCam043254_27278_869	PsCam000359_318_1468	PsCam030947_18272_171	PsCam050766_33329_1323	PsCam001870_1530_911	PsCam009501_6329_407	PsCam037860_22920_450	PsCam042549_26604_715	PsCam044482_28348_1707	PsCam049021_31666_1106	PsCam012971_8765_426	PsCam026041_14988_194	PsCam034022_19511_2032	PsCam042715_26762_1053	PsCam044013_27952_1973	PsCam050217_32812_2247	PsCam004734_3567_1514	PsCam005250_3979_994	PsCam006297_4693_261	PsCam026750_15501_442	PsCam036117_21266_2545	PsCam036569_21703_427	PsCam036708_21836_1869	PsCam038639_23654_1568	PsCam039643_24546_410	PsCam058422_38868_1750	PsCam006819_5078_2062	PsCam045762_29380_1120	PsCam040498_25236_146	PsCam020962_11717_966	PsCam050893_33448_359	PsCam035818_20980_1129	PsCam050740_33303_1294	PsCam052272_34624_270	PsCam023175_13056_544	PsCam000131_114_1812	PsCam037645_22720_962	PsCam057660_38231_768	PsCam049269_31908_85	PsCam045759_29377_1739	PsCam035327_20517_3764	PsCam036876_21992_743	PsCam059339_39533_1876	PsCam042395_26462_4245	PsCam006932_5158_146	PsCam025484_14595_2163	PsCam034092_19573_465	PsCam038512_23537_609	PsCam038707_23717_1797	PsCam039531_24450_407	PsCam043395_27408_238	PsCam048746_31403_255	PsCam049157_31800_446	PsCam049211_31852_290	PsCam059782_39869_187	PsCam035432_20618_2045	PsCam059677_39799_421	PsCam037428_22512_1604	PsCam050050_32658_2471	PsCam043049_27080_440	PsCam057517_38103_1960	PsCam040394_25148_329	PsCam057233_37868_336	PsCam042200_26297_289	PsCam042842_26883_138	PsCam037087_22194_742	PsCam035258_20453_9838	PsCam045075_28801_482	PsCam020939_11701_419	PsCam035979_21131_758	PsCam045565_29221_407	PsCam059336_39530_2661	PsCam001869_1529_877	PsCam003979_3032_521	PsCam005099_3869_2208	PsCam038938_23932_265	PsCam043295_27314_692	PsCam048957_31607_946	PsCam054257_35842_95	PsCam054455_35942_261	PsCam001273_1070_129	PsCam009584_6389_36	PsCam014011_9542_483	PsCam050749_33312_2213	PsCam051687_34153_677	PsCam052094_34490_778	PsCam043329_27345_572	PsCam036858_21977_230	PsCam001223_1031_441	PsCam036092_21241_2545	PsCam036779_21904_73	PsCam004626_3474_105	PsCam037649_22724_2854	PsCam044875_28619_1338	PsCam045234_28936_2410	PsCam044829_28582_652	PsCam002013_1637_2089	PsCam007613_5559_233	PsCam017417_10782_897	PsCam039156_24130_661	PsCam049255_31894_2082	PsCam003587_2761_1747	PsCam006235_4651_68	PsCam006821_5079_541	PsCam021265_11936_545	PsCam026816_15558_3575	PsCam028844_17107_289	PsCam030502_18056_1986	PsCam034548_19931_303	PsCam043182_27208_1496	PsCam048598_31305_1425	PsCam049148_31791_1249	PsCam049507_32137_182	PsCam049801_32418_2317	PsCam053444_35381_51	PsCam054889_36161_763	PsCam059235_39459_1793	PsCam049313_31951_2603	PsCam004897_3703_182	PsCam007023_5222_2019	PsCam042828_26870_211	PsCam044332_28226_795	PsCam049580_32207_687	PsCam000248_215_2798	PsCam015707_10196_516	PsCam045947_29519_1131	PsCam049334_31971_227	PsCam017155_10661_601	PsCam042563_26616_2896	PsCam057649_38222_1520	PsCam033972_19466_115	PsCam035851_21011_198	PsCam001608_1331_1190	PsCam017040_10591_361	PsCam049620_32245_972	PsCam043238_27262_737	PsCam044459_28328_825	PsCam048803_31456_1850	PsCam026722_15478_1562	PsCam029312_17477_1728	PsCam037361_22450_1784	PsCam042520_26576_646	PsCam042914_26952_1494	PsCam050547_33124_858	PsCam013148_8904_541	PsCam004624_3472_2218	PsCam011119_7539_708	PsCam036202_21350_1164	PsCam037779_22847_533	PsCam050123_32728_1783	PsCam057658_38229_2403	PsCam000211_184_4200	PsCam009950_6676_779	PsCam010964_7418_2207	PsCam014672_9878_638	PsCam045861_29452_1504	PsCam060256_40222_609	PsCam028457_16827_191	PsCam009523_6349_2979	PsCam029828_17767_92	PsCam052578_34845_114	PsCam038846_23846_1602	PsCam028135_16602_452	PsCam034115_19593_411	PsCam037993_23045_242	PsCam042160_26264_842	PsCam050972_33520_1634	PsCam058517_38935_462	PsCam023220_13093_2290	PsCam036695_21823_144	PsCam028697_16998_265	PsCam042735_26782_1312	PsCam000548_479_2041	PsCam000831_717_1514	PsCam034412_19805_3269	PsCam035647_20822_3099	PsCam044685_28491_594	PsCam049931_32543_482	PsCam056741_37492_1888	PsCam001835_1502_436	PsCam036522_21658_2391	PsCam011434_7793_800	PsCam028112_16583_516	PsCam042336_26408_2633	PsCam028229_16672_245	PsCam055996_36887_117	PsCam039665_24567_845	PsCam038935_23929_338	PsCam048989_31636_26	PsCam012974_8767_1492	PsCam037302_22394_459	PsCam045441_29112_134	PsCam049233_31872_2603	PsCam050568_33142_1996	PsCam016428_10330_899	PsCam042527_26582_428	PsCam006826_5083_2752	PsCam033693_19256_1352	PsCam002024_1647_265	PsCam038060_23112_1063	PsCam034805_20165_283	PsCam035627_20802_2836	PsCam056835_37559_111	PsCam028203_16652_4638	PsCam038621_23639_501	PsCam001649_1365_302	PsCam004644_3488_2114	PsCam034518_19902_2489	PsCam009696_6486_2549	PsCam023368_13208_1048	PsCam036379_21521_552	PsCam038615_23633_1192	PsCam001399_1167_1952	PsCam024808_14102_571	PsCam038902_23899_1024	PsCam043229_27253_173	PsCam048255_30998_280	PsCam060144_40127_2090	PsCam028740_17027_196	PsCam052254_34610_429	PsCam042786_26829_1871	PsCam057275_37905_251	PsCam001114_946_1476	PsCam029182_17380_2239	PsCam030985_18284_1129	PsCam036683_21812_2552	PsCam001422_1186_1139	PsCam035611_20786_4216	PsCam036425_21565_176	PsCam037427_22511_823	PsCam027024_15732_1515	PsCam034276_19685_1661	PsCam038456_23490_1596	PsCam039336_24287_658	PsCam049896_32509_169	PsCam050031_32639_1060	PsCam054803_36106_5739	PsCam049716_32338_79	PsCam005704_4295_228	PsCam026823_15565_2653	PsCam034398_19791_1686	PsCam037597_22673_519	PsCam042618_26669_682	PsCam044261_28164_1913	PsCam050036_32644_288	PsCam044036_27972_1532	PsCam045380_29062_2589	PsCam004010_3055_303	PsCam000656_573_1971	PsCam059008_39297_179	PsCam000813_700_489	PsCam006179_4610_286	PsCam013963_9506_1445	PsCam017210_10684_2907	PsCam053932_35663_730	PsCam017116_10640_1647	PsCam008421_5943_306	PsCam040305_25084_690	PsCam041366_25850_304	PsCam009613_6414_932	PsCam050231_32826_1510	PsCam043520_27523_1004	PsCam001938_1577_682	PsCam003135_2450_441	PsCam004764_3589_730	PsCam029199_17391_2766	PsCam036471_21611_2781	PsCam036865_21983_1506	PsCam037306_22398_891	PsCam039219_24184_1010	PsCam045305_28995_2193	PsCam049111_31754_1615	PsCam050280_32873_165	PsCam050507_33085_1631	PsCam030905_18249_221	PsCam014258_9720_912	PsCam020958_11714_2207	PsCam021330_11977_850	PsCam042487_26543_668	PsCam052721_34942_172	PsCam028316_16735_482	PsCam036042_21193_1233	PsCam042889_26928_278	PsCam046751_30068_192	PsCam055880_36793_2244	PsCam059296_39495_2542	PsCam050015_32623_468	PsCam042229_26320_1496	PsCam043635_27627_820	PsCam007263_5373_455	PsCam034414_19807_1596	PsCam000221_191_2353	PsCam023503_13308_665	PsCam043308_27327_644	PsCam059663_39787_1170	PsCam000233_202_2103	PsCam011043_7482_1077	PsCam058095_38603_781	PsCam006374_4752_153	PsCam009583_6388_130	PsCam034019_19509_784	PsCam037820_22883_1581	PsCam048821_31474_2765	PsCam014050_9574_487	PsCam043751_27734_802	PsCam049846_32461_3486	PsCam051009_33553_428	PsCam034419_19812_1551	PsCam053853_35612_942	PsCam057326_37949_276	PsCam017482_10805_1115	PsCam028729_17020_440	PsCam008311_5907_483	PsCam036728_21855_825	PsCam037804_22868_605	PsCam023544_13336_1379	PsCam005638_4256_320	PsCam006665_4948_2167	PsCam036605_21738_953	PsCam000317_279_491	PsCam001290_1082_1156	PsCam001405_1172_169	PsCam006740_5012_61	PsCam010934_7390_4315	PsCam011208_7612_932	PsCam027930_16451_367	PsCam029269_17449_781	PsCam037271_22367_589	PsCam042985_27020_3894	PsCam047438_30472_255	PsCam048074_30829_416	PsCam056676_37447_180	PsCam057447_38051_2022	PsCam001059_902_755	PsCam005135_3892_1940	PsCam017198_10678_155	PsCam042947_26984_70	PsCam055970_36866_7245	PsCam022292_12536_177	PsCam016876_10489_4920	PsCam048408_31142_432	PsCam056487_37300_1026	PsCam043980_27923_3438	PsCam012835_8642_2030	PsCam001875_1534_1217	PsCam004647_3491_1922	PsCam025744_14790_717	PsCam048882_31535_1382	PsCam004884_3690_807	PsCam016870_10484_660	PsCam049130_31773_2296	PsCam050606_33179_168	PsCam051440_33934_337	PsCam004728_3562_3826	PsCam004902_3708_3037	PsCam016755_10401_1116	PsCam037744_22813_1435	PsCam006453_4804_188	PsCam035642_20817_2121	PsCam042162_26266_1010	PsCam055384_36486_353	PsCam041936_26164_40	PsCam042583_26636_295	PsCam045571_29227_1830	PsCam050382_32968_701	PsCam014517_9827_319	PsCam034861_20215_259	PsCam043190_27216_524	PsCam000942_801_312	PsCam045363_29047_2508	PsCam001019_869_639	PsCam017402_10778_1654	PsCam038186_23234_903	PsCam043810_27786_145	PsCam046895_30147_376	PsCam057979_38503_160	PsCam000478_418_1872	PsCam000643_561_392	PsCam003714_2849_694	PsCam004672_3514_1959	PsCam017207_10682_389	PsCam030793_18164_3029	PsCam030861_18217_236	PsCam044923_28665_2863	PsCam049584_32211_1847	PsCam050845_33404_3219	PsCam051620_34093_1313	PsCam011480_7823_797	PsCam034586_19967_1537	PsCam036107_21256_658	PsCam042354_26425_2960	PsCam001506_1254_232	PsCam012418_8438_1775	PsCam026844_15585_621	PsCam029057_17286_190	PsCam035990_21142_1026	PsCam036157_21305_1389	PsCam026085_15023_289	PsCam006676_4957_2275	PsCam057866_38405_252	PsCam046091_29627_1315	PsCam006425_4782_144	PsCam038460_23494_691	PsCam043138_27166_413	PsCam050202_32797_2026	PsCam039566_24482_378	PsCam048837_31490_1311	PsCam057845_38387_1581	PsCam034434_19826_564	PsCam038362_23399_731	PsCam048895_31548_495	PsCam020988_11741_1110	PsCam050518_33096_205	PsCam004673_3515_979	PsCam054784_36091_1160	PsCam037544_22623_457	PsCam048260_31003_440	PsCam049454_32090_360	PsCam049689_32312_942	PsCam036467_21607_627	PsCam056096_36971_1157	PsCam039230_24195_812	PsCam004452_3344_1750	PsCam005073_3849_217	PsCam035906_21063_180	PsCam046360_29829_749	PsCam050722_33287_148	PsCam055250_36400_562	PsCam007407_5452_4389	PsCam032020_18658_293	PsCam042244_26335_1913	PsCam035590_20765_380	PsCam023275_13135_1600	PsCam029700_17707_920	PsCam030831_18192_2082	PsCam039309_24261_68	PsCam049471_32103_119	PsCam000008_5_5578	PsCam000680_592_944	PsCam002271_1824_370	PsCam003343_2593_94	PsCam004961_3755_1294	PsCam008117_5820_180	PsCam009644_6440_2619	PsCam011044_7483_79	PsCam020972_11726_566	PsCam022635_12721_118	PsCam026867_15602_2402	PsCam027869_16408_1471	PsCam033448_19109_892	PsCam035576_20752_929	PsCam037297_22389_303	PsCam039258_24221_582	PsCam045948_29520_692	PsCam048920_31572_1213	PsCam051700_34163_992	PsCam055491_36552_147	PsCam060222_40190_473	PsCam004366_3284_2820	PsCam034733_20099_148	PsCam036109_21258_138	PsCam036264_21412_1640	PsCam044278_28181_1332	PsCam049497_32128_970	PsCam058866_39192_1278	PsCam038780_23787_513	PsCam011358_7733_760	PsCam012167_8289_560	PsCam040542_25270_809	PsCam048186_30931_808	PsCam057542_38126_654	PsCam000434_380_216	PsCam029267_17447_2336	PsCam051144_33677_200	PsCam045470_29137_3090	PsCam033748_19291_891	PsCam038340_23378_830	PsCam043448_27455_1996	PsCam046016_29573_666	PsCam047003_30208_377	PsCam042960_26997_2211	PsCam026126_15050_530	PsCam050958_33507_1323	PsCam037880_22938_2043	PsCam030794_18165_185	PsCam034552_19935_2091	PsCam030499_18055_97	PsCam044334_28227_1653	PsCam011782_8043_162	PsCam036032_21183_750	PsCam034080_19563_406	PsCam036739_21866_1091	PsCam042445_26506_3497	PsCam044930_28672_973	PsCam058833_39163_2866	PsCam036311_21457_1924	PsCam048832_31485_1049	PsCam034750_20114_521	PsCam006637_4924_221	PsCam013919_9471_217	PsCam029517_17613_757	PsCam035833_20994_709	PsCam042466_26524_2949	PsCam045416_29088_3162	PsCam045595_29248_2969	PsCam045645_29284_1844	PsCam046255_29749_103	PsCam052957_35093_617	PsCam004205_3178_5266	PsCam011958_8155_338	PsCam035950_21104_4165	PsCam036412_21552_2360	PsCam036732_21859_1537	PsCam039529_24448_446	PsCam042403_26468_2595	PsCam045156_28874_739	PsCam049636_32260_2002	PsCam033289_19020_1687	PsCam053938_35668_296	PsCam028714_17011_171	PsCam036496_21634_506	PsCam050549_33126_131	PsCam059306_39503_3372	PsCam003403_2635_124	PsCam004249_3206_273	PsCam009229_6249_120	PsCam023065_12968_1918	PsCam035385_20573_320	PsCam038771_23778_275	PsCam042642_26693_141	PsCam045990_29553_778	PsCam048115_30863_292	PsCam048317_31057_307	PsCam059714_39823_319	PsCam043222_27247_411	PsCam036550_21685_734	PsCam039677_24577_426	PsCam000535_466_1750	PsCam039482_24412_1615	PsCam041066_25655_18	PsCam042463_26522_4219	PsCam049915_32527_124	PsCam050308_32899_129	PsCam037090_22197_1134	PsCam043491_27497_64	PsCam032493_18804_3669	PsCam034500_19885_1747	PsCam037941_22996_137	PsCam034486_19872_361	PsCam035333_20523_517	PsCam000088_75_1456	PsCam000112_97_2186	PsCam001940_1578_696	PsCam034645_20018_1507	PsCam035434_20620_343	PsCam037415_22499_621	PsCam037444_22526_868	PsCam038017_23069_209	PsCam039839_24698_58	PsCam045161_28878_1980	PsCam052035_34441_595	PsCam056469_37283_496	PsCam001871_1531_550	PsCam005530_4178_793	PsCam010728_7215_2463	PsCam022213_12490_265	PsCam035309_20501_1907	PsCam042182_26283_515	PsCam042926_26963_774	PsCam043386_27399_419	PsCam051652_34122_930	PsCam054037_35726_185	PsCam026161_15072_228	PsCam049606_32232_927	PsCam036436_21576_591	PsCam044127_28049_71	PsCam053050_35149_536	PsCam057273_37903_188	PsCam057355_37972_1026	PsCam048824_31477_2784	PsCam007171_5326_534	PsCam026800_15544_781	PsCam034031_19519_762	PsCam050282_32875_1217	PsCam031410_18445_415	PsCam007988_5755_458	PsCam004311_3249_1737	PsCam030865_18220_879	PsCam036176_21324_1586	PsCam038209_23254_297	PsCam043209_27234_2945	PsCam049357_31994_307	PsCam051658_34128_591	PsCam034758_20122_1843	PsCam040939_25558_141	PsCam041011_25615_423	PsCam043298_27317_932	PsCam051159_33688_656	PsCam056122_36994_604	PsCam000417_366_2222	PsCam022738_12784_263	PsCam033737_19280_2586	PsCam036019_21171_2609	PsCam042307_26388_1658	PsCam043146_27174_4499	PsCam000549_480_6581	PsCam001635_1353_635	PsCam049522_32152_1736	PsCam051393_33894_1604	PsCam033409_19088_515	PsCam050829_33389_318	PsCam060108_40100_939	PsCam003567_2747_361	PsCam019069_11310_393	PsCam038474_23507_984	PsCam049833_32448_154	PsCam027774_16336_346	PsCam046684_30028_246	PsCam048963_31612_689	PsCam051031_33573_352	PsCam052835_35011_410	PsCam034413_19806_63	PsCam005712_4299_231	PsCam009539_6360_721	PsCam039459_24391_443	PsCam054071_35742_1407	PsCam002319_1861_346	PsCam026086_15024_280	PsCam045818_29419_483	PsCam017358_10759_181	PsCam021124_11840_246	PsCam035065_20344_805	PsCam037526_22605_590	PsCam042625_26676_1148	PsCam049916_32528_1874	PsCam010973_7426_669	PsCam014177_9671_49	PsCam021230_11913_2469	PsCam035815_20978_2316	PsCam036245_21393_174	PsCam042991_27026_608	PsCam051848_34286_293	PsCam004828_3643_1183	PsCam030818_18181_438	PsCam035897_21054_645	PsCam038136_23185_1320	PsCam045795_29402_939	PsCam048343_31081_1518	PsCam048382_31117_1603	PsCam049818_32433_3806	PsCam004398_3307_281	PsCam013048_8829_2298	PsCam017096_10628_1411	PsCam017281_10725_414	PsCam022188_12477_4804	PsCam030853_18210_666	PsCam034671_20041_1587	PsCam035471_20654_3212	PsCam044273_28176_3164	PsCam049159_31802_1759	PsCam049508_32138_1857	PsCam050008_32617_2416	PsCam057137_37793_50	PsCam057750_38303_291	PsCam031705_18562_514	PsCam046418_29866_1282	PsCam049664_32288_1534	PsCam058449_38886_549	PsCam000125_108_427	PsCam045339_29025_1722	PsCam045350_29035_2450	PsCam046219_29720_864	PsCam051596_34072_1488	PsCam001039_886_135	PsCam030789_18160_162	PsCam056250_37103_770	PsCam034184_19648_1269	PsCam036263_21411_1737	PsCam036977_22088_1633	PsCam034537_19921_1403	PsCam012044_8209_242	PsCam038367_23404_541	PsCam006227_4645_285	PsCam011829_8073_521	PsCam019491_11389_302	PsCam035967_21119_1286	PsCam036043_21194_1358	PsCam036339_21484_124	PsCam039074_24055_1312	PsCam040597_25312_312	PsCam042994_27029_2190	PsCam001496_1245_2442	PsCam038799_23803_1045	PsCam039052_24035_486	PsCam002022_1645_604	PsCam038040_23092_72	PsCam044812_28567_4107	PsCam045139_28859_2438	PsCam045173_28889_2183	PsCam049411_32047_80	PsCam050765_33328_936	PsCam001863_1524_280	PsCam057520_38106_1854	PsCam002304_1848_159	PsCam036403_21544_101	PsCam037419_22503_1586	PsCam050128_32733_472	PsCam050686_33255_198	PsCam000856_732_59	PsCam001628_1347_568	PsCam035613_20788_1367	PsCam057854_38395_504	PsCam000645_563_953	PsCam000734_639_512	PsCam001735_1429_65	PsCam039049_24032_1276	PsCam040054_24869_941	PsCam004850_3661_945	PsCam029281_17458_753	PsCam036405_21546_1051	PsCam039577_24491_330	PsCam022949_12899_713	PsCam042509_26565_731	PsCam054733_36047_1454	PsCam055968_36864_476	PsCam049793_32411_1444	PsCam051643_34114_495	PsCam045372_29054_1775	PsCam004780_3604_2089	PsCam023381_13217_1428	PsCam036323_21469_159	PsCam040863_25498_511	PsCam025629_14708_1633	PsCam038073_23124_816	PsCam004331_3264_250	PsCam031916_18630_380	PsCam034594_19974_687	PsCam046057_29604_110	PsCam046387_29848_457	PsCam049999_32608_1929	PsCam048711_31383_263	PsCam000102_88_2126	PsCam005452_4126_803	PsCam031635_18533_429	PsCam035616_20791_1762	PsCam036625_21758_2356	PsCam037719_22789_187	PsCam045211_28921_245	PsCam045367_29051_1553	PsCam051713_34176_594	PsCam059305_39502_393	PsCam036750_21877_1422	PsCam045835_29434_1011	PsCam002630_2092_341	PsCam008127_5823_294	PsCam012362_8406_1166	PsCam043212_27237_768	PsCam043943_27895_323	PsCam045089_28814_4351	PsCam058548_38956_903	PsCam029246_17428_1352	PsCam044108_28033_1745	PsCam049146_31789_826	PsCam055457_36534_167	PsCam051295_33810_1475	PsCam004639_3484_131	PsCam012894_8698_2598	PsCam037881_22939_1265	PsCam045410_29084_473	PsCam051869_34303_518	PsCam057703_38268_630	PsCam002038_1659_187	PsCam003002_2358_81	PsCam022766_12800_305	PsCam027025_15733_1029	PsCam037103_22210_561	PsCam044336_28229_105	PsCam046573_29966_351	PsCam036458_21598_1774	PsCam037189_22291_952	PsCam042872_26911_615	PsCam043860_27829_538	PsCam056277_37124_73	PsCam000440_385_1123	PsCam000717_625_1246	PsCam004983_3775_743	PsCam008383_5930_198	PsCam032791_18890_2779	PsCam033636_19211_4033	PsCam034890_20237_1042	PsCam037019_22129_2323	PsCam045104_28826_2508	PsCam046505_29919_425	PsCam049539_32168_189	PsCam051155_33686_1356	PsCam059894_39943_323	PsCam024697_14034_1257	PsCam038314_23353_1168	PsCam040427_25175_122	PsCam005459_4130_83	PsCam000460_402_1778	PsCam001016_866_1872	PsCam004628_3476_1774	PsCam010713_7204_3025	PsCam010740_7223_3741	PsCam010923_7380_390	PsCam011570_7891_442	PsCam018134_11024_1597	PsCam023560_13344_119	PsCam027939_16458_484	PsCam035440_20626_426	PsCam035534_20713_704	PsCam035684_20858_2840	PsCam037078_22185_1466	PsCam037148_22252_852	PsCam037762_22830_168	PsCam038928_23923_300	PsCam040731_25406_660	PsCam042194_26292_1904	PsCam042334_26406_3471	PsCam043141_27169_1697	PsCam046079_29618_401	PsCam048305_31047_1929	PsCam051047_33588_326	PsCam052046_34449_176	PsCam052405_34722_440	PsCam055092_36296_691	PsCam055917_36825_1470	PsCam045343_29028_2883	PsCam000609_529_915	PsCam042493_26549_2593	PsCam006848_5098_1022	PsCam025493_14602_189	PsCam026870_15604_626	PsCam035355_20545_498	PsCam039559_24475_122	PsCam042538_26593_239	PsCam057778_38325_2478	PsCam057846_38388_667	PsCam005484_4149_162	PsCam035061_20340_321	PsCam039314_24266_1492	PsCam050468_33047_546	PsCam058707_39068_281	PsCam005834_4382_552	PsCam009664_6458_259	PsCam022797_12817_2200	PsCam029877_17789_594	PsCam030773_18148_570	PsCam037488_22569_569	PsCam042631_26682_694	PsCam049453_32089_90	PsCam002353_1889_548	PsCam009590_6394_234	PsCam029395_17540_1025	PsCam035564_20742_2799	PsCam048054_30810_1725	PsCam059394_39585_635	PsCam007917_5719_303	PsCam023569_13351_1148	PsCam042389_26456_1487	PsCam002955_2327_512	PsCam008160_5843_881	PsCam011389_7759_976	PsCam023081_12981_231	PsCam034814_20174_412	PsCam039933_24770_1777	PsCam043247_27271_1607	PsCam003967_3023_482	PsCam011050_7488_1101	PsCam035635_20810_987	PsCam051956_34373_505	PsCam027757_16323_1784	PsCam003194_2488_239	PsCam009682_6472_384	PsCam014362_9764_1326	PsCam036001_21153_3866	PsCam044996_28733_1083	PsCam049256_31895_1206	PsCam055908_36818_498	PsCam042783_26826_1395	PsCam006941_5165_1433	PsCam007085_5267_792	PsCam023204_13080_694	PsCam034400_19793_1144	PsCam045034_28765_3186	PsCam029243_17426_202	PsCam036954_22066_263	PsCam048294_31036_61	PsCam049335_31972_947	PsCam006603_4896_2466	PsCam035256_20451_94	PsCam036942_22054_338	PsCam044461_28330_1295	PsCam034677_20047_1218	PsCam043235_27259_1628	PsCam051012_33555_1725	PsCam036137_21285_2454	PsCam045859_29451_2304	PsCam049627_32251_1328	PsCam006723_4997_1323	PsCam035625_20800_2434	PsCam051341_33849_228	PsCam021109_11830_298	PsCam037067_22174_867	PsCam000800_690_598	PsCam027316_15973_1721	PsCam056198_37060_1488	PsCam056270_37118_747	PsCam036493_21633_470	PsCam044307_28204_102	PsCam045624_29270_869	PsCam049812_32428_2462	PsCam001604_1328_607	PsCam035645_20820_1001	PsCam045721_29348_2080	PsCam048465_31196_929	PsCam045741_29362_2319	PsCam055871_36784_1179	PsCam050190_32786_2654	PsCam051859_34295_248	PsCam058990_39285_415	PsCam048397_31131_1121	PsCam012833_8640_2918	PsCam037530_22609_1137	PsCam049619_32244_57	PsCam034012_19502_86	PsCam025450_14565_1588	PsCam026198_15099_355	PsCam037299_22391_369	PsCam048167_30913_1072	PsCam052179_34553_773	PsCam001211_1021_173	PsCam015934_10240_140	PsCam026056_15001_327	PsCam035639_20814_2274	PsCam036828_21949_1023	PsCam042940_26977_562	PsCam048411_31145_1011	PsCam052132_34518_1581	PsCam011489_7830_464	PsCam021022_11771_94	PsCam004460_3351_975	PsCam004959_3753_181	PsCam006944_5167_430	PsCam036772_21897_328	PsCam040106_24911_1370	PsCam042765_26809_206	PsCam043230_27254_282	PsCam050541_33118_830	PsCam016751_10397_265	PsCam026768_15517_329	PsCam042929_26966_2757	PsCam042933_26970_51	PsCam042944_26981_611	PsCam043256_27279_235	PsCam050479_33058_955	PsCam050615_33187_1328	PsCam052545_34821_1748	PsCam039547_24464_194	PsCam051492_33978_239	PsCam004560_3418_2820	PsCam010714_7205_2205	PsCam036179_21327_958	PsCam045453_29122_94	PsCam037062_22170_1037	PsCam045185_28899_864	PsCam001366_1140_648	PsCam010939_7395_4840	PsCam038071_23122_766	PsCam046252_29746_700	PsCam052103_34496_412	PsCam008693_6054_3372	PsCam036163_21311_1095	PsCam044545_28396_1610	PsCam049898_32511_2910	PsCam050359_32946_804	PsCam022675_12746_198	PsCam038816_23820_1322	PsCam022478_12630_104	PsCam010464_7037_367	PsCam042013_26204_217	PsCam052145_34527_756	PsCam002236_1805_364	PsCam004788_3612_3783	PsCam013163_8918_316	PsCam043428_27437_755	PsCam050735_33298_602	PsCam052817_35000_252	PsCam054932_36193_464	PsCam050434_33014_819	PsCam046081_29619_1524	PsCam049791_32409_803	PsCam049971_32581_1550	PsCam037255_22352_539	PsCam036238_21386_667	PsCam012453_8457_2872	PsCam042848_26889_378	PsCam049432_32068_656	PsCam038407_23443_728	PsCam001535_1273_1133	PsCam012862_8667_1049	PsCam000033_28_2561	PsCam005759_4332_363	PsCam006710_4986_415	PsCam016864_10479_1158	PsCam035655_20829_83	PsCam037882_22940_602	PsCam044113_28037_910	PsCam044558_28404_175	PsCam050642_33213_820	PsCam037738_22807_714	PsCam004836_3650_947	PsCam040536_25265_639	PsCam045189_28902_2859	PsCam048049_30805_5616	PsCam049762_32382_460	PsCam026801_15545_7661	PsCam039994_24816_271	PsCam045133_28853_1918	PsCam042902_26941_1263	PsCam050728_33293_2206	PsCam059502_39672_724	PsCam021178_11881_692	PsCam001712_1414_1149	PsCam037169_22273_1106	PsCam056127_36998_1825	PsCam050320_32910_932	PsCam001249_1053_415	PsCam023310_13164_1003	PsCam040639_25339_852	PsCam045805_29411_2085	PsCam050218_32813_464	PsCam052015_34423_267	PsCam006431_4787_1165	PsCam026828_15570_1041	PsCam027001_15713_1479	PsCam036364_21507_176	PsCam044888_28631_2844	PsCam045102_28824_5418	PsCam050689_33258_131	PsCam035867_21026_2130	PsCam026935_15655_3145	PsCam037474_22555_1989	PsCam051216_33738_580	PsCam034128_19604_202	PsCam037776_22844_341	PsCam043811_27787_267	PsCam000807_695_2177	PsCam006445_4800_1399	PsCam031171_18356_300	PsCam036466_21606_2481	PsCam037916_22973_665	PsCam042899_26938_150	PsCam044922_28664_66	PsCam044942_28684_3048	PsCam049519_32149_388	PsCam001691_1400_4718	PsCam002641_2100_2793	PsCam005343_4052_245	PsCam039558_24474_580	PsCam039651_24554_576	PsCam045656_29293_985	PsCam048377_31112_1947	PsCam001913_1559_680	PsCam004809_3627_1077	PsCam028041_16535_3200	PsCam038154_23203_1225	PsCam044385_28267_888	PsCam051726_34187_459	PsCam055928_36835_899	PsCam045562_29219_567	PsCam051345_33851_551	PsCam058202_38692_154	PsCam037708_22780_398	PsCam000915_777_561	PsCam045884_29472_1779	PsCam058090_38599_757	PsCam000337_298_387	PsCam034418_19811_5165	PsCam033845_19374_419	PsCam040994_25600_120	PsCam020831_11611_3307	PsCam034698_20066_2090	PsCam038153_23202_617	PsCam049413_32049_451	PsCam052568_34837_495	PsCam057693_38260_233	PsCam007076_5260_68	PsCam012702_8584_176	PsCam012791_8624_163	PsCam023651_13410_610	PsCam035819_20981_1201	PsCam043807_27783_101	PsCam057590_38169_1200	PsCam053258_35278_163	PsCam001844_1511_279	PsCam057764_38314_967	PsCam036430_21570_962	PsCam007018_5220_1401	PsCam050622_33194_1545	PsCam004795_3616_1605	PsCam026222_15122_271	PsCam027468_16098_3556	PsCam034348_19746_5575	PsCam038445_23479_407	PsCam045592_29245_2653	PsCam049324_31961_2435	PsCam055659_36655_1042	PsCam057797_38344_631	PsCam020937_11699_2576	PsCam035416_20603_89	PsCam040888_25522_678	PsCam038356_23394_206	PsCam005076_3852_958	PsCam023147_13036_2439	PsCam036219_21367_1445	PsCam037737_22806_130	PsCam055887_36798_1715	PsCam000930_790_113	PsCam004882_3688_1741	PsCam014684_9884_3205	PsCam029375_17525_2989	PsCam038827_23829_1255	PsCam003065_2400_460	PsCam011822_8071_90	PsCam042424_26486_487	PsCam047505_30517_37	PsCam052298_34646_240	PsCam021053_11795_118	PsCam042540_26595_3751	PsCam051285_33802_177	PsCam058065_38576_1300	PsCam060107_40099_607	PsCam001199_1012_481	PsCam038157_23206_797	PsCam048046_30803_894	PsCam050164_32763_1054	PsCam050882_33438_1565	PsCam039323_24275_82	PsCam030248_17957_76	PsCam049707_32330_269	PsCam051116_33652_43	PsCam044948_28690_3651	PsCam002244_1809_129	PsCam026767_15516_761	PsCam036180_21328_1540	PsCam040544_25271_138	PsCam048308_31049_2483	PsCam049298_31936_920	PsCam049496_32127_119	PsCam050415_32997_523	PsCam058058_38569_1671	PsCam000923_783_415	PsCam000948_806_1188	PsCam038995_23983_856	PsCam042711_26758_265	PsCam045474_29141_942	PsCam049189_31831_1665	PsCam052815_34999_51	PsCam005145_3900_209	PsCam034713_20081_529	PsCam044009_27948_3695	PsCam045870_29461_261	PsCam046831_30115_542	PsCam050934_33486_999	PsCam021032_11779_184	PsCam022471_12628_418	PsCam000156_135_843	PsCam010980_7431_230	PsCam011813_8064_2064	PsCam034446_19835_1994	PsCam036523_21659_539	PsCam042639_26690_128	PsCam001688_1397_1756	PsCam011143_7560_3425	PsCam025434_14554_1203	PsCam035420_20606_1974	PsCam035597_20772_972	PsCam045510_29172_1032	PsCam048243_30987_1208	PsCam049291_31929_1184	PsCam057552_38136_1546	PsCam059194_39425_3415	PsCam002184_1764_404	PsCam033731_19277_2634	PsCam038829_23831_216	PsCam046202_29708_982	PsCam048367_31102_1754	PsCam049991_32600_1915	PsCam055302_36435_286	PsCam058169_38662_694	PsCam034292_19699_4082	PsCam037345_22436_277	PsCam037753_22822_1846	PsCam037867_22927_674	PsCam043099_27128_757	PsCam011253_7646_1313	PsCam013193_8945_474	PsCam013445_9128_378	PsCam036486_21626_927	PsCam040452_25195_527	PsCam002988_2348_1262	PsCam021231_11914_999	PsCam030792_18163_414	PsCam049475_32107_212	PsCam054963_36216_866	PsCam055957_36855_228	PsCam025556_14649_998	PsCam038096_23147_2903	PsCam044929_28671_3417	PsCam049098_31742_771	PsCam001539_1277_1205	PsCam006286_4686_333	PsCam009636_6433_311	PsCam027140_15830_593	PsCam037546_22625_208	PsCam045024_28756_666	PsCam023205_13081_3983	PsCam005569_4206_247	PsCam030913_18256_1719	PsCam031723_18570_866	PsCam033784_19323_1132	PsCam036501_21639_2354	PsCam047677_30603_702	PsCam049906_32519_277	PsCam058598_38992_85	PsCam005283_4007_1244	PsCam005645_4261_507	PsCam005931_4442_410	PsCam012077_8231_1070	PsCam023760_13480_334	PsCam027208_15881_451	PsCam027513_16133_705	PsCam028423_16805_71	PsCam038659_23674_246	PsCam040567_25291_537	PsCam045442_29113_890	PsCam045482_29148_2181	PsCam048496_31222_141	PsCam049236_31875_797	PsCam051484_33970_1034	PsCam006864_5108_363	PsCam010972_7425_4081	PsCam013280_9008_297	PsCam014107_9619_2793	PsCam034384_19779_1176	PsCam034495_19881_1907	PsCam037325_22417_313	PsCam037984_23036_1550	PsCam042648_26699_1236	PsCam043646_27637_616	PsCam045434_29106_108	PsCam051485_33971_211	PsCam052037_34443_685	PsCam055962_36858_2634	PsCam057723_38286_2075	PsCam025804_14825_653	PsCam028054_16543_161	PsCam057670_38241_1489	PsCam009574_6383_947	PsCam014127_9633_2665	PsCam033612_19196_1420	PsCam036500_21638_1621	PsCam039012_23998_394	PsCam039882_24730_249	PsCam042724_26771_610	PsCam047645_30585_564	PsCam048766_31421_316	PsCam048969_31618_4091	PsCam050867_33425_1410	PsCam052394_34715_1288	PsCam000259_226_3347	PsCam017082_10622_3763	PsCam017554_10833_608	PsCam034492_19878_396	PsCam037354_22444_1709	PsCam042399_26464_959	PsCam055428_36517_193	PsCam037699_22771_1262	PsCam017524_10821_1261	PsCam024152_13733_308	PsCam024849_14137_1806	PsCam028536_16880_3051	PsCam035354_20544_3756	PsCam037065_22173_493	PsCam033648_19221_542	PsCam037625_22700_831	PsCam038013_23065_603	PsCam045559_29216_2201	PsCam000787_679_143	PsCam018334_11102_169	PsCam033909_19408_223	PsCam011571_7892_294	PsCam001449_1209_776	PsCam034098_19577_788	PsCam034293_19700_2914	PsCam035706_20880_551	PsCam035876_21033_989	PsCam035923_21080_1793	PsCam043045_27076_772	PsCam051649_34119_1037	PsCam052209_34577_510	PsCam052355_34688_808	PsCam050337_32926_641	PsCam035853_21012_439	PsCam047481_30500_314	PsCam033325_19042_1517	PsCam037998_23050_1495	PsCam040024_24841_560	PsCam048417_31151_2125	PsCam053411_35365_328	PsCam034415_19808_2188	PsCam036672_21802_3862	PsCam042728_26775_1760	PsCam013954_9497_1606	PsCam029311_17476_1410	PsCam016078_10266_169	PsCam037225_22323_2365	PsCam027623_16222_677	PsCam034788_20149_401	PsCam035686_20860_702	PsCam035840_21001_364	PsCam057376_37988_58	PsCam033776_19315_1544	PsCam041872_26134_474	PsCam045242_28944_2150	PsCam023093_12990_120	PsCam027407_16049_1739	PsCam035502_20683_2132	PsCam035504_20684_2608	PsCam037071_22178_294	PsCam045747_29367_620	PsCam001190_1005_234	PsCam006936_5161_789	PsCam045183_28897_1443	PsCam037205_22306_315	PsCam000222_192_100	PsCam020914_11678_4291	PsCam038948_23940_1788	PsCam050628_33199_1348	PsCam016825_10455_293	PsCam011001_7448_799	PsCam002931_2308_1448	PsCam037310_22402_2442	PsCam037771_22839_920	PsCam038784_23789_368	PsCam001135_959_1933	PsCam035986_21138_2339	PsCam049344_31981_755	PsCam049989_32598_103	PsCam056864_37581_208	PsCam029444_17568_741	PsCam037022_22132_347	PsCam041210_25755_211	PsCam051454_33947_98	PsCam051762_34217_567	PsCam001621_1340_484	PsCam036256_21404_2650	PsCam000275_241_2264	PsCam033941_19437_1439	PsCam046210_29713_182	PsCam051978_34391_55	PsCam011467_7813_1433	PsCam033932_19429_1440	PsCam036555_21689_1136	PsCam039120_24097_1251	PsCam038439_23473_1589	PsCam045972_29538_535	PsCam057518_38104_1138	PsCam011293_7682_535	PsCam042060_26220_409	PsCam049622_32246_913	PsCam043490_27496_82	PsCam043615_27611_1022	PsCam005849_4392_701	PsCam015421_10122_283	PsCam049188_31830_1123	PsCam052258_34614_574	PsCam049320_31958_4463	PsCam036572_21706_128	PsCam038435_23469_969	PsCam003330_2584_574	PsCam035671_20845_2493	PsCam034489_19875_2311	PsCam036194_21342_1967	PsCam036384_21526_1757	PsCam036878_21993_1959	PsCam037583_22661_232	PsCam043018_27052_1394	PsCam043412_27422_489	PsCam043489_27495_1064	PsCam045978_29543_1362	PsCam002365_1900_625	PsCam005009_3798_1729	PsCam049168_31811_234	PsCam055188_36355_318	PsCam012968_8762_695	PsCam049705_32328_1663	PsCam011601_7912_909	PsCam031738_18575_2409	PsCam034621_19996_1540	PsCam034692_20061_2508	PsCam042214_26307_246	PsCam044150_28066_361	PsCam048910_31563_2459	PsCam049529_32158_1741	PsCam006378_4755_117	PsCam019396_11369_394	PsCam033262_19010_101	PsCam038599_23617_2196	PsCam048345_31083_235	PsCam049986_32595_590	PsCam050142_32745_228	PsCam050982_33529_1319	PsCam056362_37194_349	PsCam042417_26480_3256	PsCam051874_34308_180	PsCam059383_39574_762	PsCam000735_640_2905	PsCam033601_19190_327	PsCam040657_25353_426	PsCam043176_27203_445	PsCam048117_30864_2908	PsCam010147_6822_251	PsCam011878_8105_211	PsCam014014_9544_2638	PsCam030359_18000_419	PsCam042384_26452_5705	PsCam046306_29785_595	PsCam046341_29813_473	PsCam049185_31827_241	PsCam051647_34118_1006	PsCam041907_26149_368	PsCam004571_3427_1563	PsCam009677_6467_805	PsCam036655_21786_1292	PsCam036924_22036_606	PsCam037558_22636_93	PsCam004671_3513_2085	PsCam035424_20610_208	PsCam037493_22574_579	PsCam059675_39797_259	PsCam049033_31678_2942	PsCam001935_1574_191	PsCam010055_6754_313	PsCam021056_11797_764	PsCam030046_17862_583	PsCam034773_20137_1148	PsCam035537_20716_1966	PsCam045312_29002_746	PsCam048193_30938_403	PsCam036508_21646_985	PsCam037382_22468_644	PsCam039419_24359_980	PsCam036974_22085_241	PsCam038249_23290_1932	PsCam038481_23514_1243	PsCam046539_29944_323	PsCam024810_14104_461	PsCam034873_20225_1970	PsCam035976_21128_2455	PsCam042208_26304_4994	PsCam027210_15883_404	PsCam035305_20497_1041	PsCam038072_23123_598	PsCam021885_12305_1316	PsCam026101_15034_335	PsCam001785_1466_2225	PsCam004793_3614_979	PsCam024200_13763_874	PsCam000545_476_688	PsCam038581_23599_1219	PsCam046782_30087_1959	PsCam048089_30842_664	PsCam049510_32140_182	PsCam050096_32701_391	PsCam051531_34014_85	PsCam031133_18342_231	PsCam035632_20807_2264	PsCam035927_21084_377	PsCam038468_23501_1634	PsCam038665_23680_121	PsCam039153_24127_798	PsCam043650_27641_1070	PsCam049362_31999_267	PsCam056602_37389_1156	PsCam038944_23937_299	PsCam000784_677_1573	PsCam005032_3816_1756	PsCam005090_3862_1657	PsCam023344_13188_243	PsCam037349_22440_143	PsCam038440_23474_776	PsCam044424_28301_1733	PsCam049127_31770_432	PsCam026505_15326_165	PsCam040847_25484_678	PsCam046661_30017_414	PsCam056328_37164_1476	PsCam033434_19102_1072	PsCam036450_21590_101	PsCam039686_24584_296	PsCam045023_28755_1209	PsCam001034_881_292	PsCam010966_7420_2418	PsCam035604_20779_3417	PsCam038095_23146_675	PsCam039479_24409_1001	PsCam036502_21640_3220	PsCam038918_23914_405	PsCam043648_27639_851	PsCam050800_33362_2298	PsCam057639_38213_2212	PsCam044081_28009_230	PsCam045736_29359_2513	PsCam007170_5325_1207	PsCam036736_21863_1195	PsCam006904_5140_293	PsCam048190_30935_2975	PsCam025040_14277_2204	PsCam000420_369_704	PsCam038352_23390_559	PsCam050501_33079_1023	PsCam036791_21914_640	PsCam040681_25368_327	PsCam047287_30377_678	PsCam036556_21690_1477	PsCam042880_26919_2812	PsCam048153_30900_623	PsCam049982_32592_2188	PsCam051286_33803_25	PsCam006992_5202_1402	PsCam006797_5061_3895	PsCam035719_20893_3554	PsCam051137_33672_762	PsCam037870_22929_1366	PsCam038609_23627_61	PsCam001584_1312_768	PsCam011146_7563_1128	PsCam034431_19823_320	PsCam047522_30529_480	PsCam051330_33839_183	PsCam051508_33993_718	PsCam020787_11581_96	PsCam032431_18789_371	PsCam033021_18946_120	PsCam037292_22386_1574	PsCam037732_22802_2249	PsCam038805_23809_2087	PsCam040776_25441_230	PsCam041278_25796_543	PsCam041316_25818_509	PsCam046174_29688_1003	PsCam051425_33920_465	PsCam051961_34377_242	PsCam000377_330_1662	PsCam007081_5263_755	PsCam013763_9362_423	PsCam059349_39543_2215	PsCam057052_37722_487	PsCam015939_10242_260	PsCam027902_16432_182	PsCam035284_20478_696	PsCam036155_21303_2758	PsCam042552_26607_215	PsCam050075_32681_1346	PsCam057427_38033_1920	PsCam057861_38402_1498	PsCam059678_39800_304	PsCam060041_40049_96	PsCam011176_7587_618	PsCam011430_7789_315	PsCam038264_23305_690	PsCam044329_28224_117	PsCam021459_12062_226	PsCam045319_29009_1264	PsCam048449_31181_473	PsCam049933_32545_765	PsCam011933_8145_357	PsCam043627_27621_44	PsCam059135_39381_128	PsCam002934_2311_581	PsCam036632_21765_1796	PsCam055464_36539_88	PsCam022771_12803_1795	PsCam034112_19590_289	PsCam000626_545_297	PsCam035304_20496_296	PsCam000232_201_1585	PsCam004508_3379_2940	PsCam044210_28119_932	PsCam044918_28660_475	PsCam047202_30328_478	PsCam048277_31019_2353	PsCam012417_8437_224	PsCam035378_20566_1287	PsCam037242_22340_1253	PsCam039770_24645_600	PsCam044908_28651_3279	PsCam017148_10657_2133	PsCam036435_21575_1569	PsCam037515_22595_966	PsCam042719_26766_645	PsCam049142_31785_3422	PsCam051030_33572_516	PsCam006735_5007_1617	PsCam023350_13193_695	PsCam026416_15260_127	PsCam029120_17334_219	PsCam035286_20480_4599	PsCam037595_22671_691	PsCam045088_28813_988	PsCam045281_28975_2445	PsCam060110_40102_1565	PsCam004662_3504_1165	PsCam007065_5252_836	PsCam011809_8061_78	PsCam020894_11661_1453	PsCam024579_13967_2380	PsCam040921_25548_453	PsCam049428_32064_1123	PsCam051723_34185_662	PsCam048994_31640_1497	PsCam049125_31768_806	PsCam056480_37293_432	PsCam037911_22968_1209	PsCam038806_23810_1003	PsCam045834_29433_1653	PsCam056939_37640_954	PsCam000044_38_4142	PsCam034403_19796_826	PsCam035388_20576_283	PsCam044962_28702_2244	PsCam048441_31173_1269	PsCam034504_19889_2687	PsCam058417_38865_692	PsCam037782_22850_1615	PsCam037167_22271_1720	PsCam046329_29803_95	PsCam003832_2926_360	PsCam022273_12525_605	PsCam049371_32007_923	PsCam004640_3485_2066	PsCam006893_5133_565	PsCam038295_23334_422	PsCam038593_23611_892	PsCam038865_23863_551	PsCam045435_29107_1390	PsCam050124_32729_188	PsCam057890_38426_1125	PsCam002631_2093_440	PsCam035601_20776_1368	PsCam038531_23556_245	PsCam045228_28933_539	PsCam046235_29732_702	PsCam050028_32636_261	PsCam048264_31006_102	PsCam059418_39603_875	PsCam033001_18942_149	PsCam033297_19025_2189	PsCam036375_21517_1238	PsCam036733_21860_848	PsCam038080_23131_712	PsCam045846_29440_312	PsCam055803_36745_145	PsCam000263_230_2645	PsCam021037_11783_484	PsCam038455_23489_1199	PsCam046518_29929_856	PsCam056015_36902_656	PsCam000633_551_170	PsCam023348_13191_2665	PsCam033765_19305_297	PsCam037684_22756_355	PsCam038261_23302_741	PsCam043159_27186_1705	PsCam035402_20590_6795	PsCam039238_24201_1033	PsCam057101_37763_221	PsCam041125_25697_234	PsCam000560_490_2726	PsCam044862_28609_755	PsCam039752_24630_647	PsCam043985_27928_803	PsCam037489_22570_401	PsCam045648_29285_487	PsCam045704_29333_1481	PsCam048480_31207_2901	PsCam057936_38466_1323	PsCam042250_26339_2044	PsCam012087_8237_145	PsCam045517_29179_476	PsCam045815_29417_661	PsCam050633_33204_1410	PsCam053075_35164_39	PsCam055912_36822_505	PsCam054730_36044_1267	PsCam049426_32062_946	PsCam035862_21021_1237	PsCam038059_23111_1090	PsCam051512_33997_313	PsCam044943_28685_412	PsCam035382_20570_1829	PsCam001343_1123_755	PsCam004437_3334_254	PsCam014707_9894_214	PsCam017072_10615_1294	PsCam036586_21720_1479	PsCam038471_23504_138	PsCam038522_23547_465	PsCam040093_24901_610	PsCam042483_26540_2921	PsCam044085_28012_135	PsCam058173_38666_60	PsCam024624_13995_4847	PsCam036859_21978_2597	PsCam045086_28811_3127	PsCam052133_34519_1551	PsCam005215_3949_747	PsCam049262_31901_1067	PsCam036871_21988_3378	PsCam037548_22627_143	PsCam027573_16186_847	PsCam038657_23672_1732	PsCam034779_20141_1638	PsCam038309_23348_747	PsCam053662_35502_3991	PsCam034892_20239_259	PsCam037922_22979_691	PsCam034440_19831_4012	PsCam036188_21336_739	PsCam002150_1736_414	PsCam007015_5218_881	PsCam034369_19765_1448	PsCam036108_21257_129	PsCam036669_21799_153	PsCam039198_24166_352	PsCam039714_24605_300	PsCam043642_27634_214	PsCam045245_28947_908	PsCam045933_29507_164	PsCam051131_33666_868	PsCam052012_34420_236	PsCam051686_34152_619	PsCam040468_25210_90	PsCam044437_28311_1316	PsCam052535_34816_451	PsCam057804_38350_631	PsCam004887_3693_1066	PsCam044311_28208_2067	PsCam046519_29930_637	PsCam049145_31788_282	PsCam050069_32675_656	PsCam055856_36774_994	PsCam049798_32416_244	PsCam044519_28375_992	PsCam045932_29506_1539	PsCam049414_32050_2511	PsCam034346_19744_502	PsCam060168_40149_2752	PsCam016858_10475_1508	PsCam000647_565_2039	PsCam009833_6596_645	PsCam034354_19751_1185	PsCam050232_32827_635	PsCam043166_27193_916	PsCam010786_7265_501	PsCam011045_7484_788	PsCam043381_27394_2850	PsCam001517_1260_423	PsCam050174_32772_889	PsCam050043_32651_2221	PsCam037555_22634_340	PsCam048438_31170_1190	PsCam037523_22602_1623	PsCam039568_24484_666	PsCam044124_28046_875	PsCam045670_29306_780	PsCam048764_31419_2793	PsCam046232_29729_1245	PsCam004670_3512_161	PsCam011324_7705_270	PsCam015085_10023_198	PsCam048490_31216_173	PsCam048905_31558_505	PsCam056517_37326_299	PsCam000083_70_1005	PsCam000212_185_449	PsCam041573_25974_580	PsCam048919_31571_2395	PsCam050815_33376_2125	PsCam037933_22990_1318	PsCam039844_24702_190	PsCam042564_26617_1612	PsCam045991_29554_2781	PsCam050257_32850_1239	PsCam050461_33041_1008	PsCam051035_33577_287	PsCam060217_40186_38	PsCam007031_5227_83	PsCam020864_11638_3243	PsCam033973_19467_1473	PsCam035633_20808_460	PsCam049358_31995_259	PsCam052779_34982_569	PsCam053705_35529_1143	PsCam038887_23884_703	PsCam036980_22091_68	PsCam043203_27229_1385	PsCam043296_27315_1746	PsCam050676_33245_708	PsCam045872_29463_136	PsCam027084_15784_384	PsCam035364_20553_6503	PsCam034818_20178_1391	PsCam044877_28621_5308	PsCam050763_33326_1621	PsCam044188_28099_1061	PsCam027396_16044_227	PsCam035390_20578_2018	PsCam046351_29822_632	PsCam035556_20734_3303	PsCam011084_7514_527	PsCam049837_32452_3547	PsCam054770_36079_844	PsCam042387_26455_2254	PsCam011300_7689_1254	PsCam049488_32120_698	PsCam038285_23325_1855	PsCam041492_25922_255	PsCam041756_26079_229	PsCam044170_28085_1574	PsCam049749_32370_1714	PsCam025226_14405_465	PsCam045215_28924_2008	PsCam050850_33409_1793	PsCam020823_11604_683	PsCam036040_21191_508	PsCam038502_23529_593	PsCam058666_39038_2559	PsCam045743_29363_1420	PsCam045807_29413_2721	PsCam050150_32751_1548	PsCam051437_33931_145	PsCam038965_23955_241	PsCam010743_7226_2518	PsCam029309_17475_346	PsCam036688_21816_1455	PsCam052822_35003_262	PsCam035925_21082_166	PsCam000840_723_1948	PsCam036270_21418_838	PsCam044945_28687_1195	PsCam051085_33623_1877	PsCam038817_23821_290	PsCam001031_878_1490	PsCam008590_6015_353	PsCam038220_23265_449	PsCam042818_26860_172	PsCam045064_28793_2297	PsCam050878_33435_1553	PsCam030595_18088_1969	PsCam036585_21719_271	PsCam048491_31217_381	PsCam001983_1614_1325	PsCam031355_18427_365	PsCam036686_21814_1681	PsCam042566_26619_1762	PsCam043874_27841_319	PsCam055835_36759_707	PsCam029491_17595_387	PsCam040341_25108_601	PsCam042613_26664_2478	PsCam033505_19138_1061	PsCam050296_32887_1522	PsCam000988_843_261	PsCam026291_15170_2260	PsCam035749_20920_4800	PsCam051117_33653_188	PsCam034148_19622_98	PsCam034885_20234_750	PsCam036087_21236_2392	PsCam051819_34264_514	PsCam011134_7551_2658	PsCam023144_13033_1388	PsCam043695_27683_971	PsCam033746_19289_2936	PsCam050335_32924_830	PsCam036541_21677_2655	PsCam051140_33674_3268	PsCam017046_10596_2486	PsCam022605_12704_141	PsCam028115_16586_123	PsCam029515_17612_472	PsCam031039_18304_599	PsCam036166_21314_1104	PsCam038962_23952_1055	PsCam056775_37513_834	PsCam035536_20715_1627	PsCam013065_8841_550	PsCam026310_15184_604	PsCam039891_24739_360	PsCam040808_25461_548	PsCam000555_485_1015	PsCam036504_21642_3328	PsCam055436_36521_3938	PsCam057162_37812_3412	PsCam051055_33596_1274	PsCam000048_42_1004	PsCam004714_3550_1451	PsCam004832_3647_570	PsCam005993_4486_84	PsCam006314_4706_385	PsCam007451_5475_1069	PsCam036789_21913_1891	PsCam037053_22162_246	PsCam038211_23256_428	PsCam048485_31211_1041	PsCam000018_14_2740	PsCam000029_24_6240	PsCam001483_1235_1809	PsCam029338_17497_1254	PsCam046221_29721_815	PsCam049869_32484_383	PsCam038578_23597_651	PsCam052097_34491_1484	PsCam009708_6495_2037	PsCam027477_16106_1297	PsCam055768_36725_2474	PsCam005487_4151_529	PsCam028690_16994_464	PsCam036553_21687_1299	PsCam036742_21869_2609	PsCam039562_24478_376	PsCam041303_25810_493	PsCam048833_31486_747	PsCam050928_33480_181	PsCam006117_4566_485	PsCam026850_15590_1025	PsCam044819_28572_6909	PsCam045132_28852_1639	PsCam045582_29235_86	PsCam050058_32666_284	PsCam042910_26949_1758	PsCam048858_31511_319	PsCam000579_504_810	PsCam034884_20233_636	PsCam054443_35933_389	PsCam024915_14188_1497	PsCam057818_38364_1696	PsCam051044_33585_375	PsCam011513_7850_4101	PsCam037263_22359_510	PsCam045686_29321_2205	PsCam007461_5480_312	PsCam001229_1036_284	PsCam004622_3470_1686	PsCam014629_9862_289	PsCam033842_19371_2011	PsCam041681_26035_134	PsCam050907_33461_153	PsCam045444_29115_1102	PsCam005173_3921_366	PsCam016885_10494_2845	PsCam051290_33806_559	PsCam000965_823_1282	PsCam002767_2193_68	PsCam023007_12935_1508	PsCam033899_19399_3271	PsCam041495_25925_963	PsCam044225_28133_1396	PsCam035598_20773_2542	PsCam034679_20049_195	PsCam004749_3577_2118	PsCam006615_4905_1230	PsCam039439_24376_641	PsCam045351_29036_1626	PsCam049990_32599_1510	PsCam049995_32604_383	PsCam052504_34798_136	PsCam004917_3722_1847	PsCam013451_9133_255	PsCam034319_19722_107	PsCam047776_30659_193	PsCam057674_38244_988	PsCam025753_14793_348	PsCam029274_17452_186	PsCam029956_17822_417	PsCam048899_31552_714	PsCam040001_24821_625	PsCam045094_28817_3721	PsCam001964_1597_156	PsCam035623_20798_661	PsCam034639_20012_1915	PsCam056092_36968_1679	PsCam057493_38082_1278	PsCam001246_1050_252	PsCam052979_35108_59	PsCam001648_1364_377	PsCam021317_11969_2709	PsCam037574_22652_618	PsCam000493_432_973	PsCam003906_2976_359	PsCam005637_4255_248	PsCam008952_6157_107	PsCam022603_12702_205	PsCam042998_27033_1118	PsCam044946_28688_5469	PsCam048879_31532_2674	PsCam059452_39633_545	PsCam001099_933_92	PsCam004825_3640_1632	PsCam036784_21908_580	PsCam043167_27194_1523	PsCam046056_29603_1965	PsCam043399_27412_1096	PsCam002725_2165_667	PsCam049653_32277_1770	PsCam002696_2144_547	PsCam002709_2154_139	PsCam021428_12041_1417	PsCam035302_20494_667	PsCam035490_20672_3414	PsCam037089_22196_562	PsCam048442_31174_1190	PsCam051587_34066_1197	PsCam059223_39448_52	PsCam005069_3845_497	PsCam011074_7506_4436	PsCam021730_12216_69	PsCam036897_22011_277	PsCam036972_22083_1521	PsCam044666_28479_274	PsCam045375_29057_1879	PsCam045586_29239_350	PsCam059494_39665_1182	PsCam060127_40114_1238	PsCam041037_25632_578	PsCam036960_22072_1242	PsCam048862_31515_829	PsCam039108_24086_529	PsCam039517_24437_1021	PsCam050510_33088_204	PsCam033962_19457_2338	PsCam040522_25253_118	PsCam037143_22247_1191	PsCam050777_33339_1138	PsCam001976_1608_1254	PsCam000654_571_2610	PsCam002025_1648_284	PsCam033689_19253_680	PsCam050040_32648_2744	PsCam050472_33051_686	PsCam059103_39362_344	PsCam000291_255_471	PsCam038151_23200_601	PsCam051021_33563_943	PsCam003174_2476_387	PsCam004678_3520_2041	PsCam048298_31040_1383	PsCam038526_23551_966	PsCam039534_24451_843	PsCam045652_29289_1466	PsCam046186_29695_225	PsCam048099_30850_585	PsCam001857_1521_1192	PsCam034735_20101_113	PsCam042694_26743_569	PsCam004966_3760_49	PsCam011232_7631_787	PsCam011528_7859_2383	PsCam020926_11689_662	PsCam038449_23483_1136	PsCam039598_24508_878	PsCam042534_26589_893	PsCam044100_28026_1775	PsCam045706_29335_2296	PsCam048053_30809_565	PsCam049655_32279_421	PsCam050922_33474_3207	PsCam051922_34348_833	PsCam057641_38215_1645	PsCam059683_39803_164	PsCam024154_13735_398	PsCam039197_24165_148	PsCam001767_1452_158	PsCam025097_14318_730	PsCam040440_25185_214	PsCam000208_183_976	PsCam003509_2710_587	PsCam037497_22578_2193	PsCam046011_29569_542	PsCam006731_5003_1194	PsCam036279_21427_788	PsCam045182_28896_1457	PsCam000726_633_369	PsCam004211_3182_319	PsCam004866_3675_2630	PsCam021640_12172_229	PsCam026848_15588_244	PsCam042192_26290_2404	PsCam045135_28855_2122	PsCam049972_32582_1431	PsCam011507_7844_361	PsCam014749_9907_91	PsCam045108_28829_3675	PsCam045285_28979_385	PsCam048414_31148_2093	PsCam007088_5270_620	PsCam038342_23380_122	PsCam049863_32478_1810	PsCam014870_9945_505	PsCam036771_21896_217	PsCam055143_36325_165	PsCam010816_7290_340	PsCam044857_28604_1585	PsCam048861_31514_323	PsCam030800_18170_1385	PsCam044260_28163_72	PsCam004230_3196_119	PsCam023662_13415_528	PsCam033397_19081_583	PsCam038950_23942_1107	PsCam040103_24909_298	PsCam043228_27252_822	PsCam051072_33613_920	PsCam051964_34379_338	PsCam055558_36594_453	PsCam055916_36824_489	PsCam014008_9539_1844	PsCam007272_5375_48	PsCam011391_7761_832	PsCam011707_7992_876	PsCam035992_21144_405	PsCam037567_22645_1889	PsCam039388_24331_300	PsCam049483_32115_637	PsCam051552_34033_152	PsCam033359_19062_842	PsCam035963_21115_544	PsCam050000_32609_636	PsCam003072_2406_521	PsCam040878_25512_297	PsCam048221_30966_678	PsCam056003_36893_1656	PsCam042372_26441_1929	PsCam002787_2211_274	PsCam011961_8157_821	PsCam036452_21592_1196	PsCam037130_22234_208	PsCam049541_32170_1545	PsCam000385_337_1349	PsCam042622_26673_1500	PsCam045973_29539_1701	PsCam050207_32802_828	PsCam050527_33105_2085	PsCam007001_5209_617	PsCam010719_7209_654	PsCam035257_20452_2156	PsCam056312_37151_1192	PsCam008493_5974_226	PsCam010483_7048_264	PsCam021382_12014_766	PsCam040269_25052_532	PsCam040457_25199_524	PsCam049681_32304_675	PsCam034304_19710_1760	PsCam026261_15148_370	PsCam035376_20564_2643	PsCam042598_26651_2108	PsCam049058_31702_249	PsCam049273_31912_2336	PsCam001569_1299_888	PsCam013209_8956_107	PsCam023366_13206_4048	PsCam036129_21278_271	PsCam045128_28848_467	PsCam001073_915_161	PsCam039343_24292_405	PsCam050762_33325_538	PsCam009945_6673_196	PsCam036737_21864_463	PsCam039501_24426_284	PsCam044117_28041_2402	PsCam049266_31905_48	PsCam049556_32183_961	PsCam038149_23198_635	PsCam027076_15778_2519	PsCam048849_31502_4028	PsCam010981_7432_993	PsCam011260_7653_2053	PsCam012875_8680_2111	PsCam026108_15041_292	PsCam033301_19027_1399	PsCam034827_20187_752	PsCam035731_20905_3184	PsCam036933_22045_1843	PsCam043546_27545_1092	PsCam035957_21110_2753	PsCam000324_286_2146	PsCam006799_5063_5492	PsCam014199_9685_97	PsCam022354_12569_371	PsCam036922_22034_774	PsCam039041_24025_293	PsCam050056_32664_1379	PsCam051969_34383_2520	PsCam059293_39492_995	PsCam023602_13376_2532	PsCam037634_22709_829	PsCam037866_22926_1300	PsCam052505_34799_553	PsCam043696_27684_296	PsCam009474_6312_82	PsCam035799_20963_241	PsCam036275_21423_1210	PsCam025547_14642_336	PsCam034132_19608_806	PsCam045272_28968_1978	PsCam000237_205_1332	PsCam017088_10624_661	PsCam020176_11483_113	PsCam035265_20460_3189	PsCam036722_21849_2170	PsCam036769_21894_1002	PsCam037159_22263_599	PsCam051125_33661_400	PsCam010750_7232_1984	PsCam029225_17411_247	PsCam042176_26277_1871	PsCam012808_8630_2955	PsCam058013_38532_840	PsCam044816_28570_187	PsCam057523_38109_2765	PsCam017208_10683_1021	PsCam049194_31836_2217	PsCam051615_34090_380	PsCam013802_9387_176	PsCam045397_29074_309	PsCam045478_29144_1809	PsCam055925_36832_649	PsCam005085_3858_818	PsCam005676_4278_1787	PsCam022556_12671_530	PsCam036442_21582_3109	PsCam038421_23456_570	PsCam042727_26774_3833	PsCam042845_26886_2921	PsCam043530_27530_1763	PsCam058108_38613_778	PsCam035938_21092_1371	PsCam023145_13034_1940	PsCam036574_21708_828	PsCam043990_27932_3135	PsCam044040_27975_1489	PsCam049511_32141_1476	PsCam011081_7512_740	PsCam043382_27395_1531	PsCam001127_954_2946	PsCam037490_22571_1165	PsCam037571_22649_1570	PsCam038845_23845_322	PsCam046304_29783_1771	PsCam050179_32777_672	PsCam059297_39496_1235	PsCam059804_39885_513	PsCam000397_349_1724	PsCam000348_308_3114	PsCam048312_31053_588	PsCam048464_31195_1741	PsCam038532_23557_1515	PsCam038543_23567_1394	PsCam057706_38271_3016	PsCam000139_122_318	PsCam000091_77_2327	PsCam058652_39029_569	PsCam001142_964_2012	PsCam040206_24994_399	PsCam042739_26785_1257	PsCam055833_36758_1651	PsCam034066_19549_220	PsCam000330_291_437	PsCam000695_607_1282	PsCam027028_15736_837	PsCam038750_23760_2092	PsCam057746_38300_304	PsCam037121_22227_2908	PsCam051158_33687_147	PsCam035948_21102_787	PsCam043200_27226_2523	PsCam058398_38848_326	PsCam000117_102_1309	PsCam000477_417_2355	PsCam001396_1165_616	PsCam027159_15845_815	PsCam029929_17809_384	PsCam039020_24006_255	PsCam048645_31342_917	PsCam050006_32615_1196	PsCam056512_37321_420	PsCam034373_19769_1443	PsCam042581_26634_2872	PsCam049855_32470_2087	PsCam026824_15566_1382	PsCam045337_29024_546	PsCam000731_637_906	PsCam034896_20241_76	PsCam038511_23536_471	PsCam010522_7072_254	PsCam010856_7325_1191	PsCam013710_9323_430	PsCam015039_10007_70	PsCam026845_15586_1228	PsCam027038_15745_984	PsCam001342_1122_366	PsCam035947_21101_2364	PsCam036911_22024_2339	PsCam021147_11860_302	PsCam042596_26649_2976	PsCam044207_28116_242	PsCam051608_34083_642	PsCam026872_15606_317	PsCam043089_27118_711	PsCam049954_32565_150	PsCam058664_39037_1697	PsCam012858_8663_4647	PsCam026964_15679_912	PsCam049893_32506_160	PsCam051092_33629_306	PsCam035344_20534_1031	PsCam047585_30553_228	PsCam006773_5043_1689	PsCam017265_10713_849	PsCam024358_13850_180	PsCam036533_21669_3666	PsCam038300_23339_2585	PsCam050061_32669_491	PsCam051017_33560_180	PsCam001378_1150_527	PsCam034722_20088_1607	PsCam004463_3353_1674	PsCam034120_19597_1475	PsCam051908_34336_1541	PsCam001356_1132_795	PsCam011018_7461_1357	PsCam050783_33345_57	PsCam026106_15039_432	PsCam038347_23385_98	PsCam033836_19368_819	PsCam042603_26655_1626	PsCam042726_26773_418	PsCam049958_32569_2898	PsCam037589_22665_225	PsCam003761_2881_469	PsCam048938_31590_3952	PsCam006060_4526_336	PsCam000998_850_1103	PsCam038337_23375_904	PsCam038061_23113_74	PsCam017007_10575_1075	PsCam021077_11809_530	PsCam023122_13014_1923	PsCam025903_14893_207	PsCam028812_17082_67	PsCam034439_19830_2637	PsCam035034_20326_2180	PsCam046786_30090_425	PsCam000293_257_2189	PsCam049186_31828_3678	PsCam050317_32907_797	PsCam038030_23082_1013	PsCam005013_3802_222	PsCam033679_19249_558	PsCam057790_38337_973	PsCam038053_23105_355	PsCam043991_27933_1946	PsCam043557_27556_754	PsCam044356_28245_1153	PsCam001752_1441_1142	PsCam002349_1887_104	PsCam002615_2081_276	PsCam014592_9851_995	PsCam022290_12534_634	PsCam023950_13604_1623	PsCam037740_22809_815	PsCam040753_25421_517	PsCam041705_26046_90	PsCam056098_36972_229	PsCam058121_38624_1658	PsCam045850_29444_1601	PsCam046054_29601_740	PsCam004757_3583_1310	PsCam004763_3588_1282	PsCam033965_19460_1643	PsCam037609_22684_399	PsCam041025_25625_517	PsCam043100_27129_931	PsCam045499_29164_407	PsCam049885_32499_1260	PsCam051817_34262_947	PsCam055487_36549_2956	PsCam023492_13299_482	PsCam036799_21921_219	PsCam037501_22582_1987	PsCam049468_32101_190	PsCam036081_21231_276	PsCam036164_21312_1455	PsCam044940_28682_4488	PsCam048341_31079_547	PsCam000961_819_1296	PsCam020804_11591_606	PsCam044969_28709_2286	PsCam000383_335_609	PsCam044321_28217_496	PsCam000020_16_1134	PsCam023251_13115_91	PsCam037791_22858_836	PsCam038112_23161_625	PsCam002697_2145_509	PsCam006636_4923_910	PsCam043507_27510_800	PsCam048770_31425_2447	PsCam059156_39398_3322	PsCam045461_29128_1905	PsCam048793_31447_1059	PsCam037052_22161_304	PsCam002216_1789_673	PsCam038967_23957_367	PsCam050476_33055_480	PsCam052279_34631_176	PsCam054088_35753_474	PsCam060065_40061_1306	PsCam000864_738_600	PsCam038296_23335_724	PsCam055909_36819_1737	PsCam059411_39598_1000	PsCam050862_33420_400	PsCam023165_13049_719	PsCam027147_15837_209	PsCam030775_18150_1910	PsCam049512_32142_176	PsCam059492_39664_1887	PsCam020760_11562_1629	PsCam025495_14604_152	PsCam036549_21684_4698	PsCam057850_38392_1053	PsCam059358_39552_3696	PsCam010489_7053_100	PsCam040350_25114_447	PsCam050866_33424_728	PsCam007111_5285_1043	PsCam012903_8706_1920	PsCam045098_28821_3331	PsCam057699_38264_460	PsCam005236_3966_469	PsCam017254_10707_240	PsCam018055_10997_617	PsCam025597_14683_1079	PsCam037743_22812_1289	PsCam038693_23705_893	PsCam043124_27153_707	PsCam051862_34298_984	PsCam051918_34345_1002	PsCam059345_39539_779	PsCam014388_9773_941	PsCam021000_11751_286	PsCam037261_22358_1084	PsCam038926_23921_1835	PsCam045519_29181_2324	PsCam048443_31175_118	PsCam053763_35565_887	PsCam009639_6435_1681	PsCam020876_11647_910	PsCam036913_22026_223	PsCam042505_26561_1575	PsCam047295_30383_908	PsCam037037_22147_1461	PsCam050346_32934_1610	PsCam052025_34432_245	PsCam057281_37909_2940	PsCam001258_1059_149	PsCam029237_17420_954	PsCam033739_19282_264	PsCam035628_20803_3716	PsCam036322_21468_1240	PsCam042204_26300_794	PsCam043613_27609_448	PsCam018771_11234_346	PsCam040510_25243_396	PsCam045099_28822_422	PsCam050956_33505_1963	PsCam051162_33691_1255	PsCam005115_3879_1411	PsCam005290_4012_1343	PsCam033925_19422_1884	PsCam037689_22761_1042	PsCam038727_23737_1995	PsCam048327_31067_1108	PsCam050306_32897_269	PsCam049591_32218_3368	PsCam013297_9020_224	PsCam028889_17144_195	PsCam035766_20935_1194	PsCam037407_22491_1812	PsCam038520_23545_919	PsCam040397_25151_363	PsCam046066_29609_1120	PsCam046100_29634_853	PsCam049652_32276_1798	PsCam056183_37047_441	PsCam058605_38998_391	PsCam048387_31121_681	PsCam057910_38441_1768	PsCam017104_10633_449	PsCam046035_29589_1494	PsCam056075_36954_331	PsCam006604_4897_1942	PsCam007216_5347_1764	PsCam022122_12442_533	PsCam040161_24957_163	PsCam046144_29664_66	PsCam049955_32566_351	PsCam038326_23364_667	PsCam013093_8864_2761	PsCam036065_21215_551	PsCam038884_23881_306	PsCam057805_38351_1563	PsCam040423_25171_847	PsCam003640_2799_601	PsCam040004_24824_235	PsCam048076_30831_3107	PsCam048848_31501_406	PsCam037146_22250_1512	PsCam038441_23475_1404	PsCam044896_28639_3262	PsCam049900_32513_1115	PsCam048871_31524_450	PsCam004871_3678_1782	PsCam036304_21450_1075	PsCam036908_22021_2019	PsCam033912_19411_3328	PsCam036254_21402_2137	PsCam037326_22418_2284	PsCam059445_39626_961	PsCam035539_20718_2645	PsCam060016_40033_142	PsCam006639_4926_49	PsCam009661_6456_724	PsCam014099_9612_3481	PsCam036122_21271_301	PsCam051071_33612_106	PsCam051820_34265_127	PsCam006823_5081_442	PsCam048810_31463_2238	PsCam010742_7225_502	PsCam042457_26517_176	PsCam059218_39445_358	PsCam005728_4308_538	PsCam043979_27922_2837	PsCam051102_33638_1190	PsCam006885_5126_3159	PsCam008368_5928_355	PsCam018415_11127_149	PsCam038403_23439_1505	PsCam048915_31567_905	PsCam049784_32402_304	PsCam037513_22593_2935	PsCam023694_13436_237	PsCam036406_21547_1591	PsCam048873_31526_764	PsCam000675_587_1214	PsCam036551_21686_2976	PsCam038604_23622_1484	PsCam040713_25392_208	PsCam042375_26443_3427	PsCam056094_36970_1559	PsCam004708_3544_675	PsCam037218_22318_568	PsCam011465_7811_255	PsCam038990_23978_1991	PsCam039043_24026_1830	PsCam054846_36135_1364	PsCam000136_119_1230	PsCam001188_1003_335	PsCam005088_3860_144	PsCam024163_13743_2207	PsCam034609_19986_173	PsCam035313_20503_2100	PsCam042753_26797_733	PsCam044186_28097_154	PsCam052174_34549_194	PsCam055151_36328_103	PsCam005089_3861_354	PsCam014033_9560_756	PsCam027966_16483_336	PsCam038812_23816_1076	PsCam042234_26325_1874	PsCam048816_31469_1930	PsCam000785_678_3101	PsCam001128_955_1668	PsCam005331_4045_255	PsCam036208_21356_1504	PsCam036743_21870_105	PsCam037561_22639_59	PsCam039763_24639_183	PsCam045192_28905_2692	PsCam009500_6328_297	PsCam017022_10582_1846	PsCam036614_21747_659	PsCam038278_23318_491	PsCam014067_9588_1387	PsCam018945_11287_372	PsCam037212_22313_1746	PsCam043184_27210_2669	PsCam048251_30994_942	PsCam050788_33350_1309	PsCam051093_33630_537	PsCam053375_35345_757	PsCam005576_4212_281	PsCam036774_21899_3352	PsCam043250_27274_158	PsCam046227_29725_138	PsCam059074_39342_49	PsCam059332_39526_701	PsCam037337_22429_257	PsCam038777_23784_1216	PsCam039738_24620_763	PsCam043873_27840_89	PsCam045851_29445_2031	PsCam002546_2034_713	PsCam033726_19272_674	PsCam035599_20774_3725	PsCam044314_28211_1843	PsCam049630_32254_51	PsCam057555_38139_296	PsCam048522_31242_223	PsCam037568_22646_1110	PsCam021134_11848_1517	PsCam029289_17462_2215	PsCam033647_19220_620	PsCam034736_20102_712	PsCam036482_21622_2058	PsCam037876_22934_521	PsCam039696_24591_275	PsCam042956_26993_1512	PsCam049092_31736_169	PsCam049540_32169_672	PsCam050526_33104_618	PsCam000956_814_758	PsCam001381_1152_437	PsCam030804_18173_835	PsCam008489_5972_279	PsCam021105_11827_4327	PsCam050049_32657_1124	PsCam001044_890_481	PsCam005367_4070_2246	PsCam024125_13714_185	PsCam045019_28751_747	PsCam038307_23346_815	PsCam000489_428_2204	PsCam001086_922_203	PsCam025144_14345_324	PsCam026998_15710_1342	PsCam029594_17647_172	PsCam034984_20301_159	PsCam035975_21127_1931	PsCam036255_21403_1493	PsCam037656_22730_322	PsCam039175_24145_233	PsCam043440_27447_1173	PsCam045344_29029_1505	PsCam048782_31436_2062	PsCam049096_31740_1186	PsCam049249_31888_1308	PsCam051362_33868_153	PsCam056470_37284_1148	PsCam000495_433_305	PsCam000767_664_1664	PsCam001197_1010_2908	PsCam002020_1643_289	PsCam002192_1769_364	PsCam004689_3528_175	PsCam004775_3599_1584	PsCam007419_5459_22	PsCam009642_6438_972	PsCam010340_6955_324	PsCam010459_7033_323	PsCam010793_7271_1342	PsCam025296_14452_474	PsCam026244_15137_412	PsCam030931_18264_1176	PsCam034326_19728_1486	PsCam035405_20593_3201	PsCam035649_20824_370	PsCam035675_20849_751	PsCam035901_21058_3468	PsCam036492_21632_706	PsCam036679_21808_139	PsCam038405_23441_1653	PsCam044068_27999_3374	PsCam044252_28155_131	PsCam044567_28411_606	PsCam044993_28730_3210	PsCam045668_29304_81	PsCam045928_29504_3861	PsCam046089_29625_1134	PsCam048133_30880_178	PsCam048863_31516_123	PsCam049283_31921_175	PsCam050072_32678_4027	PsCam050157_32757_649	PsCam050599_33172_152	PsCam050979_33526_1459	PsCam051479_33966_1271	PsCam056479_37292_1297	PsCam056584_37374_608	PsCam057969_38495_430	PsCam004606_3455_386	PsCam030812_18179_2286	PsCam037211_22312_771	PsCam038409_23445_142	PsCam043956_27905_1658	PsCam040237_25024_388	PsCam045655_29292_1710	PsCam045975_29541_133	PsCam045959_29530_2424	PsCam027437_16074_237	PsCam002207_1782_264	PsCam003600_2770_552	PsCam025548_14643_2834	PsCam026054_14999_2864	PsCam029227_17412_2455	PsCam029388_17534_252	PsCam036906_22019_1424	PsCam037191_22293_279	PsCam044897_28640_2303	PsCam045867_29458_1290	PsCam054935_36196_599	PsCam009635_6432_1118	PsCam023243_13109_2612	PsCam034281_19689_754	PsCam037174_22278_179	PsCam042635_26686_2363	PsCam049282_31920_960	PsCam051605_34080_961	PsCam052207_34575_92	PsCam045437_29109_1703	PsCam001758_1446_317	PsCam009551_6367_104	PsCam036872_21989_1322	PsCam057519_38105_167	PsCam048335_31073_175	PsCam057831_38375_1086	PsCam057781_38328_1833	PsCam000712_620_237	PsCam006855_5103_1380	PsCam009876_6628_579	PsCam037913_22970_1733	PsCam049759_32380_478	PsCam051184_33711_680	PsCam053098_35181_1036	PsCam000218_189_962	PsCam031202_18368_1057	PsCam036961_22073_418	PsCam046561_29960_1410	PsCam051719_34182_1527	PsCam051766_34221_688	PsCam007124_5296_5084	PsCam044807_28563_685	PsCam041670_26027_554	PsCam043430_27439_1668	PsCam010902_7362_452	PsCam014173_9667_352	PsCam021315_11967_231	PsCam042892_26931_689	PsCam044643_28460_1282	PsCam051453_33946_642	PsCam058754_39101_340	PsCam042282_26366_1562	PsCam002272_1825_175	PsCam010470_7041_259	PsCam027250_15918_2181	PsCam033355_19059_3022	PsCam036205_21353_2681	PsCam041012_25616_571	PsCam045068_28796_2782	PsCam049192_31834_1993	PsCam040242_25029_463	PsCam030920_18260_1757	PsCam044831_28584_3992	PsCam002951_2324_391	PsCam039190_24158_385	PsCam045772_29385_1609	PsCam007027_5224_530	PsCam007146_5309_642	PsCam023978_13622_289	PsCam035255_20450_395	PsCam036193_21341_1293	PsCam039191_24159_76	PsCam057272_37902_130	PsCam037192_22294_79	PsCam014564_9838_294	PsCam000885_755_178	PsCam002768_2194_134	PsCam036053_21204_2520	PsCam039007_23994_241	PsCam043745_27728_1054	PsCam034534_19918_387	PsCam020842_11622_3409	PsCam023855_13543_1158	PsCam036554_21688_1217	PsCam009752_6535_290	PsCam036169_21317_1096	PsCam036283_21431_1203	PsCam048304_31046_329	PsCam049877_32491_1768	PsCam045531_29192_326	PsCam045955_29527_1030	PsCam050249_32842_252	PsCam050101_32706_1498	PsCam014104_9617_1515	PsCam023067_12969_1603	PsCam034008_19498_1117	PsCam040677_25365_293	PsCam050158_32758_1059	PsCam002056_1674_210	PsCam005611_4237_565	PsCam037549_22628_1642	PsCam043592_27589_1347	PsCam050609_33182_189	PsCam059322_39517_2058	PsCam037397_22483_1513	PsCam009606_6408_1599	PsCam020943_11704_1535	PsCam044299_28197_1063	PsCam049615_32240_1870	PsCam059608_39748_305	PsCam059959_39988_534	PsCam058405_38855_315	PsCam013006_8794_3562	PsCam016835_10461_198	PsCam034718_20086_2882	PsCam044902_28645_1029	PsCam048119_30866_192	PsCam049775_32395_3080	PsCam050525_33103_781	PsCam042883_26922_971	PsCam000451_394_137	PsCam000480_420_2401	PsCam002166_1749_561	PsCam036183_21331_3038	PsCam051555_34036_850	PsCam054536_35980_176	PsCam056409_37234_266	PsCam060200_40175_252	PsCam017279_10724_729	PsCam023135_13025_1442	PsCam037611_22686_925	PsCam009828_6593_544	PsCam026450_15285_344	PsCam028228_16671_149	PsCam033625_19202_3707	PsCam037664_22736_1258	PsCam038236_23279_1507	PsCam039888_24736_81	PsCam043443_27450_1691	PsCam044510_28367_172	PsCam048995_31641_4404	PsCam052108_34500_1197	PsCam050011_32619_437	PsCam010130_6810_568	PsCam011845_8081_577	PsCam045027_28758_835	PsCam000282_247_924	PsCam009604_6406_745	PsCam013872_9436_77	PsCam035413_20600_306	PsCam037096_22203_422	PsCam038519_23544_1144	PsCam048639_31336_1122	PsCam048737_31398_566	PsCam049337_31974_2926	PsCam035301_20493_729	PsCam048855_31508_1042	PsCam045063_28792_314	PsCam009559_6374_873	PsCam035296_20489_1118	PsCam042367_26437_197	PsCam044428_28305_244	PsCam037477_22558_1074	PsCam010962_7416_109	PsCam035661_20835_391	PsCam036195_21343_1581	PsCam056254_37105_2039	PsCam035946_21100_283	PsCam002208_1783_3496	PsCam030784_18156_1628	PsCam039369_24314_403	PsCam042597_26650_2713	PsCam055967_36863_1989	PsCam002071_1685_991	PsCam026040_14987_184	PsCam042409_26473_1566	PsCam045193_28906_1602	PsCam050176_32774_522	PsCam034473_19860_409	PsCam007010_5215_1043	PsCam038401_23437_590	PsCam052292_34641_443	PsCam058638_39020_1066	PsCam000243_210_2741	PsCam045797_29403_1120	PsCam038623_23641_793	PsCam012275_8350_476	PsCam040230_25017_649	PsCam050899_33454_1703	PsCam036371_21513_2186	PsCam036394_21535_2233	PsCam039760_24636_304	PsCam043008_27042_2001	PsCam043942_27894_1163	PsCam042761_26805_248	PsCam011412_7772_572	PsCam054029_35722_104	PsCam037237_22335_2206	PsCam049079_31723_397	PsCam049215_31856_1340	PsCam024894_14174_716	PsCam043041_27072_2204	PsCam048259_31002_725	PsCam042328_26402_5078	PsCam008198_5863_352	PsCam049485_32117_2297	PsCam049680_32303_1661	PsCam035866_21025_32	PsCam035653_20827_1413	PsCam038562_23584_730	PsCam042955_26992_428	PsCam040015_24833_428	PsCam051653_34123_952	PsCam060172_40152_214	PsCam033275_19014_467	PsCam040322_25096_259	PsCam001466_1222_1284	PsCam002031_1653_182	PsCam029061_17290_173	PsCam033406_19085_1612	PsCam036272_21420_2659	PsCam050456_33036_740	PsCam059941_39974_145	PsCam029301_17469_1007	PsCam037128_22232_2389	PsCam016398_10322_1797	PsCam001654_1368_704	PsCam009657_6452_540	PsCam040286_25067_155	PsCam049054_31698_1541	PsCam056456_37272_835	PsCam005732_4312_322	PsCam048900_31553_2831	PsCam002362_1897_594	PsCam037975_23027_1126	PsCam011586_7902_736	PsCam024777_14079_554	PsCam028739_17026_285	PsCam030880_18233_915	PsCam035737_20910_1336	PsCam038275_23315_293	PsCam044602_28433_298	PsCam050441_33021_324	PsCam052456_34761_98	PsCam058742_39093_266	PsCam004907_3713_864	PsCam014400_9780_484	PsCam018282_11080_143	PsCam035252_20447_8025	PsCam039119_24096_3039	PsCam057040_37716_167	PsCam009521_6347_2877	PsCam017383_10770_99	PsCam037026_22136_167	PsCam043423_27432_2853	PsCam054715_36035_1232	PsCam058362_38819_679	PsCam008392_5934_81	PsCam030837_18197_801	PsCam057950_38476_443	PsCam059319_39514_1635	PsCam036981_22092_495	PsCam060160_40142_1036	PsCam024173_13751_1467	PsCam056542_37343_254	PsCam021538_12109_90	PsCam036907_22020_2121	PsCam037390_22476_763	PsCam043387_27400_400	PsCam034401_19794_1600	PsCam049105_31749_508	PsCam058072_38583_144	PsCam000600_521_192	PsCam002436_1953_262	PsCam003467_2682_422	PsCam010582_7112_351	PsCam013957_9500_1427	PsCam029212_17401_1328	PsCam036291_21439_1874	PsCam038994_23982_1421	PsCam048217_30962_1449	PsCam058827_39157_961	PsCam026741_15493_1429	PsCam025570_14660_777	PsCam038039_23091_677	PsCam042609_26661_1882	PsCam042918_26956_2114	PsCam019299_11349_352	PsCam037227_22325_1963	PsCam046619_29991_128	PsCam044244_28148_2327	PsCam010992_7442_1857	PsCam000106_92_3713	PsCam043027_27061_93	PsCam045165_28882_1565	PsCam051472_33960_1179	PsCam058763_39109_322	PsCam001523_1265_2427	PsCam005527_4176_571	PsCam043864_27832_1086	PsCam049626_32250_2618	PsCam052310_34657_728	PsCam056016_36903_1591	PsCam038042_23094_246	PsCam050038_32646_475	PsCam055375_36479_1184	PsCam042450_26511_4050	PsCam042990_27025_907	PsCam049720_32342_1716	PsCam025688_14754_408	PsCam039002_23989_320	PsCam045677_29312_329	PsCam021218_11905_793	PsCam039316_24268_1520	PsCam037270_22366_275	PsCam046452_29887_1263	PsCam050485_33063_44	PsCam000662_577_1019	PsCam035699_20873_2108	PsCam044804_28561_3381	PsCam050454_33034_2902	PsCam000228_198_1085	PsCam033725_19271_2795	PsCam048095_30847_857	PsCam002154_1739_699	PsCam015423_10123_680	PsCam048178_30923_1956	PsCam009634_6431_1700	PsCam017544_10829_660	PsCam055980_36875_2802	PsCam011048_7486_323	PsCam025541_14637_215	PsCam034342_19740_427	PsCam048745_31402_224	PsCam051704_34167_836	PsCam004414_3317_343	PsCam048347_31085_1660	PsCam039699_24594_865	PsCam014006_9537_505	PsCam037355_22445_3806	PsCam045032_28763_1600	PsCam053659_35499_1174	PsCam000992_845_1395	PsCam038376_23413_757	PsCam045667_29303_1927	PsCam035807_20970_1510	PsCam007280_5381_601	PsCam045907_29489_1702	PsCam006025_4505_569	PsCam011107_7531_779	PsCam036274_21422_1454	PsCam046313_29791_563	PsCam055977_36872_1874	PsCam059612_39752_168	PsCam005373_4076_337	PsCam011057_7494_988	PsCam025513_14616_687	PsCam044247_28151_1350	PsCam050654_33225_236	PsCam005057_3836_1761	PsCam005438_4118_420	PsCam033383_19075_1733	PsCam035680_20854_300	PsCam035836_20997_1816	PsCam036485_21625_2612	PsCam037883_22941_1567	PsCam043345_27360_370	PsCam046114_29642_2019	PsCam046302_29782_1748	PsCam060143_40126_602	PsCam006630_4918_1910	PsCam010889_7353_756	PsCam033986_19479_102	PsCam030702_18121_172	PsCam030723_18124_1544	PsCam037173_22277_988	PsCam018416_11128_402	PsCam000901_767_1487	PsCam021362_11998_155	PsCam042146_26252_539	PsCam042869_26908_820	PsCam043640_27632_251	PsCam044074_28005_2770	PsCam045684_29319_1270	PsCam048757_31412_194	PsCam056231_37088_1647	PsCam057385_37996_179	PsCam000716_624_284	PsCam008309_5906_76	PsCam012989_8780_2006	PsCam037091_22198_343	PsCam042808_26850_709	PsCam043503_27507_1032	PsCam049842_32457_279	PsCam050316_32906_732	PsCam037636_22711_663	PsCam038412_23448_543	PsCam044920_28662_280	PsCam058989_39284_58	PsCam060162_40144_739	PsCam004402_3309_217	PsCam049003_31649_1263	PsCam038796_23800_131	PsCam043070_27100_585	PsCam044054_27986_751	PsCam057202_37844_504	PsCam045617_29263_1896	PsCam050608_33181_1104	PsCam056816_37544_122	PsCam001832_1499_6035	PsCam046293_29776_939	PsCam000185_161_2054	PsCam008271_5883_475	PsCam012936_8736_390	PsCam042794_26837_1206	PsCam042982_27017_2085	PsCam053795_35577_1738	PsCam057515_38101_953	PsCam024374_13859_1486	PsCam046290_29773_614	PsCam057629_38203_4937	PsCam044786_28552_260	PsCam000492_431_2341	PsCam037272_22368_1943	PsCam044818_28571_8974	PsCam040351_25115_296	PsCam029646_17674_83	PsCam042776_26820_982	PsCam050524_33102_608	PsCam058350_38809_1029	PsCam037276_22372_353	PsCam038840_23840_459	PsCam046958_30185_828	PsCam051873_34307_157	PsCam035606_20781_1782	PsCam044388_28270_136	PsCam048472_31202_720	PsCam051396_33897_617	PsCam045433_29105_1505	PsCam055076_36285_364	PsCam001133_958_1429	PsCam006250_4664_456	PsCam019327_11351_311	PsCam021353_11993_1354	PsCam033774_19313_1128	PsCam034732_20098_584	PsCam036459_21599_1037	PsCam049881_32495_275	PsCam006884_5125_2126	PsCam034715_20083_216	PsCam044540_28393_142	PsCam050191_32787_3336	PsCam020330_11508_149	PsCam042995_27030_2899	PsCam050616_33188_1087	PsCam037375_22461_2049	PsCam059938_39972_298	PsCam036598_21731_1523	PsCam011195_7600_1151	PsCam024772_14074_1288	PsCam034320_19723_1542	PsCam010208_6864_209	PsCam038790_23794_995	PsCam049410_32046_945	PsCam036281_21429_380	PsCam050940_33491_235	PsCam052288_34637_117	PsCam026959_15674_2135	PsCam051211_33735_254	PsCam027945_16463_286	PsCam059404_39593_413	PsCam039204_24172_362	PsCam035904_21061_2174	PsCam036930_22042_1438	PsCam039089_24068_1339	PsCam040032_24847_662	PsCam048288_31030_2161	PsCam049039_31684_1646	PsCam050295_32886_3194	PsCam007005_5212_2066	PsCam002059_1677_164	PsCam004017_3059_341	PsCam004738_3568_1975	PsCam026608_15403_2080	PsCam038521_23546_684	PsCam045284_28978_1953	PsCam050677_33246_879	PsCam034283_19691_2919	PsCam037366_22454_1257	PsCam049498_32129_1767	PsCam001195_1009_1938	PsCam014028_9555_1358	PsCam043122_27151_851	PsCam044134_28054_2411	PsCam012893_8697_1745	PsCam023126_13018_2493	PsCam035260_20455_1454	PsCam038537_23561_391	PsCam043108_27137_1294	PsCam044151_28067_1113	PsCam046022_29579_1265	PsCam000164_142_3440	PsCam017264_10712_1971	PsCam019244_11339_337	PsCam023616_13386_557	PsCam042950_26987_419	PsCam051099_33635_2105	PsCam053713_35534_1795	PsCam059572_39722_2678	PsCam006050_4521_2741	PsCam033954_19449_2182	PsCam044353_28243_1400	PsCam009622_6420_354	PsCam045017_28749_2824	PsCam001786_1467_97	PsCam005359_4065_443	PsCam038164_23213_1696	PsCam012879_8684_106	PsCam045566_29222_302	PsCam051506_33991_103	PsCam050448_33028_639	PsCam039957_24792_222	PsCam009671_6463_121	PsCam000808_696_505	PsCam050375_32962_935	PsCam017942_10962_1228	PsCam042381_26449_528	PsCam054756_36069_3703	PsCam001152_972_1401	PsCam056107_36980_475	PsCam044361_28249_995	PsCam028143_16607_378	PsCam036792_21915_996	PsCam042811_26853_1299	PsCam043893_27857_327	PsCam049144_31787_2361	PsCam053703_35527_1072	PsCam006989_5199_923	PsCam049424_32060_2822	PsCam052138_34522_838	PsCam012863_8668_198	PsCam027224_15897_1308	PsCam021927_12333_390	PsCam035445_20628_5504	PsCam037099_22206_1633	PsCam054848_36137_398	PsCam025665_14735_193	PsCam042543_26598_1907	PsCam003025_2374_413	PsCam010401_6993_229	PsCam037900_22957_209	PsCam000265_232_2095	PsCam033985_19478_952	PsCam037948_23002_161	PsCam048818_31471_470	PsCam050004_32613_1067	PsCam029282_17459_1637	PsCam048826_31479_594	PsCam049466_32099_294	PsCam050414_32996_265	PsCam009619_6418_351	PsCam042607_26659_652	PsCam044377_28259_862	PsCam006684_4964_1427	PsCam051066_33607_529	PsCam055950_36849_2963	PsCam000060_51_1611	PsCam020942_11703_955	PsCam039440_24377_509	PsCam049755_32376_1320	PsCam009535_6358_942	PsCam024837_14128_2128	PsCam038387_23424_124	PsCam044073_28004_2765	PsCam059303_39500_851	PsCam042621_26672_4189	PsCam011817_8067_586	PsCam026821_15563_338	PsCam035519_20698_1577	PsCam054732_36046_2566	PsCam021304_11959_3277	PsCam021534_12105_570	PsCam022751_12792_136	PsCam036120_21269_427	PsCam007544_5521_532	PsCam023839_13532_390	PsCam046201_29707_808	PsCam046900_30151_780	PsCam048220_30965_1267	PsCam048587_31296_319	PsCam051693_34158_98	PsCam002940_2316_222	PsCam024853_14141_1846	PsCam029258_17439_695	PsCam037411_22495_2092	PsCam050490_33068_1435	PsCam051319_33828_944	PsCam057875_38413_355	PsCam036173_21321_549	PsCam000691_603_456	PsCam026950_15665_331	PsCam048806_31459_2804	PsCam048997_31643_4638	PsCam053658_35498_1749	PsCam006832_5088_1223	PsCam022955_12904_50	PsCam052863_35030_79	PsCam059113_39368_151	PsCam051813_34260_1018	PsCam000881_752_426	PsCam023768_13486_112	PsCam034834_20194_607	PsCam037775_22843_368	PsCam038488_23520_326	PsCam038638_23653_803	PsCam038969_23959_485	PsCam038885_23882_931	PsCam050613_33185_1089	PsCam001474_1228_2820	PsCam005020_3806_129	PsCam043051_27082_915	PsCam050209_32804_956	PsCam050610_33183_151	PsCam045879_29469_654	PsCam004740_3570_1651	PsCam006952_5173_759	PsCam009886_6635_1849	PsCam037031_22141_539	PsCam038619_23637_377	PsCam049112_31755_549	PsCam049363_32000_325	PsCam000903_769_793	PsCam034808_20168_438	PsCam045046_28777_4062	PsCam012334_8386_44	PsCam049660_32284_356	PsCam000101_87_1219	PsCam013521_9183_191	PsCam039555_24471_1037	PsCam044133_28053_1326	PsCam053543_35431_328	PsCam037909_22966_464	PsCam038758_23766_427	PsCam030836_18196_714	PsCam048813_31466_695	PsCam023098_12994_967	PsCam002267_1821_1068	PsCam014209_9691_1099	PsCam037183_22287_218	PsCam039923_24762_359	PsCam043266_27286_398	PsCam051351_33857_981	PsCam000997_849_1337	PsCam001634_1352_1418	PsCam006654_4939_695	PsCam039327_24279_787	PsCam040238_25025_100	PsCam042770_26814_1147	PsCam043343_27358_326	PsCam044994_28731_4247	PsCam045313_29003_283	PsCam049745_32366_68	PsCam052672_34911_524	PsCam019691_11425_379	PsCam049179_31822_1138	PsCam005681_4281_631	PsCam034374_19770_1201	PsCam038276_23316_1179	PsCam040090_24898_650	PsCam043151_27179_395	PsCam050236_32829_390	PsCam056458_37274_644	PsCam017634_10863_855	PsCam002247_1810_588	PsCam020828_11608_1811	PsCam033848_19377_337	PsCam038133_23182_1157	PsCam044044_27977_312	PsCam048270_31012_2327	PsCam050078_32684_1584	PsCam057302_37929_1860	PsCam027569_16182_80	PsCam017135_10651_5316	PsCam029223_17409_5991	PsCam050575_33149_2320	PsCam001393_1162_132	PsCam038673_23688_685	PsCam042339_26411_1400	PsCam000676_588_676	PsCam004873_3679_87	PsCam007491_5498_398	PsCam057381_37993_1209	PsCam023391_13224_936	PsCam033947_19443_3711	PsCam037473_22554_1050	PsCam042817_26859_843	PsCam056522_37329_783	PsCam031864_18616_1015	PsCam036692_21820_770	PsCam037139_22243_1075	PsCam022453_12618_92	PsCam025736_14786_495	PsCam038319_23357_278	PsCam001015_865_1239	PsCam024319_13831_2684	PsCam047263_30362_118	PsCam049052_31696_3797	PsCam003629_2792_434	PsCam004034_3068_194	PsCam038501_23528_613	PsCam044820_28573_1018	PsCam000120_105_708	PsCam007801_5666_116	PsCam019499_11392_309	PsCam036710_21838_2705	PsCam036707_21835_1842	PsCam032162_18707_384	PsCam052417_34732_920	PsCam056971_37662_83	PsCam030970_18278_200	PsCam048981_31629_4436	PsCam050110_32715_904	PsCam011848_8083_364	PsCam036969_22080_1940	PsCam042698_26747_1569	PsCam043855_27825_1353	PsCam058110_38615_2015	PsCam033921_19419_4266	PsCam037586_22664_112	PsCam044837_28589_5272	PsCam021414_12030_234	PsCam024761_14067_1165	PsCam035972_21124_859	PsCam036080_21230_422	PsCam036336_21481_2654	PsCam049306_31944_849	PsCam009519_6345_2388	PsCam021270_11938_853	PsCam036220_21368_4138	PsCam036857_21976_793	PsCam046260_29751_2122	PsCam002446_1962_388	PsCam006792_5058_2463	PsCam009801_6573_675	PsCam054657_36025_506	PsCam000641_559_221	PsCam003823_2921_134	PsCam023133_13024_450	PsCam036319_21465_1511	PsCam035854_21013_3918	PsCam035913_21070_488	PsCam037373_22460_1603	PsCam040463_25205_838	PsCam045663_29300_1522	PsCam021121_11837_271	PsCam035021_20318_247	PsCam043085_27114_1162	PsCam004632_3479_243	PsCam025012_14258_667	PsCam053152_35218_194	PsCam002784_2208_1525	PsCam039109_24087_1671	PsCam045423_29095_368	PsCam049573_32200_1289	PsCam044851_28599_2155	PsCam000934_793_606	PsCam004429_3327_229	PsCam027357_16007_5280	PsCam029221_17408_6395	PsCam035801_20965_469	PsCam036134_21282_2817	PsCam043848_27819_1036	PsCam056419_37243_752	PsCam057624_38199_871	PsCam004781_3605_106	PsCam036084_21234_2435	PsCam057558_38142_1434	PsCam004593_3444_1860	PsCam030915_18257_468	PsCam031230_18376_1830	PsCam037194_22296_2394	PsCam037516_22596_394	PsCam042475_26533_1778	PsCam054474_35953_1263	PsCam056457_37273_856	PsCam000959_817_1177	PsCam007691_5610_1334	PsCam022612_12709_760	PsCam023279_13138_880	PsCam025462_14575_139	PsCam033778_19317_4775	PsCam035939_21093_1695	PsCam036308_21454_3114	PsCam044903_28646_2739	PsCam051612_34087_688	PsCam022431_12604_179	PsCam037384_22470_660	PsCam040852_25488_596	PsCam044012_27951_1264	PsCam004972_3765_1941	PsCam032144_18698_285	PsCam033867_19388_1496	PsCam037505_22586_240	PsCam039311_24263_344	PsCam050086_32692_1148	PsCam050560_33135_2441	PsCam012421_8441_89	PsCam036404_21545_973	PsCam013614_9255_69	PsCam024041_13666_144	PsCam038385_23422_621	PsCam042636_26687_2868	PsCam054751_36065_1332	PsCam033971_19465_736	PsCam000519_453_726	PsCam045379_29061_66	PsCam052322_34665_608	PsCam059128_39379_1557	PsCam059391_39582_1896	PsCam038027_23079_1068	PsCam052006_34415_513	PsCam049815_32431_934	PsCam056200_37062_152	PsCam037748_22817_530	PsCam038901_23898_1592	PsCam038968_23958_380	PsCam001341_1121_669	PsCam003736_2864_383	PsCam005040_3822_2622	PsCam021468_12066_417	PsCam027378_16027_142	PsCam038111_23160_1586	PsCam039010_23997_303	PsCam042539_26594_1857	PsCam042745_26790_1849	PsCam042752_26796_1564	PsCam042756_26800_1472	PsCam000172_149_1648	PsCam000333_294_600	PsCam006780_5049_356	PsCam007663_5589_460	PsCam023984_13627_3494	PsCam025452_14567_79	PsCam034464_19852_216	PsCam035896_21053_703	PsCam036689_21817_808	PsCam039241_24204_891	PsCam042422_26485_1140	PsCam046894_30146_775	PsCam049676_32299_479	PsCam042725_26772_2593	PsCam019014_11297_89	PsCam003037_2382_411	PsCam033564_19162_2979	PsCam050721_33286_1165	PsCam017263_10711_1102	PsCam001383_1154_135	PsCam001415_1180_669	PsCam013138_8894_491	PsCam034922_20264_532	PsCam037965_23018_1898	PsCam053868_35622_1070	PsCam056142_37013_246	PsCam038868_23866_1548	PsCam037256_22353_1102	PsCam045051_28782_1937	PsCam017782_10917_295	PsCam020805_11592_2925	PsCam056264_37112_165	PsCam035682_20856_1397	PsCam049204_31845_838	PsCam014039_9564_2044	PsCam000419_368_1536	PsCam006005_4492_472	PsCam029233_17416_2444	PsCam036949_22061_1543	PsCam045892_29478_260	PsCam048196_30941_2742	PsCam050136_32741_168	PsCam045171_28887_134	PsCam039062_24044_1315	PsCam057531_38116_2045	PsCam034512_19896_464	PsCam043765_27747_385	PsCam045129_28849_2459	PsCam023452_13270_411	PsCam024548_13951_405	PsCam048772_31427_2280	PsCam034309_19714_1500	PsCam013985_9521_552	PsCam037088_22195_1047	PsCam043466_27472_616	PsCam054140_35783_433	PsCam048103_30853_368	PsCam051663_34133_514	PsCam051511_33996_410	PsCam017760_10908_415	PsCam035659_20833_568	PsCam000456_398_268	PsCam048300_31042_179	PsCam002129_1723_441	PsCam035879_21036_718	PsCam036584_21718_841	PsCam040049_24864_399	PsCam042524_26579_3810	PsCam048456_31188_737	PsCam012212_8317_209	PsCam027219_15892_969	PsCam020795_11586_2808	PsCam036216_21364_234	PsCam036814_21935_760	PsCam054758_36070_1546	PsCam009624_6422_3104	PsCam034612_19989_1614	PsCam037216_22316_1533	PsCam045016_28748_1048	PsCam045493_29158_737	PsCam051148_33679_466	PsCam051352_33858_733	PsCam000455_397_187	PsCam042569_26622_1982	PsCam001021_871_667	PsCam038062_23114_1689	PsCam051375_33878_1859	PsCam000174_151_571	PsCam006696_4975_1618	PsCam012598_8534_2982	PsCam016258_10298_141	PsCam025423_14543_2119	PsCam026818_15560_174	PsCam033463_19116_1792	PsCam034527_19911_471	PsCam036693_21821_1890	PsCam039078_24057_508	PsCam042682_26731_1976	PsCam045144_28864_685	PsCam034068_19551_1107	PsCam036809_21930_1891	PsCam044302_28200_988	PsCam051448_33942_814	PsCam001329_1112_1629	PsCam037081_22188_2628	PsCam043186_27212_785	PsCam051504_33989_1034	PsCam056296_37142_1173	PsCam002995_2353_81	PsCam037481_22562_516	PsCam037852_22912_151	PsCam050002_32611_227	PsCam007724_5630_221	PsCam017251_10705_772	PsCam038904_23901_491	PsCam045944_29516_1251	PsCam050241_32834_987	PsCam036730_21857_1746	PsCam059632_39764_714	PsCam008839_6115_125	PsCam000637_555_2452	PsCam015283_10081_746	PsCam035457_20640_2310	PsCam039121_24098_479	PsCam042641_26692_565	PsCam048068_30823_2326	PsCam049123_31766_4393	PsCam050465_33044_535	PsCam004998_3788_1960	PsCam014137_9643_62	PsCam025549_14644_655	PsCam032958_18934_718	PsCam033782_19321_1376	PsCam038415_23451_292	PsCam044312_28209_1709	PsCam046064_29607_994	PsCam050406_32989_1894	PsCam053670_35508_88	PsCam058179_38671_657	PsCam026975_15690_1797	PsCam050994_33539_948	PsCam002670_2123_708	PsCam024909_14185_118	PsCam051635_34107_368	PsCam001354_1131_484	PsCam004699_3535_1145	PsCam029014_17248_50	PsCam012963_8757_377	PsCam051884_34317_1472	PsCam005249_3978_1014	PsCam011065_7501_1536	PsCam020794_11585_3343	PsCam040405_25157_141	PsCam005064_3841_948	PsCam036537_21673_1515	PsCam038653_23668_753	PsCam042877_26916_1650	PsCam011361_7735_182	PsCam012913_8715_718	PsCam034899_20244_374	PsCam035714_20888_2063	PsCam042602_26654_2056	PsCam049838_32453_1430	PsCam011248_7642_2327	PsCam018358_11110_203	PsCam035451_20634_505	PsCam035561_20739_626	PsCam043867_27835_221	PsCam044323_28218_834	PsCam044992_28729_2849	PsCam047195_30321_374	PsCam048403_31137_2714	PsCam049238_31877_3224	PsCam027145_15835_1636	PsCam040582_25300_228	PsCam049566_32193_440	PsCam034832_20192_1307	PsCam010810_7286_2789	PsCam025950_14925_731	PsCam027069_15772_1196	PsCam037956_23009_572	PsCam039644_24547_1269	PsCam042222_26315_1205	PsCam047032_30227_391	PsCam048289_31031_5194	PsCam048834_31487_3049	PsCam049492_32123_563	PsCam057977_38501_1113	PsCam012545_8508_133	PsCam023188_13066_1806	PsCam049312_31950_567	PsCam050758_33321_1263	PsCam054790_36096_725	PsCam000538_469_471	PsCam023292_13147_1148	PsCam043812_27788_505	PsCam050269_32862_1020	PsCam054817_36118_767	PsCam005397_4089_587	PsCam037076_22183_196	PsCam048233_30978_2218	PsCam002397_1923_196	PsCam029611_17656_3586	PsCam036006_21158_2094	PsCam038205_23250_1334	PsCam038009_23061_1114	PsCam000610_530_230	PsCam028887_17142_178	PsCam040098_24906_181	PsCam054894_36165_458	PsCam001419_1183_896	PsCam023196_13072_1311	PsCam040340_25107_563	PsCam040421_25169_445	PsCam000429_376_962	PsCam004896_3702_1840	PsCam034605_19983_462	PsCam056176_37041_1560	PsCam002998_2355_2399	PsCam010915_7373_171	PsCam000557_487_625	PsCam036648_21780_2989	PsCam042434_26496_3401	PsCam048281_31023_178	PsCam049826_32441_1085	PsCam051990_34402_268	PsCam054470_35950_84	PsCam054804_36107_1780	PsCam057473_38070_82	PsCam024933_14201_725	PsCam023043_12952_3482	PsCam036334_21479_231	PsCam043830_27804_83	PsCam048321_31061_821	PsCam051701_34164_326	PsCam060038_40048_381	PsCam003792_2901_945	PsCam010744_7227_1320	PsCam038178_23226_286	PsCam052206_34574_180	PsCam048310_31051_2109	PsCam006774_5044_2706	PsCam007177_5329_330	PsCam022961_12908_150	PsCam043555_27554_1164	PsCam046265_29756_347	PsCam048829_31482_472	PsCam050336_32925_1106	PsCam057491_38080_3275	PsCam038363_23400_360	PsCam055860_36778_1788	PsCam012541_8505_720	PsCam029030_17262_1220	PsCam049404_32040_1107	PsCam049562_32189_262	PsCam038104_23155_1277	PsCam058206_38696_632	PsCam004849_3660_1905	PsCam027579_16189_346	PsCam035614_20789_1629	PsCam053323_35318_173	PsCam050864_33422_321	PsCam013263_8994_547	PsCam026727_15482_291	PsCam035646_20821_2092	PsCam024745_14052_1081	PsCam037479_22560_518	PsCam012876_8681_1988	PsCam038930_23924_781	PsCam045463_29130_1987	PsCam059359_39553_1675	PsCam051763_34218_568	PsCam054762_36074_309	PsCam057980_38504_2371	PsCam044985_28723_2816	PsCam037018_22128_1746	PsCam047511_30522_300	PsCam017646_10867_1694	PsCam010757_7237_4651	PsCam016179_10282_367	PsCam027222_15895_174	PsCam031425_18452_400	PsCam034905_20249_1868	PsCam042468_26526_502	PsCam048258_31001_482	PsCam051833_34273_62	PsCam038287_23326_1390	PsCam049545_32174_902	PsCam058084_38594_394	PsCam024816_14108_1539	PsCam030797_18168_4065	PsCam042782_26825_2475	PsCam057571_38152_418	PsCam018655_11203_314	PsCam023301_13155_1453	PsCam045587_29240_507	PsCam006640_4927_1012	PsCam006831_5087_2189	PsCam008075_5807_480	PsCam010709_7201_1947	PsCam013043_8826_2040	PsCam036456_21596_1837	PsCam036576_21710_2893	PsCam000537_468_975	PsCam035839_21000_501	PsCam043372_27385_2665	PsCam050999_33544_845	PsCam000269_235_475	PsCam021475_12070_3778	PsCam049406_32042_1734	PsCam054307_35867_264	PsCam058288_38759_859	PsCam007410_5455_387	PsCam011186_7593_1550	PsCam002090_1698_745	PsCam030010_17848_298	PsCam036093_21242_1495	PsCam038084_23135_331	PsCam007155_5315_2443	PsCam014128_9634_1133	PsCam034590_19970_2383	PsCam050090_32696_1783	PsCam017406_10780_1678	PsCam043649_27640_1631	PsCam056484_37297_404	PsCam005956_4458_1015	PsCam011066_7502_1064	PsCam026201_15102_173	PsCam033920_19418_538	PsCam036831_21952_338	PsCam041085_25666_342	PsCam043565_27564_1255	PsCam050014_32622_791	PsCam057241_37875_608	PsCam037203_22304_1558	PsCam057798_38345_2169	PsCam044426_28303_1342	PsCam042707_26754_2818	PsCam043140_27168_935	PsCam000454_396_539	PsCam031022_18298_923	PsCam056326_37162_1393	PsCam044822_28575_2185	PsCam057991_38512_855	PsCam001476_1230_900	PsCam005046_3827_183	PsCam007279_5380_90	PsCam036096_21245_739	PsCam036114_21263_3048	PsCam044153_28069_116	PsCam049557_32184_275	PsCam050313_32903_64	PsCam051743_34202_196	PsCam059063_39333_3417	PsCam020963_11718_820	PsCam027135_15827_202	PsCam039642_24545_120	PsCam048296_31038_1280	PsCam023319_13169_182	PsCam038886_23883_1930	PsCam039292_24247_839	PsCam036875_21991_1305	PsCam038077_23128_600	PsCam056084_36962_1623	PsCam001072_914_806	PsCam011905_8126_455	PsCam002335_1873_603	PsCam024376_13860_567	PsCam034301_19707_1717	PsCam040865_25500_404	PsCam045755_29374_4452	PsCam049156_31799_1877	PsCam005091_3863_2872	PsCam005185_3931_544	PsCam006728_5000_1824	PsCam012917_8719_2715	PsCam027914_16440_753	PsCam034144_19618_1046	PsCam056389_37219_703	PsCam049888_32502_2601	PsCam037420_22504_408	PsCam013162_8917_525	PsCam021708_12206_479	PsCam035707_20881_380	PsCam000295_259_844	PsCam037312_22404_1197	PsCam007588_5550_388	PsCam051106_33642_62	PsCam054983_36233_891	PsCam036998_22108_1840	PsCam053384_35350_166	PsCam056339_37173_370	PsCam056111_36984_1025	PsCam000077_65_1397	PsCam006765_5035_1732	PsCam019030_11303_193	PsCam037311_22403_804	PsCam038048_23100_565	PsCam039541_24458_1184	PsCam049852_32467_856	PsCam056473_37287_96	PsCam005079_3854_650	PsCam034536_19920_1453	PsCam029961_17825_3494	PsCam039660_24562_956	PsCam034487_19873_569	PsCam036440_21580_1081	PsCam000564_494_598	PsCam018174_11042_565	PsCam046382_29846_1512	PsCam059729_39833_572	PsCam001499_1248_140	PsCam006986_5197_356	PsCam011485_7827_1077	PsCam044415_28292_534	PsCam059331_39525_147	PsCam033432_19100_281	PsCam042144_26251_2588	PsCam009645_6441_543	PsCam010860_7329_1129	PsCam033930_19427_1528	PsCam027094_15793_215	PsCam035704_20878_319	PsCam047226_30341_629	PsCam003545_2734_421	PsCam025486_14597_2204	PsCam059375_39568_1570	PsCam045576_29230_1100	PsCam026219_15119_521	PsCam035785_20952_3550	PsCam039236_24199_517	PsCam037433_22516_587	PsCam033328_19043_707	PsCam035716_20890_2187	PsCam059983_40005_397	PsCam027818_16372_1367	PsCam038489_23521_230	PsCam036627_21760_1937	PsCam010942_7398_1912	PsCam025600_14685_177	PsCam036620_21753_1702	PsCam000464_406_1245	PsCam039465_24396_213	PsCam037448_22530_2750	PsCam036005_21157_2710	PsCam036326_21472_632	PsCam045631_29275_325	PsCam034393_19787_1889	PsCam040141_24939_517	PsCam042275_26360_1760	PsCam051878_34312_494	PsCam014135_9641_113	PsCam027228_15901_370	PsCam042225_26317_1763	PsCam000159_137_1351	PsCam012722_8595_67	PsCam035921_21078_3818	PsCam036028_21179_1729	PsCam057881_38418_1387	PsCam001453_1213_1408	PsCam034372_19768_87	PsCam007274_5376_78	PsCam009153_6223_232	PsCam033914_19413_1342	PsCam038311_23350_460	PsCam049521_32151_2581	PsCam050951_33500_825	PsCam002046_1666_199	PsCam007040_5233_488	PsCam029356_17509_1149	PsCam037816_22879_983	PsCam043857_27826_1449	PsCam000368_326_762	PsCam029108_17326_2140	PsCam030850_18207_209	PsCam048130_30877_1671	PsCam033465_19117_2012	PsCam022160_12462_91	PsCam023290_13145_926	PsCam047359_30421_379	PsCam050024_32632_1326	PsCam050614_33186_182	PsCam004918_3723_2143	PsCam021303_11958_826	PsCam038395_23432_1919	PsCam052140_34524_316	PsCam043201_27227_1978	PsCam008818_6104_110	PsCam009353_6283_85	PsCam012946_8743_224	PsCam021316_11968_1105	PsCam024333_13837_176	PsCam032027_18660_430	PsCam045678_29313_147	PsCam046973_30190_1817	PsCam050041_32649_447	PsCam050297_32888_654	PsCam045614_29260_1258	PsCam016917_10516_1023	PsCam035849_21009_788	PsCam039321_24273_924	PsCam004425_3324_942	PsCam035985_21137_2845	PsCam038029_23081_1110	PsCam050323_32913_1034	PsCam039362_24309_1046	PsCam044524_28380_1047	PsCam024439_13894_135	PsCam000638_556_1830	PsCam001185_1000_1593	PsCam001509_1256_644	PsCam002218_1791_2219	PsCam004725_3559_2582	PsCam006695_4974_1211	PsCam021802_12254_389	PsCam022514_12649_581	PsCam027695_16276_269	PsCam028132_16599_283	PsCam034000_19491_642	PsCam034597_19976_447	PsCam035715_20889_2094	PsCam036131_21280_689	PsCam036517_21655_1004	PsCam037518_22597_1984	PsCam037584_22662_645	PsCam037671_22743_1370	PsCam039426_24366_471	PsCam039961_24796_730	PsCam043043_27074_2117	PsCam045946_29518_1161	PsCam051241_33762_360	PsCam054384_35903_622	PsCam056258_37108_1499	PsCam056464_37279_242	PsCam058657_39032_1872	PsCam005243_3972_656	PsCam012994_8785_1786	PsCam013665_9291_309	PsCam030896_18241_844	PsCam036835_21955_2624	PsCam039965_24799_1490	PsCam041264_25788_279	PsCam044254_28157_1760	PsCam000070_60_552	PsCam004097_3107_446	PsCam005864_4403_479	PsCam008094_5813_428	PsCam021622_12163_442	PsCam033771_19311_177	PsCam039022_24008_199	PsCam041408_25873_176	PsCam057184_37831_137	PsCam058847_39174_461	PsCam004320_3255_581	PsCam004986_3777_945	PsCam040465_25207_429	PsCam046019_29576_1469	PsCam051101_33637_268	PsCam056219_37077_1696	PsCam000949_807_984	PsCam007049_5239_1464	PsCam007587_5549_240	PsCam011726_8008_33	PsCam013188_8940_178	PsCam032526_18814_72	PsCam034294_19701_7934	PsCam034804_20164_3017	PsCam035478_20660_1000	PsCam037789_22856_319	PsCam038953_23944_578	PsCam042533_26588_2700	PsCam042688_26737_1580	PsCam045341_29027_904	PsCam045924_29502_478	PsCam049115_31758_2360	PsCam049170_31813_427	PsCam049423_32059_377	PsCam050844_33403_120	PsCam053262_35281_101	PsCam056415_37239_989	PsCam007948_5736_439	PsCam036996_22106_2092	PsCam000797_687_2000	PsCam013371_9078_406	PsCam051257_33778_1038	PsCam036237_21385_3208	PsCam001069_911_847	PsCam015516_10148_386	PsCam034027_19515_90	PsCam035619_20794_2598	PsCam035798_20962_2191	PsCam050869_33427_123	PsCam051774_34228_1178	PsCam025849_14854_2582	PsCam026082_15021_912	PsCam042393_26460_4745	PsCam051250_33771_1817	PsCam002417_1935_47	PsCam037869_22928_1437	PsCam035009_20311_892	PsCam040437_25183_548	PsCam049807_32424_958	PsCam049417_32053_762	PsCam036940_22052_1093	PsCam045330_29019_1198	PsCam036345_21489_312	PsCam006682_4962_1104	PsCam007134_5302_1148	PsCam010122_6806_838	PsCam010986_7437_1308	PsCam013942_9486_1760	PsCam021087_11815_237	PsCam030983_18283_396	PsCam034133_19609_439	PsCam034338_19736_1616	PsCam035767_20936_356	PsCam037599_22675_1415	PsCam042474_26532_3522	PsCam045424_29096_2327	PsCam052326_34668_143	PsCam035375_20563_856	PsCam040691_25375_223	PsCam026869_15603_1730	PsCam001012_862_2599	PsCam009616_6416_2012	PsCam036701_21829_1943	PsCam037331_22423_116	PsCam040156_24952_1435	PsCam056263_37111_529	PsCam024954_14218_363	PsCam033813_19350_373	PsCam013982_9518_363	PsCam049322_31959_1051	PsCam000986_841_1360	PsCam005142_3898_669	PsCam010991_7441_1995	PsCam045620_29266_453	PsCam009783_6559_749	PsCam038390_23427_1903	PsCam038925_23920_1539	PsCam039114_24091_1012	PsCam043371_27384_651	PsCam041420_25881_375	PsCam000985_840_1484	PsCam037393_22479_819	PsCam054415_35920_359	PsCam009662_6457_418	PsCam036242_21390_1368	PsCam036392_21533_4044	PsCam036619_21752_1056	PsCam036060_21210_1907	PsCam050659_33230_1375	PsCam034644_20017_431	PsCam034650_20023_1334	PsCam025705_14767_261	PsCam034048_19533_807	PsCam039782_24656_1139	PsCam044067_27998_1012	PsCam049570_32197_1260	PsCam051409_33906_651	PsCam035900_21057_50	PsCam050305_32896_1189	PsCam000974_831_3339	PsCam058055_38567_504	PsCam013889_9451_243	PsCam001461_1218_598	PsCam021917_12326_1292	PsCam037476_22557_334	PsCam043022_27056_425	PsCam001681_1391_380	PsCam034307_19712_1672	PsCam054451_35939_483	PsCam000766_663_1614	PsCam009730_6515_2469	PsCam015054_10010_287	PsCam043073_27103_3102	PsCam035594_20769_727	PsCam059449_39630_321	PsCam001816_1489_877	PsCam011201_7605_729	PsCam016853_10471_1002	PsCam034125_19602_1520	PsCam035072_20348_134	PsCam038878_23876_1106	PsCam057617_38193_3404	PsCam029064_17292_723	PsCam044235_28141_422	PsCam044291_28190_4086	PsCam004880_3686_1478	PsCam030258_17961_161	PsCam048827_31480_755	PsCam001043_889_1045	PsCam006777_5047_2584	PsCam009516_6343_1694	PsCam012027_8200_118	PsCam025479_14591_2900	PsCam036478_21618_397	PsCam036588_21722_270	PsCam039039_24023_661	PsCam042604_26656_638	PsCam044828_28581_7749	PsCam049265_31904_580	PsCam050812_33373_355	PsCam005275_3999_498	PsCam007089_5271_739	PsCam038280_23320_369	PsCam043378_27391_867	PsCam050586_33160_121	PsCam004343_3272_163	PsCam010723_7212_1463	PsCam034807_20167_86	PsCam024921_14193_908	PsCam039988_24811_301	PsCam038082_23133_1388	PsCam042620_26671_2633	PsCam049390_32026_1282	PsCam045752_29372_194	PsCam002712_2156_670	PsCam007445_5472_220	PsCam011386_7757_918	PsCam024857_14144_1111	PsCam034279_19688_3649	PsCam036328_21474_177	PsCam002636_2098_166	PsCam058602_38996_353	PsCam038733_23743_206	PsCam049294_31932_858	PsCam034709_20077_714	PsCam042238_26329_1065	PsCam000571_498_121	PsCam036956_22068_480	PsCam042681_26730_2889	PsCam026379_15232_298	PsCam000200_175_4187	PsCam007004_5211_297	PsCam049208_31849_1684	PsCam035676_20850_3329	PsCam050102_32707_850	PsCam042987_27022_1291	PsCam003786_2898_236	PsCam024506_13927_360	PsCam034571_19952_180	PsCam035692_20866_1385	PsCam047883_30716_254	PsCam049030_31675_1564	PsCam059571_39721_724	PsCam012195_8308_310	PsCam046630_30000_1142	PsCam004976_3769_925	PsCam059242_39463_2337	PsCam013974_9513_1907	PsCam056693_37461_199	PsCam038838_23838_2304	PsCam002007_1632_312	PsCam004674_3516_1328	PsCam035547_20726_4724	PsCam039491_24418_457	PsCam044324_28219_1484	PsCam017276_10721_367	PsCam044802_28560_685	PsCam057688_38255_322	PsCam000459_401_464	PsCam038393_23430_1975	PsCam034013_19503_139	PsCam036363_21506_3289	PsCam011641_7945_531	PsCam037215_22315_1325	PsCam034091_19572_171	PsCam001619_1339_512	PsCam044739_28526_630	PsCam038085_23136_2498	PsCam038678_23692_198	PsCam034707_20075_2276	PsCam038399_23435_619	PsCam037520_22599_974	PsCam028281_16709_482	PsCam049384_32020_2854	PsCam049352_31989_1584	PsCam058830_39160_535	PsCam044402_28281_279	PsCam002714_2157_505	PsCam032929_18927_166	PsCam059357_39551_1339	PsCam050197_32793_420	PsCam042349_26420_1484	PsCam044078_28007_249	PsCam038008_23060_486	PsCam004739_3569_2337	PsCam004779_3603_1770	PsCam007002_5210_613	PsCam004665_3507_2684	PsCam032296_18752_91	PsCam048785_31439_427	PsCam053997_35705_174	PsCam050121_32726_95	PsCam030786_18157_1934	PsCam000890_758_1442	PsCam010153_6827_586	PsCam029339_17498_529	PsCam045149_28867_916	PsCam003862_2948_330	PsCam035288_20482_2672	PsCam052050_34453_1486	PsCam034442_19832_1853	PsCam038302_23341_529	PsCam033611_19195_794	PsCam045101_28823_1581	PsCam049242_31881_456	PsCam036352_21496_1705	PsCam049502_32132_1960	PsCam034036_19521_1778	PsCam009532_6355_632	PsCam031497_18476_1558	PsCam055500_36558_381	PsCam039548_24465_740	PsCam051562_34043_860	PsCam023110_13004_488	PsCam036649_21781_1978	PsCam030809_18177_809	PsCam020919_11683_2509	PsCam044014_27953_473	PsCam050632_33203_376	PsCam059356_39550_1159	PsCam060234_40200_156	PsCam034921_20263_650	PsCam030755_18135_1203	PsCam050751_33314_493	PsCam027032_15740_1105	PsCam038535_23559_1307	PsCam057623_38198_8187	PsCam024418_13881_2624	PsCam049013_31659_3123	PsCam001613_1335_630	PsCam025429_14549_674	PsCam026903_15631_1130	PsCam034498_19883_921	PsCam045979_29544_783	PsCam011318_7700_619	PsCam037977_23029_1042	PsCam037904_22961_1558	PsCam000679_591_1534	PsCam001017_867_763	PsCam030864_18219_1210	PsCam034647_20020_567	PsCam045726_29352_891	PsCam052797_34990_524	PsCam038718_23728_1234	PsCam045360_29044_2910	PsCam056162_37028_865	PsCam005278_4002_455	PsCam007704_5619_524	PsCam035962_21114_894	PsCam024215_13770_166	PsCam051906_34334_1080	PsCam021172_11877_994	PsCam037105_22212_2374	PsCam037613_22688_839	PsCam037834_22896_1142	PsCam038270_23311_88	PsCam051545_34027_487	PsCam054159_35792_264	PsCam029960_17824_638	PsCam032221_18729_315	PsCam037640_22715_1156	PsCam059666_39789_938	PsCam001097_932_1489	PsCam012959_8754_540	PsCam034660_20031_388	PsCam039938_24774_195	PsCam005273_3997_652	PsCam020935_11697_3477	PsCam010843_7314_1952	PsCam027119_15814_1432	PsCam035743_20915_2054	PsCam039628_24533_1425	PsCam043234_27258_1270	PsCam044878_28622_1648	PsCam046108_29638_1918	PsCam051482_33969_1514	PsCam051507_33992_1302	PsCam004977_3770_97	PsCam035463_20646_779	PsCam037048_22158_994	PsCam050071_32677_2127	PsCam000076_64_2748	PsCam058474_38903_2325	PsCam046783_30088_209	PsCam005922_4434_313	PsCam016928_10522_2056	PsCam036343_21487_848	PsCam037193_22295_3713	PsCam042231_26322_359	PsCam038218_23263_2370	PsCam044868_28614_3545	PsCam035522_20701_392	PsCam048201_30946_1728	PsCam004050_3080_423	PsCam009800_6572_1151	PsCam026567_15374_4079	PsCam034505_19890_1669	PsCam036423_21563_1772	PsCam037874_22933_1298	PsCam038628_23646_219	PsCam058424_38870_2393	PsCam002242_1807_305	PsCam039653_24556_244	PsCam049464_32097_2127	PsCam050515_33093_903	PsCam005388_4085_534	PsCam006714_4989_2464	PsCam007334_5413_605	PsCam023274_13134_527	PsCam034522_19906_2837	PsCam036397_21538_1284	PsCam038323_23361_1342	PsCam042965_27002_2123	PsCam059539_39697_923	PsCam033961_19456_987	PsCam035733_20907_1321	PsCam044086_28013_2743	PsCam045904_29487_366	PsCam013321_9041_596	PsCam058035_38549_2601	PsCam058251_38732_521	PsCam023473_13286_428	PsCam039136_24110_266	PsCam052734_34952_311	PsCam059830_39901_263	PsCam020665_11554_1971	PsCam042876_26915_1577	PsCam050716_33282_448	PsCam034714_20082_2414	PsCam038523_23548_1765	PsCam048921_31573_3513	PsCam050332_32921_1269	PsCam055673_36664_289	PsCam056297_37143_261	PsCam057526_38111_2796	PsCam057659_38230_1573	PsCam038346_23384_1957	PsCam044811_28566_1476	PsCam000834_719_606	PsCam049120_31763_1164	PsCam052308_34655_244	PsCam042418_26481_1060	PsCam006160_4596_180	PsCam009496_6325_1588	PsCam012508_8490_99	PsCam017038_10590_520	PsCam035299_20492_2228	PsCam035506_20686_5455	PsCam042264_26350_1455	PsCam043310_27329_412	PsCam043341_27356_284	PsCam052481_34779_1013	PsCam056439_37260_1412	PsCam028164_16623_455	PsCam029219_17407_4023	PsCam038381_23418_2761	PsCam044277_28180_507	PsCam001516_1259_466	PsCam035663_20837_1350	PsCam042977_27012_439	PsCam048123_30870_1529	PsCam051729_34189_1773	PsCam000828_714_2359	PsCam050530_33108_3542	PsCam000187_163_346	PsCam007497_5500_236	PsCam009193_6235_34	PsCam009738_6522_275	PsCam011937_8146_54	PsCam014937_9972_368	PsCam035729_20903_3666	PsCam037926_22983_1422	PsCam038391_23428_1148	PsCam041184_25738_89	PsCam048857_31510_2210	PsCam058010_38530_682	PsCam001371_1144_813	PsCam012826_8636_1191	PsCam028250_16686_3798	PsCam037432_22515_1157	PsCam037585_22663_1562	PsCam038032_23084_158	PsCam042532_26587_4363	PsCam051933_34355_125	PsCam058234_38719_782	PsCam059290_39489_2621	PsCam020903_11668_1862	PsCam038634_23650_1305	PsCam043011_27045_676	PsCam043439_27446_217	PsCam049151_31794_1631	PsCam003389_2625_538	PsCam012658_8562_67	PsCam021166_11873_624	PsCam028522_16871_5489	PsCam036947_22059_2020	PsCam042187_26286_454	PsCam051390_33891_423	PsCam058025_38540_679	PsCam059536_39694_2003	PsCam030868_18223_86	PsCam001309_1096_1483	PsCam033408_19087_2656	PsCam036657_21788_2796	PsCam041345_25837_96	PsCam046672_30023_1958	PsCam033926_19423_1600	PsCam035903_21060_161	PsCam057564_38148_419	PsCam002850_2255_1434	PsCam014132_9638_541	PsCam033654_19227_1659	PsCam035298_20491_5002	PsCam036943_22055_1956	PsCam042610_26662_539	PsCam058104_38609_912	PsCam045561_29218_1952	PsCam042174_26276_2506	PsCam003776_2890_436	PsCam013192_8944_665	PsCam043269_27289_198	PsCam044871_28616_3911	PsCam051165_33694_1374	PsCam053820_35595_405	PsCam058068_38579_173	PsCam000730_636_95	PsCam011783_8044_2225	PsCam038069_23120_1350	PsCam045873_29464_2085	PsCam056034_36918_506	PsCam021797_12250_599	PsCam021170_11875_1050	PsCam028153_16614_325	PsCam003186_2483_286	PsCam024611_13987_3442	PsCam035264_20459_2898	PsCam007505_5504_307	PsCam036287_21435_514	PsCam029190_17383_918	PsCam006805_5066_1702	PsCam021232_11915_770	PsCam036138_21286_634	PsCam045602_29251_542	PsCam005525_4174_533	PsCam013946_9490_2505	PsCam020816_11601_217	PsCam024153_13734_168	PsCam038056_23108_907	PsCam040862_25497_516	PsCam043193_27219_769	PsCam043454_27461_457	PsCam045361_29045_1873	PsCam049937_32549_712	PsCam060148_40131_965	PsCam011462_7808_2395	PsCam045196_28909_611	PsCam050074_32680_638	PsCam027390_16039_1369	PsCam037290_22385_950	PsCam004709_3545_1955	PsCam000463_405_1478	PsCam017073_10616_324	PsCam035886_21043_3523	PsCam038206_23251_1163	PsCam045941_29513_822	PsCam048398_31132_1564	PsCam048758_31413_2993	PsCam031240_18380_292	PsCam038861_23859_1114	PsCam010886_7350_632	PsCam034387_19782_553	PsCam035566_20743_5627	PsCam042503_26559_1406	PsCam001841_1508_70	PsCam020910_11674_2227	PsCam029717_17716_386	PsCam033991_19483_592	PsCam035683_20857_1634	PsCam036674_21804_911	PsCam037764_22832_1481	PsCam041046_25640_340	PsCam042759_26803_2684	PsCam049076_31720_1765	PsCam026193_15095_340	PsCam045750_29370_1378	PsCam001222_1030_102	PsCam029543_17622_108	PsCam038775_23782_1532	PsCam048554_31268_288	PsCam021290_11948_201	PsCam033811_19348_2436	PsCam039048_24031_1302	PsCam044967_28707_625	PsCam052666_34906_475	PsCam013085_8857_1728	PsCam023180_13061_2992	PsCam034315_19720_2576	PsCam045569_29225_32	PsCam000943_802_2706	PsCam008924_6144_3993	PsCam011202_7606_722	PsCam034854_20209_560	PsCam001915_1561_687	PsCam039255_24218_218	PsCam045961_29532_1751	PsCam046918_30164_1200	PsCam048092_30844_494	PsCam051338_33847_320	PsCam059920_39959_404	PsCam044241_28146_1585	PsCam001291_1083_475	PsCam003061_2398_595	PsCam035272_20467_4972	PsCam048235_30980_1753	PsCam049979_32589_212	PsCam059118_39371_1570	PsCam025546_14641_790	PsCam048171_30917_242	PsCam050618_33190_127	PsCam012977_8770_1435	PsCam021402_12023_752	PsCam050603_33176_2198	PsCam043314_27331_1390	PsCam037954_23007_971	PsCam040284_25065_1337	PsCam056222_37079_1790	PsCam057729_38289_648	PsCam011009_7454_216	PsCam042259_26346_1316	PsCam043553_27552_265	PsCam047166_30303_514	PsCam051274_33793_415	PsCam057705_38270_1888	PsCam000059_50_1381	PsCam000320_282_577	PsCam000689_601_1864	PsCam011252_7645_1629	PsCam035987_21139_536	PsCam038957_23947_1109	PsCam049577_32204_770	PsCam026132_15054_487	PsCam037943_22998_930	PsCam051966_34380_65	PsCam025517_14619_2794	PsCam033844_19373_196	PsCam017186_10674_225	PsCam043465_27471_271	PsCam008657_6040_214	PsCam013468_9143_400	PsCam017307_10740_307	PsCam020861_11636_1957	PsCam024923_14194_1098	PsCam039133_24107_566	PsCam043195_27221_997	PsCam046317_29795_2125	PsCam038052_23104_1072	PsCam050520_33098_356	PsCam000995_847_1288	PsCam034302_19708_2576	PsCam037073_22180_3540	PsCam038121_23170_70	PsCam037126_22231_2148	PsCam045258_28958_244	PsCam021328_11976_3030	PsCam038850_23849_1733	PsCam022979_12918_117	PsCam034513_19897_4720	PsCam036034_21185_2587	PsCam039244_24207_864	PsCam049284_31922_884	PsCam000179_155_75	PsCam005318_4035_441	PsCam035922_21079_254	PsCam037570_22648_828	PsCam037990_23042_296	PsCam043328_27344_379	PsCam045190_28903_494	PsCam002783_2207_763	PsCam035579_20755_1638	PsCam057755_38307_2618	PsCam000694_606_2428	PsCam002159_1743_1781	PsCam007584_5546_745	PsCam027618_16218_819	PsCam037591_22667_1640	PsCam039173_24144_74	PsCam041253_25781_297	PsCam045394_29072_846	PsCam048247_30991_578	PsCam049976_32586_965	PsCam051028_33570_356	PsCam057528_38113_144	PsCam026842_15583_854	PsCam036562_21696_1804	PsCam027264_15930_2162	PsCam028287_16713_452	PsCam030105_17896_997	PsCam012998_8788_283	PsCam037445_22527_290	PsCam001023_872_145	PsCam006662_4945_2210	PsCam010733_7218_228	PsCam022275_12527_210	PsCam043849_27820_1194	PsCam043989_27931_1643	PsCam050901_33456_955	PsCam051518_34002_1343	PsCam004172_3153_285	PsCam010961_7415_2708	PsCam015866_10233_443	PsCam033430_19099_1338	PsCam035722_20896_2578	PsCam036127_21276_365	PsCam042216_26309_2479	PsCam052343_34679_521	PsCam052083_34482_636	PsCam057669_38240_1645	PsCam002932_2309_207	PsCam003541_2731_574	PsCam034359_19756_3555	PsCam037046_22156_1317	PsCam038507_23533_272	PsCam048302_31044_1714	PsCam049436_32072_656	PsCam036474_21614_1333	PsCam038174_23222_184	PsCam039648_24551_50	PsCam045568_29224_1342	PsCam050312_32902_2394	PsCam050834_33394_133	PsCam044504_28363_461	PsCam025572_14662_966	PsCam045418_29090_3827	PsCam046133_29655_1189	PsCam001662_1375_798	PsCam004890_3696_1580	PsCam006813_5073_1366	PsCam009869_6623_546	PsCam013098_8869_281	PsCam021066_11804_775	PsCam023246_13111_1125	PsCam035472_20655_602	PsCam035690_20864_814	PsCam037030_22140_221	PsCam037082_22189_1302	PsCam037565_22643_550	PsCam038257_23298_1681	PsCam043847_27818_181	PsCam048404_31138_2325	PsCam050022_32630_1411	PsCam051120_33656_1269	PsCam052276_34628_222	PsCam054789_36095_2020	PsCam056722_37483_464	PsCam057485_38078_2761	PsCam043570_27568_583	PsCam035492_20674_1041	PsCam037806_22870_169	PsCam001302_1089_1249	PsCam035977_21129_31	PsCam025621_14701_176	PsCam034572_19953_2034	PsCam035398_20586_1094	PsCam038737_23747_766	PsCam039054_24037_586	PsCam046196_29702_1093	PsCam012900_8703_568	PsCam033775_19314_2095	PsCam036101_21250_799	PsCam036652_21784_696	PsCam049925_32537_2703	PsCam038477_23510_469	PsCam045291_28984_1948	PsCam036192_21340_510	PsCam036921_22033_689	PsCam043101_27130_869	PsCam001089_924_207	PsCam001148_968_692	PsCam001951_1587_788	PsCam025448_14564_2314	PsCam036289_21437_838	PsCam036704_21832_970	PsCam042568_26621_42	PsCam043844_27815_2185	PsCam050969_33517_807	PsCam052151_34533_410	PsCam053189_35238_569	PsCam058525_38940_181	PsCam011150_7567_177	PsCam049193_31835_107	PsCam011774_8038_200	PsCam012888_8693_1572	PsCam023852_13541_264	PsCam026055_15000_192	PsCam036753_21880_2267	PsCam050034_32642_642	PsCam034801_20161_2088	PsCam049195_31837_1693	PsCam052421_34735_483	PsCam014621_9859_354	PsCam017079_10620_211	PsCam044238_28144_1757	PsCam005025_3811_562	PsCam002510_2008_2094	PsCam037327_22419_1365	PsCam034141_19616_645	PsCam042544_26599_2883	PsCam049828_32443_407	PsCam050194_32790_486	PsCam051070_33611_409	PsCam002015_1639_465	PsCam017057_10603_1409	PsCam039697_24592_556	PsCam049478_32110_865	PsCam000343_304_1532	PsCam001042_888_1536	PsCam004588_3441_362	PsCam023306_13160_3581	PsCam030397_18013_3049	PsCam036099_21248_3040	PsCam044932_28674_3235	PsCam049563_32190_2592	PsCam000836_721_622	PsCam000926_786_307	PsCam001177_994_719	PsCam023444_13264_669	PsCam028836_17100_140	PsCam037268_22364_3222	PsCam045473_29140_989	PsCam038798_23802_860	PsCam060066_40062_2222	PsCam025564_14655_1403	PsCam034575_19956_121	PsCam005239_3969_950	PsCam001372_1145_197	PsCam043511_27514_2049	PsCam048427_31159_585	PsCam056113_36986_321	PsCam060253_40219_63	PsCam000563_493_164	PsCam003219_2505_430	PsCam040925_25551_719	PsCam045555_29212_1721	PsCam048390_31124_107	PsCam049723_32345_1420	PsCam027055_15759_1485	PsCam037626_22701_855	PsCam042360_26430_4489	PsCam000514_450_633	PsCam011131_7548_1022	PsCam027156_15844_2951	PsCam044306_28203_2459	PsCam048113_30861_160	PsCam049796_32414_125	PsCam059367_39561_634	PsCam042529_26584_303	PsCam045952_29524_1918	PsCam036724_21851_2653	PsCam033976_19470_3155	PsCam036468_21608_3110	PsCam037575_22653_1339	PsCam040301_25080_740	PsCam043217_27242_346	PsCam044872_28617_1861	PsCam045217_28926_2925	PsCam048851_31504_1256	PsCam055941_36843_887	PsCam058245_38728_649	PsCam058458_38893_862	PsCam049499_32130_2477	PsCam034697_20065_245	PsCam013079_8853_2011	PsCam036528_21664_214	PsCam006585_4887_147	PsCam007784_5655_198	PsCam011204_7608_737	PsCam039460_24392_1046	PsCam045525_29186_2035	PsCam056685_37455_202	PsCam001779_1462_935	PsCam012861_8666_2259	PsCam016931_10524_1358	PsCam049253_31892_266	PsCam060122_40112_1073	PsCam000391_343_960	PsCam006787_5055_165	PsCam011225_7626_1356	PsCam018811_11239_3454	PsCam038023_23075_2004	PsCam042829_26871_279	PsCam056271_37119_66	PsCam000181_157_1177	PsCam001437_1199_1024	PsCam037487_22568_1441	PsCam044179_28093_675	PsCam050342_32930_998	PsCam052356_34689_338	PsCam000045_39_4996	PsCam012344_8393_332	PsCam026887_15617_606	PsCam039318_24270_271	PsCam042915_26953_599	PsCam045355_29040_3128	PsCam034942_20275_508	PsCam038541_23565_344	PsCam013027_8814_4304	PsCam047542_30538_169	PsCam049783_32401_296	PsCam038603_23621_541	PsCam048814_31467_857	PsCam000639_557_1225	PsCam010100_6789_584	PsCam024112_13708_128	PsCam035411_20598_1773	PsCam037841_22903_482	PsCam049503_32133_396	PsCam051459_33950_343	PsCam052851_35022_189	PsCam053157_35221_487	PsCam053547_35434_393	PsCam058281_38754_1425	PsCam023287_13143_2627	PsCam025583_14670_564	PsCam029180_17378_140	PsCam036380_21522_601	PsCam046038_29591_529	PsCam056146_37017_1395	PsCam000116_101_285	PsCam039871_24722_940	PsCam035747_20918_62	PsCam036431_21571_2337	PsCam044423_28300_666	PsCam004700_3536_1103	PsCam013956_9499_1498	PsCam026897_15626_1158	PsCam006807_5067_382	PsCam025159_14357_108	PsCam025440_14558_2052	PsCam035600_20775_2457	PsCam039221_24186_172	PsCam039368_24313_295	PsCam009776_6553_4828	PsCam037495_22576_2255	PsCam040537_25266_431	PsCam048272_31014_2421	PsCam025270_14435_98	PsCam035968_21120_1315	PsCam038671_23686_678	PsCam050253_32846_2292	PsCam011836_8077_47	PsCam038688_23700_40	PsCam042265_26351_1457	PsCam050451_33031_1269	PsCam007232_5359_814	PsCam035591_20766_5436	PsCam048961_31610_2357	PsCam036916_22029_770	PsCam060018_40034_1626	PsCam011888_8113_755	PsCam025611_14693_434	PsCam036395_21536_1204	PsCam036786_21910_674	PsCam044031_27969_6016	PsCam045756_29375_189	PsCam045951_29523_3140	PsCam003594_2767_121	PsCam040144_24942_886	PsCam042408_26472_266	PsCam056018_36904_697	PsCam000849_728_711	PsCam046913_30160_911	PsCam037951_23004_1257	PsCam046032_29586_790	PsCam037616_22691_803	PsCam000697_609_394	PsCam006024_4504_399	PsCam023082_12982_484	PsCam026963_15678_435	PsCam040541_25269_554	PsCam045202_28914_2903	PsCam046334_29807_426	PsCam047738_30639_288	PsCam052981_35109_206	PsCam004584_3437_1321	PsCam000318_280_1004	PsCam004536_3397_4015	PsCam004564_3420_65	PsCam013562_9215_331	PsCam035294_20487_1803	PsCam035479_20661_836	PsCam036516_21654_808	PsCam037029_22139_657	PsCam038765_23772_524	PsCam039713_24604_375	PsCam044386_28268_736	PsCam045151_28869_1312	PsCam051544_34026_5597	PsCam053260_35280_257	PsCam058311_38780_577	PsCam050644_33215_1066	PsCam001525_1267_38	PsCam015784_10212_352	PsCam036770_21895_808	PsCam046195_29701_1164	PsCam048828_31481_3336	PsCam037070_22177_322	PsCam038083_23134_1394	PsCam038144_23193_1460	PsCam043270_27290_381	PsCam053753_35557_381	PsCam000272_238_1459	PsCam026804_15547_767	PsCam034877_20227_1651	PsCam036706_21834_2214	PsCam040167_24962_523	PsCam045070_28798_764	PsCam049883_32497_784	PsCam026827_15569_375	PsCam038230_23274_939	PsCam055981_36876_185	PsCam029568_17636_703	PsCam004142_3133_134	PsCam012956_8752_1847	PsCam039462_24394_1056	PsCam039595_24505_1780	PsCam002229_1798_438	PsCam003130_2446_724	PsCam035439_20625_576	PsCam040216_25003_389	PsCam044062_27994_1146	PsCam051296_33811_151	PsCam007051_5241_160	PsCam009055_6185_240	PsCam021768_12235_1747	PsCam030897_18242_1606	PsCam032060_18669_214	PsCam034456_19845_545	PsCam035482_20664_1685	PsCam037714_22785_1716	PsCam042945_26982_1303	PsCam043862_27831_1293	PsCam045221_28929_819	PsCam045489_29154_1169	PsCam057679_38248_1133	PsCam011538_7865_509	PsCam044047_27980_852	PsCam045385_29065_1580	PsCam050419_33000_681	PsCam023048_12956_2360	PsCam004942_3742_562	PsCam026969_15684_826	PsCam004974_3767_1134	PsCam037338_22430_61	PsCam042683_26732_2663	PsCam046199_29705_1400	PsCam048771_31426_615	PsCam004705_3541_2205	PsCam005371_4074_334	PsCam014214_9694_773	PsCam017762_10910_1237	PsCam020911_11675_3882	PsCam041322_25822_810	PsCam042954_26991_385	PsCam046344_29815_541	PsCam001667_1380_455	PsCam019657_11420_183	PsCam033822_19358_1171	PsCam037157_22261_246	PsCam038397_23434_1111	PsCam049355_31992_1861	PsCam057811_38357_1061	PsCam006750_5022_1246	PsCam035543_20722_1699	PsCam036262_21410_1409	PsCam036796_21919_466	PsCam038268_23309_1178	PsCam044076_28006_330	PsCam048575_31288_1677	PsCam049387_32023_434	PsCam047159_30297_92	PsCam004188_3165_168	PsCam014079_9599_541	PsCam035697_20871_202	PsCam036499_21637_1847	PsCam037615_22690_143	PsCam040422_25170_280	PsCam046620_29992_411	PsCam048486_31212_338	PsCam049538_32167_2487	PsCam057252_37885_260	PsCam037244_22342_1345	PsCam036386_21528_294	PsCam043437_27444_1502	PsCam000058_49_229	PsCam007117_5289_286	PsCam042616_26667_2540	PsCam006739_5011_2789	PsCam011243_7638_457	PsCam012359_8403_373	PsCam035345_20535_1243	PsCam038862_23860_1257	PsCam044899_28642_1025	PsCam056568_37361_453	PsCam002177_1758_653	PsCam002620_2086_542	PsCam037532_22611_557	PsCam000387_339_2448	PsCam000742_646_567	PsCam011036_7475_1419	PsCam042674_26723_2400	PsCam049902_32515_224	PsCam051322_33831_1752	PsCam037547_22626_291	PsCam044516_28372_135	PsCam051432_33926_1832	PsCam038504_23531_712	PsCam000686_598_356	PsCam037855_22915_573	PsCam000393_345_2612	PsCam000396_348_4842	PsCam042906_26945_1684	PsCam059196_39427_180	PsCam005974_4471_372	PsCam022988_12926_1607	PsCam035532_20711_3180	PsCam044366_28253_465	PsCam017063_10609_1876	PsCam037279_22375_1536	PsCam038936_23930_607	PsCam040292_25072_792	PsCam043684_27673_202	PsCam045123_28843_1462	PsCam050576_33150_52	PsCam026962_15677_87	PsCam029348_17504_777	PsCam036337_21482_2951	PsCam036618_21751_297	PsCam037593_22669_918	PsCam039450_24383_469	PsCam040795_25453_643	PsCam042974_27010_292	PsCam049366_32003_191	PsCam004726_3560_1453	PsCam008124_5822_729	PsCam030799_18169_204	PsCam033628_19204_1252	PsCam034039_19524_2172	PsCam001230_1037_2523	PsCam027148_15838_130	PsCam034669_20039_2841	PsCam049259_31898_70	PsCam050444_33024_587	PsCam004865_3674_3122	PsCam023717_13456_639	PsCam037892_22949_1093	PsCam001742_1435_665	PsCam029260_17441_2823	PsCam033999_19490_1180	PsCam037199_22300_173	PsCam038509_23534_1429	PsCam045035_28766_2260	PsCam048301_31043_1387	PsCam048925_31577_3678	PsCam049119_31762_1922	PsCam059354_39548_1678	PsCam000773_669_1480	PsCam012410_8432_407	PsCam030859_18215_901	PsCam036167_21315_479	PsCam042898_26937_3144	PsCam049555_32182_3167	PsCam000827_713_379	PsCam004904_3710_2006	PsCam041040_25634_255	PsCam013087_8859_1955	PsCam016071_10264_151	PsCam028685_16991_637	PsCam046316_29794_649	PsCam060118_40109_376	PsCam001597_1323_222	PsCam035437_20623_1595	PsCam040942_25561_669	PsCam001071_913_336	PsCam038183_23231_972	PsCam043441_27448_842	PsCam000034_29_2253	PsCam006734_5006_633	PsCam031558_18497_993	PsCam036411_21551_388	PsCam036538_21674_104	PsCam042456_26516_2238	PsCam010614_7138_199	PsCam012483_8472_143	PsCam035917_21074_2382	PsCam042963_27000_523	PsCam040051_24866_266	PsCam006632_4920_184	PsCam029387_17533_1069	PsCam036361_21504_3346	PsCam046217_29719_1089	PsCam036773_21898_1862	PsCam051588_34067_173	PsCam047189_30316_1290	PsCam037647_22722_374	PsCam038705_23715_150	PsCam010858_7327_608	PsCam014247_9714_434	PsCam028401_16791_177	PsCam046330_29804_712	PsCam050250_32843_986	PsCam050624_33196_728	PsCam004372_3289_2443	PsCam026970_15685_2044	PsCam040391_25145_349	PsCam051580_34059_614	PsCam011984_8172_1257	PsCam036548_21683_1851	PsCam036813_21934_1817	PsCam001389_1159_722	PsCam042125_26237_1732	PsCam044973_28712_3122	PsCam048444_31176_200	PsCam001202_1015_1261	PsCam000014_10_1052	PsCam002143_1731_462	PsCam039297_24251_297	PsCam048759_31414_234	PsCam051212_33736_169	PsCam051988_34400_1493	PsCam059622_39757_249	PsCam037330_22422_1140	PsCam034490_19876_897	PsCam037632_22707_610	PsCam039111_24089_1289	PsCam040907_25537_768	PsCam048573_31286_397	PsCam048885_31538_1091	PsCam052059_34461_800	PsCam004722_3558_553	PsCam001703_1408_337	PsCam030235_17948_88	PsCam035290_20484_87	PsCam035918_21075_2572	PsCam043241_27265_482	PsCam045378_29060_957	PsCam004326_3260_198	PsCam023158_13044_1357	PsCam034121_19598_2154	PsCam038896_23893_630	PsCam049987_32596_1120	PsCam060251_40217_218	PsCam018584_11182_413	PsCam026140_15058_281	PsCam034427_19819_2340	PsCam034172_19640_805	PsCam048558_31272_552	PsCam006623_4911_1585	PsCam026191_15093_322	PsCam036433_21573_1254	PsCam036950_22062_157	PsCam051670_34139_132	PsCam011910_8128_241	PsCam033599_19188_1476	PsCam051215_33737_394	PsCam010609_7134_1975	PsCam019428_11376_435	PsCam045029_28760_2031	PsCam051395_33896_104	PsCam004542_3400_3891	PsCam004970_3763_2309	PsCam035320_20510_2329	PsCam040494_25232_184	PsCam052065_34467_730	PsCam053210_35248_85	PsCam034781_20143_760	PsCam035932_21089_640	PsCam037728_22798_1677	PsCam044556_28402_1261	PsCam048226_30971_2913	PsCam059373_39566_176	PsCam001410_1175_212	PsCam011519_7855_87	PsCam037132_22236_1143	PsCam037617_22692_824	PsCam043903_27863_351	PsCam004713_3549_1751	PsCam006911_5146_2348	PsCam011509_7846_149	PsCam023101_12997_807	PsCam035190_20411_673	PsCam035711_20885_1863	PsCam036325_21471_1351	PsCam040724_25399_569	PsCam048780_31434_720	PsCam050853_33412_1622	PsCam018896_11270_132	PsCam000166_143_1245	PsCam021333_11980_92	PsCam036622_21755_1772	PsCam042615_26666_732	PsCam012093_8241_272	PsCam013219_8964_383	PsCam032408_18781_100	PsCam036118_21267_696	PsCam050895_33450_2511	PsCam057541_38125_1234	PsCam000096_82_1383	PsCam042504_26560_1961	PsCam045082_28807_1712	PsCam000705_614_895	PsCam036642_21774_3483	PsCam023149_13038_1283	PsCam033963_19458_3100	PsCam037802_22866_756	PsCam044986_28724_1430	PsCam036393_21534_98	PsCam055657_36654_1784	PsCam027023_15731_1056	PsCam044860_28607_1280	PsCam059448_39629_260	PsCam037643_22718_391	PsCam037849_22909_381	PsCam000835_720_1453	PsCam039772_24647_853	PsCam054959_36212_229	PsCam010824_7297_3072	PsCam026751_15502_358	PsCam045240_28942_1517	PsCam052407_34724_778	PsCam034168_19637_1424	PsCam039014_24000_1137	PsCam001478_1232_2830	PsCam009689_6479_476	PsCam021482_12074_4263	PsCam036513_21651_1231	PsCam039755_24632_1126	PsCam051259_33780_1630	PsCam049637_32261_2311	PsCam009788_6562_2794	PsCam058372_38828_1781	PsCam000127_110_2580	PsCam002732_2167_92	PsCam004777_3601_58	PsCam023513_13315_1128	PsCam029217_17405_1050	PsCam036121_21270_2719	PsCam036470_21610_1400	PsCam042859_26899_2713	PsCam048809_31462_288	PsCam049992_32601_1323	PsCam050256_32849_428	PsCam053620_35478_92	PsCam010861_7330_709	PsCam036186_21334_1207	PsCam044304_28201_332	PsCam044533_28388_731	PsCam045329_29018_2445	PsCam047410_30455_152	PsCam030827_18188_600	PsCam034463_19851_173	PsCam020770_11571_1449	PsCam033749_19292_881	PsCam034480_19867_1437	PsCam044928_28670_2959	PsCam002321_1862_301	PsCam033727_19273_267	PsCam045993_29556_1289	PsCam037357_22447_725	PsCam036540_21676_577	PsCam045203_28915_2216	PsCam049055_31699_706	PsCam050345_32933_787	PsCam000423_371_2232	PsCam007233_5360_668	PsCam011575_7895_468	PsCam051205_33729_818	PsCam004513_3382_101	PsCam025490_14599_1244	PsCam027404_16048_698	PsCam029118_17333_276	PsCam035891_21048_133	PsCam036100_21249_987	PsCam044895_28638_564	PsCam060090_40084_1435	PsCam060164_40145_1219	PsCam042446_26507_5840	PsCam049700_32323_1311	PsCam025866_14867_513	PsCam020778_11576_2393	PsCam050890_33445_560	PsCam000491_430_631	PsCam014077_9597_677	PsCam037925_22982_744	PsCam055861_36779_1686	PsCam034532_19916_1686	PsCam049028_31673_784	PsCam000461_403_1189	PsCam005863_4402_874	PsCam017056_10602_2814	PsCam020832_11612_1585	PsCam034282_19690_598	PsCam034433_19825_713	PsCam043076_27106_1630	PsCam043950_27900_1533	PsCam049449_32085_262	PsCam051068_33609_37	PsCam051899_34329_130	PsCam033979_19472_3011	PsCam037750_22819_1362	PsCam048788_31442_1020	PsCam010117_6803_345	PsCam036285_21433_331	PsCam046787_30091_49	PsCam059192_39423_322	PsCam000065_55_2413	PsCam002447_1963_653	PsCam004610_3458_2385	PsCam004688_3527_2720	PsCam009840_6601_2530	PsCam010804_7280_996	PsCam017294_10734_250	PsCam035554_20732_1450	PsCam036277_21425_2062	PsCam042580_26633_1114	PsCam042996_27031_354	PsCam048552_31266_445	PsCam049239_31878_130	PsCam027057_15761_624	PsCam035958_21111_377	PsCam022351_12567_271	PsCam025394_14522_401	PsCam033358_19061_180	PsCam035752_20923_1933	PsCam048364_31100_362	PsCam054731_36045_3250	PsCam055849_36767_2854	PsCam000144_126_331	PsCam009507_6334_2353	PsCam009818_6586_556	PsCam025569_14659_1236	PsCam038710_23720_1538	PsCam052894_35054_611	PsCam042638_26689_1437	PsCam001101_935_617	PsCam036297_21444_870	PsCam039672_24573_365	PsCam042703_26751_1634	PsCam051893_34324_312	PsCam001664_1377_623	PsCam036170_21318_3396	PsCam036603_21736_662	PsCam051004_33549_1412	PsCam050860_33419_2975	PsCam007166_5323_2036	PsCam033400_19083_1291	PsCam038298_23337_813	PsCam009588_6392_306	PsCam010753_7235_499	PsCam020916_11680_403	PsCam000347_307_1861	PsCam001673_1385_486	PsCam008586_6012_467	PsCam051003_33548_53	PsCam051567_34048_568	PsCam017353_10758_323	PsCam006828_5085_612	PsCam009334_6279_271	PsCam000095_81_2511	PsCam000798_688_1433	PsCam006963_5180_1385	PsCam007074_5259_185	PsCam050992_33537_2675	PsCam059838_39908_33	PsCam006808_5068_626	PsCam010765_7245_2708	PsCam030911_18255_2748	PsCam046160_29677_1249	PsCam004582_3435_2918	PsCam048777_31431_3064	PsCam042814_26856_241	PsCam045359_29043_269	PsCam026734_15487_750	PsCam045297_28989_2909	PsCam004778_3602_2826	PsCam000696_608_786	PsCam005899_4420_599	PsCam006948_5170_3324	PsCam010032_6736_1065	PsCam017106_10634_1993	PsCam034577_19958_1707	PsCam043134_27163_611	PsCam044427_28304_524	PsCam045012_28745_1297	PsCam045856_29449_921	PsCam047257_30359_327	PsCam011193_7599_184	PsCam053149_35216_93	PsCam034007_19497_1015	PsCam036936_22048_2106	PsCam051702_34165_378	PsCam059424_39608_1277	PsCam036217_21365_306	PsCam040165_24960_700	PsCam049730_32351_703	PsCam040802_25456_306	PsCam032908_18920_2752	PsCam014799_9926_177	PsCam023970_13618_2267	PsCam059141_39386_1581	PsCam023956_13608_417	PsCam035518_20697_131	PsCam020982_11735_1467	PsCam039477_24407_240	PsCam000039_34_3146	PsCam002829_2238_1088	PsCam025482_14593_1859	PsCam033715_19263_2627	PsCam038443_23477_1178	PsCam020840_11620_1382	PsCam030182_17930_220	PsCam050051_32659_131	PsCam035638_20813_373	PsCam026119_15046_158	PsCam031102_18329_1418	PsCam042837_26878_2110	PsCam057800_38347_588	PsCam037069_22176_1631	PsCam033911_19410_3600	PsCam033931_19428_3650	PsCam036051_21202_391	PsCam041923_26158_129	PsCam042852_26892_649	PsCam050920_33473_899	PsCam049297_31935_771	PsCam050091_32697_1961	PsCam006839_5093_554	PsCam051626_34099_180	PsCam004702_3538_2937	PsCam045310_29000_346	PsCam027782_16344_397	PsCam042429_26491_2788	PsCam000707_616_2783	PsCam002111_1712_1346	PsCam006670_4952_3515	PsCam017650_10869_103	PsCam034578_19959_1784	PsCam035955_21108_1175	PsCam039359_24307_428	PsCam003292_2558_465	PsCam055995_36886_217	PsCam013773_9370_349	PsCam033680_19250_387	PsCam058204_38694_695	PsCam005223_3955_1252	PsCam035944_21098_1741	PsCam048324_31064_1874	PsCam038365_23402_564	PsCam046053_29600_1272	PsCam057224_37860_317	PsCam045458_29126_605	PsCam057739_38297_814	PsCam001954_1590_591	PsCam005084_3857_633	PsCam006515_4842_1989	PsCam034083_19565_813	PsCam034667_20037_2981	PsCam034737_20103_348	PsCam039229_24194_1725	PsCam045003_28737_1998	PsCam045328_29017_338	PsCam048819_31472_2099	PsCam057546_38130_170	PsCam006891_5131_711	PsCam027263_15929_1733	PsCam016898_10504_479	PsCam042771_26815_281	PsCam051129_33664_55	PsCam033721_19268_1337	PsCam043294_27313_1474	PsCam044103_28028_519	PsCam029158_17362_1790	PsCam026822_15564_1645	PsCam048210_30955_2064	PsCam050488_33066_1320	PsCam057412_38021_1214	PsCam058481_38910_265	PsCam058924_39236_124	PsCam010863_7332_1410	PsCam037808_22872_692	PsCam040950_25565_451	PsCam015012_9994_342	PsCam025526_14626_1377	PsCam041529_25946_460	PsCam021737_12221_1833	PsCam022965_12910_3071	PsCam026719_15476_2450	PsCam026810_15552_200	PsCam045530_29191_4343	PsCam026774_15523_441	PsCam037178_22282_1545	PsCam043393_27406_497	PsCam000118_103_2044	PsCam000595_516_509	PsCam002884_2275_1279	PsCam030053_17867_159	PsCam030778_18152_1437	PsCam006851_5101_1427	PsCam024827_14118_42	PsCam030140_17917_248	PsCam034542_19926_596	PsCam036035_21186_2788	PsCam048278_31020_1407	PsCam048779_31433_1614	PsCam048854_31507_2647	PsCam050089_32695_445	PsCam051105_33641_1075	PsCam052359_34692_375	PsCam057621_38196_4839	PsCam060255_40221_257	PsCam059474_39651_217	PsCam017623_10858_46	PsCam024968_14226_368	PsCam044879_28623_2808	PsCam047181_30309_216	PsCam009710_6497_1393	PsCam021098_11822_735	PsCam029256_17437_1891	PsCam036664_21794_1160	PsCam007602_5554_407	PsCam020933_11695_5568	PsCam031130_18341_142	PsCam031732_18572_1168	PsCam035487_20669_113	PsCam038336_23374_1185	PsCam039866_24719_1519	PsCam043187_27213_2489	PsCam043265_27285_823	PsCam046291_29774_314	PsCam046372_29838_1721	PsCam047351_30415_165	PsCam053750_35555_80	PsCam057786_38333_1123	PsCam038022_23074_1017	PsCam027855_16397_925	PsCam000946_805_203	PsCam004559_3417_241	PsCam014233_9705_866	PsCam030166_17925_149	PsCam035450_20633_2389	PsCam040576_25297_217	PsCam048926_31578_1314	PsCam050362_32949_155	PsCam057522_38108_1333	PsCam021523_12098_360	PsCam048569_31283_430	PsCam053907_35648_80	PsCam054771_36080_1440	PsCam040557_25282_478	PsCam046393_29851_1087	PsCam048973_31622_1406	PsCam005087_3859_2712	PsCam012947_8744_491	PsCam033787_19326_81	PsCam037902_22959_170	PsCam042363_26433_646	PsCam031960_18642_144	PsCam000589_511_278	PsCam010785_7264_3118	PsCam027029_15737_398	PsCam037836_22898_1327	PsCam005298_4018_296	PsCam001527_1268_2019	PsCam004967_3761_1045	PsCam007123_5295_816	PsCam017156_10662_327	PsCam020779_11577_1730	PsCam020905_11670_3646	PsCam036580_21714_1443	PsCam050042_32650_117	PsCam050100_32705_568	PsCam001066_909_911	PsCam001420_1184_360	PsCam020900_11665_2174	PsCam035348_20538_391	PsCam048082_30836_1587	PsCam051421_33916_104	PsCam010023_6729_130	PsCam038686_23698_674	PsCam054974_36225_802	PsCam013641_9273_257	PsCam043007_27041_407	PsCam011552_7876_349	PsCam038483_23516_952	PsCam052381_34706_880	PsCam034615_19991_1587	PsCam036013_21165_3176	PsCam006681_4961_989	PsCam007739_5638_1124	PsCam036310_21456_574	PsCam044372_28257_1129	PsCam049456_32092_76	PsCam000360_319_336	PsCam006616_4906_1073	PsCam007345_5419_1721	PsCam015147_10041_106	PsCam034357_19754_708	PsCam036725_21852_1473	PsCam040223_25010_207	PsCam056147_37018_906	PsCam056702_37470_96	PsCam027113_15808_1230	PsCam023197_13073_121	PsCam037755_22823_876	PsCam038933_23927_496	PsCam055139_36321_359	PsCam052489_34786_119	PsCam036206_21354_3252	PsCam050284_32877_901	PsCam030790_18161_1271	PsCam004813_3630_1794	PsCam010640_7157_242	PsCam020771_11572_1235	PsCam026787_15535_994	PsCam036848_21967_1324	PsCam040119_24922_543	PsCam043004_27038_970	PsCam045996_29559_265	PsCam048402_31136_1902	PsCam050494_33072_182	PsCam059893_39942_615	PsCam035266_20461_1809	PsCam043098_27127_1902	PsCam043743_27726_144	PsCam048909_31562_4190	PsCam035782_20950_139	PsCam036595_21728_198	PsCam045091_28816_2240	PsCam042498_26554_1592	PsCam054902_36172_4261	PsCam060176_40155_1246	PsCam059365_39559_1934	PsCam038779_23786_1907	PsCam060241_40207_3123	PsCam006914_5147_1292	PsCam048627_31326_1061	PsCam007200_5337_454	PsCam035563_20741_363	PsCam039086_24065_1211	PsCam039964_24798_473	PsCam045881_29470_702	PsCam023075_12975_3612	PsCam058397_38847_472	PsCam037650_22725_1246	PsCam048386_31120_758	PsCam051315_33826_938	PsCam054194_35811_72	PsCam001796_1473_1017	PsCam020855_11632_1255	PsCam028672_16983_574	PsCam030340_17995_382	PsCam035809_20972_1962	PsCam035831_20992_561	PsCam043216_27241_385	PsCam042599_26652_2760	PsCam001344_1124_1247	PsCam010584_7113_344	PsCam039854_24711_656	PsCam056683_37453_248	PsCam036767_21892_490	PsCam042801_26844_97	PsCam026958_15673_1946	PsCam034653_20026_935	PsCam040764_25429_66	PsCam050653_33224_1727	PsCam050985_33531_1125	PsCam051034_33576_1061	PsCam052336_34673_768	PsCam000085_72_1522	PsCam023587_13364_748	PsCam028182_16639_100	PsCam035279_20474_1659	PsCam040255_25039_509	PsCam040839_25479_177	PsCam051530_34013_195	PsCam051634_34106_264	PsCam021913_12325_1426	PsCam028557_16896_160	PsCam030883_18235_4082	PsCam038600_23618_353	PsCam050561_33136_611	PsCam005094_3866_1242	PsCam008576_6009_710	PsCam010736_7220_1952	PsCam031976_18645_140	PsCam036510_21648_310	PsCam046792_30096_853	PsCam052146_34528_1069	PsCam042171_26273_1937	PsCam035864_21023_611	PsCam001122_949_1269	PsCam035578_20754_2514	PsCam036740_21867_1683	PsCam037004_22114_1259	PsCam037413_22497_796	PsCam037622_22697_627	PsCam048182_30927_2354	PsCam050962_33510_240	PsCam035389_20577_1355	PsCam048844_31497_1738	PsCam023436_13259_1431	PsCam037577_22655_2010	PsCam021034_11780_468	PsCam041431_25888_256	PsCam057906_38437_112	PsCam011079_7510_482	PsCam027289_15950_3320	PsCam033988_19480_2007	PsCam038669_23684_464	PsCam042488_26544_1156	PsCam057667_38238_1119	PsCam000462_404_2732	PsCam034334_19733_187	PsCam037727_22797_455	PsCam000133_116_1343	PsCam001558_1292_57	PsCam001661_1374_958	PsCam014726_9898_619	PsCam021891_12310_347	PsCam033296_19024_2936	PsCam035513_20693_1176	PsCam058482_38911_100	PsCam047459_30486_180	PsCam058653_39030_117	PsCam013690_9307_902	PsCam045915_29494_498	PsCam049536_32165_628	PsCam001946_1584_457	PsCam006145_4589_251	PsCam016747_10394_1361	PsCam026509_15330_134	PsCam037177_22281_1274	PsCam042202_26298_1774	PsCam045761_29379_662	PsCam048878_31531_2451	PsCam034753_20117_1972	PsCam036759_21886_1079	PsCam038988_23977_855	PsCam045853_29447_1875	PsCam000907_772_3250	PsCam029454_17574_900	PsCam030917_18258_2984	PsCam034444_19834_358	PsCam036577_21711_2082	PsCam037992_23044_806	PsCam039102_24080_996	PsCam046859_30131_450	PsCam048497_31223_1921	PsCam049219_31860_2091	PsCam011125_7545_155	PsCam026916_15643_1436	PsCam036073_21223_3281	PsCam037077_22184_2302	PsCam037681_22753_690	PsCam043158_27185_1849	PsCam045791_29399_255	PsCam048180_30925_2357	PsCam049474_32106_2494	PsCam050039_32647_491	PsCam001798_1474_151	PsCam023264_13125_321	PsCam036250_21398_3660	PsCam000859_734_1067	PsCam023730_13464_574	PsCam023976_13621_524	PsCam040347_25113_620	PsCam057579_38159_802	PsCam001201_1014_535	PsCam012923_8724_1325	PsCam036149_21297_2851	PsCam044245_28149_1324	PsCam030739_18127_2743	PsCam044093_28019_2517	PsCam054820_36121_1462	PsCam057234_37869_3112	PsCam038353_23391_473	PsCam044214_28123_1477	PsCam035928_21085_130	PsCam004881_3687_1059	PsCam038420_23455_1950	PsCam038582_23600_1599	PsCam009906_6647_1363	PsCam024162_13742_238	PsCam048951_31602_316	PsCam039310_24262_771	PsCam013019_8806_2128	PsCam044965_28705_1394	PsCam060132_40119_811	PsCam002986_2347_1313	PsCam006867_5111_92	PsCam009159_6224_136	PsCam025318_14467_206	PsCam029450_17572_1375	PsCam035829_20990_544	PsCam035878_21035_1372	PsCam053045_35146_149	PsCam000349_309_200	PsCam041989_26191_251	PsCam044088_28015_1976	PsCam016951_10536_617	PsCam036199_21347_1255	PsCam039051_24034_531	PsCam042289_26373_434	PsCam034674_20044_830	PsCam038328_23366_699	PsCam002756_2184_427	PsCam039434_24372_625	PsCam041285_25798_72	PsCam000186_162_450	PsCam009600_6403_1488	PsCam011213_7616_1104	PsCam023821_13519_721	PsCam026208_15108_192	PsCam028550_16891_175	PsCam032338_18761_274	PsCam034081_19564_664	PsCam036025_21177_1632	PsCam039516_24436_915	PsCam042459_26519_1190	PsCam044970_28710_2058	PsCam045956_29528_1243	PsCam049018_31664_279	PsCam051675_34144_611	PsCam009503_6330_1351	PsCam042746_26791_95	PsCam056463_37278_733	PsCam004808_3626_461	PsCam007314_5402_459	PsCam033568_19165_1069	PsCam034468_19855_1708	PsCam034765_20129_2237	PsCam035393_20581_1277	PsCam035880_21037_124	PsCam036017_21169_129	PsCam036864_21982_497	PsCam038119_23168_2654	PsCam038255_23296_791	PsCam038714_23724_1311	PsCam039636_24539_631	PsCam041402_25870_452	PsCam044701_28502_911	PsCam045464_29131_701	PsCam045521_29183_2400	PsCam045875_29466_869	PsCam049996_32605_2449	PsCam052152_34534_75	PsCam054779_36087_19	PsCam057642_38216_1312	PsCam060177_40156_867	PsCam009766_6547_392	PsCam025644_14718_1439	PsCam027905_16433_747	PsCam028946_17192_266	PsCam036609_21742_585	PsCam038281_23321_228	PsCam044712_28510_242	PsCam053431_35372_133	PsCam048870_31523_1661	PsCam046153_29672_848	PsCam038003_23055_1276	PsCam050517_33095_698	PsCam008341_5914_574	PsCam035755_20925_2095	PsCam049367_32004_2995	PsCam017692_10886_1587	PsCam030959_18275_1064	PsCam036573_21707_1176	PsCam050112_32717_290	PsCam003473_2687_212	PsCam009612_6413_343	PsCam039412_24353_363	PsCam043221_27246_803	PsCam045262_28962_162	PsCam010426_7010_312	PsCam027446_16082_484	PsCam033959_19454_115	PsCam034606_19984_881	PsCam036302_21448_1364	PsCam042799_26842_6705	PsCam051304_33817_382	PsCam000255_222_2230	PsCam043594_27591_647	PsCam056300_37145_353	PsCam021024_11773_2790	PsCam013210_8957_849	PsCam029364_17517_401	PsCam021141_11854_1277	PsCam000226_196_1557	PsCam000449_393_1516	PsCam004893_3699_2124	PsCam010141_6818_470	PsCam027033_15741_2455	PsCam030942_18269_147	PsCam035668_20842_4461	PsCam043414_27424_998	PsCam007104_5279_2701	PsCam035971_21123_756	PsCam042440_26501_503	PsCam037961_23014_119	PsCam038496_23524_716	PsCam050016_32624_670	PsCam017730_10901_913	PsCam036662_21792_2115	PsCam009546_6365_144	PsCam023072_12972_1070	PsCam049382_32018_69	PsCam013024_8811_2263	PsCam000246_213_3464	PsCam000649_567_2261	PsCam007592_5552_351	PsCam016977_10553_1408	PsCam017409_10781_217	PsCam018256_11069_486	PsCam027568_16181_522	PsCam027835_16385_63	PsCam029195_17387_1676	PsCam029242_17425_2573	PsCam034593_19973_2222	PsCam038880_23878_504	PsCam039817_24683_348	PsCam042290_26374_849	PsCam043732_27716_256	PsCam046560_29959_506	PsCam052576_34844_284	PsCam056048_36930_774	PsCam059625_39759_1783	PsCam021286_11946_752	PsCam045891_29477_772	PsCam002061_1678_310	PsCam002256_1816_916	PsCam006810_5070_6597	PsCam020827_11607_2297	PsCam038703_23713_225	PsCam051292_33808_373	PsCam053588_35455_96	PsCam036391_21532_3440	PsCam016828_10457_380	PsCam035624_20799_113	PsCam045703_29332_552	PsCam016823_10454_1173	PsCam022139_12452_271	PsCam023431_13255_1332	PsCam035776_20944_3127	PsCam043630_27624_1567	PsCam051665_34135_1538	PsCam004695_3532_421	PsCam035277_20472_3171	PsCam039093_24072_1508	PsCam040411_25161_553	PsCam042742_26788_1110	PsCam049808_32425_1486	PsCam049829_32444_1381	PsCam050531_33109_1859	PsCam054769_36078_728	PsCam000958_816_1084	PsCam006946_5168_340	PsCam029277_17454_150	PsCam037467_22549_557	PsCam039047_24030_133	PsCam039064_24046_244	PsCam046493_29910_154	PsCam050386_32972_3338	PsCam050135_32740_732	PsCam042614_26665_2330	PsCam012783_8621_832	PsCam009607_6409_583	PsCam042778_26822_1172	PsCam045874_29465_1408	PsCam001297_1086_706	PsCam025244_14416_263	PsCam033130_18975_237	PsCam034287_19694_2032	PsCam035988_21140_874	PsCam042560_26613_3791	PsCam049056_31700_79	PsCam000487_426_1043	PsCam002063_1680_1164	PsCam033321_19039_188	PsCam036884_21999_141	PsCam041825_26113_279	PsCam050470_33049_58	PsCam001537_1275_772	PsCam005308_4027_705	PsCam006709_4985_224	PsCam023078_12978_993	PsCam025442_14560_3736	PsCam029528_17618_902	PsCam037391_22477_92	PsCam042185_26285_996	PsCam044865_28611_1337	PsCam050726_33291_650	PsCam051379_33882_705	PsCam044557_28403_144	PsCam004390_3301_1297	PsCam047615_30567_1028	PsCam037151_22255_979	PsCam037158_22262_1195	PsCam004645_3489_3116	PsCam037365_22453_325	PsCam006658_4942_3417	PsCam038687_23699_2992	PsCam034028_19516_777	PsCam044193_28104_1377	PsCam014290_9738_1188	PsCam027146_15836_619	PsCam044135_28055_1107	PsCam049027_31672_2215	PsCam052937_35081_134	PsCam054797_36102_2575	PsCam059490_39662_435	PsCam043358_27372_1759	PsCam036003_21155_1130	PsCam037160_22264_1537	PsCam039080_24059_113	PsCam043604_27601_634	PsCam044984_28722_3470	PsCam004707_3543_81	PsCam037235_22333_1349	PsCam045449_29118_88	PsCam046588_29972_219	PsCam050535_33113_431	PsCam054979_36229_385	PsCam016988_10562_1719	PsCam053877_35628_176	PsCam036807_21928_235	PsCam009756_6539_220	PsCam034285_19692_3212	PsCam034377_19773_1450	PsCam037648_22723_1932	PsCam038770_23777_1302	PsCam044017_27956_2126	PsCam045695_29327_1523	PsCam047030_30226_381	PsCam004684_3524_101	PsCam045564_29220_1457	PsCam034455_19844_622	PsCam035435_20621_827	PsCam035856_21015_3697	PsCam021157_11866_681	PsCam028879_17136_153	PsCam033614_19198_1651	PsCam035488_20670_101	PsCam046071_29614_677	PsCam021369_12004_276	PsCam048495_31221_1607	PsCam052593_34857_256	PsCam007142_5307_1114	PsCam014146_9652_722	PsCam022983_12922_354	PsCam035721_20895_4786	PsCam037553_22632_115	PsCam048913_31565_623	PsCam058549_38957_254	PsCam000847_726_255	PsCam029139_17349_228	PsCam034460_19848_2694	PsCam035805_20969_2768	PsCam037351_22442_1235	PsCam048903_31556_844	PsCam055033_36264_317	PsCam001741_1434_1146	PsCam027204_15877_1690	PsCam036766_21891_2277	PsCam049656_32280_421	PsCam049751_32372_1354	PsCam051086_33624_1157	PsCam012982_8774_1096	PsCam050304_32895_805	PsCam055974_36869_2750	PsCam044713_28511_551	PsCam033466_19118_1439	PsCam034663_20034_2483	PsCam037281_22377_706	PsCam049141_31784_2830	PsCam000771_668_1308	PsCam010890_7354_1260	PsCam007517_5510_170	PsCam032889_18913_235	PsCam039116_24093_671	PsCam050005_32614_358	PsCam045673_29309_2203	PsCam011266_7658_455	PsCam018201_11051_295	PsCam038317_23355_371	PsCam048311_31052_2443	PsCam052092_34489_873	PsCam058953_39260_2178	PsCam058472_38902_3612	PsCam011696_7985_525	PsCam027178_15859_290	PsCam058399_38849_268	PsCam004816_3633_2780	PsCam005150_3904_1490	PsCam041101_25681_251	PsCam042525_26580_2339	PsCam042861_26901_2929	PsCam050579_33153_975	PsCam052044_34448_575	PsCam006926_5153_636	PsCam009587_6391_2125	PsCam014059_9581_172	PsCam026819_15561_196	PsCam036303_21449_1399	PsCam042820_26862_1275	PsCam045739_29361_2398	PsCam050511_33089_1712	PsCam034543_19927_2672	PsCam007330_5411_222	PsCam022385_12587_160	PsCam043617_27613_310	PsCam045457_29125_416	PsCam048784_31438_1653	PsCam049131_31774_817	PsCam053743_35552_3534	PsCam054782_36090_2082	PsCam059143_39387_3828	PsCam000386_338_858	PsCam007352_5422_406	PsCam036296_21443_1595	PsCam000274_240_320	PsCam027071_15774_922	PsCam029290_17463_2327	PsCam037149_22253_1999	PsCam042239_26330_2042	PsCam043550_27549_59	PsCam048831_31484_455	PsCam049747_32368_2393	PsCam000043_37_605	PsCam000062_52_2926	PsCam000898_765_1728	PsCam005279_4003_1011	PsCam011094_7521_4345	PsCam012874_8679_786	PsCam023497_13303_2604	PsCam027009_15721_2497	PsCam042847_26888_1215	PsCam045391_29069_906	PsCam051289_33805_144	PsCam057763_38313_238	PsCam000094_80_535	PsCam000636_554_1588	PsCam000651_568_1351	PsCam035701_20875_2681	PsCam036014_21166_415	PsCam050026_32634_1534	PsCam033908_19407_4706	PsCam036105_21254_454	PsCam000350_310_810	PsCam000844_724_257	PsCam037168_22272_1508	PsCam040293_25073_769	PsCam005101_3871_1326	PsCam039140_24114_272	PsCam010297_6928_537	PsCam023161_13047_484	PsCam026805_15548_347	PsCam030898_18243_4314	PsCam038753_23762_1459	PsCam043598_27595_657	PsCam049561_32188_438	PsCam001108_940_48	PsCam036146_21294_1177	PsCam001904_1552_132	PsCam044935_28677_577	PsCam057612_38190_2224	PsCam058611_39002_246	PsCam038505_23532_509	PsCam023100_12996_265	PsCam027206_15879_2040	PsCam049075_31719_105	PsCam049618_32243_462	PsCam027823_16375_936	PsCam029612_17657_385	PsCam057766_38315_723	PsCam034664_20035_980	PsCam036265_21413_2844	PsCam002997_2354_117	PsCam014495_9821_652	PsCam035758_20928_1173	PsCam043240_27264_640	PsCam054726_36040_1802	PsCam034604_19982_2001	PsCam037172_22276_798	PsCam039391_24334_724	PsCam000171_148_945	PsCam000502_439_1721	PsCam038099_23150_686	PsCam042573_26626_1617	PsCam046346_29817_130	PsCam028959_17205_3154	PsCam005274_3998_574	PsCam037838_22900_2284	PsCam043885_27850_330	PsCam044015_27954_1635	PsCam038137_23186_1219	PsCam024843_14133_904	PsCam034153_19626_212	PsCam046867_30133_275	PsCam010894_7357_1841	PsCam026700_15463_3101	PsCam035698_20872_688	PsCam044163_28078_643	PsCam038852_23851_1155	PsCam050180_32778_595	PsCam001882_1537_3647	PsCam005028_3813_958	PsCam043791_27768_80	PsCam045238_28940_468	PsCam051769_34224_1437	PsCam056170_37035_1457	PsCam045623_29269_3321	PsCam020971_11725_2622	PsCam051667_34136_2061	PsCam056194_37056_833	PsCam056807_37539_829	PsCam057583_38163_1331	PsCam040134_24933_313	PsCam035269_20464_2418	PsCam039117_24094_572	PsCam040656_25352_809	PsCam057290_37918_1549	PsCam000278_243_1324	PsCam001117_948_315	PsCam040056_24871_609	PsCam040641_25341_34	PsCam043398_27411_1068	PsCam050926_33478_1100	PsCam004933_3736_4341	PsCam027267_15933_3011	PsCam035276_20471_6899	PsCam007000_5208_191	PsCam033641_19215_4045	PsCam041577_25976_146	PsCam045078_28803_2628	PsCam000811_698_79	PsCam043348_27363_200	PsCam049437_32073_2236	PsCam052636_34887_405	PsCam053087_35174_1070	PsCam054652_36022_124	PsCam036293_21441_1112	PsCam051731_34191_118	PsCam000969_826_604	PsCam014527_9830_514	PsCam004669_3511_1371	PsCam036198_21346_2028	PsCam047922_30735_374	PsCam000047_41_3113	PsCam013099_8870_1908	PsCam018042_10994_2635	PsCam033673_19245_1370	PsCam033984_19477_781	PsCam038308_23347_2695	PsCam044140_28058_469	PsCam045593_29246_1072	PsCam054955_36209_1431	PsCam036268_21416_757	PsCam022993_12928_1315	PsCam037765_22833_1324	PsCam012070_8225_257	PsCam012283_8354_269	PsCam016011_10251_951	PsCam026096_15030_675	PsCam029342_17501_2303	PsCam052554_34826_147	PsCam059650_39777_827	PsCam050827_33387_242	PsCam037927_22984_97	PsCam001564_1297_2168	PsCam004181_3159_275	PsCam006905_5141_709	PsCam008104_5815_322	PsCam009638_6434_591	PsCam021446_12053_313	PsCam026904_15632_2096	PsCam036623_21756_1504	PsCam038116_23165_1908	PsCam049843_32458_2047	PsCam058093_38602_2820	PsCam007479_5490_485	PsCam038610_23628_1220	PsCam027452_16087_1460	PsCam027626_16225_2742	PsCam039638_24541_1305	PsCam051771_34225_310	PsCam046368_29835_796	PsCam003103_2427_1298	PsCam009088_6197_102	PsCam013394_9095_588	PsCam034790_20151_862	PsCam034897_20242_465	PsCam042469_26527_232	PsCam043556_27555_405	PsCam045744_29364_1281	PsCam057678_38247_1926	PsCam034846_20204_220	PsCam027386_16035_940	PsCam034695_20063_3282	PsCam037003_22113_844	PsCam060013_40030_236	PsCam005633_4251_779	PsCam007709_5623_138	PsCam025074_14304_134	PsCam034378_19774_1043	PsCam034937_20272_672	PsCam048886_31539_936	PsCam051203_33728_953	PsCam000304_268_546	PsCam000673_585_2078	PsCam003568_2748_529	PsCam009183_6232_236	PsCam035795_20959_1429	PsCam039223_24188_695	PsCam048852_31505_633	PsCam009259_6257_140	PsCam014301_9743_506	PsCam034327_19729_902	PsCam034469_19856_1281	PsCam041801_26103_363	PsCam042825_26867_1177	PsCam043574_27572_231	PsCam050334_32923_389	PsCam007220_5350_1135	PsCam027297_15957_666	PsCam036524_21660_1542	PsCam042921_26959_538	PsCam051561_34042_440	PsCam051717_34180_293	PsCam034407_19800_790	PsCam042352_26423_1711	PsCam042419_26482_698	PsCam055944_36845_242	PsCam042630_26681_2766	PsCam029193_17386_705	PsCam036994_22104_1569	PsCam038378_23415_721	PsCam050655_33226_178	PsCam029406_17547_2007	PsCam039084_24063_2038	PsCam048356_31093_762	PsCam048409_31143_753	PsCam050978_33525_1244	PsCam000872_745_1236	PsCam006154_4594_393	PsCam010862_7331_1940	PsCam030835_18195_2894	PsCam038743_23753_322	PsCam042427_26489_524	PsCam045177_28892_2237	PsCam053889_35635_1767	PsCam054893_36164_1777	PsCam059228_39452_174	PsCam059569_39719_790	PsCam038898_23895_242	PsCam000301_265_1519	PsCam031097_18326_272	PsCam038038_23090_732	PsCam038437_23471_686	PsCam045010_28743_3365	PsCam001140_963_526	PsCam023937_13596_66	PsCam004928_3732_3087	PsCam015471_10132_191	PsCam030493_18051_3986	PsCam035926_21083_2380	PsCam039124_24099_2078	PsCam042430_26492_2254	PsCam045901_29484_3705	PsCam049086_31730_3736	PsCam000883_754_3250	PsCam027925_16447_1814	PsCam000457_399_755	PsCam021385_12015_245	PsCam046479_29902_306	PsCam050222_32817_1246	PsCam038024_23076_858	PsCam051346_33852_250	PsCam026226_15125_489	PsCam034618_19994_931	PsCam000107_93_848	PsCam011217_7620_179	PsCam020873_11645_866	PsCam035076_20352_183	PsCam036503_21641_331	PsCam037906_22963_2941	PsCam000256_223_331	PsCam043552_27551_1347	PsCam046164_29681_560	PsCam006526_4849_887	PsCam013918_9470_78	PsCam050398_32982_50	PsCam037851_22911_1067	PsCam038891_23888_384	PsCam042979_27014_298	PsCam038596_23614_1524	PsCam042790_26833_2279	PsCam046336_29809_742	PsCam051087_33625_201	PsCam000939_798_301	PsCam045280_28974_3003	PsCam005241_3971_539	PsCam013050_8830_2798	PsCam055979_36874_1691	PsCam016769_10413_436	PsCam024028_13660_713	PsCam048980_31628_2221	PsCam010526_7076_441	PsCam045536_29196_1730	PsCam023193_13070_1149	PsCam025728_14781_395	PsCam004570_3426_446	PsCam046727_30054_631	PsCam049218_31859_1913	PsCam034774_20138_433	PsCam035778_20946_511	PsCam035999_21151_2937	PsCam040412_25162_412	PsCam043644_27635_946	PsCam017010_10576_64	PsCam038550_23574_1028	PsCam056530_37336_538	PsCam057114_37774_486	PsCam035270_20465_2660	PsCam002116_1716_1030	PsCam005071_3847_951	PsCam021215_11903_3481	PsCam021571_12130_320	PsCam027664_16252_1349	PsCam037756_22824_706	PsCam038825_23827_1775	PsCam040227_25014_407	PsCam043396_27409_150	PsCam056030_36914_333	PsCam011271_7663_120	PsCam039195_24163_318	PsCam049302_31940_190	PsCam024189_13756_595	PsCam048976_31624_302	PsCam042627_26678_74	PsCam038054_23106_222	PsCam052134_34520_634	PsCam007131_5300_267	PsCam037201_22302_217	PsCam003105_2429_579	PsCam011584_7900_399	PsCam035289_20483_3015	PsCam016764_10409_378	PsCam045287_28980_2047	PsCam051152_33683_100	PsCam050931_33483_169	PsCam001760_1448_621	PsCam039146_24120_861	PsCam023608_13380_3334	PsCam029317_17480_625	PsCam034140_19615_1280	PsCam045376_29058_1407	PsCam048374_31109_1214	PsCam026913_15640_1179	PsCam036890_22005_1528	PsCam038235_23278_1434	PsCam000057_48_4530	PsCam000340_301_279	PsCam009602_6404_1379	PsCam010254_6898_523	PsCam035415_20602_1951	PsCam035672_20846_113	PsCam037509_22589_537	PsCam046635_30004_237	PsCam048601_31308_790	PsCam050129_32734_1547	PsCam051100_33636_1053	PsCam027837_16386_138	PsCam040634_25336_914	PsCam001598_1324_259	PsCam036935_22047_121	PsCam050938_33489_2003	PsCam033745_19288_3675	PsCam037780_22848_1740	PsCam020851_11629_600	PsCam025741_14788_292	PsCam029660_17685_346	PsCam035804_20968_227	PsCam058302_38771_233	PsCam058494_38920_594	PsCam034752_20116_552	PsCam045514_29176_2272	PsCam023536_13333_1696	PsCam039470_24400_425	PsCam002441_1958_208	PsCam032916_18923_156	PsCam033825_19360_1185	PsCam037680_22752_196	PsCam038292_23331_1486	PsCam047199_30325_266	PsCam056140_37011_378	PsCam059425_39609_5507	PsCam021386_12016_628	PsCam050822_33383_265	PsCam021332_11979_2281	PsCam032245_18735_247	PsCam035351_20541_2838	PsCam043496_27501_304	PsCam045777_29389_743	PsCam051707_34170_995	PsCam010789_7267_555	PsCam033747_19290_1048	PsCam040696_25378_656	PsCam052654_34899_153	PsCam000151_131_133	PsCam036012_21164_1704	PsCam045327_29016_899	PsCam045494_29159_1374	PsCam048412_31146_1798	PsCam027321_15978_494	PsCam006871_5115_360	PsCam037677_22749_412	PsCam037703_22775_1479	PsCam048462_31193_688	PsCam051930_34353_67	PsCam057468_38066_2331	PsCam058514_38932_280	PsCam001411_1176_886	PsCam037940_22995_577	PsCam038701_23711_613	PsCam039563_24479_369	PsCam053297_35300_113	PsCam037035_22145_187	PsCam050032_32640_358	PsCam007006_5213_82	PsCam021084_11813_402	PsCam027021_15730_2006	PsCam043107_27136_1112	PsCam001125_952_225	PsCam038985_23974_2190	PsCam039868_24720_274	PsCam043621_27616_766	PsCam048102_30852_2803	PsCam048169_30915_549	PsCam050508_33086_2919	PsCam006935_5160_251	PsCam017283_10726_789	PsCam038101_23152_1592	PsCam043752_27735_1452	PsCam029254_17435_896	PsCam004952_3749_525	PsCam049728_32349_956	PsCam026178_15084_271	PsCam035763_20932_1988	PsCam050350_32938_828	PsCam050929_33481_214	PsCam056418_37242_692	PsCam014745_9904_158	PsCam036309_21455_1148	PsCam049365_32002_577	PsCam009969_6690_2504	PsCam037774_22842_901	PsCam040228_25015_59	PsCam048283_31025_2291	PsCam052632_34884_489	PsCam011616_7927_258	PsCam027846_16392_622	PsCam035995_21147_1124	PsCam038002_23054_2078	PsCam056873_37589_1170	PsCam000206_181_362	PsCam037164_22268_531	PsCam051714_34177_84	PsCam035774_20943_2621	PsCam038517_23542_754	PsCam043528_27528_1067	PsCam043823_27798_906	PsCam030127_17909_32	PsCam001465_1221_1470	PsCam009643_6439_2820	PsCam007931_5726_475	PsCam013206_8953_593	PsCam027354_16005_97	PsCam033596_19186_497	PsCam042611_26663_2769	PsCam034324_19726_3138	PsCam034049_19534_401	PsCam008265_5882_1179	PsCam049729_32350_218	PsCam022960_12907_1897	PsCam036094_21243_2547	PsCam037502_22583_1133	PsCam039640_24543_1335	PsCam049398_32034_621	PsCam036489_21629_334	PsCam048085_30839_3613	PsCam051447_33941_368	PsCam000286_250_920	PsCam005124_3883_493	PsCam009595_6399_763	PsCam012953_8749_979	PsCam016829_10458_519	PsCam040270_25053_350	PsCam001326_1109_229	PsCam008062_5798_430	PsCam010516_7068_109	PsCam039300_24253_708	PsCam057269_37899_3448	PsCam058509_38930_2946	PsCam041010_25614_1067	PsCam004369_3286_1570	PsCam001215_1025_821	PsCam036439_21579_896	PsCam043021_27055_2486	PsCam048798_31452_388	PsCam049225_31864_4205	PsCam050502_33080_1844	PsCam050887_33442_675	PsCam051592_34069_742	PsCam030910_18254_672	PsCam041939_26165_256	PsCam000920_781_465	PsCam011423_7782_331	PsCam000508_445_335	PsCam001336_1118_1921	PsCam001686_1395_1226	PsCam038601_23619_328	PsCam051980_34393_398	PsCam030825_18186_995	PsCam043442_27449_810	PsCam036348_21492_358	PsCam050993_33538_1390	PsCam001157_977_1127	PsCam023111_13005_538	PsCam042576_26629_2419	PsCam050244_32837_572	PsCam057638_38212_1366	PsCam005224_3956_160	PsCam003387_2623_908	PsCam013290_9014_774	PsCam039104_24082_304	PsCam042860_26900_1618	PsCam044397_28276_1073	PsCam000497_435_752	PsCam001091_926_1990	PsCam033567_19164_1759	PsCam035315_20505_2184	PsCam004812_3629_1687	PsCam021139_11853_1640	PsCam036156_21304_1189	PsCam047252_30357_169	PsCam048841_31494_4375	PsCam050481_33059_849	PsCam017003_10571_215	PsCam018939_11283_75	PsCam028491_16846_672	PsCam034616_19992_1757	PsCam042634_26685_45	PsCam042667_26716_849	PsCam049031_31676_1796	PsCam050764_33327_848	PsCam049711_32333_1549	PsCam035085_20358_668	PsCam036132_21281_743	PsCam003093_2420_202	PsCam021544_12112_365	PsCam023036_12947_1655	PsCam033539_19154_3194	PsCam036422_21562_102	PsCam038859_23857_1408	PsCam045209_28919_1579
Cameor	0	2	2	2	0	2	0	0	0	2	0	0	0	2	2	0	2	0	2	2	2	2	0	0	0	0	2	2	0	2	0	2	0	2	2	0	0	0	0	0	2	2	2	0	0	0	2	0	0	2	2	2	0	0	0	2	0	2	2	0	2	0	0	2	2	0	2	0	2	0	0	0	0	2	2	2	2	0	0	2	2	2	0	2	0	0	2	0	2	0	2	0	2	0	0	2	0	2	0	0	2	0	0	2	0	0	0	0	0	0	2	0	0	0	2	0	2	2	2	0	2	2	2	2	0	2	2	2	2	0	2	2	0	2	2	2	2	0	0	0	0	2	2	0	0	0	0	0	2	2	0	2	0	0	2	0	2	2	2	0	2	2	2	0	0	0	0	0	0	0	2	2	2	0	2	0	0	2	2	2	0	0	0	2	2	2	2	2	2	2	2	0	0	2	2	0	0	0	0	0	0	2	0	0	0	2	0	0	2	0	2	0	2	2	2	0	2	0	2	2	2	2	2	0	0	2	2	0	2	2	0	2	2	2	2	2	2	0	2	2	0	2	2	2	2	2	2	0	2	2	0	2	0	2	2	0	2	0	0	0	2	0	0	2	0	0	0	2	0	0	0	0	2	2	0	0	0	0	0	0	2	0	0	0	0	2	2	0	0	0	0	0	2	0	2	0	2	2	2	2	2	2	2	0	0	2	2	2	2	0	0	0	0	2	2	2	2	0	0	0	2	2	2	2	0	0	2	2	0	0	0	0	0	0	2	2	0	0	0	2	0	2	2	0	2	0	2	0	0	0	0	0	0	2	2	0	0	0	0	0	2	0	2	0	0	0	0	2	2	0	2	0	0	2	2	0	0	0	2	0	2	0	2	2	0	2	2	2	0	2	0	0	2	2	2	0	2	2	2	0	0	2	0	0	0	2	2	0	2	2	2	2	2	2	0	2	2	2	0	0	0	2	2	0	2	0	0	0	0	2	0	0	0	2	0	0	0	0	2	0	0	2	2	0	2	0	0	0	0	2	2	2	0	0	2	2	0	0	0	2	0	2	0	2	2	0	0	0	0	0	0	0	2	2	2	0	0	2	0	0	2	0	2	0	0	0	0	0	2	0	2	0	2	0	2	0	0	2	2	2	2	0	0	0	2	2	2	0	0	2	2	0	0	2	0	2	2	0	0	2	0	2	2	2	0	0	0	2	0	0	0	0	2	2	2	2	2	2	0	0	0	2	2	0	0	0	0	0	0	0	0	0	0	0	2	2	2	2	0	0	0	0	0	2	2	0	2	0	2	0	0	2	0	2	0	2	2	2	0	0	2	2	0	0	0	0	0	0	2	2	2	0	2	0	0	2	0	2	2	0	0	0	0	0	0	2	0	0	0	0	0	0	2	2	0	2	2	0	0	0	0	2	2	2	2	0	2	0	2	0	2	0	2	2	0	2	2	2	2	2	2	2	0	2	0	0	0	0	0	2	0	0	2	0	0	2	0	0	2	2	2	0	0	0	0	0	0	0	0	2	0	0	2	0	0	0	0	0	2	0	0	2	0	2	2	2	0	0	0	0	2	2	2	0	2	0	0	0	0	2	2	2	2	2	2	0	0	2	0	0	0	2	0	0	0	0	0	0	0	2	0	2	2	0	2	0	2	2	0	2	2	2	2	0	0	2	0	0	0	0	0	2	2	2	0	2	2	2	2	2	2	0	2	0	2	2	0	2	2	2	2	2	2	0	0	0	0	2	2	2	2	2	0	0	0	2	0	2	2	2	0	0	0	0	2	0	0	2	0	2	0	2	2	0	0	2	0	2	2	0	0	2	0	0	2	0	2	0	0	0	0	0	0	0	2	0	0	0	0	0	2	2	2	2	2	0	2	2	2	2	2	2	2	2	2	2	2	2	2	2	2	2	2	2	2	2	2	0	2	2	2	2	2	0	2	2	2	0	2	2	2	0	0	2	2	0	0	2	2	2	2	2	0	2	2	2	2	0	2	2	2	2	2	2	2	2	2	2	2	2	2	0	2	2	2	2	2	2	2	0	2	2	2	0	0	2	2	0	0	2	2	2	2	2	2	2	2	2	2	2	2	2	2	0	2	2	2	2	0	0	2	2	0	2	0	2	0	0	0	0	0	0	0	2	0	2	0	0	2	2	0	0	0	0	0	0	0	0	0	2	0	0	2	2	0	2	2	0	2	2	0	0	2	0	0	2	0	2	0	0	0	2	0	2	0	0	0	2	2	0	0	0	2	2	0	0	0	2	2	0	2	2	2	0	2	2	2	2	0	2	0	0	2	2	2	2	2	2	2	2	2	2	0	2	2	2	2	2	0	2	2	2	2	2	2	2	2	2	2	2	2	2	2	2	2	2	2	2	2	2	2	2	2	2	2	2	2	2	2	2	2	2	2	0	2	0	0	0	0	2	2	0	2	2	0	2	0	2	2	2	0	0	0	0	0	2	2	2	0	2	2	0	2	0	2	2	2	2	2	2	0	2	0	2	0	2	2	0	0	0	0	2	0	0	2	0	2	0	0	2	0	0	2	0	0	0	0	2	0	0	0	2	0	2	0	2	0	0	0	0	0	0	2	0	0	0	0	0	2	0	0	0	0	0	2	0	2	2	2	0	2	2	2	0	2	0	0	0	0	0	2	0	0	0	0	0	2	0	0	0	0	0	0	0	2	0	2	2	2	2	2	2	0	2	2	0	2	2	0	0	0	0	2	2	2	2	2	0	2	2	2	0	0	0	2	0	0	0	0	0	0	0	2	2	2	2	2	2	2	0	0	0	0	0	0	0	2	0	0	0	0	0	0	0	0	2	2	0	2	0	2	2	0	2	0	2	0	2	2	0	2	0	2	2	2	2	2	0	2	2	2	2	2	0	2	0	0	2	0	2	0	0	2	0	2	2	0	0	2	2	2	2	2	0	0	2	2	0	2	2	2	0	2	2	0	0	2	2	2	2	0	2	0	0	0	2	0	2	0	0	0	0	0	2	2	2	0	2	0	2	2	2	0	2	0	2	2	2	2	2	2	2	2	0	2	2	0	2	2	0	2	2	2	2	2	2	2	2	2	2	2	2	2	2	0	2	2	2	0	0	0	2	2	2	2	2	2	2	2	2	0	2	2	0	2	0	2	0	2	2	2	2	2	2	2	2	2	0	2	0	0	2	2	2	0	2	2	2	0	0	2	0	2	0	2	2	2	0	2	2	2	2	2	2	2	2	2	0	2	2	2	2	2	2	2	2	2	2	0	2	2	2	2	2	0	0	2	2	2	2	2	2	0	2	2	0	2	0	0	0	2	0	0	2	2	2	0	2	2	2	0	0	0	2	0	2	2	2	0	2	0	2	0	0	0	0	0	2	2	2	2	2	2	2	2	2	2	0	2	2	2	2	0	0	2	0	0	0	0	0	2	0	2	0	0	0	2	2	2	0	2	2	2	0	0	2	0	0	0	2	0	0	2	2	2	2	2	2	0	2	2	2	2	2	0	0	0	0	0	2	0	2	0	2	0	0	2	0	0	2	2	0	0	2	0	2	2	0	2	2	0	0	2	0	2	2	0	0	0	0	0	0	2	2	2	0	2	2	2	0	0	2	2	2	0	0	2	0	2	0	2	0	0	0	0	0	0	0	0	0	0	0	2	2	0	0	0	0	2	2	0	0	0	0	0	2	0	0	0	0	0	0	2	0	0	0	0	0	2	0	0	0	0	2	0	2	0	2	2	0	0	2	0	0	2	2	2	2	2	0	0	0	0	2	2	0	2	2	2	2	2	2	2	2	2	0	2	2	2	2	2	2	2	2	2	2	2	0	2	0	2	2	0	2	0	0	2	0	0	2	0	0	2	2	0	2	2	0	2	0	0	0	2	2	2	0	0	2	2	0	0	2	2	2	0	0	2	2	0	0	0	0	2	2	0	0	0	2	2	2	0	2	0	0	0	0	2	0	0	0	2	2	0	2	2	2	2	2	2	2	2	2	2	2	2	2	2	2	2	2	2	2	2	2	2	2	2	2	2	2	2	2	2	2	2	2	2	2	2	2	2	2	2	2	2	2	2	2	2	2	2	2	2	2	0	0	2	2	0	2	2	0	0	2	2	0	0	2	2	0	0	0	0	0	2	0	0	2	2	2	2	2	2	2	2	2	2	2	2	2	2	2	2	2	2	2	0	2	0	0	0	0	0	2	2	2	0	2	0	0	0	2	0	0	2	0	2	2	0	0	2	2	2	0	0	0	0	0	0	0	0	0	2	0	2	2	2	2	2	2	2	2	2	2	2	2	2	0	0	0	0	0	2	0	0	0	0	0	0	2	0	0	0	0	0	0	0	0	0	0	2	2	2	0	2	2	0	2	2	0	0	2	2	2	0	0	2	2	0	2	2	0	2	2	2	0	0	2	2	2	2	0	2	0	2	0	2	2	0	2	2	2	2	2	2	2	2	2	2	2	0	2	0	2	2	2	2	2	2	0	2	2	2	0	2	2	2	2	2	2	2	2	2	2	2	0	0	2	2	2	2	2	0	2	0	2	2	2	2	2	2	2	2	0	2	2	2	2	2	2	2	2	2	2	2	2	2	2	2	0	0	0	0	2	2	2	2	0	2	0	0	2	2	2	2	2	0	2	2	2	2	0	0	2	2	0	0	2	0	0	0	0	0	2	0	0	0	0	0	0	0	0	0	0	2	0	2	2	0	2	0	0	0	0	0	0	0	0	2	2	2	2	2	2	2	2	0	2	2	0	0	2	0	2	0	0	2	0	0	2	0	0	2	0	0	2	2	0	0	0	0	0	0	2	2	0	2	2	2	2	2	2	2	0	2	2	2	2	2	2	0	2	0	2	2	2	2	0	0	0	0	0	0	0	0	2	2	0	2	2	2	2	2	2	0	2	2	0	0	2	2	2	2	2	2	0	2	0	2	0	0	0	0	2	0	0	2	2	2	2	2	2	2	2	2	2	2	2	2	2	0	0	2	2	2	2	2	2	2	2	0	0	0	2	2	0	0	2	2	2	0	2	0	0	0	0	2	2	2	2	2	2	2	2	2	2	2	0	0	0	2	2	2	2	2	2	0	2	0	2	2	0	0	0	0	0	0	0	0	2	0	0	0	0	2	0	0	2	0	0	0	0	0	0	0	0	0	0	0	2	0	0	2	0	2	0	0	0	0	0	0	0	2	2	2	0	2	0	2	2	0	2	0	2	0	0	2	0	0	0	0	0	2	0	2	2	0	0	0	0	2	2	0	0	0	0	2	0	2	2	2	2	2	0	0	2	2	2	2	2	2	2	2	2	2	2	2	2	2	2	2	2	2	2	2	2	2	2	2	2	2	2	2	2	2	2	2	2	2	2	2	2	2	2	2	2	2	2	2	2	2	2	0	0	0	2	0	2	0	0	0	0	2	2	0	2	2	2	2	2	2	0	2	0	0	0	2	2	2	2	0	0	0	2	0	0	0	0	0	0	2	0	0	0	0	0	0	2	0	2	2	2	2	0	2	2	0	2	0	2	0	2	0	0	2	2	0	2	0	0	2	0	0	0	2	0	0	2	2	0	0	0	0	0	0	2	2	2	2	0	2	2	2	2	0	0	0	2	2	0	2	2	0	2	2	2	0	2	0	2	2	0	2	2	2	2	2	2	2	2	2	2	2	2	2	2	2	2	2	2	2	2	2	2	2	2	2	2	2	2	2	2	2	2	2	2	2	2	2	2	2	2	2	2	2	2	2	2	2	2	2	2	2	2	2	2	2	2	2	2	2	2	2	2	2	2	2	2	2	2	2	2	2	2	2	2	2	2	2	2	2	2	2	2	2	2	2	2	2	2	2	2	2	2	2	2	2	2	2	2	2	2	0	2	2	2	2	0	2	2	2	0	0	2	2	2	2	2	0	2	2	2	2	0	0	2	0	2	2	2	0	2	0	0	0	2	2	0	0	0	0	0	0	0	0	0	0	2	0	2	0	0	0	2	0	0	0	0	0	0	2	0	0	2	2	0	2	2	0	2	2	0	0	2	0	2	0	2	2	0	2	0	0	0	2	0	0	0	0	2	2	2	0	2	2	0	2	2	2	0	2	0	0	0	0	0	0	2	0	2	2	0	2	2	2	0	2	2	0	0	2	0	0	0	0	2	0	2	2	0	0	0	2	2	0	0	0	2	0	2	0	2	0	0	0	2	0	0	2	2	0	2	0	0	2	2	2	2	2	2	2	0	0	2	2	2	0	2	2	0	2	2	2	2	2	2	2	0	2	0	2	2	2	0	2	2	0	2	0	2	0	0	0	0	2	2	0	2	2	0	0	0	0	2	0	0	2	2	2	0	0	2	0	2	0	0	0	0	0	0	0	0	0	0	0	2	0	0	2	0	2	0	2	0	2	0	0	2	2	2	0	2	2	2	2	0	2	2	2	2	2	2	2	2	2	0	2	0	2	2	0	2	2	0	2	2	2	0	0	0	0	2	2	2	2	0	2	0	2	0	2	0	0	2	0	0	0	0	0	0	2	2	0	2	0	0	2	2	2	0	2	0	0	2	0	0	2	0	0	0	0	2	0	0	0	0	0	0	2	0	0	0	2	0	0	2	2	0	0	2	0	0	0	2	0	2	2	0	2	2	2	0	0	0	0	0	0	0	0	0	0	2	0	0	0	0	0	0	0	0	0	0	2	2	0	2	2	2	2	0	0	2	2	2	2	2	0	0	0	2	2	2	2	0	0	2	0	0	2	0	0	0	2	0	2	2	0	2	0	0	0	2	2	2	0	0	0	2	2	0	0	2	0	0	2	2	0	2	2	2	0	0	0	2	0	2	0	0	2	0	0	2	0	0	0	0	0	2	2	2	2	2	2	2	2	2	2	2	2	2	2	2	2	2	2	2	2	2	2	2	2	2	2	2	2	2	2	2	2	2	2	2	0	0	2	0	0	2	0	2	2	2	2	2	2	2	2	2	2	0	2	2	2	2	2	2	2	2	2	2	2	2	2	2	2	2	2	0	0	0	2	0	0	0	0	2	2	2	0	0	2	2	2	2	0	2	0	0	2	0	0	2	0	0	0	0	2	0	0	2	0	2	2	0	2	2	0	2	0	0	2	0	2	0	2	0	0	0	0	0	0	0	2	0	2	0	0	2	2	0	2	0	0	0	2	2	0	0	2	0	0	0	2	2	0	2	0	2	0	2	0	0	0	2	2	2	2	2	2	0	0	2	2	0	0	2	0	2	0	2	2	2	2	0	2	2	0	2	2	0	2	0	0	0	2	0	0	0	0	0	2	2	2	2	2	2	0	0	0	0	0	2	2	0	0	0	0	2	2	0	2	0	0	2	2	0	0	2	2	0	0	2	2	2	0	0	2	2	0	2	2	0	2	2	0	0	0	0	0	0	0	0	2	2	2	2	2	2	0	0	2	0	0	2	0	0	0	0	2	0	2	2	0	2	2	2	2	0	0	2	2	0	2	2	0	2	2	2	0	0	0	0	2	0	0	0	2	0	2	2	2	2	2	0	2	2	0	2	0	0	2	2	0	0	2	0	2	0	0	2	2	2	2	0	0	0	0	2	0	0	2	2	2	0	0	2	0	0	2	2	0	2	0	2	0	2	2	2	2	2	0	2	2	0	2	2	2	2	2	0	2	2	0	0	0	0	2	0	2	0	2	2	0	0	0	0	2	2	2	0	2	2	2	2	2	2	2	2	2	2	2	2	2	0	2	0	0	0	0	0	2	2	0	0	2	0	2	2	0	2	2	2	0	0	2	2	2	2	0	2	2	0	2	2	2	2	0	2	2	2	2	2	2	2	0	2	2	0	2	2	2	0	0	2	2	0	2	2	0	0	2	0	0	2	2	0	0	0	0	0	0	2	2	2	2	2	2	2	0	0	2	2	0	2	0	2	2	0	2	0	0	2	2	2	2	2	2	2	2	2	2	2	0	0	0	0	0	2	0	2	2	2	0	2	2	2	0	0	0	2	2	2	2	0	0	2	2	0	2	0	0	0	0	0	2	0	0	0	2	0	2	2	2	0	2	2	0	2	2	2	0	0	0	2	0	0	0	0	2	0	0	0	0	0	0	0	0	0	0	0	2	2	2	0	2	2	2	0	0	2	0	2	2	2	2	0	0	0	0	0	0	0	0	2	0	0	0	0	0	0	2	0	2	2	2	0	2	0	0	0	2	0	2	0	2	2	0	0	0	0	2	0	2	2	2	2	0	2	2	2	0	0	2	0	2	2	0	0	0	0	2	2	0	0	0	2	0	2	0	0	2	2	0	2	2	2	2	2	2	2	2	2	2	2	2	2	2	2	2	2	2	0	0	2	0	2	2	2	2	2	2	2	0	2	2	0	0	0	2	0	0	2	0	2	2	0	2	0	2	0	0	0	2	2	0	0	2	0	0	2	2	0	2	2	2	0	2	2	2	2	2	0	2	0	2	2	0	2	0	2	2	0	2	0	2	0	0	2	2	2	0	0	2	2	0	0	2	0	2	0	0	2	2	0	2	2	2	2	2	2	2	2	2	2	2	2	2	0	0	0	0	0	2	2	0	2	2	0	2	0	2	2	2	0	2	0	0	2	2	0	0	2	2	0	2	0	2	2	0	0	0	2	2	2	0	2	0	0	0	2	0	2	2	2	2	2	2	2	2	2	2	2	2	2	2	2	2	2	2	2	2	2	2	2	2	0	2	2	0	2	2	2	2	2	0	0	2	2	2	2	2	2	2	2	2	2	2	2	2	2	2	2	2	2	2	2	2	2	2	2	2	2	2	2	2	2	0	2	0	2	0	0	2	0	2	0	2	2	0	0	0	2	2	2	2	2	2	2	2	2	2	2	2	2	2	2	2	2	0	2	2	2	2	2	0	2	0	2	2	2	0	2	0	2	2	0	2	2	0	0	0	0	0	2	2	0	0	0	0	0	0	0	0	0	0	2	2	0	0	2	0	2	0	2	0	2	0	2	2	2	2	2	2	2	2	2	2	2	2	2	2	2	2	2	2	2	0	2	2	2	2	2	2	2	2	2	2	2	0	2	2	2	2	2	2	2	0	2	2	2	2	2	0	2	2	0	0	2	2	2	0	0	2	0	0	0	2	2	2	0	0	0	0	0	2	0	2	0	0	2	2	2	2	0	0	0	2	2	0	0	2	0	2	2	2	0	0	0	0	0	2	0	2	2	2	2	2	0	2	2	0	2	2	0	2	0	0	2	0	0	2	2	0	2	2	0	2	0	0	0	0	2	2	0	2	0	0	0	0	0	0	2	0	2	0	0	0	0	0	2	2	0	0	2	2	2	0	0	0	2	2	0	0	0	2	0	0	2	2	2	2	0	0	2	0	0	0	0	2	0	0	0	0	0	0	2	2	2	0	0	0	2	2	2	2	0	0	0	0	0	2	0	0	0	2	0	0	0	0	0	0	0	0	0	2	0	0	0	0	2	0	0	0	0	0	2	0	0	2	2	2	0	2	0	2	2	0	2	2	0	2	2	0	0	2	0	0	0	2	0	2	2	2	2	2	2	2	2	2	2	2	2	0	2	0	2	0	2	0	2	0	2	0	2	2	2	2	2	0	2	2	2	2	2	0	2	0	2	2	2	2	2	0	2	2	0	2	2	2	2	2	2	2	2	2	2	0	2	0	0	2	2	0	0	0	2	2	2	2	2	2	2	2	0	2	0	0	2	2	2	2	2	2	2	0	0	0	0	2	2	2	2	2	0	2	2	0	2	0	2	2	2	2	0	0	2	2	0	2	2	0	2	2	2	0	0	2	2	2	0	2	0	2	0	2	2	2	2	0	0	2	0	2	0	0	2	2	2	0	2	2	0	0	2	0	0	2	0	2	2	0	0	0	0	2	2	2	2	0	2	0	2	0	0	2	2	2	2	2	0	2	2	2	0	0	0	0	0	2	0	0	2	2	0	2	2	2	2	0	0	2	2	0	2	0	2	0	0	0	2	2	2	0	2	2	2	0	2	2	0	0	0	2	0	0	0	0	2	0	2	2	2	2	2	2	2	2	0	2	0	0	2	0	2	0	2	0	0	2	0	2	2	0	0	2	2	2	2	2	0	2	0	2	0	2	0	0	0	0	0	2	2	0	0	0	0	2	2	2	0	2	0	0	0	2	0	0	0	0	0	0	0	2	0	0	0	0	2	2	0	2	2	2	2	0	0	0	2	0	2	0	0	2	0	0	2	0	0	2	0	0	0	2	0	0	0	2	2	2	0	2	2	2	2	2	2	0	2	0	0	2	0	0	0	0	0	0	0	2	0	2	2	2	2	2	0	2	2	2	2	2	0	2	2	2	2	2	0	0	0	0	2	2	2	2	2	2	0	2	2	2	2	2	0	0	2	0	2	0	0	2	0	2	0	0	0	0	0	2	2	0	0	0	2	0	0	0	2	0	0	0	0	0	0	0	0	0	0	2	2	2	0	2	0	2	2	0	2	2	0	0	0	2	2	2	0	0	2	0	0	2	2	0	0	2	0	2	0	2	2	0	2	0	0	2	2	0	2	2	2	2	0	2	2	2	2	2	2	2	0	0	2	0	0	0	0	0	2	2	2	2	0	0	2	2	2	2	0	0	0	2	2	2	0	2	2	0	0	0	2	2	2	0	0	2	0	0	2	2	0	2	0	2	2	2	2	0	0	2	2	2	2	2	0	2	0	2	0	2	2	2	2	2	0	2	2	2	2	0	0	2	2	0	0	2	2	2	0	2	0	2	0	2	0	2	2	2	0	2	2	0	0	2	2	0	2	2	0	2	2	2	2	0	0	2	2	0	2	2	0	0	0	0	0	0	0	2	0	0	2	2	2	2	2	2	2	0	2	2	0	2	0	2	2	2	0	2	0	0	2	0	2	2	2	2	0	0	0	0	2	2	0	2	0	0	0	0	2	0	0	0	0	0	2	2	2	2	2	2	0	2	0	0	2	0	2	2	2	0	2	2	0	2	2	2	2	2	0	2	0	2	2	2	0	2	2	2	2	2	2	2	0	2	0	0	0	0	2	0	0	2	0	0	2	2	2	2	2	2	2	2	2	2	2	2	2	2	2	0	2	2	2	0	2	2	2	2	2	2	0	2	2	2	0	0	2	0	2	2	0	0	2	0	2	2	0	0	2	2	0	2	2	0	2	0	2	0	0	2	2	NA	0	2	0	0	0	0	0	0	0	0	2	0	0	0	0	0	0	0	2	0	2	0	0	2	2	0	0	2	0	0	0	0	2	0	0	2	0	2	2	2	0	0	2	0	0	2	2	2	2	0	2	2	2	2	2	2	0	2	0	0	2	2	0	0	0	2	2	2	2	2	2	2	0	0	0	0	0	0	0	2	0	2	0	2	0	0	2	0	0	0	2	2	0	0	0	2	2	2	2	0	0	0	2	0	0	2	0	2	0	0	2	2	0	2	2	0	0	2	2	2	2	2	2	2	0	2	0	2	0	0	2	0	0	0	2	2	2	2	0	2	2	2	2	2	2	2	0	0	0	0	0	2	0	0	0	0	0	2	0	0	0	0	0	0	0	2	2	0	2	2	0	0	0	2	2	0	2	0	2	0	2	2	0	0	0	2	0	0	0	0	2	2	2	0	2	2	0	0	0	0	0	0	2	2	2	0	0	2	2	0	0	2	0	0	2	2	0	0	0	0	2	2	2	2	0	2	0	2	2	2	2	2	2	0	0	0	0	2	0	2	2	0	2	0	2	2	2	0	2	2	0	2	0	2	2	2	0	0	0	0	2	2	2	0	2	0	0	0	0	2	2	0	0	0	0	2	2	2	2	0	2	0	2	0	0	2	2	2	0	0	2	2	0	2	2	0	2	0	0	0	0	2	2	0	2	0	2	0	2	0	2	2	2	0	0	2	2	2	2	0	0	2	0	0	2	0	0	0	0	0	0	2	0	2	2	2	2	0	2	0	2	2	2	0	2	2	0	0	2	0	2	2	0	0	2	2	2	0	0	2	0	0	0	0	2	2	0	2	0	0	0	2	2	2	0	2	0	2	2	2	0	0	0	0	0	0	0	0	2	2	2	2	2	0	0	2	0	0	0	0	2	0	2	0	0	2	2	2	2	2	2	2	2	0	0	2	2	0	0	2	0	0	0	0	2	0	0	0	0	2	2	2	0	0	0	2	2	2	0	0	2	2	0	0	2	0	2	2	2	0	0	2	2	2	0	0	0	0	0	0	0	2	2	2	2	2	2	2	2	2	0	0	2	2	0	0	0	0	2	2	0	0	2	2	0	0	2	2	2	2	0	2	0	0	2	2	2	2	0	2	2	2	2	2	0	2	2	2	2	2	0	0	2	0	2	0	2	2	0	2	2	2	0	2	0	2	2	0	2	0	0	0	2	2	0	0	0	0	2	0	0	0	0	0	2	2	0	0	2	2	0	2	2	0	0	2	2	0	0	0	0	0	0	0	2	2	0	2	2	0	0	2	2	2	0	2	0	2	2	2	0	2	2	0	2	0	0	2	0	0	0	0	0	2	2	2	0	2	2	2	2	0	2	0	0	0	0	2	0	0	2	0	0	0	2	2	0	0	2	2	0	2	0	2	2	2	0	0	0	2	2	0	0	0	0	0	0	0	2	0	0	0	2	0	0	2	2	2	0	2	0	0	2	0	2	2	2	0	2	2	0	0	2	0	2	2	2	2	0	2	2	0	0	2	0	0	0	2	0	0	0	0	0	0	0	2	2	0	2	2	0	0	2	2	2	2	0	0	0	2	2	0	2	2	2	2	2	2	2	0	0	2	2	2	0	0	0	0	0	2	2	2	0	2	2	2	2	2	0	2	2	0	2	0	0	2	2	2	2	0	0	2	0	2	2	2	0	2	0	2	2	2	2	2	0	0	2	0	0	0	2	0	0	2	0	2	0	2	2	2	2	2	0	0	2	2	0	2	0	2	2	0	2	0	0	0	0	0	0	2	0	2	2	0	0	0	2	2	0	0	0	0	2	2	0	0	0	0	0	0	0	2	2	0	0	0	0	0	0	2	0	0	0	0	0	2	0	2	2	2	0	0	0	2	2	0	2	0	2	0	2	0	0	0	2	2	2	0	0	0	0	0	0	0	0	0	0	2	0	0	0	2	0	2	2	0	0	2	0	2	0	2	2	0	2	2	2	2	0	2	0	0	2	0	0	0	0	0	2	0	2	0	0	2	0	2	2	2	2	2	0	0	2	2	2	2	2	2	2	0	0	2	0	0	2	2	0	2	0	2	2	2	2	2	0	2	0	2	0	0	2	0	2	2	0	0	2	2	2	2	2	2	2	2	0	2	2	2	2	2	0	0	0	2	2	2	2	2	0	2	2	2	0	2	2	2	2	2	2	0	0	2	0	0	2	2	2	2	0	2	0	0	0	0	2	2	2	2	2	2	2	2	2	0	0	2	2	0	0	0	2	0	0	0	0	0	2	0	2	0	0	2	0	0	2	2	2	2	2	0	0	0	2	2	2	2	0	0	0	0	2	2	2	2	2	2	2	0	0	0	2	2	0	0	2	2	2	2	0	2	0	0	2	2	2	0	2	2	2	0	2	2	0	2	2	2	2	2	0	2	2	0	0	0	2	0	2	2	2	2	2	2	0	0	2	0	0	0	0	0	2	0	0	0	0	0	0	0	2	2	2	2	2	0	0	0	0	0	0	2	0	0	0	2	0	2	2	2	2	2	2	2	2	2	0	2	0	2	0	2	2	2	0	2	2	2	2	2	2	2	2	2	2	0	0	2	2	2	2	0	2	2	2	2	2	0	2	2	2	2	2	2	2	2	0	2	0	2	2	2	2	0	2	2	2	2	2	2	0	0	2	2	0	0	0	0	0	0	0	0	0	0	0	2	0	2	2	0	0	0	0	0	0	2	2	2	0	0	2	0	0	0	2	2	2	2	2	2	0	0	0	2	2	0	2	2	0	2	0	2	0	2	2	0	0	0	0	0	2	2	0	0	0	0	0	0	2	2	2	0	0	0	0	2	0	0	2	0	0	2	0	0	2	2	2	0	2	2	2	2	0	2	0	2	2	2	0	2	2	2	2	2	0	2	2	2	2	2	2	2	2	2	2	2	2	2	2	0	2	2	2	2	2	2	2	2	0	2	2	2	2	2	2	2	2	2	2	2	0	2	0	2	2	2	2	2	2	2	2	2	2	2	2	0	0	2	2	2	2	2	2	2	2	2	2	2	0	2	0	0	2	0	2	2	0	0	2	2	2	0	2	0	2	0	2	2	2	2	2	2	2	2	2	2	2	2	2	0	2	0	0	2	0	0	2	2	2	0	2	0	0	0	0	0	0	0	2	0	0	2	0	2	0	0	0	0	0	0	0	2	2	0	0	2	0	0	2	2	0	2	0	2	0	0	0	0	2	0	0	0	2	0	2	2	2	2	0	2	2	2	0	0	2	0	2	2	2	2	0	0	2	0	0	2	0	2	2	0	0	2	2	0	0	0	0	0	0	2	2	2	0	2	2	0	0	0	0	0	0	0	0	2	0	0	2	0	0	0	0	0	2	0	0	2	2	0	2	0	0	2	0	0	2	0	2	0	0	2	2	0	2	2	0	2	2	0	2	2	0	2	2	0	0	2	2	0	0	0	0	0	0	0	0	0	2	0	2	0	0	0	0	0	2	2	0	0	2	2	0	0	0	2	2	2	0	2	2	2	0	2	0	0	0	2	0	0	2	2	2	2	2	2	2	2	0	0	0	0	0	0	0	2	0	2	2	0	0	0	2	0	0	2	2	2	2	0	0	2	2	2	2	2	2	0	2	2	2	0	0	2	2	2	0	2	2	2	2	2	2	2	0	0	2	0	2	0	0	0	2	2	0	0	0	2	0	0	2	0	2	2	2	2	0	0	0	0	0	0	0	2	0	2	0	2	2	0	2	0	0	2	2	0	0	2	0	0	2	0	2	0	2	0	2	2	2	2	2	2	0	0	2	2	0	0	2	2	2	2	0	0	0	0	2	2	0	2	2	2	0	2	0	0	0	0	2	2	0	2	0	2	2	2	2	2	2	0	2	2	0	0	0	2	2	0	0	2	2	2	0	2	0	0	0	0	2	0	2	0	0	0	0	2	2	2	0	0	0	0	2	0	0	0	0	0	0	2	0	2	0	2	0	2	2	0	2	0	2	2	2	0	2	2	2	2	2	2	2	2	2	2	2	0	2	0	2	2	2	2	2	0	0	2	2	2	2	2	0	2	2	2	2	0	0	2	0	2	0	0	2	0	0	0	2	0	2	0	0	2	2	0	2	0	0	2	2	2	2	2	2	0	2	2	0	0	0	2	0	0	2	0	0	0	2	0	2	2	0	0	2	2	2	0	2	2	0	0	0	2	0	0	2	0	2	2	0	2	2	0	0	0	2	2	0	2	0	2	0	2	0	0	2	0	0	0	0	2	0	2	2	2	2	0	2	2	0	2	0	2	2	0	0	2	2	2	2	2	2	2	2	0	2	2	2	0	0	2	0	2	0	0	0	0	0	0	0	0	2	0	0	0	2	2	0	0	0	2	2	0	0	2	0	2	2	0	2	0	2	0	2	0	2	0	0	0	2	0	0	0	0	0	0	2	2	0	2	2	2	0	0	0	2	0	0	0	0	0	0	2	2	0	0	2	2	0	2	0	0	0	0	0	0	2	0	0	0	2	2	0	0	0	2	0	0	0	0	0	0	2	2	0	0	2	2	2	2	2	2	2	2	2	2	2	2	2	2	2	2	2	2	2	2	2	2	2	2	2	2	2	2	2	2	2	2	2	0	2	0	2	2	2	2	2	0	2	2	0	2	0	0	2	0	0	0	2	2	0	0	2	2	0	2	2	0	0	0	0	0	0	0	2	2	2	2	0	0	0	2	2	0	0	2	2	0	2	2	2	2	2	2	0	0	2	0	2	2	2	2	2	0	0	2	2	0	2	0	2	2	0	2	2	2	0	2	0	0	0	2	2	0	0	0	0	2	2	0	0	0	2	2	0	2	2	2	0	2	0	0	2	2	2	0	2	0	2	2	0	0	0	0	0	2	2	2	0	0	0	0	2	2	0	2	0	2	2	0	2	0	0	0	2	2	0	0	0	0	2	0	2	2	2	0	0	0	0	2	0	0	0	2	0	2	0	0	0	0	0	0	0	0	2	2	2	0	0	0	2	2	0	0	0	0	0	0	0	0	2	2	0	0	0	0	0	2	0	0	2	0	0	0	0	2	2	2	0	2	0	2	2	2	2	2	2	0	2	2	2	2	2	2	2	0	2	2	2	2	2	2	2	2	2	2	2	2	2	2	2	2	2	2	2	2	2	2	0	2	0	2	2	2	2	0	0	2	0	0	0	2	2	2	2	2	2	2	2	2	2	0	2	0	2	0	2	2	0	2	0	0	0	2	2	0	0	0	0	0	0	0	2	2	2	0	2	2	2	0	0	0	0	2	2	0	2	2	0	2	2	0	2	0	0	0	0	2	2	2	2	2	2	2	0	0	0	2	2	2	2	2	0	2	2	2	2	0	2	2	2	2	2	0	0	2	2	0	2	0	2	2	0	0	2	2	0	0	0	2	0	2	2	2	2	0	0	2	2	0	0	2	2	2	0	0	2	0	2	2	2	2	2	2	0	2	0	2	2	0	2	2	2	2	2	0	2	2	0	2	2	0	2	2	0	0	0	0	0	0	2	2	2	2	0	2	2	0	2	2	0	0	2	2	0	2	0	0	2	0	2	0	0	2	0	0	0	0	2	0	2	0	0	0	2	0	0	0	2	2	2	2	2	2	0	0	0	0	2	2	0	0	2	0	0	2	0	0	2	0	0	2	0	2	2	2	2	2	2	0	2	2	2	0	2	2	2	0	0	2	0	0	0	2	2	2	0	2	2	2	0	0	0	0	0	2	2	2	2	0	0	2	2	2	2	2	0	2	2	0	0	0	0	0	2	2	0	2	2	2	2	0	2	2	0	2	0	0	2	2	2	2	0	2	2	2	2	0	2	2	2	0	0	2	2	2	2	2	0	2	2	2	2	2	0	2	2	2	2	2	2	2	2	2	2	2	0	0	2	2	0	2	2	2	2	2	2	2	0	0	2	2	0	2	0	0	2	0	2	2	0	2	2	2	2	0	0	2	0	2	0	2	2	2	0	0	2	2	2	0	2	2	2	2	2	2	0	2	2	0	2	2	0	0	2	0	2	0	0	2	2	0	2	2	2	2	2	2	2	2	2	2	2	2	2	0	2	2	2	0	2	2	2	2	2	2	0	0	0	0	0	0	0	0	0	0	2	2	2	2	2	0	2	2	2	0	2	2	0	0	0	2	2	0	2	0	2	0	0	2	2	0	2	0	0	0	0	0	0	0	0	0	0	0	0	0	2	0	0	2	2	2	2	2	0	2	0	2	2	2	0	2	2	2	2	2	0	2	0	2	2	2	0	2	0	0	2	0	0	0	0	0	0	0	2	2	0	2	0	2	2	0	0	0	2	2	0	0	0	0	2	0	0	2	2	2	2	2	2	2	0	2	0	0	0	2	0	0	0	2	0	2	0	2	0	2	2	0	2	2	2	2	0	0	0	0	2	2	2	2	0	2	0	0	2	2	0	0	0	2	2	0	0	0	2	0	2	2	2	0	0	0	0	0	0	0	0	2	0	0	0	0	0	2	2	0	0	0	2	0	0	2	0	0	2	2	2	0	2	2	0	2	0	0	2	2	2	2	0	2	2	0	0	0	2	0	0	2	0	0	0	0	2	0	2	2	0	2	0	0	0	2	2	2	2	0	0	2	2	0	2	2	0	2	2	0	2	2	0	2	2	2	2	0	0	2	2	2	0	0	0	2	0	2	2	2	0	0	2	2	0	2	2	2	0	2	2	2	0	0	2	0	0	0	0	0	0	0	2	2	2	0	0	0	0	0	2	0	2	2	0	2	2	0	2	0	2	0	0	0	2	0	2	0	0	2	0	0	2	2	2	0	2	2	2	0	0	0	0	2	0	2	2	0	0	2	2	0	2	0	2	2	2	0	0	0	2	0	0	2	2	2	2	0	2	0	0	0	2	0	2	2	0	2	2	2	2	2	2	0	2	2	2	2	0	0	2	2	2	2	0	2	2	2	0	2	0	0	0	0	2	2	0	0	2	0	0	0	2	0	2	2	2	2	2	2	2	2	0	2	0	0	2	2	0	2	2	0	0	2	2	0	2	0	2	2	2	0	2	0	0	0	2	0	2	0	0	2	2	2	0	0	0	2	0	2	2	2	2	2	0	0	0	0	0	0	2	0	2	2	2	2	0	0	2	0	2	2	0	0	0	2	0	2	0	0	0	0	2	0	2	0	0	0	2	0	2	0	2	2	2	0	2	0	2	2	0	0	2	0	2	0	0	2	0	0	2	0	0	0	0	0	0	0	0	0	0	0	0	2	2	2	0	0	0	2	0	2	0	0	2	0	0	0	0	2	2	2	0	0	2	0	0	2	0	0	2	0	0	2	2	0	0	0	0	0	0	0	0	0	2	2	0	2	2	2	2	0	0	2	0	2	0	2	0	0	0	0	0	2	2	2	2	2	2	0	0	0	0	0	2	0	0	0	2	2	2	2	0	2	0	2	2	0	0	0	0	0	0	2	0	0	0	2	2	2	2	0	2	2	0	0	0	0	0	2	2	2	2	2	2	2	2	0	2	0	0	2	0	0	0	0	0	2	0	0	0	0	0	0	2	2	0	2	2	2	2	2	2	2	2	2	2	2	2	0	2	0	0	2	2	2	2	2	2	2	2	2	2	0	2	2	0	0	2	0	2	2	0	2	0	0	0	2	2	2	0	2	2	0	2	0	0	2	0	2	0	2	2	2	2	2	0	2	0	2	0	0	0	2	2	0	2	2	2	0	0	0	0	0	2	2	0	0	2	2	2	2	2	0	0	0	0	0	0	0	0	2	0	2	0	0	0	0	0	0	2	0	0	2	0	0	0	0	0	0	0	2	0	0	0	0	2	0	0	0	0	2	0	0	0	0	2	0	0	2	0	0	2	2	2	0	2	2	2	2	0	2	0	0	0	2	0	2	2	2	2	2	2	2	2	0	2	0	2	0	0	0	2	2	0	0	0	2	2	0	2	0	0	2	2	0	0	2	0	2	2	0	0	2	0	0	0	2	0	2	2	2	0	2	2	0	2	0	2	2	2	2	0	0	2	0	2	0	2	2	0	0	2	0	2	2	2	0	2	2	0	0	0	2	2	2	2	2	2	2	2	2	2	0	2	2	0	0	0	2	0	0	0	0	0	0	0	0	0	0	0	0	0	0	0	0	2	0	2	2	0	0	0	2	0	0	0	2	0	0	2	0	0	0	0	0	0	0	0	0	0	2	0	0	0	0	0	0	2	0	2	2	0	2	0	2	0	0	0	0	0	0	0	2	0	2	2	0	0	0	2	0	0	2	0	0	0	0	2	2	2	2	2	2	0	0	0	2	0	2	0	2	0	2	0	2	2	2	2	2	0	2	0	2	0	2	0	2	0	2	0	0	0	0	2	0	0	2	0	2	0	0	0	0	0	0	0	2	2	0	0	0	2	0	2	0	0	0	0	0	0	0	0	0	0	2	0	0	0	0	0	0	0	2	0	2	0	0	0	0	0	2	2	2	2	0	0	2	2	2	2	0	2	2	2	0	2	2	2	2	0	2	2	0	0	0	0	2	2	2	0	2	0	2	0	2	0	2	2	2	0	2	2	2	2	2	2	2	0	2	2	2	2	0	0	2	2	2	2	0	0	2	2	0	0	0	0	2	0	2	0	2	0	0	2	2	0	0	2	0	0	0	0	2	2	0	2	0	2	0	2	0	0	0	0	2	0	0	0	2	0	0	0	2	2	0	2	2	2	2	2	0	0	0	0	2	0	2	0	0	0	0	2	0	0	2	0	0	0	2	2	0	2	2	0	2	0	0	0	0	0	0	0	0	0	0	0	0	2	0	2	0	2	2	0	0	0	0	0	0	0	0	2	0	0	2	0	2	0	2	2	2	2	2	2	2	2	2	2	0	0	2	0	2	0	2	0	2	2	0	2	0	0	0	0	2	0	0	2	2	2	0	2	0	2	0	2	2	2	2	2	2	2	2	0	2	0	2	0	2	2	2	0	0	0	0	0	2	2	0	0	2	0	0	0	0	2	0	2	0	2	2	0	2	2	0	0	2	2	0	0	2	2	2	0	2	2	0	2	2	0	0	2	2	2	2	0	2	2	0	0	0	0	0	2	2	0	2	0	0	2	2	0	0	2	0	0	0	0	2	2	2	2	0	2	0	2	2	0	0	0	2	0	0	0
China	0	2	2	0	2	0	2	2	2	2	2	2	2	0	0	2	2	0	0	2	0	0	2	2	2	2	0	0	2	0	2	2	2	2	0	2	2	0	2	0	0	2	0	0	2	2	0	2	2	0	2	2	2	2	2	2	2	2	2	0	2	0	0	2	2	2	2	2	0	0	2	2	0	2	2	2	2	2	0	0	2	0	2	0	0	2	0	2	2	0	2	0	2	2	0	2	2	2	2	2	0	2	2	0	2	2	2	2	2	2	2	2	0	0	2	0	2	2	2	0	2	2	2	2	0	2	2	2	2	0	0	2	0	2	2	2	2	2	2	2	0	2	2	0	2	2	0	0	2	2	0	2	0	0	0	2	2	2	0	2	2	0	2	0	2	2	2	2	2	2	0	0	0	2	0	2	2	2	0	2	0	2	2	0	2	2	2	0	0	0	0	2	2	2	0	0	2	2	2	0	0	2	2	2	2	0	2	2	2	2	0	0	0	2	0	2	2	0	2	2	2	2	2	2	2	0	0	2	0	2	2	2	2	2	2	2	0	2	2	2	2	0	2	0	2	2	0	2	2	2	2	2	2	2	0	2	2	2	2	2	2	2	0	2	0	2	2	0	2	2	0	0	0	0	2	2	2	2	0	2	0	2	2	2	2	2	2	2	2	2	0	2	2	2	2	2	0	2	2	2	2	2	2	2	0	2	2	2	2	2	2	0	2	0	2	0	2	0	0	2	2	0	2	0	0	2	2	0	2	0	2	2	2	2	2	2	2	0	2	2	2	0	0	2	2	2	0	2	2	2	2	2	0	2	2	2	2	0	2	2	2	0	0	2	2	2	2	2	0	2	2	0	0	0	2	2	2	2	0	2	2	0	0	2	2	2	2	2	2	2	2	2	2	2	0	2	2	2	0	2	2	2	2	2	2	0	2	2	2	2	2	2	0	0	2	0	2	2	2	2	2	0	2	2	2	0	0	0	0	2	0	0	0	2	2	0	0	2	0	0	2	0	2	2	0	2	2	2	2	2	0	2	2	2	2	2	0	0	0	2	0	0	2	2	0	2	2	0	0	2	2	2	2	2	2	2	2	2	2	2	0	2	0	2	2	0	0	0	2	2	0	2	0	0	2	0	0	2	2	2	2	0	0	0	2	2	2	0	0	2	2	0	0	2	0	2	2	0	0	2	0	2	2	2	0	0	0	2	0	0	0	0	2	2	2	2	2	2	0	0	0	2	2	0	0	2	2	2	0	2	0	2	2	2	0	0	0	0	2	2	2	2	2	2	2	2	0	0	0	2	2	2	2	2	2	0	0	2	2	2	0	2	2	0	2	0	0	2	0	0	0	0	2	0	2	0	2	2	0	2	2	2	2	2	2	2	2	2	2	0	2	2	0	2	2	0	2	2	2	2	2	2	2	2	0	2	0	2	2	0	2	2	2	0	0	0	0	0	2	2	2	0	2	0	2	2	2	2	2	2	0	2	0	2	2	0	2	2	0	2	0	0	2	2	2	0	2	0	2	2	2	2	2	0	0	2	0	2	0	2	0	0	0	2	2	0	0	2	2	2	0	0	2	2	2	2	2	0	0	0	0	2	2	0	0	2	2	0	2	2	0	0	0	2	0	2	2	0	0	0	2	0	0	2	2	2	0	0	2	2	2	2	2	0	0	0	0	0	2	2	2	2	2	2	0	0	0	2	0	0	0	2	0	2	0	0	2	2	2	2	0	0	0	2	2	2	0	0	2	0	0	0	2	2	0	0	0	2	0	0	0	0	2	2	0	2	0	0	2	0	2	2	2	2	2	2	2	2	2	2	0	2	2	2	2	2	0	2	2	2	2	0	2	0	0	0	0	2	2	0	2	0	0	0	0	2	2	0	2	0	0	0	0	0	0	0	2	2	2	0	0	2	2	0	2	2	0	2	0	0	2	0	0	0	0	0	0	2	0	0	0	2	0	2	2	2	2	2	0	0	2	0	2	0	0	2	0	2	0	0	0	0	0	0	0	0	0	0	0	0	0	2	0	0	2	0	0	0	0	2	2	0	0	2	2	0	2	2	2	0	0	0	0	0	0	2	2	2	0	2	0	0	0	2	0	2	0	0	2	2	0	0	2	0	2	0	2	2	0	2	0	2	2	2	2	2	0	2	2	0	0	2	2	2	2	0	0	2	2	2	2	0	2	2	2	2	0	2	2	2	2	2	2	2	2	0	2	0	0	0	2	2	2	0	2	2	2	2	2	2	2	2	0	0	2	2	0	0	0	2	0	2	2	2	0	0	0	0	2	0	0	2	0	0	2	0	0	0	0	0	2	2	2	2	0	0	2	0	2	0	0	2	0	2	0	2	0	2	0	0	2	2	2	0	0	2	2	0	2	2	2	2	2	0	0	0	2	2	2	2	2	2	0	2	0	2	2	0	2	2	0	2	2	2	0	0	2	2	0	2	2	2	2	2	2	0	0	2	2	0	0	2	0	2	0	0	0	0	2	0	2	2	2	2	2	2	0	2	2	2	0	0	0	0	0	2	0	2	0	2	2	2	2	0	2	0	2	2	2	2	2	0	2	2	2	2	2	0	2	0	2	0	2	2	2	2	2	2	2	2	0	2	0	2	0	2	0	2	2	2	0	2	0	0	0	2	2	2	2	2	2	2	2	2	0	2	2	2	0	2	2	2	2	0	0	2	0	2	0	2	2	0	2	2	2	2	0	0	0	0	0	2	2	0	2	2	2	2	2	2	0	2	2	2	0	2	2	0	0	2	2	2	2	0	0	0	2	2	2	2	0	2	2	2	2	2	2	2	0	2	2	2	2	2	2	2	2	2	0	2	2	0	2	0	2	0	0	2	2	2	0	2	2	0	2	0	2	2	2	0	0	0	0	0	2	2	0	2	2	2	2	2	2	2	2	0	2	2	0	0	2	2	0	2	0	2	2	2	0	0	2	0	2	2	2	2	0	0	0	0	0	2	2	2	0	2	2	0	2	2	2	2	2	0	2	2	2	2	2	0	0	0	0	0	2	0	0	2	0	0	0	0	2	0	0	2	2	2	0	0	2	2	2	0	2	0	0	0	2	2	0	0	0	2	2	2	0	2	2	0	2	0	0	0	0	2	0	2	2	0	2	2	0	2	0	2	0	2	0	0	2	2	0	2	2	0	2	2	2	2	2	2	0	2	2	2	0	2	2	2	0	2	0	2	0	2	2	0	0	0	0	2	0	2	2	0	0	2	0	2	0	0	0	2	0	0	0	0	2	2	0	0	2	0	2	2	0	0	0	0	2	0	2	0	0	0	0	0	2	2	0	2	0	0	0	2	0	0	0	0	2	0	0	0	2	0	0	0	2	2	0	2	0	2	2	2	2	0	2	0	0	2	0	0	0	2	0	2	2	0	0	2	2	0	0	2	0	2	2	2	0	2	2	0	0	0	0	0	0	2	0	0	2	2	0	2	0	2	2	2	2	2	2	2	2	0	0	2	0	0	2	0	0	0	2	2	2	2	2	0	2	0	2	2	0	0	2	0	2	2	0	2	2	2	2	2	0	2	0	0	0	2	2	2	2	0	0	2	2	0	2	0	2	0	0	0	2	2	2	2	2	2	0	2	2	2	2	2	0	0	2	2	2	2	2	0	2	2	2	2	2	2	0	2	2	2	2	2	0	0	2	2	2	2	2	2	0	0	2	2	2	0	0	2	2	2	2	0	2	0	0	2	2	2	2	2	0	0	2	2	2	2	2	2	0	0	2	0	2	0	2	0	2	2	0	2	2	0	0	2	2	0	2	0	0	2	2	0	0	0	0	2	2	2	2	0	0	2	0	2	2	2	2	2	2	2	2	0	0	0	0	2	0	2	2	2	2	2	0	2	2	0	0	0	2	0	2	0	0	2	2	0	2	0	2	2	2	2	2	2	2	2	0	0	2	2	2	2	0	2	2	0	2	2	2	2	2	2	2	2	0	0	0	2	2	2	2	2	2	2	2	2	2	2	2	2	2	2	2	2	2	2	2	2	2	2	2	2	2	2	2	2	2	2	2	2	2	2	2	2	2	2	2	2	2	2	2	2	2	2	2	2	2	2	2	2	2	2	2	2	2	2	2	2	2	2	2	0	2	2	2	2	2	2	2	2	2	2	2	2	2	2	2	2	2	2	2	2	2	2	2	0	0	2	0	0	2	2	2	2	2	2	2	0	0	0	0	0	2	2	2	0	0	2	0	2	2	0	2	2	0	2	0	2	2	0	2	2	2	0	0	0	2	2	2	2	0	0	2	2	2	2	2	2	2	2	0	0	0	0	0	2	0	2	0	2	2	0	2	0	0	2	0	2	0	0	2	2	0	2	2	2	0	2	0	2	0	2	2	2	0	0	2	2	2	2	2	0	2	0	0	2	0	0	2	2	0	0	0	0	2	2	2	0	2	0	0	0	2	0	0	2	2	2	0	0	0	2	2	0	2	0	2	0	0	0	0	2	0	2	2	0	0	2	0	2	0	2	2	2	0	0	0	2	2	2	2	2	2	2	2	0	2	2	2	2	2	0	0	0	0	0	0	2	0	2	0	0	2	0	0	2	2	0	2	0	0	0	2	2	2	0	2	0	0	0	2	2	0	2	2	0	2	0	0	0	2	2	2	2	0	2	2	0	0	2	2	2	2	2	2	2	2	2	0	2	0	0	2	0	2	2	0	0	2	0	2	2	2	2	2	0	2	2	2	0	2	2	0	2	0	2	0	2	2	2	2	2	2	2	2	2	0	0	2	2	0	2	2	2	2	2	0	0	2	2	0	2	2	2	2	2	2	2	2	2	2	0	0	2	2	0	0	2	2	0	0	0	0	2	2	2	2	2	0	2	2	2	0	2	0	2	2	2	0	0	0	2	0	2	0	2	2	2	2	0	0	2	2	2	2	0	0	2	2	2	0	2	0	2	2	2	2	0	2	0	2	0	2	2	0	0	2	0	0	0	0	2	0	2	2	2	0	2	2	0	2	2	2	2	0	2	2	0	2	0	0	2	0	2	2	2	2	2	0	2	2	0	0	0	2	0	0	2	2	2	2	2	2	2	2	2	2	0	2	0	2	0	2	0	2	2	2	2	2	2	2	2	2	0	2	2	2	2	0	2	2	0	2	2	2	2	2	2	2	2	2	2	2	0	2	2	2	2	0	2	2	2	2	2	2	2	0	2	2	2	2	0	0	0	2	0	2	0	0	2	2	2	2	2	2	2	0	2	2	0	2	2	2	2	0	2	2	2	2	2	2	2	0	2	0	2	0	2	0	2	2	2	2	2	2	2	2	2	2	2	2	2	2	2	2	2	2	2	2	2	2	2	2	2	2	2	2	2	2	2	2	2	2	2	2	2	2	2	2	2	2	2	2	2	2	2	2	2	2	2	2	2	2	2	2	2	0	0	2	2	0	2	0	0	2	0	0	2	2	2	2	0	0	0	2	2	2	2	2	2	0	2	2	2	2	2	2	2	2	2	2	0	2	2	2	2	2	0	2	2	0	2	0	2	0	2	0	0	2	2	0	2	0	0	2	0	0	0	2	0	0	2	2	0	0	0	0	0	0	2	2	2	2	0	2	2	2	2	0	0	0	2	2	0	2	2	0	2	2	2	0	2	0	2	2	0	2	2	2	2	2	2	2	2	2	2	2	2	2	2	2	2	2	2	2	2	2	2	2	2	2	2	2	2	2	2	2	2	2	2	2	2	2	2	2	2	2	2	2	2	2	2	2	2	2	2	0	0	0	0	0	2	0	0	0	0	0	0	0	0	2	0	2	0	2	0	0	2	2	2	2	2	2	2	2	2	2	2	2	2	2	2	2	2	2	2	2	2	2	2	2	2	2	2	2	2	0	2	2	2	2	0	2	2	2	0	0	2	2	2	2	2	0	2	2	2	2	0	0	2	0	2	2	2	2	2	2	2	2	2	2	2	0	2	2	2	2	2	2	2	2	2	2	2	2	2	2	0	2	2	2	2	2	2	0	2	2	0	0	2	2	2	2	0	0	2	2	2	2	2	0	2	2	2	2	2	0	2	2	2	2	2	2	0	0	2	2	0	2	2	0	0	0	2	2	0	2	2	2	2	2	0	2	0	0	2	2	0	0	0	2	0	2	0	2	2	0	2	2	2	0	2	0	2	2	0	2	2	0	2	2	2	0	2	2	0	2	0	2	2	2	2	2	0	2	2	2	2	0	2	2	2	2	2	2	2	2	2	2	2	0	2	2	2	2	2	2	2	2	2	2	0	2	0	2	2	2	2	2	2	0	0	2	2	2	2	2	2	0	2	2	0	0	2	2	2	0	2	2	2	2	2	2	2	2	2	2	2	2	2	2	2	2	2	2	2	2	2	2	2	2	2	0	2	0	2	0	2	0	2	2	0	0	0	0	2	2	2	2	0	2	2	2	2	2	2	2	2	2	0	2	0	2	2	2	2	0	2	2	0	2	2	2	2	2	2	2	2	0	2	2	2	2	0	2	0	2	0	2	2	2	0	2	2	2	0	0	2	2	2	2	2	2	2	0	2	2	2	2	2	2	2	0	2	2	2	2	2	2	0	2	0	2	2	2	2	0	2	0	2	2	2	0	2	2	2	2	2	0	2	2	0	2	2	2	2	0	2	0	2	2	2	2	2	2	2	2	2	2	2	2	2	2	2	2	2	0	0	2	2	0	2	2	2	0	0	2	0	0	0	2	0	2	2	2	2	2	0	2	2	0	2	2	0	0	2	2	2	2	2	2	2	2	2	2	2	0	0	2	2	2	2	2	2	2	0	2	2	2	0	2	2	2	2	0	0	0	2	2	2	2	2	0	2	2	2	2	2	2	2	2	2	2	2	2	2	2	2	2	2	2	2	2	2	2	2	2	2	2	2	2	2	2	2	2	2	2	2	2	2	2	2	2	2	2	0	2	2	0	2	2	2	2	0	2	2	2	2	0	2	0	2	0	2	2	2	2	2	2	2	2	2	2	2	2	2	2	2	2	2	2	2	2	2	2	2	2	2	2	2	2	2	2	2	2	0	2	2	2	2	2	2	2	2	2	2	2	2	2	2	0	2	2	0	2	0	2	2	0	2	0	2	0	0	2	0	2	0	2	2	2	2	2	2	2	0	2	2	2	2	2	2	2	2	2	2	2	2	2	0	2	2	2	2	2	2	2	2	2	0	0	0	2	2	2	2	2	0	2	2	2	2	2	2	2	0	0	0	0	2	0	2	0	2	2	2	2	0	2	2	2	2	2	0	0	2	2	2	0	2	0	2	2	2	2	2	2	2	2	2	2	2	2	0	2	2	0	0	0	0	2	2	0	2	0	2	2	0	0	2	2	0	0	2	2	0	0	2	0	0	2	2	0	2	2	0	2	2	0	0	0	0	0	0	0	0	2	2	2	0	0	2	2	2	2	2	2	2	2	2	2	2	0	2	0	0	2	2	2	0	0	2	2	2	2	2	0	0	0	2	0	2	2	0	2	2	2	2	0	2	2	2	2	2	0	2	0	2	0	0	2	2	2	0	2	0	0	2	0	2	2	2	2	2	2	2	0	2	2	2	0	0	0	2	2	2	2	2	2	2	2	0	2	0	2	2	2	2	2	0	2	2	2	0	2	2	2	0	2	2	2	2	2	2	2	0	2	2	2	2	2	2	2	2	0	2	2	0	2	2	2	0	0	0	0	2	2	2	0	0	0	2	0	0	0	2	0	2	0	2	2	0	2	2	2	2	2	2	2	2	0	2	2	2	2	0	0	2	0	2	0	2	2	0	2	2	0	0	0	2	2	2	0	2	0	0	2	2	2	0	0	2	0	0	2	2	0	2	0	2	0	2	2	2	0	2	2	0	0	0	0	0	2	0	2	2	2	2	0	2	0	2	2	2	0	0	2	2	2	2	0	2	2	2	2	2	2	2	2	0	2	0	0	2	2	2	2	2	2	2	2	0	2	0	2	0	2	0	0	0	2	2	2	0	0	0	0	0	2	0	2	2	0	2	2	2	0	2	0	2	2	2	2	2	2	2	2	2	0	2	2	2	2	2	2	0	2	2	2	2	2	2	2	0	2	0	2	2	0	2	2	0	0	0	0	0	0	2	2	2	0	0	0	2	2	0	2	0	2	2	2	2	2	0	0	2	0	0	2	0	2	2	2	2	0	0	2	0	0	2	0	0	2	2	0	0	2	2	2	2	0	2	0	2	2	2	2	2	0	0	0	0	0	0	2	2	2	0	0	2	2	0	2	2	0	2	2	0	0	0	2	0	0	2	2	0	2	2	2	0	0	0	0	0	0	0	0	0	2	0	0	0	0	2	0	2	2	0	2	0	2	0	2	0	0	0	2	0	2	0	2	2	2	2	2	2	2	2	0	2	2	2	2	2	2	2	0	0	2	2	0	2	0	0	2	2	0	2	0	2	0	0	0	0	2	2	2	2	2	0	2	2	0	0	0	2	0	2	0	2	2	0	2	2	0	2	0	2	0	2	0	0	0	2	0	0	0	2	0	0	0	2	0	0	2	2	2	2	0	0	0	2	2	2	0	2	2	2	2	2	2	2	0	2	2	0	0	2	2	2	2	0	0	2	2	0	2	2	0	2	2	2	2	2	0	0	0	0	0	2	2	0	0	2	0	2	2	0	0	2	2	0	0	2	0	2	0	2	0	0	0	0	2	2	0	0	0	0	0	2	0	0	2	2	0	0	0	0	2	2	0	0	0	2	0	0	0	2	0	0	0	0	0	2	0	2	0	2	0	0	0	0	0	0	0	0	0	2	0	0	2	2	2	0	2	2	0	2	0	2	0	2	2	0	2	2	2	2	0	0	0	0	0	0	0	0	0	0	2	0	0	0	2	0	0	0	0	0	2	2	0	2	0	2	2	2	2	2	2	0	2	2	0	0	0	0	2	2	0	2	0	0	2	2	0	2	0	2	0	0	0	2	2	0	2	0	2	2	0	0	2	2	2	0	0	0	0	0	2	0	2	2	0	2	0	0	0	0	2	2	2	0	2	2	0	2	2	2	0	0	2	0	2	0	0	0	0	0	0	2	2	0	0	0	0	2	2	0	0	2	2	2	2	2	2	2	2	2	2	2	0	0	0	0	2	0	2	0	2	2	0	0	2	0	2	2	2	0	2	2	2	2	0	0	0	2	2	2	2	2	2	0	2	0	0	2	2	2	0	0	0	2	0	0	2	0	2	2	2	2	2	0	2	2	0	2	2	0	0	2	2	0	2	2	2	2	2	2	2	2	2	0	2	2	2	2	2	2	2	2	2	2	2	2	2	2	2	0	0	0	2	2	0	0	0	0	2	2	2	0	2	0	0	2	2	2	2	0	2	0	2	2	0	2	2	0	2	2	2	0	0	2	0	0	0	0	0	0	0	2	2	0	0	2	2	0	0	0	2	2	2	2	0	0	0	0	0	2	0	0	0	2	0	2	2	0	2	0	2	0	2	2	2	2	0	0	0	2	2	0	2	2	2	2	2	0	0	2	0	2	2	2	0	2	0	0	0	2	2	0	0	2	0	0	0	2	0	0	2	2	2	0	0	0	2	2	0	0	0	2	0	0	2	2	0	0	0	0	2	0	2	2	0	0	2	2	0	2	2	2	2	2	2	2	0	0	0	0	0	0	2	2	2	2	2	2	0	2	2	2	0	0	0	0	0	0	2	2	2	2	2	0	0	0	2	0	2	2	2	2	2	2	2	0	0	0	2	2	0	2	2	0	2	0	2	0	2	2	0	2	2	2	0	0	0	0	0	2	0	2	0	0	2	2	2	2	0	2	2	2	0	0	2	2	0	0	0	2	2	2	0	0	0	2	0	0	2	2	2	2	2	0	2	0	0	2	0	2	2	0	0	2	0	2	2	2	2	2	0	0	2	2	0	2	2	0	0	2	2	2	2	2	2	0	0	0	0	2	2	0	0	2	2	2	2	2	2	2	0	2	0	0	2	0	2	2	0	2	2	2	0	2	2	0	0	0	2	0	0	0	0	2	0	2	2	2	2	2	2	2	2	0	2	0	0	2	0	2	2	0	2	2	0	2	2	2	2	2	0	0	2	2	2	2	2	2	2	2	2	0	2	2	0	0	2	2	2	2	2	2	0	2	0	0	2	2	2	2	2	2	2	0	2	2	2	2	2	0	2	2	0	0	0	2	2	2	0	0	2	2	2	2	2	2	2	0	0	0	2	0	0	2	0	2	2	2	2	2	0	2	2	0	0	0	2	0	0	0	2	2	0	2	2	2	2	0	2	2	0	2	2	2	2	2	2	2	0	2	2	2	0	2	2	2	2	0	2	2	2	2	2	0	0	0	0	2	2	2	0	2	2	2	0	2	0	0	0	2	2	0	2	2	2	2	2	2	0	0	2	2	2	2	2	0	2	2	2	2	2	2	2	2	2	2	2	2	2	2	2	2	2	2	2	2	0	2	0	2	0	0	2	2	2	2	2	2	2	2	2	2	2	0	2	2	2	2	2	2	0	2	0	2	2	0	2	0	2	2	0	2	2	2	0	2	2	2	0	0	2	0	0	2	2	0	2	2	2	2	0	2	2	0	0	2	2	2	2	2	2	2	2	2	2	0	2	0	2	0	2	2	0	0	0	0	0	2	2	2	0	2	2	2	2	2	2	2	0	0	0	2	2	2	2	0	2	2	2	2	0	2	0	2	2	0	0	2	2	2	2	2	2	0	2	2	0	2	2	2	2	2	2	2	2	2	0	2	2	2	2	2	2	2	0	2	2	2	0	2	2	0	2	2	0	2	2	0	2	0	0	0	0	0	0	2	2	2	2	2	2	0	2	0	0	2	2	2	2	2	2	2	0	2	2	0	2	0	2	2	2	0	2	2	2	2	2	0	0	0	2	2	0	2	2	0	0	0	0	0	2	2	2	2	2	0	2	2	2	2	2	2	2	2	2	2	0	2	2	2	2	2	2	0	2	0	0	2	2	2	2	2	0	2	2	2	0	0	2	2	0	0	2	2	2	2	2	2	2	0	2	0	0	0	2	2	0	2	2	0	0	0	0	0	0	0	0	0	0	0	2	0	0	2	2	0	0	0	2	2	0	2	2	2	0	2	0	2	0	2	2	0	0	2	2	2	2	0	2	0	0	2	0	0	2	2	0	0	0	0	2	2	2	2	2	0	2	2	0	0	2	2	0	0	2	2	2	2	2	2	2	2	2	2	0	2	2	0	0	2	0	2	2	0	0	2	2	2	2	2	0	2	0	2	2	0	2	2	0	0	2	2	0	2	2	2	2	0	0	2	0	0	2	2	0	0	2	0	0	2	2	0	2	2	0	0	2	0	0	2	2	2	2	2	2	2	0	2	0	0	2	0	2	2	2	2	2	0	2	2	2	2	0	0	0	0	0	2	2	2	2	0	2	0	2	0	0	2	2	0	2	2	0	2	2	2	2	2	2	2	2	0	2	2	2	0	0	2	0	2	2	0	0	0	2	0	2	0	0	0	2	0	2	2	2	2	2	2	2	2	0	2	2	2	2	2	2	2	2	2	2	2	0	0	2	0	0	2	2	0	0	2	2	2	0	2	2	2	2	2	2	2	0	2	2	0	2	2	2	2	0	2	2	2	0	2	0	0	2	2	0	0	2	2	0	2	2	2	0	2	2	2	2	0	0	2	2	0	2	2	2	2	0	2	0	0	2	0	2	0	2	2	2	2	2	2	2	0	0	2	0	2	2	2	2	2	2	2	2	2	2	2	0	2	2	2	2	0	0	0	2	0	2	0	2	2	2	0	2	0	2	2	2	2	2	2	2	2	2	2	2	2	2	2	0	0	0	2	2	2	2	0	0	2	2	2	2	0	0	2	0	0	2	2	2	0	2	0	2	2	0	0	2	2	2	2	0	0	2	0	0	2	0	0	0	0	0	0	0	0	0	0	0	0	2	2	0	2	2	2	0	2	2	2	2	2	0	2	0	0	2	2	2	0	2	2	0	2	2	2	2	2	0	2	2	2	0	2	2	2	2	2	2	0	0	2	0	2	2	0	2	0	2	2	2	2	2	2	2	2	2	2	0	2	2	0	2	2	2	0	2	2	2	2	0	0	0	2	0	0	2	0	0	2	2	0	0	2	2	2	2	0	0	2	0	2	0	2	2	2	2	2	2	0	2	0	2	2	0	2	2	2	2	0	2	2	0	0	2	2	2	2	2	2	2	2	2	0	0	0	2	2	0	2	0	0	0	2	2	2	2	2	2	2	2	2	2	2	0	2	0	2	2	2	2	2	0	2	2	2	2	0	2	0	2	2	0	0	2	2	2	2	0	2	0	2	0	2	2	2	0	0	2	2	0	0	2	0	2	2	0	2	2	0	0	0	0	2	2	0	2	2	2	0	0	0	2	2	2	2	0	2	2	2	2	2	0	2	2	0	0	0	0	0	2	2	2	2	0	0	2	2	0	2	2	0	2	2	0	0	0	2	0	2	2	2	0	0	2	0	0	2	0	2	2	2	2	2	0	0	0	2	2	2	2	2	2	0	2	0	2	2	0	0	2	0	2	2	0	0	0	2	2	2	2	2	2	2	2	2	0	0	0	2	2	2	2	2	2	2	2	2	2	2	2	0	2	2	2	0	2	0	0	2	2	2	2	2	2	2	0	2	2	2	0	2	2	0	0	2	0	2	2	2	2	0	2	2	0	0	2	2	2	0	0	2	0	0	2	2	2	0	0	0	2	2	2	2	2	2	2	2	0	2	2	0	2	2	0	2	2	2	2	2	2	2	0	0	2	2	2	0	0	0	0	0	2	2	2	0	2	2	2	2	2	0	2	2	0	2	0	0	2	2	2	2	0	0	0	0	2	2	2	2	2	2	0	2	2	0	0	2	2	2	2	2	2	0	2	2	2	2	2	2	0	0	2	2	0	0	2	2	2	0	0	0	2	0	2	2	0	2	2	2	2	2	2	0	0	0	2	2	2	0	2	0	2	0	2	0	2	2	2	2	2	2	2	2	2	0	2	2	2	2	2	2	0	2	2	2	2	0	2	0	0	0	2	0	2	0	2	0	2	2	2	0	0	0	0	2	2	0	0	2	2	2	2	0	2	2	2	2	2	0	2	0	0	2	0	2	2	2	2	2	2	0	2	2	0	0	2	2	2	2	0	2	0	2	2	2	2	2	2	0	0	2	2	0	2	0	0	2	2	0	0	0	0	2	0	2	0	0	0	0	0	0	2	2	0	2	2	0	0	2	2	2	0	2	2	2	0	2	0	2	0	0	0	2	0	2	2	2	0	2	0	0	0	0	0	2	2	2	2	2	0	0	2	2	2	2	2	2	0	0	2	2	0	0	2	2	2	2	2	2	2	2	2	2	2	2	2	2	2	0	2	2	0	0	2	2	2	2	2	0	0	2	2	0	2	0	2	0	0	0	2	2	2	0	2	2	2	2	2	2	2	0	2	2	2	2	2	2	2	0	0	0	2	2	2	2	2	2	0	2	2	0	2	0	2	2	2	2	2	2	2	2	2	2	2	2	2	2	2	2	0	2	0	2	2	0	0	0	2	0	0	0	2	2	0	2	2	0	0	0	0	2	2	0	0	2	2	2	2	0	0	2	2	0	0	2	2	0	2	2	0	2	2	0	2	2	2	2	2	2	0	0	0	2	0	0	2	2	0	2	2	0	0	2	2	2	2	2	0	0	0	0	0	0	2	0	0	0	0	2	0	2	0	0	2	2	2	2	0	2	0	0	0	2	0	0	2	2	0	2	2	0	2	0	2	2	0	0	2	2	2	2	2	0	0	0	2	2	0	2	0	2	2	0	2	0	2	0	2	2	2	2	2	0	0	2	2	2	0	2	2	2	2	2	0	2	0	2	0	0	2	2	2	2	0	2	2	2	2	0	0	2	0	0	0	2	2	2	2	2	2	2	2	2	2	0	2	0	0	2	2	2	0	2	0	0	0	0	0	2	0	2	2	0	2	2	2	2	2	2	2	2	2	2	2	2	2	2	2	2	2	2	2	0	0	2	2	2	2	2	2	2	2	0	2	0	2	0	2	2	0	2	2	0	2	2	2	0	2	2	2	2	2	2	0	2	2	2	2	2	2	2	2	2	2	2	2	2	2	2	2	2	0	2	2	2	2	2	2	2	2	0	2	0	2	2	2	2	2	2	2	2	2	2	2	2	0	0	2	2	2	0	2	2	2	2	2	0	0	2	0	2	2	2	2	2	0	2	2	0	2	0	2	2	2	2	0	2	2	2	0	0	2	0	2	2	2	2	2	0	2	2	2	2	2	2	2	0	2	0	2	2	2	2	0	2	2	2	2	2	2	2	2	2	2	2	2	2	2	2	2	2	0	2	0	2	2	2	2	0	2	2	2	0	2	0	0	0	0	2	0	0	0	2	0	2	2	2	2	0	2	2	2	0	0	2	0	2	2	2	2	0	0	2	0	2	2	2	2	0	0	0	2	0	0	0	2	0	2	2	2	2	2	2	0	0	2	2	2	2	2	2	2	2	2	0	2	0	2	2	0	2	2	0	2	2	0	2	0	2	0	2	0	2	0	2	2	2	2	2	2	2	2	2	2	2	2	2	2	2	0	2	0	0	2	2	0	2	2	2	2	2	2	2	0	2	2	2	2	0	2	0	0	2	2	0	0	0	2	2	2	2	2	2	0	0	0	0	2	2	0	2	0	2	2	2	2	2	0	0	0	2	0	2	0	0	2	2	2	2	2	2	2	2	0	0	2	2	2	2	2	2	0	2	2	0	2	2	2	2	2	2	0	2	0	2	2	0	2	0	2	2	0	2	2	2	0	2	2	2	2	2	0	2	2	2	2	2	2	0	2	2	0	2	2	2	2	2	2	0	2	2	0	0	0	2	2	2	2	2	2	2	2	2	0	2	0	0	2	2	2	2	0	0	0	2	2	2	2	0	2	0	2	0	0	0	2	0	2	0	0	2	2	2	2	2	0	2	2	2	2	2	2	2	2	0	0	2	2	0	2	2	2	2	2	2	2	2	0	0	2	0	2	2	0	2	0	2	0	2	2	2	2	2	2	2	2	2	2	2	2	0	2	0	2	2	2	2	2	0	2	2	0	0	0	2	2	2	2	2	2	0	2	2	2	0	2	2	0	2	0	2	0	2	0	0	2	0	2	0	2	0	2	0	0	2	0	0	0	0	0	0	0	0	2	2	2	0	0	0	2	2	2	0	0	2	2	0	0	2	2	0	0	2	0	0	2	0	2	0	0	2	0	0	0	2	0	2	0	0	2	2	0	2	0	0	2	2	2	2	2	2	0	2	2	0	0	0	2	0	0	2	0	0	0	0	2	0	2	0	2	0	2	2	2	0	2	2	2	0	2	0	2	2	2	0	0	0	2	2	0	0	0	2	2	0	2	0	2	2	0	2	2	2	2	2	2	2	2	0	2	2	2	2	0	2	2	0	2	0	2	2	0	0	2	2	2	2	2	2	2	2	0	2	2	2	0	0	0	2	2	2	2	2	0	2	2	2	2	0	2	2	0	2	0	0	0	0	2	2	2	2	2	2	2	0	2	0	2	0	2	2	2	2	2	2	2	0	2	2	2	2	0	2	2	0	2	0	0	0	2	0	0	2	2	0	0	2	2	2	2	0	2	0	0	2	2	2	2	2	2	2	2	2	2	2	2	0	2	2	2	2	2	0	2	2	2	2	2	2	0	0	2	2	0	2	0	0	0	0	2	2	2	2	2	2	0	0	2	2	2	0	0	0	0	0	0	0	0	0	0	2	2	2	0	2	2	2	2	2	2	0	2	2	0	2	0	0	2	0	2	2	0	2	2	2	0	2	2	2	0	0	2	2	0	2	2	2	2	2	2	0	2	2	0	2	2	2	2	2	2	2	2	0	2	2	2	0	2	2	2	2	2	2	2	2	2	2	2	2	2	2	2	0	2	2	2	2	2	0	2	0	0	2	2	2	2	2	2	2	2	0	2	2	0	2	2	2	2	2	0	0	2	2	2	2	0	2	0	0	2	2	2	2	2	2	2	2	2	2	2	2	2	2	2	2	0	0	0	2	2	2	2	0	2	0	2	2	0	2	2	2	0	0	2	2	2	2	0	0	2	0	2	2	2	2	2	2	2	2	2	2	2	2	2	2	2	2	2	2	2	0	0	0	0	0	0	2	2	0	2	2	2	2	2	2	2	2	2	0	2	2	2	2	2	2	2	2	2	2	2	2	2	2	2	0	2	2	2	2	0	2	2	2	0	2	2	0	2	2	2	2	2	0	2	2	2	2	2	0	2	2	0	2	0	2	2	2	2	0	0	2	0	2	0	2	0	0	2	2	0	2	0	2	2	2	2	0	2	0	0	0	2	2	0	2	0	2	2	2	0	0	2	2	2	2	2	0	2	0	0	0	2	0	2	2	0	0	0	2	2	0	0	0	2	2	2	2	2	2	0	2	0	0	0	2	0	0	0	2	2	2	2	2	2	0	0	0	2	0	0	2	2	0	2	2	2	2	2	2	2	0	2	0	2	2	2	0	0	0	0	2	2	2	0	2	0	2	2	2	2	0	2	0	2	2	2	0	2	0	0	2	0	2	2	0	0	2	2	2	0	0	2	2	0	2	0	0	2	2	0	2	2	0	2	0	0	2	0	2	0	2	0	2	0	0	2	0	0	2	2	0	2	0	2	2	0	2	2	2	0	0	0	2	2	2	0	0	2	2	0	2	2	2	2	2	2	2	0	2	2	2	2	0	2	2	0	2	2	2	2	2	0	0	0	0	2	2	0	0	2	2	2	0	0	2	0	2	2	0	0	0	0	0	2	2	2	0	2	0	2	0	0	2	0	2	0	2	2	0	2	2	2	0	0	2	2	2	2	0	0	0	0	2	2	0	0	0	2	2	2	2	2	0	0	0	2	2	2	0	0	2	2	0	0	2	2	2	2	2	0	2	0	0	0	0	0	2	0	0	2	0	2	2	2	0	2	0	2	0	2	2	2	0	2	0	2	2	0	2	2	2	0	0	0	0	2	0	0	2	0	2	2	2	0	2	0	2	0	2	0	0	0	0	2	2	0	0	2	0	0	2	2	2	2	0	2	2	0	2	0	0	2	2	2	2	0	2	2	0	0	2	0	2	2	0	2	0	2	2	0	0	2	0	2	2	0	2	0	2	2	0	2	2	2	0	0	2	2	2	2	2	0	2	2	2	2	0	2	2	2	2	0	0	0	0	0	0	0	2	0	2	0	2	2	2	2	0	0	2	2	0	2	0	0	0	2	2	0	2	2	2	2	2	2	0	2	2	0	2	2	0	2	2	0	2	2	2	2	0	0	2	2	2	2	0	2	0	2	2	0	2	2	2	2	2	2	2	2	0	0	0	2	2	0	2	2	0	2	2	0	2	2	0	2	0	2	2	2	2	0	0	0	0	0	2	2	0	2	2	2	2	2	2	2	2	2	2	2	2	2	0	0	0	2	0	2	0	0	2	2	2	2	2	2	2	2	2	2	2	2	0	2	0	0	0	0	0	2	2	2	2	2	0	2	2	2	0	2	0	2	2	2	2	2	2	0	2	2	0	2	0	2	2	2	2	2	2	2	0	2	2	2	2	0	2	2	2	2	2	2	2	2	2	2	0	2	2	2	2	2	2	2	2	2	2	0	2	2	0	2	2	0	2	2	2	2	2	2	0	0	0	0	2	0	0	0	0	2	2	2	2	0	2	2	2	2	2	2	2	2	2	0	2	0	0	2	2	2	0	0	2	2	0	2	2	2	2	2	2	0	0	2	0	2	2	2	2	2	2	2	2	0	2	2	0	2	0	2	2	0	2	2	0	2	0	2	2	2	2	2	0	0	2	2	2	0	2	2	0	0	2	2	2	0	2	2	2	2	2	0	2	2	2	2	2	0	2	2	0	2	2	2	2	2	2	2	0	0	0	0	2	2	2	2	2	0	2	2	2	0	2	2	2	2	2	0	0	0	2	2	2	2	2	2	2	2	0	2	0	2	0	0	2	2	2	0	0	2	0	0	2	2	2	0	2	2	2	0	0	2	2	0	2	2	2	0	2	0	2	2	0	0	0	0	0	0	2	0	2	2	2	0	2	0	0	2	0	0	2	0	0	2	0	2	2	2	2	0	2	2	2	2	0	2	2	2	2	2	0	0	2	2	2	2	2	2	2	2	2	2	0	2	2	0	2	2	2	2	2	0	0	0	0	0	2	0	2	2	2	2	2	2	2	2	2	0	2	2	2	2	2	2	0	0	0	2	2	2	2	2	2	2	2	2	2	0	2	2	0	2	2	0	2	0	0	2	2	2	0	2	2	2	2	2	2	2	2	2	2	2	2	0	2	0	0	0	2	2	2	0	2	2	2	2	2	0	2	0	2	2	0	0	0	2	0	2	2	0	2	2	2	2	2	2	2	2	0	2	2	2	2	2	2	0	2	0	0	2	2	2	2	2	2	0	0	2	2	2	2	2	2	2	2	2	0	2	2	0	2	0	0	0	2	2	2	2	2	0	2	0	2	2	0	0	0	0	0	2	0	2	0	2	2	2	2	2	0	0	2	0	0	0	2	2	2	0	2	0	2	2	2	0	0	0	0	2	2	2	0	2	2	2	0	2	2	2	0	2	2	2	0	0	2	2	0	0	0	2	2	2	2	2	0	0	0	0	0	2	0	2	2	0	2	2	2	2	0	2	2	2	2	0	2	0	2	2	2	2	0	2	2	2	0	2	0	0	0	0	0	2	0	2	2	2	2	2	2	2	0	0	0	0	0	0	2	0	2	2	2	2	2	2	0	0	2	2	2	2	2	0	2	0	2	2	0	2	0	2	0	2	0	0	2	2	0	0	2	0	2	2	0	2	0	2	2	2	0	2	2	2	2	2	2	2	2	2	2	0	0	2	2	0	2	2	2	0	2	0	2	0	0	0	2	2	2	2	0	2	2	2	0	0	0	2	0	2	0	2	2	2	2	2	2	0	2	2	0	2	2	2	2	2	2	0	2	2	2	2	0	0	2	2	2	2	2	0	0	2	2	2	2	0	2	2	0	2	2	0	0	2	2	0	2	0	2	0	2	2	2	0	2	2	2	2	0	0	0	2	2	2	0	0	2	2	2	2	2	0	2	2	2	2	2	0	0	0	2	2	2	2	0	2	0	2	0	2	2	2	2	0	0	2	2	2	0	2	2	2	2	2	2	0	0	2	2	2	2	0	2	2	0	2	2	0	2	2	2	0	0	2	0	0	2	2	2	2	2	0	2	2	2	2	2	2	2	2	2	2	2	0	0	0	0	0	0	2	2	2	2	0	2	0	0	2	0	2	0	2	2	2	0	2	2	0	0	2	2	2	2	0	2	2	2	2	0	2	2	2	2	2	2	2	2	2	2	2	2	2	2	2	2	2	2	2	2	2	2	2	2	2	2	2	2	2	0	2	0	0	0	0	0	0	2	2	0	0	2	0	2	2	2	2	0	2	0	0	0	2	2	2	0	0	2	2	0	2	0	2	0	2	2	2	2	2	0	0	2	0	0	2	0	0	0	2	0	2	0	2	2	2	0	0	2	2	2	0	2	2	2	2	2	2	2	2	2	2	2	2	0	2	2	2	2	2	2	2	0	2	0	2	2	2	2	2	2	2	2	2	2	0	0	2	2	2	2	0	0	2	2	0	2	2	2	2	2	0	2	2	0	2	0	2	0	2	0	0	2	2	0	0	2	0	0	2	2	2	0	0	0	0	2	0	0	0	2	0	2	0	2	0	2	2	2	0	2	0	2	0	2	2	2	2	0	2	0	2	0	2	0	2	2	0	2	0	0	0	0	2	0	0	0	2	2	2	2	2	2	2	2	0	0	0	0	2	2	0	0	0	2	2	0	0	0	0	0	0	2	0	0	2	0	2	2	2	2	2	2	2	2	2	2	0	0	2	2	0	0	0	0	2	2	2	0	2	0	0	2	0	2	2	2	2	0	0	2	2	0	0	2	2	2	0	2	2	2	0	2	2	0	2	2	2	0	0	0	2	0	0	0	0	0	0	2	0	0	2	2	2	2	2	0	2	2	2	2	0	2	2	2	2	0	0	0	2	2	2	2	2	2	2	0	0	0	0	0	0	0	2	2	2	0	2	2	2	0	2	2	2	2	2	2	2	0	2	2	0	2	2	2	2	2	0	2	0	0	2	2	0	2	2	0	0	2	2	2	0	0	2	0	0	2	0	2	0	2	0	2	0	2	2	0	2	2	2	2	2	0	2	2	2	2	0	2	0	0	2	2	0	0	2	2	2	2	2	0	0	2	2	2	0	0	2	2	0	2	2	2	2
Ballet	2	2	2	2	2	2	2	2	2	0	2	2	2	0	2	0	2	2	0	2	2	2	2	2	2	2	0	2	2	2	2	2	2	2	2	2	2	2	2	2	0	0	2	2	2	2	2	2	2	0	0	2	2	2	2	2	2	0	2	2	2	0	0	2	2	2	2	2	0	2	0	0	2	2	0	0	0	0	0	0	2	0	2	0	2	2	2	2	2	2	2	2	2	0	2	2	2	2	2	2	2	2	2	0	2	2	2	2	2	2	2	2	0	0	2	0	2	2	2	0	2	2	2	2	0	2	2	2	2	2	2	2	2	2	2	2	2	2	2	2	2	0	2	0	2	2	2	0	0	0	2	0	2	2	2	2	2	0	2	2	0	2	0	2	2	0	2	2	2	2	0	0	0	2	0	2	2	2	0	2	0	2	2	0	2	2	2	0	0	0	0	2	2	2	0	0	2	2	2	2	2	0	2	2	2	0	2	2	0	2	2	2	2	0	2	2	0	2	0	0	0	0	0	2	2	0	2	2	0	0	2	2	2	0	0	0	2	2	0	0	0	2	0	0	2	2	2	2	2	2	2	2	2	2	2	2	2	2	2	2	2	2	2	0	2	2	0	0	2	2	2	2	2	2	2	2	2	2	2	2	0	2	2	2	2	2	2	2	2	2	0	2	2	2	2	2	2	2	2	2	2	2	2	2	2	2	2	2	2	2	2	2	2	2	2	2	2	2	2	2	0	2	2	2	2	2	2	2	2	2	2	2	2	2	2	2	2	2	2	2	2	2	2	2	2	0	2	2	2	2	2	2	2	2	2	2	2	2	2	2	2	2	2	0	0	2	2	2	0	0	2	0	0	0	0	2	0	0	2	2	2	2	2	2	0	2	2	0	2	2	2	0	0	0	2	0	0	2	2	2	0	2	0	0	2	2	0	2	2	2	2	2	2	2	0	2	2	2	2	0	2	2	2	2	2	2	2	0	2	2	2	2	2	0	0	0	0	2	2	2	2	0	2	2	0	2	2	2	2	2	2	2	2	0	2	2	2	2	2	2	2	2	2	2	2	2	2	2	2	0	2	2	2	0	2	2	2	0	2	2	2	2	2	2	2	2	2	2	0	2	2	0	2	2	0	2	2	0	0	2	0	2	0	2	0	0	2	2	2	2	0	2	2	0	2	0	0	2	2	2	2	0	2	2	0	2	2	0	2	0	2	2	2	2	0	0	0	2	2	2	2	2	0	2	2	2	2	2	0	0	2	2	2	2	0	2	0	0	2	2	2	2	2	0	0	2	0	2	2	2	2	2	2	0	2	0	0	2	2	2	2	2	0	2	2	2	2	2	2	0	2	0	0	2	2	2	2	2	2	2	2	2	2	2	2	2	2	0	2	2	0	2	0	2	0	2	2	2	2	2	2	2	2	0	2	2	0	0	2	2	0	2	2	0	2	2	0	0	0	2	0	2	2	0	2	2	2	2	2	0	2	2	0	2	2	0	2	2	2	2	2	0	2	2	2	2	2	0	2	2	2	0	2	0	2	2	2	2	0	2	0	0	0	2	0	2	0	0	0	2	0	2	2	2	2	2	2	0	2	2	2	2	0	2	2	2	2	0	2	2	0	2	2	2	2	2	2	2	2	2	2	2	2	2	2	2	2	2	2	2	0	2	0	2	2	0	2	2	2	2	2	2	2	2	2	2	2	0	2	2	2	2	2	2	2	2	2	2	2	2	2	2	0	0	0	2	2	2	2	2	2	2	0	2	2	2	2	2	2	2	2	2	0	2	0	2	2	0	2	2	2	2	2	2	0	0	0	2	2	2	2	2	2	2	2	2	2	2	2	2	2	2	2	2	2	2	2	2	2	2	2	2	2	2	2	2	2	2	2	2	2	2	2	2	2	2	2	2	2	2	2	2	2	2	2	2	2	0	2	2	2	2	2	0	2	2	2	0	2	2	2	0	0	0	0	0	0	2	2	2	2	2	0	2	2	2	2	0	2	2	2	2	2	2	2	2	2	2	2	2	2	0	2	2	2	2	2	2	2	0	0	2	2	0	0	2	0	0	2	2	2	2	2	2	2	2	2	2	2	2	2	0	2	2	2	2	0	0	2	2	0	0	2	0	0	0	0	2	2	2	2	2	2	0	2	0	0	2	2	2	2	2	0	2	2	2	2	0	2	2	0	2	2	2	2	2	0	2	0	0	2	2	0	2	2	2	2	2	2	2	2	2	2	0	2	2	2	2	2	2	2	2	2	2	2	2	2	0	2	2	2	2	0	2	2	2	2	2	2	2	2	2	2	2	2	2	2	2	2	2	2	2	2	0	0	0	0	0	2	2	2	2	2	2	2	2	2	2	2	2	2	2	0	2	2	2	2	2	2	2	2	2	2	2	2	2	2	2	2	0	2	2	0	2	0	2	2	2	2	0	2	2	2	0	2	0	2	0	2	2	2	2	2	2	2	2	2	0	2	2	2	2	0	2	0	0	2	0	2	2	2	2	2	0	2	2	0	0	2	0	2	0	2	2	0	2	0	2	2	0	2	2	0	2	2	2	2	2	2	0	2	2	2	2	0	0	2	2	2	2	2	2	0	2	2	2	2	2	0	2	2	2	2	2	2	2	0	2	2	0	2	0	2	0	2	0	2	2	2	2	2	2	2	2	2	0	0	2	2	2	2	2	2	2	2	2	2	0	0	0	0	2	2	0	0	2	0	2	2	2	2	2	2	2	2	0	2	2	0	0	2	2	2	2	2	2	2	2	2	2	2	2	0	2	0	0	2	2	2	2	2	2	2	2	2	2	0	2	2	2	2	2	2	2	2	0	2	2	2	2	2	0	2	2	2	0	2	2	0	2	0	2	0	0	2	2	2	2	0	0	2	0	2	2	2	0	2	0	0	0	2	2	0	2	2	2	2	0	0	2	0	0	2	2	2	0	0	2	2	2	2	2	0	2	0	2	0	0	0	0	2	2	2	2	2	2	2	2	2	2	2	0	2	2	2	2	2	0	2	2	2	2	0	2	0	2	2	2	2	2	2	2	2	2	2	2	2	0	2	2	0	0	2	2	2	2	2	2	2	2	0	2	0	2	2	2	2	0	2	2	2	2	2	2	2	2	2	2	2	2	0	2	2	0	2	0	2	0	2	2	2	2	2	2	2	2	2	0	2	0	0	2	2	2	0	2	2	2	0	0	2	0	2	0	2	2	2	0	2	2	2	2	2	2	2	2	2	0	2	2	2	2	2	2	2	2	2	2	0	2	2	2	2	2	0	0	2	2	2	2	2	2	2	2	2	2	2	2	2	2	2	2	2	2	2	0	2	2	2	2	2	2	2	2	2	2	0	2	2	2	2	0	2	2	2	2	2	2	2	2	2	2	2	2	2	2	2	2	2	2	2	2	2	2	2	2	2	2	2	2	2	2	0	2	2	2	2	0	2	2	2	0	0	2	2	0	2	2	2	0	2	2	2	0	2	2	2	2	2	2	2	2	0	2	2	2	2	2	2	2	2	2	2	2	2	2	2	2	2	0	2	2	2	2	2	2	2	2	2	2	2	2	2	2	2	2	2	2	2	2	2	2	2	2	2	2	2	2	2	2	2	0	2	0	2	2	2	2	2	2	0	2	2	2	2	2	2	2	2	2	2	2	2	0	2	2	2	2	0	2	2	2	2	2	2	2	2	2	2	2	2	2	2	2	2	2	2	2	0	2	2	2	2	2	2	0	0	0	2	2	2	0	2	0	2	2	2	0	2	2	2	0	0	2	0	0	2	0	2	0	0	2	0	2	2	2	0	0	0	2	0	0	0	0	2	0	0	2	2	2	2	2	2	0	2	2	0	2	2	0	2	2	0	2	2	0	0	2	0	2	2	2	0	2	0	2	0	0	2	2	2	0	0	2	0	2	2	0	0	2	0	2	2	2	2	0	0	0	0	0	2	2	2	2	2	2	0	2	2	0	2	0	2	0	0	0	0	0	0	2	0	2	2	2	0	0	0	0	0	0	0	2	2	2	2	2	2	2	2	2	2	2	2	2	2	0	2	2	0	0	0	0	2	2	2	0	2	2	2	2	2	2	2	0	0	0	0	2	0	0	0	0	0	0	0	2	0	0	0	2	2	0	0	0	0	2	0	2	0	2	0	0	2	2	0	0	0	0	0	0	0	0	2	2	2	0	0	2	2	0	2	2	2	2	0	2	0	0	0	0	0	2	0	0	2	0	2	2	0	2	2	2	2	2	2	2	2	2	2	2	2	2	2	2	2	2	2	2	2	2	2	2	2	2	2	2	2	2	2	2	2	2	2	2	2	2	2	2	2	2	2	2	2	2	2	2	0	2	0	2	0	0	0	2	2	2	2	2	0	2	0	2	2	2	2	2	2	0	2	0	0	2	2	2	0	2	0	2	0	0	0	2	0	2	0	2	0	0	0	0	0	0	0	0	0	0	0	0	0	2	2	2	2	2	0	0	0	2	2	2	0	2	2	2	2	0	2	0	0	0	0	0	2	0	0	2	2	2	0	0	2	0	0	0	0	2	2	2	2	2	2	2	2	0	2	2	2	2	2	2	2	2	2	2	2	2	2	2	2	0	0	0	0	2	2	2	2	0	2	0	0	2	2	2	2	2	0	2	2	2	2	2	2	2	2	2	0	0	0	0	2	0	0	2	0	0	0	0	0	0	0	0	0	0	2	0	2	2	0	2	0	0	0	0	0	0	0	0	2	2	2	2	2	2	2	2	0	2	2	0	0	2	0	2	0	0	2	0	0	2	0	0	2	0	0	2	2	0	0	0	0	0	0	2	2	0	2	2	2	2	2	2	2	0	2	2	2	2	2	2	0	2	0	2	2	2	2	0	0	0	0	0	0	0	0	2	0	2	0	0	2	2	2	0	2	2	2	0	0	2	2	2	2	2	2	0	2	0	2	0	0	0	0	2	0	0	2	2	2	2	2	2	2	2	2	2	2	2	2	2	0	0	2	2	2	2	2	2	2	2	0	0	0	2	2	0	0	2	2	2	0	0	2	2	2	2	0	2	2	2	0	2	2	2	2	2	0	0	0	0	0	2	2	2	2	2	0	2	0	2	2	0	0	0	0	0	0	0	0	2	0	0	0	0	2	0	0	2	0	0	0	0	0	0	0	0	0	0	0	2	0	0	2	0	2	0	0	0	0	0	0	0	2	2	2	0	2	0	2	2	0	2	0	0	0	0	2	0	0	0	0	0	2	2	2	0	2	2	2	2	2	0	2	0	0	0	2	0	2	2	2	2	2	0	0	2	2	2	2	2	2	2	2	2	2	2	2	2	2	2	2	2	2	2	2	2	2	2	2	2	2	2	2	2	2	2	2	2	2	2	2	2	2	2	2	2	2	2	2	2	2	2	2	2	2	2	2	2	2	2	2	2	0	0	2	2	0	2	0	0	2	0	0	2	2	2	2	0	0	0	2	2	2	2	2	2	2	2	2	2	2	2	2	2	2	2	2	2	2	0	0	2	2	2	2	0	2	0	2	0	2	0	2	2	2	0	2	0	2	2	2	2	2	2	2	2	2	2	0	2	2	2	2	2	2	2	2	0	0	2	0	2	2	2	2	2	2	0	2	2	2	0	2	2	0	2	2	2	2	2	2	2	0	2	2	2	2	2	2	2	2	2	2	2	2	2	2	2	2	2	2	2	2	2	2	2	2	2	2	2	2	2	2	2	2	2	2	2	2	2	2	2	2	2	2	2	2	2	2	2	2	2	2	2	2	2	2	2	2	2	2	2	2	2	2	2	2	2	2	2	2	2	2	2	2	2	2	2	2	2	2	2	2	2	2	2	2	2	2	2	2	2	2	2	2	2	0	2	0	2	0	2	2	2	0	0	2	2	0	0	2	2	2	2	2	0	2	0	2	2	0	0	2	2	2	0	2	0	0	0	0	0	2	2	0	0	0	2	2	0	2	0	0	2	0	2	2	2	2	0	2	0	2	2	2	2	2	2	2	2	0	2	2	2	0	0	2	0	0	0	2	0	2	0	2	0	2	0	0	2	0	2	2	2	2	2	2	0	2	0	0	0	2	0	0	2	0	0	2	2	0	2	2	2	2	2	2	0	2	0	0	2	2	0	0	0	2	2	2	0	2	2	0	0	2	2	0	0	2	2	0	0	2	0	2	0	0	0	2	0	2	2	2	2	0	2	2	2	0	2	2	0	2	2	2	2	2	0	0	0	0	2	2	0	0	0	2	0	0	2	2	0	2	2	0	0	0	2	2	2	0	2	0	2	2	0	2	0	2	2	2	2	2	2	2	2	2	2	2	2	2	2	2	2	2	0	2	2	0	2	2	2	2	2	2	2	2	2	2	2	2	2	2	2	2	0	2	2	2	2	0	2	2	2	2	2	2	0	2	2	2	2	2	2	2	2	2	2	0	2	2	2	2	0	0	2	2	2	0	2	2	0	2	2	0	2	2	0	2	2	2	2	2	0	2	2	2	2	2	2	2	0	2	0	2	2	2	2	2	0	2	0	2	2	0	0	2	2	2	0	2	0	0	2	0	2	0	2	2	2	2	0	2	2	2	2	2	2	0	2	2	2	0	2	2	0	0	2	2	0	2	2	2	0	2	2	0	2	0	0	0	2	2	2	2	2	2	2	2	2	2	2	2	2	2	0	2	2	2	2	2	2	2	2	2	0	2	2	0	2	2	2	0	2	2	2	2	2	2	2	0	2	2	2	2	0	2	2	0	2	2	2	0	2	2	2	2	2	2	2	2	2	0	0	2	2	2	2	2	2	0	2	0	0	2	0	2	0	2	0	2	2	2	2	2	2	2	2	0	2	2	2	2	2	2	2	2	2	2	2	2	2	2	2	2	2	0	2	2	2	2	2	2	2	2	2	2	2	2	2	2	2	2	2	2	2	2	2	2	2	2	0	2	2	0	2	2	2	2	0	2	2	2	0	2	2	2	2	2	0	2	2	2	2	2	2	2	2	2	2	2	2	2	2	2	2	2	2	2	2	2	2	2	2	2	2	2	2	2	2	2	0	2	2	2	2	2	2	2	2	2	2	2	2	2	2	0	2	2	0	2	0	2	2	0	2	0	2	2	2	2	2	0	2	0	2	2	2	2	2	2	2	2	2	0	2	2	2	2	0	2	0	0	0	2	2	2	0	0	2	2	2	0	0	2	2	2	0	2	2	2	2	2	0	2	2	0	2	0	2	2	0	0	2	2	0	2	0	2	0	0	0	0	2	0	0	2	0	2	2	0	2	0	2	0	0	2	0	0	2	0	0	0	0	0	0	2	2	2	2	2	0	2	2	2	2	2	2	0	2	0	2	2	0	0	2	2	0	0	2	2	0	0	2	0	0	2	2	0	2	2	0	2	2	0	0	0	0	0	0	0	0	2	2	2	2	2	2	0	0	2	0	0	2	0	0	0	0	2	0	2	2	0	2	2	2	2	0	0	2	2	2	2	2	2	0	0	0	2	0	2	2	2	2	2	2	2	2	0	0	2	2	2	2	0	0	2	0	2	2	0	2	2	2	0	2	2	2	2	2	2	2	2	2	2	2	2	0	2	2	0	0	2	2	2	2	2	2	0	0	2	2	2	2	2	2	0	2	2	2	0	2	2	0	2	2	2	2	2	0	2	2	0	0	0	0	2	0	2	0	2	2	0	0	0	0	2	2	2	0	2	2	2	2	2	2	2	2	2	2	2	2	2	0	2	0	0	0	0	0	2	2	0	0	2	0	2	2	0	2	2	2	0	0	2	2	2	2	0	2	2	0	2	2	2	2	0	2	2	2	2	2	2	2	0	2	2	0	2	2	2	0	0	2	2	0	2	2	0	0	2	0	0	2	2	0	0	0	0	0	0	2	2	2	2	2	2	2	0	0	2	2	0	2	0	2	2	0	2	0	0	2	2	2	2	2	2	2	2	2	2	2	0	0	0	0	0	2	0	2	2	2	0	2	2	2	0	0	0	2	2	2	2	2	2	2	0	0	2	0	0	0	0	0	2	0	0	0	2	2	2	2	0	2	2	0	2	0	0	0	2	2	2	0	2	2	2	2	0	0	0	2	2	2	2	2	2	2	2	0	0	0	0	2	0	0	0	2	0	0	0	2	0	2	2	0	0	2	0	2	2	2	2	0	2	2	2	0	2	2	0	2	2	0	0	2	2	0	0	2	2	2	2	0	0	0	0	2	0	2	2	2	0	2	0	2	2	2	2	2	2	2	0	2	2	0	0	2	0	2	2	2	2	0	0	0	2	0	2	2	0	2	2	0	2	0	2	0	2	0	2	0	0	0	2	2	2	2	0	0	0	2	2	2	2	2	0	2	0	2	0	2	2	2	2	0	2	2	2	2	2	0	0	0	2	2	2	2	2	2	0	2	0	2	2	2	2	2	2	0	0	2	0	0	2	2	2	0	0	0	2	2	2	2	0	2	2	2	2	2	2	2	0	2	0	2	2	0	0	2	2	2	2	0	2	2	2	2	2	2	2	2	2	2	2	2	2	0	2	2	0	2	2	2	0	0	0	2	2	2	0	0	2	2	0	2	2	0	2	0	0	2	2	2	0	0	0	2	2	2	2	2	2	2	0	2	0	2	2	2	2	0	0	0	2	0	2	2	2	0	2	0	0	2	0	2	0	0	0	0	0	0	2	0	0	2	0	2	0	2	0	0	0	0	2	2	0	2	2	2	2	2	2	2	0	0	2	2	2	2	2	2	2	2	2	2	2	2	2	2	2	2	2	2	2	2	2	2	2	2	2	2	2	2	2	2	2	0	2	2	2	2	2	2	2	2	2	2	2	2	2	2	2	2	2	2	2	2	2	2	2	2	2	2	2	2	2	2	0	2	2	2	2	2	0	2	0	2	2	2	0	2	0	2	2	2	0	2	2	2	2	2	2	2	2	2	2	2	2	2	2	2	2	2	2	2	2	2	2	2	2	2	2	0	2	2	2	2	0	2	2	2	2	2	2	2	2	2	2	2	2	2	2	2	2	2	0	2	2	2	2	2	2	2	2	2	2	2	0	2	2	2	2	2	2	2	0	2	2	2	2	2	0	2	2	0	0	2	2	2	2	0	2	2	2	2	2	2	2	2	2	2	2	2	2	2	2	2	2	0	0	0	0	2	2	2	0	2	2	2	2	2	2	2	0	2	2	2	2	2	2	2	0	0	2	2	2	0	2	2	2	2	0	0	2	2	2	0	2	2	2	2	0	2	2	2	0	2	2	2	2	0	2	2	0	2	2	2	2	2	2	0	2	2	2	2	2	2	2	0	0	2	2	2	2	2	2	2	2	2	2	2	2	2	0	2	2	2	2	0	2	2	2	2	2	2	2	2	2	2	2	2	2	2	2	2	2	2	2	2	2	2	2	2	2	2	2	2	2	2	2	2	2	2	2	2	2	2	2	2	2	2	2	2	2	2	2	2	2	2	2	2	2	2	2	2	2	2	2	0	0	2	2	2	2	2	2	0	2	2	2	2	2	2	2	2	2	0	2	2	2	2	2	2	2	2	2	2	2	2	2	2	2	2	2	2	2	2	2	2	2	2	2	2	2	2	2	2	2	2	2	2	2	2	0	2	0	2	2	2	2	2	2	2	2	0	2	2	2	2	2	2	2	2	2	2	0	2	0	0	2	2	0	0	0	2	2	2	2	2	2	2	2	0	2	0	0	2	2	2	2	2	2	2	0	0	0	2	2	2	2	2	2	2	2	2	2	2	0	2	0	2	0	2	2	2	2	2	2	2	2	2	2	2	2	2	2	2	2	0	0	0	2	2	2	2	2	2	2	2	2	2	0	2	2	2	0	2	2	2	0	2	2	0	2	0	0	2	2	2	2	2	2	2	2	2	2	2	2	0	2	0	2	2	2	2	0	0	0	2	0	0	0	2	2	2	2	2	0	2	2	2	2	2	2	2	2	2	2	2	0	2	2	2	2	2	2	2	2	0	2	2	2	2	2	0	2	2	2	2	2	2	2	2	2	0	0	2	2	2	2	2	2	2	2	2	2	0	2	0	0	2	0	2	2	0	2	2	0	2	0	0	2	2	0	0	0	0	0	2	0	2	0	2	2	2	2	2	2	2	2	2	2	0	0	2	2	2	0	0	0	0	0	2	2	2	2	0	2	2	2	2	2	2	2	0	2	0	2	2	2	0	2	0	0	2	2	0	2	2	0	0	0	0	2	0	2	2	2	0	2	2	2	0	2	2	2	0	2	2	2	2	2	2	2	2	2	2	2	2	2	2	2	2	2	0	2	0	2	0	2	2	2	2	2	0	2	2	2	2	2	0	2	2	2	2	2	0	0	0	0	2	2	2	2	2	2	0	2	2	2	2	2	2	2	2	2	0	2	0	0	2	2	2	2	0	0	2	0	2	0	0	2	2	0	0	2	2	2	0	0	2	2	2	2	2	2	2	2	2	2	2	0	2	0	0	2	2	2	2	2	2	2	2	2	2	2	0	2	2	2	2	2	2	0	2	0	2	2	0	2	0	2	2	0	2	2	2	0	0	0	2	0	0	0	0	0	0	2	2	2	2	2	0	2	2	2	2	2	2	2	2	0	2	2	2	2	0	0	0	2	2	2	0	0	2	2	0	0	2	2	2	2	2	0	2	0	2	0	0	0	2	0	2	0	2	2	0	2	2	2	2	0	2	0	2	0	2	2	2	0	0	2	2	0	2	2	0	0	0	2	2	0	0	2	2	2	0	2	0	2	0	2	0	2	2	2	0	2	2	0	0	2	2	0	2	2	2	0	2	2	2	2	0	0	0	0	0	0	2	2	0	2	2	2	2	0	2	2	2	2	0	0	0	2	2	2	2	2	2	0	2	0	0	2	2	2	2	2	2	2	2	0	0	2	2	2	2	0	2	2	2	2	2	0	2	2	0	2	0	2	2	2	2	2	2	2	0	0	2	2	2	2	2	2	2	0	2	2	2	2	2	0	2	0	2	2	2	2	2	0	2	2	0	2	2	2	2	2	0	2	2	2	0	2	0	2	2	2	2	0	2	2	2	2	2	2	2	2	2	2	2	2	2	2	0	2	2	2	0	2	2	2	0	2	2	0	2	2	0	2	2	2	2	2	0	2	2	0	2	2	2	2	0	2	2	2	2	0	0	0	2	2	0	2	0	2	2	2	2	0	2	0	2	2	2	0	0	0	0	0	2	0	0	0	0	0	0	2	0	2	2	2	2	2	2	2	0	2	2	2	0	2	0	2	2	2	2	2	0	0	2	2	2	2	2	2	0	2	2	2	0	2	2	0	2	0	2	2	2	2	2	2	2	2	2	2	0	2	0	0	2	0	2	2	2	2	2	2	2	0	2	0	2	2	2	2	2	2	2	2	2	2	2	2	2	2	0	0	0	0	2	0	0	0	2	0	2	2	2	2	2	2	0	2	2	0	2	2	2	2	2	2	2	2	0	0	2	2	2	2	2	2	2	2	2	2	2	2	0	2	2	2	2	2	2	0	2	2	2	2	2	0	2	2	2	2	2	2	2	2	2	2	2	2	2	0	0	2	0	2	2	2	2	2	0	2	0	2	0	2	0	0	2	2	2	0	2	2	2	2	2	2	2	2	2	2	2	2	2	2	2	2	0	2	2	2	2	0	0	2	2	2	2	2	0	0	2	2	2	2	0	0	0	0	2	0	2	0	0	0	2	0	2	0	0	0	0	2	2	2	2	2	2	2	2	2	2	0	0	0	0	2	0	2	2	2	2	2	2	2	0	0	2	0	2	2	2	2	2	2	2	2	0	2	2	2	2	2	2	2	2	0	2	0	0	2	2	2	0	0	2	2	0	0	2	0	2	2	2	0	0	0	0	2	2	2	0	0	2	2	0	0	2	2	2	2	2	2	2	2	2	0	2	2	0	2	2	2	2	2	2	0	0	2	2	2	2	2	0	2	0	0	2	2	0	0	2	2	0	2	0	0	2	2	2	2	0	2	2	2	2	2	2	0	2	0	2	2	0	2	0	0	0	0	0	0	2	0	2	0	2	2	2	2	2	2	2	2	0	0	0	0	0	2	2	2	2	2	2	2	2	2	0	2	2	2	2	2	2	2	2	2	2	2	2	2	0	2	2	2	2	2	2	0	2	2	2	2	0	2	2	2	2	0	2	0	2	0	2	0	2	2	0	0	2	2	2	2	2	2	2	2	2	2	2	2	2	0	2	2	2	2	0	0	0	0	0	0	2	0	2	2	2	0	0	2	2	0	0	2	0	2	0	0	0	2	0	0	0	2	2	2	2	0	2	0	2	2	0	0	2	2	0	2	2	0	0	0	2	0	2	2	2	0	2	0	2	0	2	2	2	0	2	2	2	2	0	0	0	2	2	2	2	2	2	0	0	2	2	2	2	2	2	2	2	2	2	2	2	2	2	0	2	2	2	2	2	2	2	2	2	2	2	2	0	2	2	2	2	0	2	2	2	2	2	2	2	2	0	2	2	2	2	2	2	2	2	2	2	2	2	0	2	0	0	2	2	2	0	0	0	2	0	2	2	2	2	0	2	0	0	2	2	2	2	0	2	2	0	0	0	0	0	0	2	2	2	2	2	2	0	2	2	0	2	0	2	2	0	2	2	2	2	2	2	2	0	0	2	0	2	2	0	2	2	2	2	2	2	0	2	2	0	2	0	0	0	0	2	0	2	2	2	2	2	2	2	2	2	2	2	2	2	2	2	2	2	2	0	0	2	0	0	0	2	0	2	0	2	2	0	2	2	2	2	0	2	2	2	2	2	2	0	2	2	2	2	2	0	2	2	2	0	2	0	2	0	2	0	2	2	0	2	0	0	2	2	2	2	2	2	0	2	2	2	0	2	2	2	2	2	0	2	2	2	0	2	0	2	0	2	2	2	0	2	0	2	2	2	2	2	2	2	0	0	2	2	2	0	2	2	2	2	2	2	2	2	2	2	0	2	2	2	2	2	2	2	0	2	2	2	2	2	2	0	2	2	2	2	2	2	2	0	2	2	2	2	2	2	0	2	2	2	2	2	0	2	2	2	2	2	2	2	0	2	2	2	2	2	2	2	2	2	2	2	2	0	2	2	2	2	2	2	2	2	2	2	0	2	2	2	2	0	2	2	2	2	2	2	2	2	2	2	2	2	2	2	2	2	2	0	0	0	2	2	2	2	0	2	2	2	0	2	2	0	2	2	2	2	2	2	2	2	2	2	2	2	2	2	2	0	2	2	2	2	2	2	2	2	2	2	2	2	2	2	2	2	2	2	2	2	2	2	2	0	0	2	2	0	2	0	2	0	0	2	0	0	0	0	0	2	2	2	2	0	0	0	0	2	2	2	2	2	0	0	0	0	0	2	2	2	0	2	2	2	0	0	0	2	0	2	2	0	0	0	2	0	0	0	2	0	0	0	2	0	0	0	2	2	2	2	2	2	2	0	2	0	2	2	2	0	0	2	2	2	0	2	2	2	2	2	2	0	0	0	0	2	2	2	2	0	0	0	0	0	0	2	2	0	0	0	2	2	2	2	0	0	0	2	0	2	2	0	0	0	2	0	0	0	0	0	0	2	2	0	2	2	0	0	2	2	0	0	0	2	2	2	2	0	2	2	2	2	2	2	2	2	2	2	2	2	2	2	2	2	2	2	0	2	2	2	0	0	2	2	2	2	2	2	0	2	2	2	2	2	2	2	2	2	2	2	2	2	2	2	0	2	2	2	2	2	2	2	2	2	2	2	2	2	2	2	2	2	0	0	2	2	2	2	0	2	2	2	2	2	0	2	2	2	2	2	2	2	2	0	2	2	2	0	0	2	0	2	2	2	2	2	2	0	0	2	2	2	0	0	0	0	0	0	0	0	2	2	2	2	0	0	2	2	2	2	2	2	0	0	0	2	2	0	2	0	2	0	2	2	2	2	2	0	0	2	2	2	0	2	0	2	2	0	2	2	2	0	2	2	2	2	2	0	0	2	0	2	2	2	2	2	2	0	2	2	2	0	2	2	0	0	2	2	0	2	2	0	2	2	2	2	0	0	2	2	2	2	2	0	0	0	0	0	0	2	2	2	0	0	0	2	0	0	0	0	0	0	0	0	2	0	2	2	0	0	0	0	0	0	0	2	2	0	2	0	0	0	0	2	2	0	2	2	0	2	2	0	0	2	0	0	0	0	0	2	0	0	2	2	0	2	2	2	2	0	2	2	0	2	0	2	0	2	2	0	2	0	0	2	2	2	0	0	0	0	2	0	2	0	0	0	0	0	2	0	0	2	2	2	2	0	2	0	2	2	0	2	0	2	0	0	2	2	2	2	2	2	2	2	2	0	2	2	0	0	0	2	2	2	2	2	2	2	0	2	0	2	2	2	2	2	2	0	2	0	2	0	0	0	0	2	0	0	0	2	0	2	2	2	2	0	2	2	2	0	0	2	0	2	2	2	2	0	0	2	2	0	2	2	0	0	2	2	2	0	2	2	2	2	2	2	2	2	2	2	2	2	2	2	2	2	2	2	2	2	0	2	2	2	0	2	2	2	2	0	2	2	2	0	2	0	2	2	0	2	2	0	2	2	2	2	2	2	2	2	2	2	2	2	2	2	2	0	2	2	0	0	2	2	0	0	0	0	0	0	2	2	2	0	2	2	2	2	2	2	2	0	2	2	2	2	2	2	2	2	0	2	2	2	0	0	0	2	2	0	2	0	2	2	0	0	2	2	2	2	2	2	0	2	2	2	2	2	2	2	2	2	0	2	2	2	2	2	2	2	2	0	2	2	2	2	2	2	2	2	0	2	0	2	0	2	2	2	0	0	2	2	2	0	2	0	2	0	0	2	2	2	2	2	0	0	2	2	2	2	2	2	2	2	2	0	2	0	0	2	2	2	2	2	0	0	0	2	2	2	2	2	2	0	2	2	2	2	2	0	2	2	0	0	2	2	2	0	2	0	2	2	2	2	0	2	2	2	2	0	2	2	2	2	2	2	0	2	2	2	2	2	2	2	0	0	0	2	0	2	2	2	2	0	2	2	2	2	2	0	2	0	2	0	2	0	0	2	2	2	0	2	2	2	2	0	0	2	2	2	2	2	2	0	2	2	2	2	2	2	0	2	2	2	2	2	2	2	2	2	2	2	2	2	0	2	0	2	2	2	0	2	2	0	2	2	0	2	2	0	2	2	2	2	0	2	2	2	2	2	2	2	0	2	2	2	2	2	2	2	0	0	0	0	0	2	2	0	0	2	2	2	0	2	0	2	2	0	2	2	2	0	0	2	2	2	0	0	2	0	2	2	2	2	0	2	2	2	0	2	2	0	2	2	2	2	2	0	2	2	2	0	2	0	0	2	2	0	2	2	2	0	0	2	2	2	2	2	2	0	2	2	2	2	0	2	0	2	0	2	0	2	2	2	2	2	2	2	2	2	2	0	0	2	2	2	2	2	2	2	0	2	0	2	2	2	0	0	0	2	2	2	0	2	2	2	2	2	0	2	2	2	2	0	0	0	0	2	0	2	2	2	2	2	2	2	2	2	2	0	2	2	2	2	2	2	2	2	0	2	0	2	2	0	2	2	2	2	2	0	2	2	0	0	2	0	2	2	2	2	0	0	2	0	0	0	2	2	2	0	2	2	2	2	2	2	2	2	2	2	2	2	2	2	2	2	2	2	2	2	0	2	2	2	0	0	2	2	2	2	0	2	0	2	2	2	2	2	0	2	2	0	2	2	2	2	2	2	2	2	2	2	2	2	2	2	2	2	2	2	2	2	2	2	2	2	2	2	2	0	2	0	2	0	0	2	2	0	2	2	0	2	2	2	2	2	2	2	2	2	2	2	2	2	0	2	2	2	2	0	0	2	2	2	2	2	2	2	0	0	2	0	0	2	2	0	0	2	0	2	0	2	0	2	0	2	0	2	2	2	2	2	2	0	2	0	0	2	0	2	0	0	2	2	2	0	0	0	2	2	0	2	2	0	0	2	0	2	2	0	2	2	0	2	2	2	2	2	2	2	0	0	2	0	2	2	2	0	2	2	0	2	2	0	2	2	2	2	2	2	2	2	0	0	0	2	2	2	2	0	2	0	2	2	0	2	2	2	0	0	2	2	2	2	0	0	2	0	2	2	2	2	2	2	2	2	2	2	2	2	2	2	2	2	2	2	2	2	2	2	2	2	2	2	2	2	2	2	2	2	2	2	2	2	2	2	2	2	2	2	0	2	0	0	2	0	0	0	0	2	2	2	0	2	0	2	2	2	2	2	2	0	2	2	2	2	2	2	2	0	2	2	2	2	2	2	2	2	2	2	2	2	2	2	2	2	2	2	2	2	2	2	0	2	0	2	2	2	2	0	0	2	0	0	2	0	0	2	0	2	2	2	2	0	2	2	2	2	2	2	2	2	2	2	2	2	2	2	0	2	2	2	2	2	2	2	0	2	2	2	2	0	0	2	2	2	2	0	0	2	0	0	2	2	0	2	2	2	2	0	2	0	2	2	2	2	2	0	2	2	2	0	0	2	2	2	0	2	2	2	2	0	2	2	2	2	2	0	0	2	2	0	2	0	2	2	0	0	2	2	0	0	0	2	0	2	2	0	2	0	0	2	2	0	0	2	2	2	0	0	2	0	2	2	0	0	0	2	2	2	2	0	2	2	0	0	0	0	0	2	0	0	2	2	2	0	0	0	2	2	2	2	2	2	2	0	2	2	2	2	0	2	2	2	2	2	0	2	2	2	2	2	0	2	0	2	2	2	2	2	2	2	0	2	0	2	2	2	2	2	2	2	0	0	0	0	0	2	2	2	0	2	2	0	2	2	2	2	2	0	2	2	0	2	2	2	0	2	2	2	2	2	2	2	2	2	0	2	0	2	2	2	2	0	2	2	2	2	2	0	2	0	2	2	2	2	2	2	2	2	0	2	2	2	2	0	0	0	0	2	2	0	0	2	2	2	2	2	0	0	2	2	0	2	2	2	2	2	2	2	2	0	2	2	2	0	2	0	0	0	0	2	2	2	0	2	2	2	0	0	2	2	2	2	0	2	0	2	2	2	0	0	2	0	0	0	2	2	2	2	0	0	2	2	0	2	2	2	2	2	2	2	2	2	2	2	0	0	0	0	2	2	2	0	2	2	0	0	2	2	0	0	0	0	2	0	0	0	2	2	0	0	0	2	2	0	2	0	0	0	2	0	0	2	0	0	2	0	2	0	0	2	0	0	2	2	2	0	0	2	0	0	2	0	0	2	0	0	2	0	2	0	0	2	2	0	0	0	0	2	2	2	2	2	2	2	2	2	2	2	2	2	2	2	2	0	2	2	2	0	2	2	0	0	0	2	2	0	2	0	2	0	0	2	2	0	2	0	0	0	0	0	0	0	0	0	0	0	0	0	2	0	0	2	2	0	0	2	2	2	0	2	0	2	2	2	2	2	2	0	2	2	2	0	2	2	2	2	0	2	0	2	2	0	0	0	0	2	2	2	2	0	2	0	2	2	2	2	2	0	2	2	2	2	0	2	2	0	0	2	2	0	2	2	0	2	2	0	2	0	2	2	0	2	2	0	2	0	2	0	0	2	2	2	2	2	2	0	0	2	2	2	0	2	2	0	0	2	2	2	0	2	2	0	0	0	0	2	2	2	2	0	2	2	2	2	2	2	2	0	2	0	2	2	2	2	2	0	2	2	2	2	2	0	2	2	2	0	0	0	0	2	2	2	0	2	0	2	2	2	2	0	2	0	2	2	2	2	2	2	2	2	2	2	2	2	0	2	0	2	2	2	2	2	2	0	2	2	0	2	2	2	2	2	2	2	2	0	0	2	0	2	2	2	0	2	2	0	0	2	2	2	2	2	2	2	2	2	2	0	2	2	2	2	0	2	2	0	2	0	2	0	0	0	0	2	2	2	2	2	2	2	0	0	2	2	2	2	2	2	2	2	0	0	2	0	0	2	0	2	2	0	2	2	0	2	2	2	2	0	2	2	0	2	2	2	0	0	0	2	0	2	2	2	2	2	0	2	2	0	0	2	2	2	2	0	2	2	2	2	0	2	2	2	2	2	2	2	0	2	2	2	2	2	2	2	2	2	2	2	2	2	2	2	0	0	0	0	2	2	2	0	2	0	2	0	0	0	2	0	2	2	2	2	2	0	2	2	0	2	2	2	2	2	2	0	2	0	2	2	2	2	2	0	2	2	0	0	2	2	2	2	2	0	0	2	2	2	2	0	2	2	2	2	2	2	2	2	2	2	2	0	0	2	2	2	2	2	2	2	0	2	2	2	2	2	0	2	2	0	2	2	0	2	0	2	2	2	0	2	0	2	2	2	2	2	2	0	0	0	2	2	2	2	0	2	2	2	2	2	2	2	2	0	0	2	2	0	0	2	2	2	0	2	2	2	2	0	2	2	2	2	2	2	2	2	0	2	2	2	2	2	2	0	0	2	0	2	2	2	2	0	2	2	2	2	2	2	2	0	2	2	2	2	0	2	2	0	2	2	2	2	2	2	2	2	2	0	2	0	0	2	0	2	0	0	0	0	2	2	2	2	0	0	2	0	2	0	2	0	2	2	2	0	2	0	2	2	0	0	0	2	0	2	2	0	0	0	2	2	2	0	2	0	2	2	2	0	2	0	2	2	2	2	0	2	2	2	2	2	2	0	2	2	0	0	2	2	2	2	2	2	2	2	2	2	2	2	0	2	2	2	0	2	2	2	2	2	0	2	2	0	2	2	2	0	2	0	0	2	0	0	0	0	0	0	2	0	0	2	0	2	2	0	2	2	0	2	0	2	2	2	2	2	2	2	2	2	2	2	2	2	2	2	2	2	0	2	2	2	2	2	2	2	2	2	2	2	2	2	2	0	2	2	0	0	2	2	2	0	2	2	2	2	2	2	2	2	2	2	2	2	2	2	2	2	2	2	0	0	0	0	2	2	2	2	0	2	2	2	2	2	2	2	2	2	2	2	2	2	0	2	2	2	2	2	2	2	2	0	2	0	2	2	2	0	2	2	0	2	2	2	2	2	2	2	2	2	2	2	2	2	2	2	2	2	0	0	2	0	2	0	2	2	2	0	0	2	2	2	2	2	2	2	2	2	2	2	0	0	0	0	2	2	0	0	2	2	2	0	2	0	0	2	2	0	0	2	0	2	2	0	0	2	0	0	2	0	2	2	2	0	2	0	0	2	0	2	2	2	2	2	2	2	2	2	0	2	0	2	2	0	2	2	0	2	0	2	0	2	2	2	2	2	2	2	2	2	2	2	0	2	2	0	2	2	2	2	2	0	2	2	0	2	2	2	2	2	2	2	2	2	2	2	2	2	2	2	2	2	2	2	0	0	2	2	2	2	2	2	2	2	2	2	2	2	2	2	2	2	2	2	2	2	0	0	0	0	2	0	2	2	0	2	0	2	0	0	0	0	0	0	0	2	0	2	2	2	2	2	0	2	0	2	2	2	2	2	2	2	2	2	0	2	2	0	2	0	2	2	2	2	2	0	2	0	2	2	2	2	0	2	0	2	2	2	2	2	2	2	2	2	2	2	0	2	2	0	0	0	2	2	2	2	2	2	2	0	2	2	2	2	2	2	2	0	2	2	2	2	2	2	2	2	0	2	2	0	2	2	2	0	2	2	2	2	2	2	2	2	2	2	2	0	0	2	2	2	2	0	2	2	0	0	0	2	2	2	0	2	2	0	2	2	2	2	2	2	2	2	0	2	2	2	2	2	2	0	2	2	0	2	2	2	2	2	2	2	0	2	2	2	2	0	0	2	2	2	2	0	0	2	2	0	0	0	0	2	0	2	0	2	0	2	2	0	0	0	2	0	0	0	0	0	2	0	2	0	0	0	2	0	0	2	0	2	0	2	0	2	2	2	2	2	2	2	2	2	2	0	2	2	2	2	2	2	2	2	2	2	0	2	2	2	2	2	2	2	2	2	2	2	2	2	2	2	2	2	2	2	2	2	2	2	2	2	2	2	2	2	2	2	2	2	2	2	2	2	2	2	2	2	0	2	0	2	2	2	0	2	2	2	2	2	2	2	2	2	2	2	2	2	2	2	2	2	2	2	0	2	2	2	2	2	2	0	2	2	2	2	2	2	0	2	2	2	2	2	2	2	2	2	2	2	2	0	2	2	2	2	2	2	2	2	2	2	2	2	2	2	2	0	2	0	2	2	0	0	2	2	2	2	2	2	2	2	2	0	2	2	2	0	2	2	2	2	2	2	2	2	2	0	2	2	2	2	0	2	2	0	2	2	0	2	2	2	0	2	0	0	2	2	0	0	2	0	0	0	0	2	2	2	2	0	2	0	2	2	2	2	2	2	2	2	2
Cerise	2	0	0	2	2	2	2	2	0	2	0	0	0	2	2	0	0	2	2	0	2	0	0	2	2	2	0	2	2	2	2	0	2	2	0	2	2	2	2	0	2	2	2	2	2	0	2	2	2	2	2	0	2	2	2	2	2	2	0	0	2	2	2	2	2	0	2	0	2	2	2	2	2	0	2	2	0	2	2	2	0	0	2	0	2	0	2	2	2	0	0	0	2	2	0	2	2	0	2	2	0	2	2	2	2	2	2	2	0	2	2	2	2	2	0	2	2	0	0	2	0	0	0	0	2	0	0	0	0	2	2	2	2	0	0	0	0	2	2	2	0	0	2	2	2	2	2	2	2	2	2	2	2	2	2	2	2	0	2	2	0	2	2	2	2	0	2	2	2	2	0	0	0	2	0	2	2	2	0	2	0	2	2	0	2	2	2	0	0	0	0	2	2	2	0	0	2	2	2	2	2	0	2	0	2	2	2	2	2	0	2	2	0	0	2	0	2	2	2	2	0	0	0	2	2	0	2	2	2	0	2	0	2	0	2	2	2	2	0	0	0	0	2	0	0	2	0	0	0	0	2	2	0	0	0	2	2	2	2	2	2	2	0	2	2	2	0	2	2	2	2	2	2	2	2	2	2	2	2	2	0	2	2	2	0	0	2	2	2	2	2	2	0	2	2	0	0	2	2	2	0	0	2	2	0	2	2	2	0	2	2	2	0	0	2	0	2	0	2	0	2	2	0	2	0	2	2	2	2	2	2	2	2	2	2	2	2	2	2	2	2	2	2	2	0	2	2	2	0	2	2	2	2	0	0	2	2	2	0	2	2	2	0	2	2	0	0	0	0	2	0	2	2	0	2	2	2	2	2	2	0	2	2	2	2	2	2	2	2	2	2	2	2	2	2	2	2	0	0	2	2	0	2	2	2	2	0	2	0	0	0	0	2	0	2	0	2	2	2	2	2	0	2	0	0	2	2	2	2	0	2	2	2	0	2	2	2	0	2	0	0	2	2	0	2	0	0	2	2	2	2	2	2	2	2	2	0	0	2	2	2	0	2	2	0	2	0	2	2	2	0	2	2	2	0	0	0	2	0	0	2	2	2	0	2	2	2	2	0	2	0	2	2	2	2	2	2	2	2	2	0	2	2	2	2	0	0	2	2	0	0	2	2	0	2	2	2	2	0	0	2	0	2	2	0	2	2	0	2	0	0	2	2	2	2	2	2	2	0	0	0	2	2	0	0	0	0	0	0	0	0	0	2	0	2	2	2	2	0	2	2	0	2	2	0	2	0	2	2	2	0	2	2	2	2	2	2	0	2	0	2	2	2	2	2	2	2	2	2	2	0	2	2	2	2	2	2	2	2	2	2	2	2	2	2	2	2	2	2	2	2	2	2	0	2	2	0	2	2	2	2	2	2	2	2	2	2	2	2	2	0	2	2	2	2	2	2	2	2	0	2	0	2	0	2	2	2	2	2	0	2	2	2	2	2	2	2	2	0	0	2	2	2	2	2	2	2	2	2	0	2	2	0	2	2	2	2	2	2	2	2	2	2	0	2	2	2	2	0	2	2	2	2	0	2	2	2	2	2	0	2	0	0	2	2	0	2	2	0	2	2	2	0	2	2	0	2	0	0	2	2	2	2	2	2	0	2	2	0	0	0	0	2	2	2	2	2	2	0	2	0	2	0	0	2	2	2	2	0	0	2	2	2	0	2	2	2	2	2	2	2	2	2	0	2	2	2	2	2	0	2	0	2	2	2	0	0	0	2	2	0	0	2	0	2	0	2	0	2	2	2	2	0	2	2	2	2	2	2	2	0	0	0	2	0	2	2	0	2	2	2	0	0	0	0	2	2	2	2	2	2	0	0	0	0	2	0	0	0	0	0	0	0	2	0	0	2	2	0	2	0	0	2	0	2	2	0	2	0	0	0	0	2	2	0	2	0	2	0	0	0	2	2	2	2	2	0	2	2	2	2	0	2	2	2	2	0	2	2	2	0	2	2	2	2	0	2	2	0	2	2	2	0	2	0	0	0	2	2	2	2	0	0	2	2	2	2	2	2	2	2	2	0	2	2	0	2	0	0	0	2	2	2	2	2	2	2	2	0	0	2	2	0	2	2	2	2	2	2	2	0	0	2	2	0	2	0	2	0	0	0	2	0	2	2	0	0	0	2	2	2	2	2	2	2	2	2	2	2	0	0	0	2	0	0	2	0	2	0	0	0	2	0	2	0	0	0	2	2	0	0	0	2	2	0	0	0	2	2	0	2	2	2	0	2	2	2	2	2	2	2	2	2	0	0	0	0	2	2	2	2	0	2	0	2	2	2	2	2	2	0	2	0	0	0	2	0	0	0	2	0	2	2	0	0	0	2	2	0	0	2	0	2	0	0	2	0	0	2	2	0	0	0	2	0	2	2	2	2	2	2	2	2	0	2	2	2	2	0	2	2	2	2	2	2	2	0	0	2	0	2	0	0	2	2	2	2	2	0	0	2	0	2	2	2	0	0	0	0	0	2	2	2	2	0	2	0	2	2	0	2	2	0	2	2	2	2	2	2	0	2	2	2	2	2	0	2	2	2	2	2	2	2	2	2	2	2	2	2	2	2	2	2	2	0	2	2	2	2	2	0	2	0	2	2	2	0	2	2	2	0	2	2	2	2	2	2	2	2	2	2	2	2	2	2	2	2	0	0	2	0	0	2	2	2	2	0	0	2	0	2	2	2	0	0	0	0	0	0	0	0	2	0	2	0	2	2	2	0	2	2	0	0	2	2	0	2	2	2	0	2	2	2	2	2	2	2	2	2	2	2	2	2	2	2	2	0	2	2	2	2	0	2	0	2	2	2	0	2	2	0	2	0	2	0	0	2	2	0	2	0	0	0	2	2	2	2	2	2	2	0	2	0	2	2	0	2	2	0	0	2	2	2	2	2	2	2	2	2	0	0	2	2	0	2	2	2	0	0	0	0	2	0	0	2	2	0	0	2	2	2	0	2	2	2	2	2	0	2	0	2	0	2	2	2	0	0	0	0	0	0	0	0	2	0	0	2	2	0	2	2	2	0	0	0	0	0	0	0	0	0	0	2	0	2	0	0	2	2	2	0	0	2	2	2	2	2	2	2	2	2	0	0	2	0	2	2	2	0	0	2	0	0	0	0	0	0	2	0	2	2	2	2	0	2	0	0	0	2	0	2	2	2	2	2	2	2	2	2	2	0	0	2	2	2	2	2	2	2	2	2	2	2	0	0	2	2	0	2	2	0	0	0	2	2	2	2	0	0	0	2	0	0	0	0	0	0	0	2	0	0	2	2	2	2	2	0	2	2	2	2	2	0	2	2	2	2	2	0	0	2	2	0	0	0	2	0	0	2	0	0	2	0	2	0	2	0	2	2	0	0	0	2	0	0	2	2	2	0	2	2	0	2	2	2	2	2	2	2	0	0	2	2	2	2	0	2	2	2	0	2	0	0	2	0	0	0	0	0	2	0	2	2	2	2	2	0	0	2	2	2	0	2	2	2	2	0	2	2	2	0	2	2	2	2	2	0	2	0	0	0	2	0	2	0	2	0	2	2	0	0	2	2	2	2	2	2	0	2	2	2	0	0	0	0	2	0	2	0	2	2	0	2	0	0	2	2	2	0	2	2	0	2	2	0	2	2	2	0	2	2	2	2	2	2	2	2	2	2	2	2	2	2	2	2	2	2	2	0	2	2	2	2	2	2	0	0	0	2	2	2	0	2	0	0	0	2	0	2	2	2	0	0	2	0	0	2	0	2	0	0	2	0	2	2	2	0	0	0	2	0	0	0	0	2	0	0	2	2	2	2	2	2	0	2	2	0	2	2	0	2	2	0	2	2	0	0	2	0	2	2	2	0	2	0	2	0	0	2	2	2	0	0	2	0	2	2	0	0	2	0	2	2	2	2	0	0	0	0	0	2	2	2	2	2	2	0	2	2	0	2	0	2	0	0	0	0	0	0	2	0	2	2	2	0	0	0	0	0	0	0	2	2	2	2	2	2	2	2	2	2	2	2	2	2	0	2	2	0	0	0	0	2	2	2	0	2	2	2	2	2	2	2	0	2	2	2	2	2	2	2	2	2	2	2	2	2	0	2	2	2	2	2	2	2	2	2	2	0	2	2	2	2	2	2	2	2	0	2	2	0	0	2	2	2	0	2	0	2	2	2	2	2	0	0	0	2	2	2	2	2	0	2	0	0	2	2	0	2	2	0	0	2	2	0	0	0	0	0	0	0	0	2	2	2	2	2	0	2	2	0	0	0	0	0	0	2	0	0	2	0	2	2	2	0	2	2	0	2	2	0	0	0	2	2	0	2	0	2	0	2	2	2	2	2	2	0	0	0	2	0	2	2	2	0	0	2	2	0	2	2	0	2	2	2	0	0	2	2	2	2	0	0	0	2	2	0	0	2	2	2	2	0	2	2	0	0	2	0	0	2	0	2	0	0	0	0	2	2	2	0	2	2	0	2	2	2	2	2	2	2	2	2	2	2	0	0	2	2	2	2	2	0	2	0	2	2	2	2	2	2	2	2	0	2	2	2	2	2	2	2	2	2	2	2	2	2	2	2	0	0	0	0	2	2	2	2	0	2	0	0	2	2	2	2	2	0	2	2	2	2	2	2	2	2	2	2	2	2	2	2	2	2	0	2	2	2	2	2	2	2	2	2	2	2	2	0	0	2	0	2	2	2	2	2	2	2	2	2	2	0	2	2	2	2	2	2	2	0	2	2	2	2	2	2	2	2	2	2	0	2	2	2	2	2	0	2	2	2	2	2	2	2	0	0	2	0	0	0	0	0	2	2	2	2	2	2	0	0	2	2	2	2	0	2	2	0	2	2	2	2	2	2	2	2	0	2	0	2	2	2	2	2	2	0	2	2	0	2	2	2	2	0	2	0	2	2	2	2	2	2	2	2	0	2	2	0	0	0	0	2	2	0	2	2	2	2	2	2	2	2	2	2	0	0	0	2	2	2	2	2	2	2	2	0	2	2	2	2	2	0	0	2	0	2	0	2	2	2	2	0	2	2	2	2	0	2	2	2	2	2	2	0	2	0	2	2	2	2	2	2	2	2	2	2	0	2	2	2	0	2	2	2	2	0	2	2	0	2	2	2	2	2	2	2	2	2	2	2	0	2	2	2	2	0	2	2	2	2	2	2	2	0	2	0	2	2	2	0	2	2	2	2	2	2	2	0	2	2	2	2	2	2	2	2	0	2	0	2	2	0	2	2	2	2	2	2	2	2	0	2	0	2	2	0	0	2	2	2	2	2	2	2	2	2	2	2	2	2	2	2	2	2	2	2	0	0	0	0	0	0	0	2	2	2	2	2	0	2	0	0	0	0	0	0	0	0	0	0	2	0	2	2	2	2	2	0	2	2	2	2	2	2	2	2	2	2	2	2	2	2	2	0	0	2	0	2	2	2	2	0	2	0	0	2	2	0	2	2	2	0	2	2	0	2	2	2	0	2	2	0	0	2	0	2	2	2	0	2	2	2	2	2	2	0	0	2	2	2	2	0	2	2	2	0	0	2	0	2	2	2	2	0	2	2	0	2	2	2	2	2	0	0	2	2	2	2	2	2	2	0	0	2	0	0	0	2	0	2	0	0	2	0	0	0	0	2	0	2	2	2	0	0	2	0	2	2	2	0	0	0	0	0	2	0	2	0	0	2	0	2	0	2	0	0	0	0	2	0	0	0	0	0	0	2	0	0	0	0	0	0	0	0	0	0	0	0	2	2	2	0	2	0	2	2	0	2	2	2	2	2	0	0	0	0	2	0	0	0	0	2	2	2	2	2	2	0	0	0	2	0	0	0	2	0	0	2	0	0	2	0	0	2	0	2	2	0	2	2	2	0	2	2	0	2	2	0	0	2	0	0	2	0	2	2	0	2	2	0	0	0	2	2	2	2	2	2	2	0	2	2	0	2	2	2	2	0	0	0	0	2	2	2	0	0	0	2	2	0	2	2	2	0	0	0	2	0	0	2	0	0	0	2	2	2	2	0	2	0	2	2	2	2	2	2	2	2	2	2	2	2	2	2	2	2	2	2	2	2	2	0	2	2	2	2	2	2	0	2	2	0	2	0	2	2	2	2	2	2	2	0	2	2	2	2	0	0	2	0	2	2	2	2	0	2	2	2	2	2	2	2	2	0	2	2	0	2	2	0	2	2	0	2	2	0	0	2	0	2	0	0	2	2	0	0	2	2	2	0	2	0	0	2	0	0	0	2	2	0	2	2	2	2	2	2	2	2	2	2	2	2	2	2	2	0	0	2	2	0	2	2	0	2	2	2	2	0	0	2	2	2	2	2	2	2	2	2	2	2	2	2	2	2	2	2	2	2	2	0	2	0	2	0	2	0	2	2	0	2	2	2	0	0	0	0	0	2	0	0	2	0	0	0	0	2	2	2	2	2	0	2	2	2	0	2	2	2	2	2	0	2	2	2	0	2	2	2	2	2	2	2	2	2	2	2	2	2	2	2	2	0	2	2	0	2	2	2	2	2	2	0	2	2	2	0	2	2	0	2	2	2	2	0	0	0	2	0	2	2	0	2	0	2	2	2	0	0	2	2	2	2	0	0	0	2	2	2	2	2	2	2	0	2	0	0	0	0	0	2	2	2	2	2	2	2	0	2	2	2	2	2	2	0	0	2	0	0	0	2	2	2	2	0	0	2	0	2	2	2	0	2	0	2	2	2	0	2	2	0	2	2	0	0	2	0	2	2	0	2	2	2	0	0	2	2	2	2	2	2	2	2	2	2	2	2	2	2	2	2	0	2	2	2	0	2	2	2	2	0	2	2	0	2	2	2	0	2	2	2	2	2	2	2	2	2	2	2	2	2	0	2	0	0	0	2	0	2	2	0	2	0	0	0	0	0	0	0	2	2	2	2	0	2	2	0	2	2	2	2	0	2	0	0	2	2	2	0	0	0	2	2	0	2	0	0	2	0	0	0	0	2	0	0	2	0	0	2	0	0	2	0	2	2	2	0	0	2	0	0	0	0	0	2	2	0	0	0	0	0	2	2	0	2	2	2	2	2	2	2	0	2	0	2	0	2	0	2	0	2	2	0	2	2	0	0	2	2	2	2	0	2	2	0	0	0	2	0	2	2	2	0	0	2	2	2	2	0	2	0	0	0	0	0	0	2	2	2	2	2	0	2	2	0	0	2	2	0	0	2	0	2	0	0	0	2	2	2	2	0	2	2	2	2	0	2	2	0	2	2	0	2	0	0	0	2	0	0	0	0	0	2	2	2	2	2	2	0	0	0	0	2	2	2	2	2	2	2	0	2	0	2	2	0	2	2	2	0	2	2	2	2	2	2	0	2	2	0	0	2	2	0	2	0	0	2	2	2	2	0	2	0	0	2	2	2	2	2	2	0	0	2	0	0	2	0	0	0	0	2	0	2	2	0	2	2	2	0	2	0	2	0	2	0	2	2	2	2	0	2	2	2	2	0	2	2	2	2	2	0	2	0	0	2	2	0	0	2	0	2	0	2	0	2	2	2	2	0	2	2	2	2	0	2	2	0	2	2	2	0	2	0	2	2	2	0	2	0	0	2	0	2	2	2	2	2	2	2	2	2	2	0	2	2	2	2	2	2	2	2	2	2	0	0	0	0	2	2	0	2	0	2	2	0	0	0	2	2	0	2	2	0	0	2	2	0	2	0	2	2	0	0	0	2	2	2	2	2	2	0	2	0	0	2	2	2	2	2	0	2	0	0	2	2	2	2	2	2	2	2	0	0	2	0	2	0	0	2	2	2	0	0	2	2	0	2	2	2	2	2	2	2	2	2	0	0	2	2	2	2	2	2	2	2	2	2	2	2	2	2	2	2	0	2	2	2	2	2	2	2	2	2	2	2	0	2	2	0	2	0	2	2	2	0	0	0	0	0	0	0	0	0	2	0	2	2	2	2	2	0	2	0	0	0	2	2	2	2	2	2	2	2	2	2	0	0	2	2	2	0	0	2	2	0	2	2	0	2	2	2	2	2	0	2	2	2	2	0	2	2	2	2	2	0	2	0	2	0	0	0	0	0	0	2	0	0	2	2	2	0	0	2	2	2	2	2	2	0	0	2	2	0	2	0	2	0	2	2	2	0	0	0	0	2	2	0	2	2	0	2	2	2	0	2	0	0	0	2	2	2	2	0	2	2	2	0	0	0	0	2	0	2	0	2	0	2	0	2	2	2	2	2	2	2	2	0	2	2	2	0	0	0	2	0	2	2	2	0	2	0	0	2	2	0	2	2	0	2	2	2	0	2	0	0	0	2	2	0	0	0	0	0	2	2	2	2	2	2	2	0	0	2	2	2	2	2	0	2	2	2	2	2	2	2	2	2	2	0	2	0	2	2	2	0	0	2	0	2	2	2	0	2	2	0	2	0	2	2	0	0	0	0	2	0	0	2	2	2	0	2	2	2	2	0	0	2	0	0	2	2	2	0	2	2	2	2	2	0	2	2	2	2	2	2	2	2	2	2	2	2	2	0	2	2	2	0	0	0	2	2	2	0	0	2	0	2	0	0	0	0	2	0	2	2	2	2	0	2	2	2	2	2	0	0	2	0	2	2	2	2	2	2	2	2	2	2	0	2	2	2	2	2	2	0	0	0	2	0	0	0	0	2	0	2	0	0	0	0	2	0	2	2	2	2	2	2	2	2	0	2	0	2	0	2	2	2	0	2	2	2	2	0	0	0	0	0	0	0	0	0	0	0	2	2	0	0	0	2	0	2	2	0	0	2	0	0	2	2	2	0	0	2	2	0	2	2	2	0	2	2	0	0	0	0	2	2	2	2	2	2	2	2	0	0	0	2	0	2	2	2	2	2	2	2	0	2	0	2	0	2	0	2	2	2	2	2	2	2	2	0	2	2	2	2	2	0	0	0	0	2	0	2	2	2	2	2	0	2	0	0	0	0	2	0	2	0	0	0	2	2	2	2	2	2	0	0	0	0	0	0	0	0	0	0	0	0	2	2	0	2	2	2	0	2	2	2	2	2	2	2	0	2	2	0	2	2	2	2	0	2	2	0	0	2	2	2	2	2	0	0	0	2	2	0	2	2	2	2	0	2	2	2	0	2	2	0	2	2	2	2	0	2	2	2	0	0	2	2	0	0	0	2	0	0	0	2	2	2	0	2	2	2	2	0	2	2	0	0	2	2	0	2	2	0	2	0	0	0	2	0	0	2	0	2	0	0	0	2	0	2	0	2	2	0	2	2	2	2	0	0	2	2	2	2	0	2	0	2	0	2	2	2	2	0	2	0	0	0	2	2	2	2	0	2	0	2	0	0	0	2	2	2	0	0	0	0	0	2	2	0	2	0	2	2	2	2	2	0	0	2	0	0	0	0	0	0	2	2	2	2	2	2	2	2	2	0	2	2	2	0	0	2	2	2	0	2	2	2	2	0	0	0	2	2	0	0	2	2	0	0	2	2	0	0	2	0	0	2	2	2	0	0	0	0	2	0	0	2	2	0	0	2	2	0	2	0	0	0	2	0	0	2	2	0	0	2	0	2	0	0	0	2	0	2	0	0	0	0	0	2	2	0	2	0	2	2	0	2	0	0	0	0	0	2	2	2	2	0	0	0	2	2	2	0	2	2	2	2	2	2	0	0	0	2	2	2	2	0	0	2	2	2	2	2	2	2	2	0	2	2	0	0	2	2	2	2	2	2	2	0	2	0	2	2	2	0	2	2	2	2	2	0	2	2	2	2	0	2	2	2	2	0	0	2	2	2	2	0	0	2	2	2	2	0	2	0	0	0	0	2	2	0	2	0	2	0	2	0	0	2	2	0	2	2	0	2	0	2	2	2	2	0	2	2	2	2	2	2	2	2	0	2	0	2	2	2	2	0	0	0	2	0	0	0	2	2	2	2	2	0	2	2	2	2	2	2	2	2	2	2	2	0	2	2	2	2	0	2	2	2	0	0	0	2	0	0	2	2	0	0	2	2	2	0	2	2	0	0	2	2	2	2	2	2	2	2	2	2	0	2	0	0	2	0	2	2	0	2	2	2	2	2	2	2	2	2	2	2	2	2	2	0	0	2	0	2	0	0	0	0	0	2	2	0	0	0	0	2	2	2	0	2	0	0	0	2	0	0	0	0	0	0	0	2	0	0	0	0	2	2	0	2	2	2	2	0	0	0	2	0	2	0	0	2	0	0	2	0	0	2	0	0	0	2	0	0	0	2	2	2	0	2	2	2	2	2	2	0	2	2	0	2	0	2	2	0	0	2	2	2	2	2	2	0	2	2	2	2	2	2	2	2	2	0	0	0	0	0	2	2	2	0	0	2	2	0	2	2	0	2	0	0	0	0	0	2	0	2	2	2	2	2	2	2	2	2	2	2	2	0	2	2	2	2	2	2	2	2	0	2	2	2	2	2	2	2	0	2	2	2	0	2	2	2	2	2	2	2	2	0	2	2	2	2	0	0	2	0	2	2	2	2	0	2	2	2	0	2	0	2	2	0	2	0	0	2	2	0	2	2	2	2	0	2	2	2	2	2	2	2	2	0	2	2	2	2	0	2	2	0	0	0	2	2	2	2	2	2	2	2	0	0	2	0	2	0	0	2	2	2	0	2	2	2	2	0	2	2	0	0	2	0	2	0	2	0	0	2	2	2	0	0	0	2	2	0	2	0	2	0	2	2	0	0	2	0	0	0	2	2	2	0	0	2	2	2	0	0	2	2	2	0	2	2	2	0	2	2	0	0	0	2	2	0	2	2	0	0	2	2	0	2	2	2	2	2	2	2	2	2	2	2	2	2	2	2	2	2	2	2	2	2	2	0	2	0	2	2	2	2	2	2	0	2	2	2	0	2	0	0	2	0	2	2	2	2	0	0	0	0	2	2	0	2	0	0	0	0	2	0	0	0	0	0	2	2	2	2	2	2	0	2	0	0	2	0	2	2	2	0	2	2	0	2	2	2	2	2	0	2	0	2	2	2	0	2	2	2	2	2	2	2	0	2	0	0	0	0	2	0	0	2	0	0	2	2	2	2	2	2	2	2	2	2	2	2	2	2	2	0	2	2	2	0	2	2	2	2	2	2	0	2	2	2	2	2	0	2	2	0	2	2	2	2	0	2	2	2	2	0	0	0	2	2	0	2	0	2	0	2	2	2	2	0	2	2	2	0	0	0	0	0	2	0	0	0	0	0	0	2	0	2	2	2	2	2	2	2	0	2	2	2	0	2	0	2	2	2	2	2	0	0	2	2	2	2	2	2	0	2	2	2	0	2	2	0	2	0	2	2	2	2	2	2	2	2	2	0	0	2	2	0	0	0	2	2	2	2	2	2	0	0	0	0	2	2	2	0	2	0	2	2	2	0	0	0	2	2	2	2	2	0	2	2	2	2	2	2	0	2	0	0	2	2	0	2	2	0	2	2	2	2	2	2	2	2	0	0	2	2	2	2	2	2	2	2	2	2	2	2	0	2	2	2	2	2	2	0	2	2	2	2	2	0	2	2	2	2	2	2	2	2	2	2	2	2	2	0	0	2	0	2	2	2	2	2	0	2	0	2	0	2	0	0	2	2	2	0	2	2	2	2	2	2	2	2	2	2	2	2	2	2	2	2	0	2	2	2	2	0	0	2	2	2	2	2	0	0	2	2	2	2	0	0	0	0	2	0	2	0	0	0	2	0	2	2	0	2	2	2	2	0	0	2	2	2	2	0	0	2	2	2	2	2	2	2	2	2	2	0	2	2	0	0	0	2	2	2	2	2	2	2	0	2	2	2	2	0	0	0	2	2	2	0	0	0	0	2	2	0	0	0	2	2	0	2	2	2	0	2	2	2	2	2	2	0	2	2	0	0	2	2	2	2	2	0	2	0	0	2	2	0	0	2	2	2	2	2	2	2	2	2	2	2	2	2	2	2	2	2	0	0	0	2	0	2	0	0	2	2	0	2	0	0	2	2	2	2	0	2	0	0	2	2	2	2	0	2	2	2	2	2	2	0	0	0	2	0	2	2	0	2	0	2	2	2	2	2	2	2	2	2	2	2	0	2	0	0	0	2	2	2	2	2	0	0	0	0	2	2	2	0	2	2	2	2	2	0	0	0	2	2	2	0	2	2	0	0	2	2	2	2	0	2	2	2	2	2	2	0	2	2	2	2	2	2	0	2	0	2	0	2	2	0	0	0	0	0	2	2	2	2	2	2	2	0	0	0	0	0	0	2	0	2	0	0	2	2	2	2	2	2	2	2	0	0	0	2	0	0	0	0	0	0	2	2	2	0	0	0	0	2	2	0	0	2	2	2	2	2	0	0	2	2	0	2	0	0	0	0	0	2	0	0	2	2	2	2	0	0	2	2	2	0	2	2	2	2	2	0	0	0	2	2	0	2	2	2	2	2	2	2	2	0	2	2	2	2	2	2	2	2	2	2	2	2	0	2	2	2	2	0	2	2	2	2	2	2	2	2	0	2	2	2	2	2	2	2	2	2	2	2	2	0	2	0	0	2	2	2	0	0	0	2	0	2	2	2	2	0	2	0	0	2	2	2	2	0	2	2	0	2	2	0	2	2	2	2	2	0	0	0	0	2	2	0	2	0	2	2	0	2	2	2	2	2	2	2	0	0	2	0	2	2	0	2	2	2	0	2	2	2	2	2	0	2	0	0	0	0	2	0	2	2	2	2	2	2	2	2	2	2	2	2	2	2	2	2	2	2	2	0	2	0	0	0	2	0	2	0	2	2	0	2	2	2	2	0	2	0	0	2	2	0	2	0	2	2	2	2	2	2	2	2	2	0	2	2	2	0	2	0	2	2	0	0	2	2	2	0	0	2	2	2	2	0	2	2	2	0	0	2	2	2	2	0	0	2	0	2	2	2	2	2	2	2	0	2	2	0	2	0	0	0	0	2	0	0	2	0	2	2	0	2	2	0	2	2	2	0	0	2	0	0	0	2	2	2	0	2	2	2	0	2	0	0	2	0	2	0	0	0	0	2	0	2	2	2	2	2	2	0	2	2	2	2	2	2	2	2	2	2	2	2	2	2	2	2	0	2	2	2	2	2	2	2	2	0	0	2	0	0	2	2	2	2	0	0	2	2	0	2	2	2	2	0	2	0	0	2	0	2	0	2	2	0	0	2	2	2	0	2	0	2	2	0	0	0	0	0	2	0	2	2	2	0	0	0	2	2	0	2	0	2	0	2	2	2	2	2	0	2	2	2	2	0	2	2	0	2	2	2	2	2	0	0	2	0	2	2	0	2	2	0	0	0	2	2	2	2	0	2	0	2	0	0	2	0	0	0	0	0	2	2	2	2	0	0	0	0	2	2	2	2	2	0	0	0	0	0	2	2	2	0	2	2	2	0	0	0	2	0	2	2	0	0	0	2	0	0	0	2	0	0	0	2	0	0	0	2	2	2	2	2	2	2	0	2	0	2	2	2	0	0	2	2	2	0	2	2	2	2	2	2	0	0	0	0	2	2	2	2	0	0	0	0	0	0	2	2	0	0	0	2	2	2	2	0	0	0	2	0	2	2	0	0	0	2	0	0	0	0	0	0	2	2	0	2	2	0	2	0	2	2	2	2	2	2	2	2	0	2	2	2	0	0	0	2	2	2	2	0	0	0	0	2	2	2	2	2	2	2	2	2	2	2	2	2	2	2	2	2	2	2	2	0	2	2	2	2	2	2	2	2	2	2	0	2	0	2	0	2	2	2	0	2	2	2	2	2	2	2	2	2	0	0	2	0	0	0	2	2	2	0	2	2	0	2	0	0	0	2	0	0	0	0	2	2	2	2	0	2	0	2	0	2	0	2	2	2	2	2	0	0	2	2	2	0	2	2	2	2	2	0	2	0	2	0	0	2	2	2	2	0	2	2	2	2	0	0	2	0	0	0	2	2	2	2	2	2	2	2	2	2	0	2	0	0	2	2	2	0	2	0	0	0	0	0	2	0	2	2	0	2	2	2	2	2	2	2	2	2	2	2	2	2	2	2	2	2	2	0	0	2	0	2	2	2	2	0	0	2	2	2	0	2	0	0	0	0	0	0	2	2	2	0	0	0	2	0	0	0	0	0	0	0	0	2	0	2	2	0	0	0	0	0	0	0	2	2	0	2	0	0	0	0	2	2	0	2	2	0	2	2	0	0	2	0	0	0	0	0	2	0	0	2	2	0	2	2	2	2	0	2	2	0	2	0	2	0	2	2	0	2	0	0	2	2	2	0	0	0	0	2	0	2	0	0	0	2	0	0	0	0	0	2	0	0	2	2	2	0	0	2	0	0	2	0	0	2	2	2	2	2	2	2	2	2	0	2	2	0	0	0	2	2	2	2	2	2	2	0	2	2	0	0	0	2	2	2	2	2	2	0	2	2	2	2	2	0	0	0	2	2	0	2	2	2	2	0	0	2	2	0	2	0	2	2	2	2	0	2	0	0	2	0	0	0	2	0	2	2	2	0	0	2	0	2	2	0	0	0	0	2	2	0	2	0	0	2	2	0	2	2	0	2	0	2	2	2	2	2	2	0	2	2	0	2	2	0	2	0	2	0	2	2	0	2	2	2	2	0	2	2	2	2	0	2	0	0	2	0	2	2	2	2	0	2	2	2	2	2	0	2	2	2	0	2	2	2	2	2	2	2	0	2	2	2	2	2	2	2	0	2	2	2	0	2	2	2	0	2	0	0	0	2	0	0	2	2	2	2	2	2	2	2	0	0	0	0	0	0	0	2	0	2	2	0	0	2	2	2	2	0	0	2	0	2	2	2	2	0	2	2	0	2	2	2	2	0	2	0	0	2	2	2	2	2	2	0	0	2	2	2	0	2	2	2	0	2	2	0	2	2	2	2	2	2	0	2	2	0	0	0	2	2	2	2	2	2	0	2	0	2	2	2	0	2	2	2	2	2	0	0	0	0	2	2	0	2	0	2	0	2	2	2	0	2	2	0	2	2	2	0	2	2	2	0	0	2	0	2	2	0	0	0	0	0	2	2	2	2	2	2	2	2	2	0	0	2	2	2	0	2	0	2	0	2	0	2	0	2	0	2	0	2	2	0	2	2	2	0	2	2	2	0	2	2	0	2	2	2	2	2	2	2	0	0	0	0	2	0	2	0	0	0	0	0	2	2	2	2	2	0	0	2	2	2	0	2	0	2	2	0	0	0	0	0	0	0	2	0	0	2	0	2	2	2	2	2	0	2	2	2	2	2	0	2	2	2	0	0	0	0	2	0	2	2	2	2	2	0	0	0	0	2	2	2	2	2	0	2	0	2	0	2	2	0	0	0	2	2	0	0	2	2	2	2	0	2	2	2	2	2	0	2	0	0	2	2	0	0	0	2	0	2	0	2	2	0	0	0	2	2	0	0	2	2	0	0	2	2	2	0	2	0	2	0	2	0	2	2	0	2	2	0	2	0	2	0	2	2	2	2	2	0	2	2	2	2	2	2	2	2	2	0	2	2	2	2	2	2	2	2	2	2	2	2	2	2	0	2	0	0	2	2	2	2	2	2	2	2	0	2	2	2	2	2	0	2	2	2	0	2	0	0	2	2	0	2	2	2	0	2	0	2	2	2	2	2	0	2	0	0	2	2	0	2	2	2	2	2	2	2	2	0	2	2	2	2	2	2	2	2	2	2	2	2	2	2	2	2	2	0	2	2	2	0	0	2	2	2	2	0	2	0	2	2	2	2	2	0	2	2	0	2	2	2	2	2	2	2	2	2	2	2	2	2	2	2	2	2	2	2	2	2	2	2	2	2	0	0	0	2	0	2	2	2	2	0	2	2	0	2	2	0	0	2	2	2	0	2	0	0	0	2	2	0	0	2	2	0	2	2	0	0	0	0	0	0	0	2	2	2	2	0	0	0	2	2	0	0	2	2	0	2	2	2	2	2	2	0	0	2	0	2	2	2	2	2	0	0	2	2	0	2	0	2	2	0	2	2	2	0	2	0	0	0	2	0	2	2	0	2	2	0	2	2	2	2	2	2	2	0	0	2	0	2	2	2	0	2	2	0	2	2	0	2	2	2	2	2	2	2	2	0	0	0	2	0	2	2	0	2	0	2	2	2	2	2	2	0	0	2	2	2	2	0	2	0	2	2	2	2	2	2	2	2	2	2	2	2	2	2	2	0	0	0	0	0	0	2	2	2	0	0	0	2	2	2	0	0	0	0	2	0	0	2	2	0	0	0	0	2	0	2	2	0	2	0	2	2	2	2	2	2	2	2	0	0	2	0	0	2	0	2	0	2	2	2	0	2	2	2	0	0	0	0	0	0	2	0	2	2	0	0	0	0	0	0	0	0	0	2	0	0	0	0	2	0	2	0	2	2	2	2	2	2	2	2	2	2	0	2	0	0	0	0	2	2	2	2	2	2	2	2	2	2	2	2	2	0	2	2	2	2	2	2	2	0	2	2	2	2	0	2	2	0	2	2	2	2	2	2	2	2	2	2	2	2	2	2	2	2	0	2	2	2	2	2	2	2	0	2	2	0	2	2	2	0	2	2	2	2	0	2	2	2	2	2	0	0	2	2	0	2	0	2	2	0	0	2	2	0	0	0	2	0	2	2	2	2	0	0	2	2	0	0	2	2	2	0	0	2	0	2	2	0	0	0	2	2	2	2	0	2	2	0	0	2	0	0	2	0	0	2	2	2	2	2	2	0	0	0	0	0	0	2	2	2	2	0	2	2	0	2	0	2	2	0	0	0	2	2	2	0	0	2	2	2	0	2	2	2	2	0	2	2	2	2	2	0	2	2	2	2	2	2	2	2	0	2	2	2	2	2	0	2	2	2	0	0	0	2	2	0	0	2	0	2	2	2	0	0	0	0	0	0	0	2	2	2	0	0	2	0	0	2	0	0	0	0	2	2	2	2	2	0	2	2	2	2	2	0	0	0	2	2	2	2	2	0	2	0	2	2	0	2	2	2	2	0	0	2	2	2	2	0	0	2	0	0	2	0	0	0	2	2	2	2	2	2	2	2	0	2	2	2	0	0	2	2	2	2	0	0	2	2	0	2	0	0	2	0	2	0	2	0	0	2	2	2	2	2	2	2	2	2	2	0	2	2	0	2	0	2	0	0	0	2	0	2	2	2	0	2	2	2	2	2	2	0	2	0	0	0	2	2	0	0	0	2	2	0	0	0	0	2	0	0	2	2	2	2	2	2	2	0	2	2	0	2	2	0	0	0	2	2	2	2	2	2	0	0	2	2	2	0	0	0	2	2	0	0	2	0	2	0	2	2	2	2	0	2	2	2	0	0	2	2	0	0	2	2	2	0	2	2	0	2	0	0	2	0	0	2	2	2	0	2	2	2	2	0	2	2	0	0	2	2	2	2	2	2	2	2	2	2	2	2	2	2	2	2	2	2	0	2	0	0	0	0	2	2	0	0	0	2	2	0	2	0	0	2	0	0	0	0	2	2	0	2	2	2	2	2	2	2	2	2	2	2	2	2	2	2	2	0	2	2	2	2	0	2	2	2	2	2	2	2	2	0	2	0	0	2	0	2	2	2	2	2	0	2	2	2	0	2	2	2	2	0	2	2	0	0	2	2	2	2	2	2	0	2	2	0	2	2	2	0	2	0	0	0	2	2	2	0	2	2	0	2	0	2	2	0	2	2	2	2	2	2	2	2	2	2	2	0	0	0	2	2	0	0	0	2	0	0	2	0	0	2	2	2	0	2	0	0	2	0	0	2	2	2	0	2	0	0	2	2	2	2	2	2	0	2	2	0	2	0	2	0	2	2	0	2	2	2	2	0	0	2	0	2	2	2	2	2	2	2	0	2	0	2	2	0	2	2	2	2	2	2	0	0	0	2	2	2	2	2	2	2	2	2	2	2	2	2	0	2	0	2	0	2	0	2	2	0	0	2	0	2	2	0	2	0	2	0	2	2	0	2	2	0	2	2	2	0	2	0	2	2	2	0	2	2	2	2	2	2	2	2	2	0	0	2	2	2	2	0	2	2	2	0	2	2	2	2	0	0	2	2	2	2	0	2	2	2	0	0	2	0	2	0	0	2	0	2	0	0	2	0	2	2	2	2	2	2	2	2	2	2	0	0	0	0	2	0	0	2	2	2	2	0	0	2	2	2	2	2	2	0	2	2	2	2	2	2	2	2	2	0	0	0	0	2	2	2	2	2	2	2	2	2	2	2	2	2	0	0	0	0	2	0	2	0	0	2	2	2	2	0	2	0	2	0	0	2	2	2	2	0	2	2	0	2	2	2	0	2	0	2	2	2	0	2	0	2	2	2	2	0	0	2	2	2	0	2	0	2	2	0	2	2	0	2	0	2	2	2	2	2	0	2	2	0	2	2	2	2	2	2	2	0	2	0	2	2	2	0	2	2	2	2	2	0	2	2	2	2	2	0	2	2	2	2	0	2	2	0	2	0	0	2	0	2	0	2	0	2	0	0	2	0	0	2	2	0	2	0	2	2	2	2	2	2	2	2	2	0	2	0	2	2	2	2	2	2	2	2	0	0	0	0	2	2	2	2	2	0	2	2	0	0	2	0	2	2	2	0	2	2	2	0	2	2	0	2	2	0	0	0	0	0	2	2	2	2	0	0	0	2	2	2	0	2	2	0	2	2	0	2	2	2	2	2	2	0	2	2	2	2	2	2	2	2	2	2	0	2	2	2	0	0	0	0	2	0	2	2	2	0	0	2	0	2	2	2	2	2	0	2	2	0	0	2	2	2	0	0	2	0	2	0	0	0	0	0	0	0	0	0	2	0	2	2	0	0	0	2	0	0	0	2	2	2	2	2	2	2	2	0	2	0	2	0	2	0	0	0	0	0	2	0	2	2	0	2	2	0	2	2	2	0	0	2	0	0	0	2	0	2	0	2	2	2	0	0	2	2	0	2	2	2	2	0	2	0	2	0	2	2	2	2	2	0	2	2	2	2	0	2	2	2	2	2	0	2	2	2	0	0	0	0	2	0	2	2	2	2	2	2	2	2	2	2	2	2	2	2	2	2	2	2	0	2	2	2	2	2	0	2	0	0	2	2	2	2	0	2	2	2	2	2	0	2	2	2	2	2	0	2	2	2	0	2	2	2	2	2	2	2	2	0	2	0	0	2	2	2	0	2	0	0	2	2	2	2	2	2	2	2	2	2	2	2	2	2	2	2	2	2	2	2	0	2	2	2	0	2	0	0	0	0	0	2	0	0	2	2	0	2	2	0	2	2	2	2	2	2	0	2	2	2	2	2	2	0	0	0	2	2	0	2	2	2	2	2	0	2	2	0	0	2	2	2	2	2	2	2	2	2	2	2	2	2	2	2	2	2	0	2	2	0	2	2	2	2	2	2	0	2	2	0	2	2	0	2	2	2	2	2	2	2	2	2	2	2	2	2	2	2	2	2	2	2	2	2	2	2	2	2	2	2	2	2	0	2	2	2	0	0	0	2	0	0	2	0	0	0	2	2	2	2	2	2	2	0	0	0	2	0	2	0	2	0	2	0	2	2	2	2	2	0	2	2	0	0	2	0	0	2	0	2	0	2	2	2	2	2	2	2	2	2	0	2	2	2	2	2	2	2	2	2	2	2	2	0	2	2	2	2	2	2	2	2	2	2	0	2	2	0	0	0	2	2	0	2	2	2	0	2	0	0	2	0	2	2	0	2	2	0	2	2	0	2	2	2	0	2	0	2	0	2	0	2	2	2	0	0	2	2	0	2	2	0	2	0	0	2	2	0	2	2	0	0	2	0	2	2	2	2	2	2	0	0	2	2	0	0	2	0	2	2	2	0	2	2	2	2	0	2	2	2	2	2	2	2	0	0	0	2	0	0	0	0	0	2	0	2	0	0	0	2	2	2	2	0	2	0	2	2	2	2	0	2	0	2	2	2	2	2	2	0	2	0	2	2	0	2	0	2	2	2	0	0	2	0	2	2	0	2	2	2	2	2	0	2	2	2	2	2	2	2	2	2	2	0	2	2	2	2	2	0	2	2	2	2	2	2	0	0	2	2	2	2	2	2	0	2	2	0	0	2	0	2	2	2	2	2	0	0	2	2	0	2	2	2	2	2	2	2	0	2	0	0	0	0	2	2	0	2	0	2	2	2	2	2	0	2	2	2	2	0	0	2	2	0	2	0	2	2	0	0	0	2	2	2	0	0	2	2	0	2	2	0	2	0	2	0	2	2	2	0	0	2	0	2	0	2	2	2	2	2	2	0	0	2	0	2	2	0	0	2	0	0	2	0	2	2	0	0	2	2	0	2	2	2	2	2	0	2	2	2	2	2	2	0	2	2	2	0	2	2	2	0	0	2	2	2	0	0	2	2	2	2	2	2
Champagne	0	0	0	0	2	0	2	0	2	2	2	2	2	2	0	2	0	2	2	0	2	0	2	2	2	2	2	0	2	0	2	0	2	0	0	2	2	2	2	2	0	0	2	0	2	2	0	2	2	0	0	0	2	2	2	0	2	0	0	2	2	2	2	0	2	0	2	2	2	2	0	0	2	2	2	0	0	2	2	2	0	2	2	2	2	2	0	2	0	2	2	2	2	2	2	2	2	0	2	0	0	2	0	2	0	2	0	2	0	2	2	0	2	2	0	2	0	0	2	2	2	0	0	0	2	0	0	2	0	2	2	2	2	0	0	0	2	2	2	2	2	2	2	2	0	0	0	0	2	0	2	2	0	2	0	2	0	2	0	2	0	2	2	2	2	0	2	2	2	2	2	0	0	2	2	2	0	2	2	0	2	2	0	0	0	2	0	0	2	2	2	0	2	2	0	2	0	2	0	2	2	2	2	0	0	2	2	2	2	2	2	2	0	0	2	2	2	2	2	0	0	0	0	2	0	2	2	2	0	2	2	2	2	2	2	2	2	2	0	2	0	0	2	2	0	0	2	0	0	0	2	2	0	2	2	0	0	2	0	2	0	2	2	0	2	0	2	2	2	2	2	2	2	0	2	2	2	2	2	2	0	2	2	2	0	0	2	2	2	2	2	2	0	2	2	2	0	0	0	0	0	0	0	2	2	0	0	0	2	0	2	2	0	2	0	0	0	2	0	0	2	2	2	2	2	2	0	2	2	2	2	2	2	0	2	2	2	2	2	2	2	2	2	2	2	2	2	0	2	2	0	0	0	0	0	2	0	0	2	2	2	0	2	0	2	2	2	0	2	2	2	2	2	2	2	2	2	2	2	2	0	2	0	2	2	2	0	0	2	2	2	0	0	2	2	0	2	0	2	2	2	0	0	2	2	2	2	2	2	2	2	2	2	2	0	2	2	2	2	0	2	0	2	2	0	2	2	2	2	2	2	2	2	0	2	2	2	2	0	2	2	2	0	0	2	2	0	2	2	0	2	0	0	2	0	0	0	2	0	2	2	2	2	0	0	2	0	2	2	2	2	0	0	0	0	2	2	2	0	2	2	2	2	2	2	2	2	2	0	2	2	2	2	2	0	2	2	2	2	0	2	2	2	2	0	0	2	2	2	0	0	2	2	0	2	0	2	2	2	0	2	0	0	0	2	2	2	0	2	2	2	2	2	2	2	2	2	2	2	2	2	2	2	2	2	2	2	2	2	2	2	2	0	2	2	0	0	0	2	2	2	2	2	0	0	0	0	2	0	2	0	0	2	2	2	2	2	2	2	0	0	2	2	2	2	2	2	2	0	2	0	2	0	2	2	2	2	0	2	2	2	2	2	0	0	0	2	2	2	2	0	2	0	2	2	0	2	0	2	2	0	0	0	2	2	0	2	2	2	2	2	2	2	2	0	2	2	2	2	2	2	0	2	2	2	2	2	2	2	2	0	0	2	2	2	2	2	2	2	2	2	0	2	2	0	2	2	0	2	2	2	0	2	2	2	2	0	0	2	2	2	2	2	0	2	0	0	0	2	2	0	2	2	0	0	2	0	2	2	2	2	2	2	0	2	2	2	2	2	2	0	2	0	0	0	0	2	2	2	0	0	0	2	2	0	2	2	2	2	2	0	2	2	0	2	2	0	0	0	0	0	2	0	2	0	2	2	2	2	2	2	2	2	2	2	2	2	2	0	2	2	2	2	0	0	2	2	2	2	0	2	0	0	2	2	2	2	2	2	2	2	2	2	0	2	2	0	2	2	0	2	0	0	2	2	0	2	2	0	2	0	2	2	0	2	0	2	0	2	0	2	0	0	2	0	0	0	0	0	2	0	2	0	2	2	2	2	2	2	0	2	2	2	0	2	0	2	0	2	2	0	2	0	0	0	0	0	2	0	0	0	2	0	0	0	0	0	2	0	0	0	2	2	0	0	2	2	0	0	0	0	0	2	2	0	0	2	2	0	2	2	2	2	2	2	0	2	2	0	2	0	2	2	2	0	0	2	2	2	2	2	0	0	2	2	0	2	2	0	0	2	2	0	2	2	0	0	2	2	2	0	0	0	2	2	2	0	2	2	2	0	0	2	0	2	2	2	2	2	2	2	2	0	2	2	0	2	2	0	0	2	2	2	2	2	0	2	2	2	0	2	0	0	0	2	0	2	2	0	0	2	2	0	2	2	0	2	0	0	2	2	0	2	2	2	2	0	0	0	2	2	2	0	0	2	2	2	2	2	2	0	2	2	0	2	0	0	2	2	0	2	0	0	0	2	0	0	0	0	0	0	0	2	2	0	2	2	0	2	0	0	0	2	0	2	0	0	2	2	0	0	2	2	0	0	2	2	0	2	2	0	2	0	0	2	0	0	0	2	0	0	2	0	2	0	2	2	2	2	2	0	2	0	2	2	2	2	2	0	2	0	2	0	2	0	2	0	2	2	0	2	2	2	2	0	2	2	0	2	0	2	0	2	2	2	0	0	2	2	2	2	2	2	2	2	2	0	2	0	2	2	0	2	2	2	2	2	2	2	0	2	2	2	2	0	2	2	2	2	2	2	0	2	2	2	2	2	2	0	2	2	2	0	2	0	0	0	0	0	2	0	2	0	2	0	2	2	2	2	2	0	2	2	2	2	2	2	2	2	2	2	2	2	2	0	2	0	0	2	2	0	0	2	2	2	2	0	0	2	2	2	2	0	0	2	0	2	2	0	0	0	2	0	2	0	2	2	2	0	2	2	0	2	2	2	2	2	2	2	2	2	2	2	2	2	2	0	2	2	2	2	2	2	2	2	2	0	2	2	2	0	2	2	0	2	2	2	0	2	2	2	2	2	0	2	0	2	0	2	2	2	2	0	2	0	2	0	2	2	2	2	2	2	2	2	0	2	2	2	0	2	2	2	2	2	2	2	0	2	2	0	2	0	2	2	2	2	0	0	0	2	0	0	2	2	2	2	0	2	2	2	2	2	2	2	0	2	2	2	0	0	0	2	0	2	0	0	2	0	0	2	2	2	2	2	2	2	0	0	0	0	0	0	0	0	0	2	2	0	0	0	0	2	0	0	0	2	2	2	2	2	0	0	0	0	0	0	0	0	0	2	0	0	2	0	2	2	2	0	0	0	0	0	2	0	2	2	2	0	2	2	0	2	2	2	0	0	0	2	2	0	2	0	2	2	2	2	2	2	0	0	0	2	2	0	0	0	2	0	2	2	0	0	0	0	0	0	2	2	2	0	0	0	2	2	2	0	0	0	2	0	0	0	2	0	2	0	0	2	0	2	2	2	0	2	2	0	2	2	2	0	2	2	0	0	2	0	2	0	0	2	2	0	2	2	2	0	2	2	2	2	0	2	2	2	0	2	0	2	2	2	2	0	0	2	2	0	2	2	2	2	2	2	0	2	0	2	2	2	0	2	2	2	2	2	2	0	2	0	2	0	2	0	0	2	0	0	2	2	0	0	0	2	2	0	0	2	0	2	2	2	2	2	2	2	2	0	2	2	2	0	0	2	2	2	0	0	2	0	0	0	2	2	2	2	2	2	0	2	0	0	0	0	0	0	0	0	0	0	2	0	2	2	2	0	2	0	2	2	2	0	2	2	0	0	2	2	2	2	2	2	2	0	2	0	2	2	2	0	2	2	2	2	2	2	2	0	0	0	2	2	2	2	0	2	2	2	2	2	2	2	2	2	0	0	2	0	2	2	2	2	0	2	2	0	0	2	0	2	2	2	0	0	0	2	2	2	2	2	2	0	0	2	2	2	2	0	0	0	2	0	2	2	2	0	2	2	2	0	0	2	2	2	2	2	2	2	0	0	0	2	2	0	2	0	0	0	2	0	2	2	2	0	2	2	0	0	2	2	2	2	2	2	2	2	2	0	0	0	2	2	2	2	0	2	2	2	0	2	2	2	0	0	2	0	0	2	2	2	2	0	2	0	0	0	0	0	2	2	0	0	0	0	0	0	0	0	2	2	2	0	0	0	0	0	0	0	0	0	2	2	0	0	0	0	2	0	0	2	2	0	2	0	0	0	0	0	0	2	0	0	0	0	2	2	0	2	0	0	0	0	0	2	2	0	2	0	0	2	0	2	2	0	2	0	2	0	0	0	0	2	0	0	0	0	2	0	0	0	2	0	0	0	2	2	0	2	2	2	0	2	2	2	0	0	0	2	2	0	2	2	0	2	2	2	0	2	0	2	2	0	2	2	0	0	2	0	0	0	0	0	2	2	0	0	0	0	2	0	0	0	2	0	0	0	0	2	0	0	0	0	2	0	0	2	2	0	2	0	2	0	0	0	2	2	0	0	2	0	2	2	2	2	2	0	2	0	2	2	2	0	2	2	2	0	2	0	2	2	2	2	2	2	2	2	2	0	2	0	0	2	2	2	0	2	2	2	0	2	0	0	2	2	2	2	0	0	0	2	0	2	0	2	0	2	0	2	2	2	0	0	0	2	2	0	2	0	0	0	0	0	0	2	0	2	2	2	2	2	2	2	2	2	0	2	2	0	0	2	2	0	0	0	2	0	0	2	0	0	2	0	2	2	2	0	0	0	0	2	2	0	2	0	2	2	2	0	2	0	2	2	2	0	2	0	0	2	0	0	0	2	2	0	0	0	0	2	2	0	0	2	0	2	2	0	0	2	2	2	0	2	0	2	2	0	2	2	2	2	2	0	2	2	0	0	0	2	2	0	0	0	0	0	0	0	0	2	0	0	2	2	0	2	0	0	2	0	2	0	0	0	0	2	2	2	2	2	0	2	2	2	2	2	2	2	2	2	2	2	2	2	0	0	2	2	0	0	2	2	0	2	0	2	0	2	0	0	0	0	0	0	2	0	2	2	0	2	0	2	2	2	2	2	2	2	0	0	2	2	0	2	2	0	0	0	2	0	2	0	2	2	2	2	2	2	2	0	2	0	2	2	2	2	0	0	0	2	0	0	2	0	2	0	2	0	0	2	2	2	0	0	0	2	2	2	2	2	0	2	0	2	2	2	2	0	2	0	2	0	2	2	2	2	0	0	0	2	2	2	2	2	2	2	0	0	0	2	2	2	2	0	2	2	0	2	2	2	2	2	2	2	2	2	0	2	2	2	2	0	0	2	2	2	2	2	2	2	2	2	2	2	2	2	2	2	2	2	0	0	0	2	2	2	0	0	2	0	2	2	0	2	0	2	0	2	2	2	2	2	2	0	2	0	0	2	0	2	0	2	2	0	2	0	2	2	0	2	2	2	0	0	2	0	2	2	0	0	2	0	2	0	2	2	2	2	2	0	0	2	0	0	0	0	2	0	2	2	2	0	2	0	2	2	2	0	0	0	0	0	0	0	0	0	0	0	0	0	0	0	0	0	0	2	2	2	2	2	2	2	2	2	2	2	2	0	0	2	0	2	0	2	0	2	2	2	2	2	0	2	0	0	2	0	2	2	2	2	2	2	2	2	2	2	2	2	0	2	0	2	2	0	0	2	0	0	0	2	0	0	2	2	2	2	2	0	2	0	0	2	2	0	0	2	0	2	2	0	0	2	0	0	0	2	2	2	2	2	0	2	2	2	2	2	2	2	2	0	2	2	2	2	0	2	2	2	2	2	2	0	0	2	2	2	0	0	0	0	2	2	0	0	0	0	2	2	2	2	2	2	0	2	0	0	2	2	2	0	0	2	0	0	2	0	2	0	2	2	0	2	2	2	0	0	2	0	2	2	2	2	0	2	0	2	0	2	2	0	2	2	2	2	2	0	0	0	0	0	0	0	0	0	0	0	2	2	2	0	0	2	0	0	0	0	0	0	2	0	2	0	0	2	0	2	2	0	2	2	0	0	0	2	0	0	2	2	2	0	2	2	0	0	2	2	0	2	2	2	2	0	2	2	2	2	0	2	2	2	2	2	2	2	2	0	2	0	2	2	2	2	2	2	2	0	2	2	2	2	0	2	0	2	0	2	2	0	0	0	0	0	0	2	2	2	0	0	2	0	0	2	2	0	2	2	2	2	2	0	0	0	2	2	2	0	2	0	2	0	2	2	2	2	2	2	2	2	2	2	2	2	2	0	2	2	2	0	2	2	2	2	2	2	2	2	0	0	2	0	2	0	2	0	2	2	0	0	0	2	2	2	2	2	0	2	2	0	2	0	2	0	0	0	0	2	0	2	2	2	2	2	2	2	2	2	0	0	0	2	2	0	2	2	2	2	2	2	0	2	2	0	2	0	0	2	0	0	2	0	2	2	2	0	0	0	2	2	0	2	2	2	2	2	2	2	2	2	2	2	2	2	2	2	2	2	2	0	2	2	0	0	2	2	2	0	2	0	2	2	2	2	2	2	2	2	2	2	2	2	2	0	2	0	2	2	2	0	2	2	0	2	2	2	2	2	2	2	2	0	2	0	2	2	2	2	2	2	2	2	2	0	2	2	0	2	2	0	2	2	2	2	2	2	0	0	0	2	0	2	0	0	2	0	2	2	0	2	2	2	2	0	0	2	0	0	0	2	0	0	2	2	2	2	2	2	2	2	2	2	2	0	2	2	2	2	2	2	2	2	2	2	2	2	0	2	2	2	2	0	2	2	2	2	2	2	2	2	2	2	0	2	2	2	0	0	0	2	0	0	0	2	2	2	0	2	2	2	2	2	2	2	2	2	2	0	0	2	0	0	2	2	0	2	2	2	0	2	2	2	2	2	0	2	0	0	2	2	0	2	2	2	2	2	2	2	2	0	0	2	2	2	2	2	2	2	2	2	0	0	2	2	2	2	0	2	2	0	0	2	2	0	0	2	2	2	0	2	2	2	2	0	2	2	2	2	2	2	0	2	0	0	0	0	0	0	2	0	0	2	0	0	0	0	2	2	2	2	2	2	2	0	2	2	2	0	2	0	2	2	2	2	0	0	2	0	2	2	2	2	0	2	2	0	0	0	2	2	0	0	0	0	2	0	0	2	2	2	2	0	2	2	2	2	2	2	2	2	0	0	0	2	0	0	2	2	0	2	2	0	2	2	0	2	2	2	2	0	0	2	2	0	2	2	2	2	0	0	0	2	2	2	2	2	2	2	2	2	0	2	0	2	2	0	2	2	2	0	2	2	2	0	0	2	2	2	2	2	2	2	0	0	2	0	2	2	2	2	2	2	2	2	2	2	2	0	2	2	2	2	2	2	2	2	2	0	0	2	0	2	0	2	2	2	2	2	0	0	2	2	0	2	0	2	2	2	2	2	2	2	2	2	2	0	2	2	2	0	0	2	2	2	2	2	2	2	2	2	2	2	2	2	2	2	2	2	2	0	2	0	2	0	2	0	2	2	2	2	2	0	0	2	2	2	2	2	2	2	2	2	2	2	2	2	2	0	2	2	2	2	2	0	0	2	2	0	0	2	2	2	0	0	2	0	2	2	0	2	2	2	2	0	2	0	0	2	0	0	2	0	2	2	0	0	2	0	0	2	2	2	2	2	2	2	0	0	2	2	2	2	2	2	2	0	0	0	2	2	0	0	2	2	2	0	0	2	2	0	2	2	2	2	0	0	2	2	0	0	2	0	2	2	2	0	2	0	2	2	0	2	2	2	2	0	0	2	2	2	0	0	0	0	2	2	0	0	2	0	0	0	0	0	2	0	0	2	2	2	2	0	2	2	2	0	0	2	2	2	2	2	0	2	0	2	2	2	0	0	0	2	2	0	2	2	2	2	2	2	2	2	2	2	2	2	0	2	2	2	2	2	0	2	2	0	2	2	2	2	2	2	2	0	2	2	2	2	2	2	0	0	0	0	2	2	2	2	2	2	2	2	0	2	2	2	0	2	2	0	2	0	0	2	2	0	2	2	2	0	2	2	0	2	2	2	0	0	0	0	0	0	0	0	0	2	0	0	2	2	2	2	2	2	2	2	2	2	2	2	0	0	0	2	0	0	0	2	2	2	2	2	0	2	2	2	2	2	2	0	0	2	2	2	0	0	0	0	2	2	2	2	2	2	2	2	2	2	0	2	2	2	2	0	2	0	0	2	2	2	0	0	2	0	0	2	0	0	0	2	0	2	0	2	2	2	2	2	2	0	2	2	2	2	0	0	0	0	2	2	0	2	2	0	0	0	0	0	2	2	2	2	2	0	2	2	2	0	2	2	0	0	0	2	0	0	0	2	2	0	2	0	0	0	0	2	0	2	2	2	2	2	2	2	2	0	2	0	0	0	0	0	0	0	0	2	2	2	2	0	0	0	2	2	0	0	2	2	2	2	0	0	2	0	2	0	0	2	2	0	0	0	0	2	0	2	0	2	0	0	0	2	2	0	0	0	2	2	2	2	2	2	2	2	0	2	0	0	0	0	2	2	2	0	2	2	2	2	2	0	2	0	2	0	2	2	2	0	2	2	2	0	2	2	0	0	2	2	0	2	2	2	0	0	0	0	2	0	2	2	2	2	0	2	2	2	2	2	0	0	2	2	0	2	0	2	2	2	2	2	2	0	0	0	2	2	0	0	2	0	0	0	2	0	0	2	0	0	0	0	0	0	2	2	2	0	2	2	0	2	0	0	2	0	0	0	2	2	2	2	0	2	2	0	2	2	0	0	2	2	2	2	0	2	2	2	2	2	2	2	0	0	0	2	2	2	0	0	2	0	2	0	0	0	0	0	0	2	0	0	0	0	0	0	0	0	2	2	0	2	2	0	2	2	0	2	0	0	2	2	2	0	2	0	0	0	0	0	0	0	0	0	0	0	0	0	0	0	2	0	0	2	2	2	0	0	0	0	0	0	2	2	2	2	0	2	2	0	2	0	2	0	0	2	2	0	0	2	0	0	0	0	0	0	0	0	2	0	0	0	0	0	0	2	2	2	0	0	0	2	0	2	2	2	0	2	2	2	2	2	2	2	0	2	2	2	2	0	2	2	0	0	0	0	0	2	2	2	2	0	0	0	2	2	2	2	2	2	2	0	0	0	2	2	0	0	0	0	2	0	0	0	2	0	2	0	2	2	2	2	2	2	2	2	2	2	2	2	2	2	2	2	2	2	0	2	2	2	0	2	0	2	2	0	2	2	0	2	0	0	2	2	0	0	2	2	2	2	2	2	2	2	0	2	2	2	0	2	0	2	2	0	2	2	2	2	0	0	2	2	2	2	2	2	2	2	0	0	2	2	2	0	0	2	2	0	2	2	2	0	0	0	2	0	0	2	0	0	2	2	0	2	0	2	0	0	0	2	0	0	2	2	2	2	0	2	2	0	2	2	0	2	0	0	2	2	2	2	2	2	2	2	2	2	2	2	2	2	0	0	0	0	2	0	2	2	0	2	2	2	0	2	2	0	2	2	2	0	0	0	2	2	2	0	2	2	0	2	0	0	0	0	2	2	0	0	0	0	0	2	0	0	2	2	2	0	2	2	2	0	2	2	2	0	0	2	2	0	0	0	0	0	2	0	0	0	0	0	0	0	0	2	0	2	2	2	0	2	2	0	0	2	2	0	2	0	0	0	2	0	0	2	2	0	2	2	2	0	0	0	2	2	0	0	0	2	2	0	0	2	0	2	2	2	0	2	2	0	2	2	0	0	0	2	2	0	2	0	2	2	0	2	0	2	0	2	2	2	0	0	0	2	2	2	0	2	2	0	0	2	0	2	0	2	2	2	0	2	2	0	0	0	0	2	0	0	0	0	2	0	2	2	0	0	0	0	0	0	0	2	2	2	2	2	0	0	2	2	2	2	2	2	0	2	2	0	0	2	0	0	2	0	0	0	0	2	0	2	2	2	2	2	2	0	2	2	2	2	2	2	2	0	2	0	0	0	0	2	2	2	2	2	2	0	2	2	2	2	0	2	2	2	2	0	2	2	2	2	2	2	0	2	2	0	2	2	0	0	2	2	0	2	2	2	2	2	0	2	2	2	2	2	2	2	2	0	2	2	2	0	2	2	0	2	2	2	0	2	2	2	0	2	2	2	2	0	0	2	0	0	2	0	2	0	0	2	2	0	2	2	0	2	0	0	0	0	0	0	0	0	2	0	2	2	2	2	0	2	0	2	2	2	0	0	2	2	2	2	0	2	0	2	2	2	2	2	2	2	2	0	2	2	2	2	2	0	0	2	2	2	2	0	0	0	2	2	2	2	0	0	2	2	2	2	2	2	2	0	2	2	2	0	2	2	2	0	2	2	0	2	2	2	2	2	2	0	2	2	2	2	2	2	2	2	2	0	2	2	0	2	0	0	2	0	2	2	0	2	2	2	2	2	2	2	0	0	2	2	2	2	2	2	2	2	2	2	0	0	2	2	2	2	2	2	0	2	2	2	2	0	0	2	2	2	2	2	0	0	0	0	2	0	2	0	2	2	2	2	0	0	2	2	2	2	2	2	2	0	2	0	2	2	2	0	2	2	2	2	0	0	2	2	0	2	2	0	2	2	2	2	2	2	2	0	0	2	2	2	2	0	2	2	2	2	2	2	2	2	2	2	2	2	2	2	2	0	2	2	2	2	0	0	2	2	2	2	2	0	0	2	2	0	2	2	2	2	0	2	2	2	0	2	2	2	2	0	2	2	2	2	0	2	2	2	0	0	2	0	0	0	0	2	0	2	2	2	2	2	2	0	2	2	2	2	2	0	0	2	2	2	2	2	2	2	0	2	0	2	2	2	2	2	2	0	0	2	2	2	2	2	2	2	2	2	2	0	2	2	2	0	2	2	2	2	2	2	2	2	2	2	2	2	2	0	2	2	2	0	2	0	0	0	2	0	0	2	2	2	0	2	2	2	2	0	0	0	2	2	2	0	2	2	0	2	2	2	0	2	2	2	2	0	2	2	0	0	2	0	0	2	0	2	0	0	2	0	2	2	0	0	2	0	2	2	0	2	2	0	2	2	2	2	2	0	2	2	2	2	2	0	2	2	2	2	0	2	2	2	0	0	0	0	0	0	2	0	2	2	0	2	0	0	0	2	0	0	2	0	0	0	0	0	2	0	2	0	0	0	2	0	0	0	0	0	0	0	2	0	2	2	2	2	2	2	2	0	2	2	2	2	2	2	2	2	2	2	2	2	2	0	0	0	0	2	0	0	0	2	2	2	0	2	0	2	2	2	2	2	0	0	2	2	0	2	0	0	0	2	2	0	2	2	2	2	2	2	2	2	2	2	0	2	2	0	0	0	2	2	2	2	2	2	2	2	0	0	2	0	2	0	2	2	0	2	0	2	0	2	2	0	0	2	2	0	2	2	2	0	2	2	2	0	2	0	2	2	2	2	2	2	2	0	2	0	0	2	2	0	0	2	2	2	2	2	2	2	0	2	2	2	2	2	2	2	2	2	2	2	2	2	2	2	0	2	0	2	0	0	2	0	2	2	0	2	2	2	0	2	2	2	2	2	2	0	0	2	2	2	2	2	2	2	0	2	0	0	2	2	2	0	0	0	2	2	2	0	0	0	0	0	2	2	2	2	2	2	2	0	0	2	0	2	0	2	2	2	2	0	0	2	2	2	0	2	2	2	0	2	2	2	2	0	0	2	2	2	2	2	2	2	2	2	2	2	2	0	2	2	0	0	2	2	0	0	2	0	2	2	0	2	2	2	0	2	0	2	2	2	2	0	0	2	0	0	2	2	2	2	2	0	2	0	2	2	2	2	2	0	2	2	0	0	2	2	2	2	0	0	0	0	2	0	2	0	0	2	0	2	0	2	2	2	2	0	2	2	2	2	2	0	0	2	2	2	2	2	2	0	2	2	2	2	2	0	2	2	0	0	2	2	2	2	2	2	2	2	0	2	2	2	2	2	0	0	0	0	0	2	2	2	0	2	0	2	2	2	2	2	2	0	2	2	2	2	2	2	2	2	2	2	2	2	2	0	0	2	2	2	2	2	2	2	2	2	2	0	2	2	0	2	0	2	2	2	2	2	2	0	2	2	2	2	0	2	2	0	2	2	2	0	0	0	2	0	2	2	0	0	2	2	0	0	2	2	2	2	2	2	2	2	2	0	2	0	2	2	2	2	0	0	0	0	2	0	2	2	2	2	2	2	0	2	0	0	2	2	0	0	0	0	0	2	0	0	2	0	0	0	2	2	2	0	0	0	0	0	0	0	2	0	2	2	2	2	2	2	2	0	2	0	2	0	2	2	2	2	2	2	2	0	2	2	0	2	0	0	2	0	0	2	2	2	2	0	0	2	2	0	2	2	0	0	2	2	2	2	2	2	2	2	2	2	2	2	2	0	2	0	0	2	2	2	2	0	2	2	2	2	0	0	0	2	0	0	0	0	2	2	2	2	2	0	0	0	2	0	0	2	2	0	0	2	2	2	2	0	2	2	2	2	2	2	2	2	2	2	0	2	2	2	2	0	2	2	0	2	2	0	2	0	2	0	2	2	2	2	2	2	0	2	0	0	0	0	0	2	2	2	2	2	2	0	0	2	0	2	0	2	2	2	2	2	2	2	0	2	2	0	0	0	0	0	2	0	2	2	0	2	0	2	0	0	0	2	0	2	0	2	2	0	2	2	2	0	2	2	0	2	2	0	2	2	2	2	2	0	2	2	2	2	2	0	2	2	0	2	2	0	2	0	2	2	2	2	2	2	2	2	2	2	2	2	2	2	2	2	2	2	0	2	0	0	0	0	2	2	0	0	2	2	2	0	0	2	0	0	2	2	2	2	2	2	2	0	2	2	0	2	2	0	2	2	2	0	0	2	2	0	0	2	2	2	2	2	2	2	2	2	0	2	0	2	0	2	2	0	2	2	0	0	0	2	0	0	0	2	2	2	0	2	2	2	2	2	2	2	0	0	2	0	2	0	2	0	2	0	0	2	2	2	2	0	0	2	0	2	2	2	0	2	2	2	2	2	2	0	0	2	2	2	2	2	0	2	2	2	0	0	2	2	2	0	2	0	2	2	0	2	2	2	2	2	2	2	2	0	2	2	0	2	2	0	2	0	2	2	2	2	2	2	2	2	2	2	2	2	2	2	2	0	2	2	2	2	2	2	2	0	2	0	2	2	0	0	0	2	2	0	2	2	0	2	0	0	0	0	0	2	0	2	0	2	0	2	2	0	0	0	2	2	2	2	2	2	2	2	2	2	0	2	0	2	0	2	2	2	0	0	2	2	0	2	2	0	2	0	0	0	0	0	2	2	0	0	2	0	2	2	2	2	2	0	0	2	0	2	0	2	0	2	2	2	0	0	2	0	0	2	2	0	0	0	0	2	2	2	2	2	2	2	0	0	2	2	0	0	0	0	0	2	2	2	2	0	2	2	0	0	2	2	2	2	0	0	0	0	0	0	0	0	2	0	0	0	0	0	2	2	2	0	0	2	2	2	2	0	0	0	2	0	0	2	2	0	0	2	2	0	2	2	2	2	2	2	2	0	2	2	2	2	0	0	0	2	2	2	0	0	2	2	2	0	0	2	2	2	0	2	2	2	2	2	0	2	2	2	2	2	2	2	0	2	0	2	2	2	2	2	0	0	0	2	2	2	2	2	2	0	2	2	2	2	0	2	2	2	0	0	2	2	0	0	2	2	2	2	2	2	2	2	2	2	2	2	2	2	0	2	2	0	0	2	2	0	2	2	0	2	2	2	0	2	2	2	0	2	2	2	2	2	0	2	2	2	2	0	0	2	2	2	0	0	0	2	0	2	0	0	0	2	2	2	2	2	2	0	2	2	2	0	2	0	0	0	0	0	0	0	0	2	2	2	2	0	2	0	0	0	2	0	0	2	0	2	0	2	2	0	0	2	2	0	0	0	0	2	0	0	2	0	2	2	0	0	2	0	0	0	0	0	2	2	2	2	0	2	0	0	0	0	0	0	0	0	2	2	2	2	2	2	2	2	2	2	2	2	2	2	2	2	2	0	0	2	2	2	2	2	2	2	2	2	2	2	2	2	2	2	0	0	0	0	0	2	2	2	2	0	0	2	0	0	2	0	2	2	2	2	2	2	2	2	2	2	0	0	2	2	2	2	2	2	0	0	0	2	2	2	2	0	2	2	2	2	2	2	2	2	2	0	0	2	0	2	2	0	2	0	2	0	2	0	2	0	0	0	2	2	2	0	0	2	0	0	0	0	0	0	2	2	0	0	0	2	0	2	0	0	0	2	0	2	2	2	0	2	0	0	2	0	2	0	2	2	2	2	2	2	0	0	2	0	0	0	2	2	0	2	0	2	2	0	0	0	0	2	2	2	2	0	2	2	2	2	2	2	2	2	2	2	2	2	2	0	0	0	2	0	2	2	2	2	2	2	2	2	2	0	2	2	2	2	2	0	2	2	2	2	0	2	0	0	2	2	2	2	2	2	2	0	0	2	2	2	2	0	0	2	2	2	2	2	2	0	0	2	0	2	2	2	0	0	0	2	2	2	2	2	0	0	2	2	2	2	0	2	2	2	0	2	2	2	2	0	2	0	2	0	2	2	2	0	2	0	2	2	0	2	2	2	0	2	0	2	2	0	2	2	2	2	0	2	2	0	0	0	0	2	0	0	2	0	0	0	0	0	0	2	2	2	2	2	2	2	2	2	2	2	2	2	2	2	2	0	2	2	2	0	2	0	2	2	2	0	2	2	0	0	0	0	2	0	0	0	0	2	0	0	2	2	0	2	2	2	0	2	2	2	2	2	2	2	2	0	0	0	2	2	2	2	0	2	0	2	2	2	2	0	2	0	0	0	0	2	2	2	2	2	2	2	2	2	2	2	0	2	2	0	2	0	2	2	2	2	2	2	2	0	2	0	0	2	2	2	0	2	2	2	2	2	0	2	2	0	2	0	2	2	0	2	0	2	2	2	2	2	2	0	2	2	0	0	0	0	0	2	2	2	2	2	0	2	0	2	0	2	2	2	2	0	2	2	0	2	2	2	0	2	2	0	0	2	2	2	2	2	2	0	0	0	0	2	0	2	2	2	2	0	0	2	0	2	0	2	0	2	2	2	0	0	0	2	2	0	2	2	0	2	0	2	2	0	0	0	2	2	2	0	0	0	2	0	2	2	2	2	2	2	2	2	2	0	2	2	2	2	0	0	2	2	2	2	2	0	2	2	0	2	2	2	2	2	0	2	2	0	2	2	0	0	0	2	0	2	2	2	2	0	0	0	0	2	2	2	0	2	2	2	2	2	2	2	2	2	2	0	0	2	0	2	2	2	0	2	2	0	0	0	0	0	0	0	0	0	0	2	0	2	0	2	2	2	0	0	2	2	2	0	2	0	0	0	2	0	0	0	0	2	2	0	2	0	0	2	0	2	2	2	2	2	2	2	2	0	2	2	0	2	2	0	0	2	2	2	2	2	2	2	2	0	2	0	2	2	2	2	2	2	0	2	2	2	2	2	2	0	0	2	0	2	2	2	2	0	2	2	0	2	0	0	2	2	0	2	2	2	0	2	2	0	2	0	0	0	2	2	2	2	2	2	2	0	2	2	0	0	0	2	0	2	2	0	2	0	0	2	2	0	0	0	0	0	0	0	0	2	0	0	2	2	2	2	2	2	2	2	2	2	2	2	2	2	2	0	2	2	0	0	2	2	2	0	0	2	2	0	2	2	0	0	2	2	2	2	2	2	0	2	0	2	2	2	2	2	0	0	2	0	0	2	0	0	2	2	2	2	2	2	2	2	2	2	2	0	0	2	2	0	0	2	0	2	2	0	2	2	0	0	0	0	2	2	0	2	2	2	2	2	2	2	2	2	2	0	2	0	0	0	2	2	2	2	0	0	0	0	0	0	0	0	0	0	0	0	0	0	0	0	0	0	0	0	0	2	2	2	0	2	2	0	2	2	2	2	2	2	2	2	2	0	2	2	0	2	2	2	2	0	0	2	0	0	2	2	2	2	0	2	0	2	0	0	2	2	2	0	0	0	2	0	0	2	0	2	2	2	2	2	2	2	2	0	2	0	0	0	0	0	2	0	2	2	2	0	2	2	2	0	0	0	0	0	2	2	2	0	2	2	2	0	2	2	2	0	2	2	2	2	0	2	2	0	2	2	2	0	0	2	2	0	2	2	2	0	2	2	2	2	2	2	2	2	2	2	2	2	2	2	2	2	2	2	2	2	2	2	0	2	2	2	2	0	2	2	2	2	2	2	2	0	2	2	2	0	2	0	2	2	2	2	2	2	0	2	2	2	0	0	2	2	0	2	2	2	0	0	0	2	0	2	0	2	2	0	2	2	2	2	0	0	2	0	2	0	2	0	2	2	0	2	2	0	0	0	2	2	0	0	0	2	0	0	0	2	2	0	2	2	2	0	2	0	0	0	2	0	2	0	0	2	0	2	0	2	2	0	2	0	2	2	0	0	0	0	2	0	2	2	0	2	0	2	0	2	2	0	2	0	0	2	0	0	2	2	0	0	0	0	0	0	2	0	0	2	2	2	2	2	2	2	2	0	2	2	2	0	0	0	2	2	2	2	0	2	2	2	0	0	2	0	2	0	2	2	2	2	0	0	2	0	2	2	2	0	2	2	0	2	0	0	0	2	0	0	0	2	0	2	2	2	2	2	0	2	0	0	0	0	2	0	0	0	0	0	2	2	2	0	2	0	2	2	2	2	2	2	0	2	2	0	2	2	2	0	2	0	2	2	2	0	2	2	0	2	0	2	2	2	2	0	0	2	2	0	2	2	2	2	2	2	0	2	0	2	2	2	0	2	0	2	2	2	2	2	2	0	2	0	0	0	2	0	0	2	0	0	0	2	2	2	2	0	0	2	0	0	0	2	2	2	2	0	2	2	2	2	2	2	2	0	2	0	2	2	0	2	2	2	2	2	2	2	0	0	0	0	2	2	2	2	2	2	2	2	0	0	0	2	2	2	2	2	0	0	0	2	2	0	2	0	0	0	0	2	2	2	0	2	2	0	2	2	2	2	0	2	2	2	2	2	2	0	2	2	2	2	0	2	0	0	2	0	0	0	2	2	2	2	0	2	2	0	0	0	2	0	0	2	0	2	0	2	0	2	0	0	2	0	2	0	0	2	2	2	0	2	2	2	0	2	2	2	0	0	0	2	2	2	2	2	2	2	2	0	2	2	0	2	0	0	2	0	0	2	2	2	2	2	2	2	2	2	2	0	0	0	0	0	0	2	0	2	0	2	0	2	2	2	2	0	2	2	2	2	2	2	2	0	0	2	2	2	2	2	2	2	2	2	2	2	0	0	0	0	0	0	0	2	2	2	2	0	0	0	2	2	2	2	2	2	2	0	2	2	2	2	0	2	2	2	2	0	2	2	2	0	0	0	2	2	2	0	2	2	0	2	0	0	0	2	0	0	2	2	0	2	0	0	0	0	0	0	2	0	2	2	2	0	2	2	2	2	0	0	2	0	2	2	2	2	0	0	2	0	2	2	2	2	2	2	2	2	2	2	2	2	0	2	2	2	2	0	2	2	2	2	2	0	2	0	2	2	0	0	2	0	0	2	0	2	2	0	0	2	0	2	2	2	2	2	2	0	2	2	2	0	0	2	0	0	2	0	2	2	2	2	0	2	2	2	2	0	2	2	0	0	0	2	0	0	0	2	0	2	2	2	0	2	2	2	2	2	2	2	2	2	0	0	2	2	0	0	2	2	2	2	2	2	2	0	0	2	2	2	2	2	2	2	2	2	0	0	0	2	2	2	0	2	2	0	2	2	2	2	2	0	2	0	2	2	0	2	2	2	2	0	2	0	2	2	2	2	2	2	2	2	0	0	2	2	0	2	2	2	2	2	0	0	2	2	0	0	2	2	2	2	2	2	0	2	2	2	2	2	0	2	0	2	2	2	2	2	2	2	2	2	2	2	0	0	2	0	0	2	2	2	2	2	2	2	2	0	0	0	2	2	0	2	0	2	2	2	0	2	2	0	2	2	2	2	2	2	0	0	2	2	2	0	0	2	2	2	2	2	2	2	2	2	2	2	2	2	2	0	0	0	2	2	2	2	2	2	2	0	2	2	2	2	2	2	2	0	2	0	2	2	2	2	2	2	0	0	2	2	0	0	2	2	2	2	2	2	0	0	2	2	0	2	2	2	2	0	2	0	0	2	2	0	2	2	2	2	0	2	0	0	0	2	2	0	2	0	2	2	2	2	0	2	0	0	2	2	2	0	0	0	0	0	0	0	2	2	0	0	2	2	0	2	2	2	2	2	0	2	2	2	2	2	2	2	2	2	0	2	2	0	2	2	0	0	2	2	0	2	2	2	2	0	2	2	0	2	2	0	2	2	0	2	2	2	2	2	2	2	0	2	2	2	0	2	2	2	0	2	2	2	2	2	0	2	0	2	2	2	2	2	0	0	2	0	2	0	0	2	2	0	2	2	0	2	2	2	0	0	2	2	2	2	2	2	2	0	0	0	2	0	2	2	2	2	0	2	2	2	2	0	2	2	0	0	2	2	2	2	2	2	2	0	2	2	2	0	2	2	2	2	2	2	2	2	0	2	2	2	2	2	0	2	0	2	2	2	2	2	0	2	0	2	2	0	2	0	2	2	2	2	2	0	2	2	2	2	0	2	0	0	0	2	2	0	2	2	0	2	0	0	0	2	2	2	0	2	2	2	2	2	0	0	2	2	0	2	0	2	2	2	2	2	2	2	2	2	0	0	0	2	2	2	0	2	0	0	0	0	2	0	2	2	2	2	2	2	0	2	0	0	0	0	2	2	2	2	2	2	2	2	0	0	0	0	0	2	0	0	0	2	2	2	2	0	2	2	2	0	0	2	2	0	0	2	2	2	0	2	2	0	0	2	0	0	2	2	0	2	2	0	2	0	2	2	0	0	0	0	0	2	0	2	0	0	2	0	0	2	2	0	2	0	0	2	0	0	2	2	0	0	0	2	0	0	2	0	2	2	0	2	0	2	0	2	0	0	2	2	2	2	0	2	2	2	2	2	2	2	0	0	2	2	2	2	2	0	2	2	0	2	2	2	2	2	2	0	2	2	0	2	2	0	2	2	0	2	2	2	2	2	2	2	0	2	0	2	0	2	2	2	2	2	2	2	2	2	2	0	2	2	2	0	2	0	0	2	2	2	2	2	2	2	0	0	2	0	2	0	0	2	0	2	2	0	0	2	0	2	0	2	0	0	0	2	0	2	2	2	0	2	2	0	2	0	0	2	2	2	2	0	2	2	2	2	2	0	2	2	0	2	0	0	2	2	0	2	2	2	0	2	2	0	0	2	2	2	0	2	2	2	0	0	0	0	0	2	2	2	2	2	0	2	2	0	2	2	2	2	0	0	0	2	2	2	2	0	2	0	0	0	2	0	0	0	2	2	2	0	0	2	0	2	0	0	2	2	2	2	2	2	2	0	0	2	2	2	0	2	2	0	0	2	0	2	0	2	2	2	2	0	2	2	2	2	2	2	0	2	2	2	2	2	2	2	0	2	2	2	2	0	2	0	0	0	0	2	0	2	2	2	2	2	2	2	2	2	0	2	0	0	0	2	0	0	2	0	0	0	2	2	2	2	0	2	0	2	0	2	2	0	0	2	0	2	0	2	2	2	2	2	0	2	0	2	2	2	0	2	2	2	0	0	0	0	0	0	0	2	0	2	0	2	2	2	2	2	2	2	2	0	2	2	2	2	2	0	2	2	2	2	2	0	0	2	2	2	2	2	2	2	2	2	2	2	0	2	2	2	2	2	2	2	2	2	0	0	2	2	0	2	2	2	2	2	2	2	2	2	2	2	0	2	0	2	2	2	0	2	0	2	2	2	0	2	2	0	2	2	2	0	2	2	0	2	2	0	2	2	2	0	2	2	0	0	2	2	2	2	0	2	2	2	0	2	2	2	2	2	0	2	0	2	0	2	2	2	0	0	2	2	2	2	2	2	2	0	2	2	0	2	2	2	2	2	0	2	2	2	2	2	0	2	2	2	0	0	0	0	0	2	0	0	2	2	2	2	0	0	0	2	2	0	2	0	2	2	0	2	2	0	2	2	0	2	2	0	0	2	2	0	0	0	0	0	0	0	2	2	2	2	2	2	2	2	2	2	2	2	0	0	2	2	2	2	2	2	0	0	0	2	0	0	0	0	0	0	2	0	0	0	2	0	2	2	2	2	2	2	2	2	2	0	2	2	2	2	2	2	2	0	0	2	2	2	2	0	0	0	0	0	2	0	0	0	0	0	2	0	2	0	0	0	0	0	2	2	0	0	0	0	2	2	2	0	0	2	2	2	2	0	2	0	2	0	0	2	0	2	0	0	2	2	2	2	0	2	0	0	2	0	2	0	0	0	2	2	0	2	2	2	2	2	0	2	2	0	0	2	2	2	0	0	0	2	2	0	2	2	2	2	0	2	2	0	2	0	2	2	2	2	2	2	2	2	0	2
CRB-309	0	2	2	2	0	2	0	0	0	2	0	0	0	2	2	0	0	2	2	0	2	0	0	2	2	2	0	0	0	0	2	2	2	2	0	2	2	0	0	0	2	2	2	0	0	0	2	0	0	2	2	2	0	0	0	2	0	2	2	0	2	0	0	2	2	2	2	2	0	0	2	2	0	2	2	2	2	2	0	0	2	0	2	0	0	2	0	2	2	0	2	0	2	2	0	2	2	2	2	2	0	2	2	0	2	2	2	2	2	2	2	2	0	0	2	0	2	2	2	0	2	2	2	2	0	2	2	2	2	0	0	2	0	2	2	2	2	2	2	2	0	2	2	2	2	2	2	2	2	2	2	2	2	2	2	2	2	0	2	2	0	2	2	2	2	0	2	2	2	2	0	0	0	2	0	2	2	2	0	2	0	2	2	0	2	2	2	0	0	0	0	2	2	2	0	0	2	2	2	0	0	2	2	2	2	0	2	2	2	2	0	0	0	2	0	2	2	0	2	2	2	2	2	2	2	0	0	2	0	2	2	2	2	2	2	2	0	2	2	2	2	0	2	0	2	2	0	2	2	2	2	2	2	2	0	2	2	2	2	2	2	2	0	2	0	2	2	0	2	2	0	0	0	0	2	2	2	2	0	2	0	2	2	2	2	2	2	2	2	2	0	2	2	2	2	2	0	2	2	2	2	2	2	2	0	2	2	2	2	2	2	0	2	0	2	0	2	0	0	2	2	0	2	0	0	2	2	0	2	0	2	2	2	2	2	2	2	0	2	2	2	0	0	2	2	2	0	2	2	2	2	2	0	2	2	2	2	0	2	2	2	0	0	2	2	2	2	2	0	2	2	0	0	0	2	2	2	2	0	2	2	0	0	2	2	2	2	2	2	2	2	2	2	2	0	2	2	2	0	2	2	2	2	2	2	0	2	2	2	2	2	2	0	0	2	0	2	2	2	2	2	0	2	2	2	0	0	0	0	2	0	0	0	2	2	0	0	2	0	0	2	0	2	2	0	2	2	2	2	2	0	2	2	2	2	2	0	0	2	2	2	0	2	2	0	2	0	2	2	2	0	2	2	2	0	0	0	2	0	0	2	2	2	0	2	2	2	2	0	2	0	2	2	2	2	2	2	2	2	2	0	2	2	2	2	0	0	2	2	0	0	2	2	0	2	2	2	2	0	0	2	0	2	2	0	2	2	0	2	0	0	2	2	2	2	2	2	2	0	0	0	2	2	0	0	0	0	0	0	0	0	0	2	0	2	2	2	2	0	2	2	0	2	2	0	2	0	2	2	2	0	2	2	2	2	2	2	0	2	0	2	2	2	2	2	2	2	2	2	2	0	2	2	2	2	2	2	2	2	2	2	2	2	2	2	2	2	2	2	2	2	2	2	0	2	2	0	2	2	2	2	2	2	2	2	2	2	2	2	2	NA	2	2	2	2	2	2	2	2	0	2	0	2	0	2	2	2	2	2	0	2	2	2	2	2	2	2	2	0	0	2	2	2	2	2	2	2	2	2	0	2	2	0	2	2	2	2	2	2	2	2	2	2	0	2	2	2	2	0	2	2	2	2	0	2	2	2	2	2	0	2	0	0	2	2	0	2	2	0	2	2	2	0	2	2	0	2	0	0	2	2	2	2	2	2	0	2	2	0	0	0	0	2	2	2	2	2	2	0	2	0	2	0	0	2	2	2	2	0	0	2	2	2	0	2	2	2	2	2	2	2	2	2	0	2	2	2	2	2	0	2	0	2	2	2	0	0	0	2	2	0	0	2	0	2	0	2	0	2	2	2	2	0	2	2	2	2	2	2	2	0	0	0	2	0	2	2	0	2	2	2	0	0	0	0	2	2	2	2	2	2	0	0	0	0	2	0	0	0	0	0	0	0	2	0	0	2	2	0	2	0	0	2	0	2	2	0	2	0	0	0	0	2	2	0	2	0	2	0	0	0	2	2	2	2	2	0	2	2	2	2	0	2	2	2	2	0	2	2	2	0	2	2	2	2	0	2	2	0	2	2	2	0	2	0	0	0	2	2	2	2	0	0	2	2	2	2	2	2	2	2	2	0	2	2	0	2	0	0	0	2	2	2	2	2	2	2	2	0	0	2	2	0	2	2	2	2	2	2	2	0	0	2	2	0	2	0	2	0	0	0	2	0	2	2	0	0	0	2	2	2	2	2	2	2	2	2	2	2	0	0	0	2	0	0	2	0	2	0	0	0	2	0	2	0	0	0	2	2	0	0	0	2	2	0	0	0	2	2	0	2	2	2	0	2	2	2	2	2	2	2	2	2	0	0	0	0	2	2	2	2	0	2	0	2	2	2	2	2	2	0	2	0	0	0	2	0	0	0	2	0	2	2	0	0	0	2	2	0	0	2	0	2	0	0	2	0	0	2	2	0	0	0	2	0	2	2	2	2	2	2	2	2	0	2	2	2	2	0	2	2	2	2	2	2	2	0	0	2	0	2	0	0	2	2	2	2	2	0	0	2	0	2	2	2	0	0	0	0	0	2	2	2	2	0	2	0	2	2	0	2	2	0	2	2	2	2	2	2	0	2	2	2	2	2	0	2	2	2	2	2	2	2	2	2	2	2	2	2	2	2	2	2	2	0	2	2	2	2	2	0	2	0	2	2	2	0	2	2	2	0	2	2	2	2	2	2	2	2	2	2	2	2	2	2	2	2	0	0	2	0	0	2	2	2	2	0	0	2	0	2	2	2	0	0	0	0	0	0	0	0	2	0	2	0	2	2	2	0	2	2	0	0	2	2	0	2	2	2	0	2	2	2	2	2	2	2	2	2	2	2	2	2	2	2	2	0	2	2	2	2	0	2	0	2	2	2	0	2	2	0	2	0	2	0	0	2	2	0	2	0	0	0	2	2	2	2	2	2	2	0	2	0	2	2	0	2	2	0	0	2	2	2	2	2	2	2	2	2	0	0	2	2	0	2	2	2	0	0	0	0	2	0	0	2	2	0	0	2	2	2	0	2	2	2	2	2	0	2	0	2	0	2	2	2	0	0	0	0	0	0	0	0	2	0	0	2	2	0	2	2	2	0	0	0	0	0	0	0	0	0	0	2	0	2	0	0	2	2	2	0	0	2	2	2	2	2	2	2	2	2	0	0	2	0	2	2	2	0	0	2	0	0	0	0	0	0	2	0	2	2	2	2	0	2	0	0	0	2	0	2	2	2	2	2	2	2	2	2	2	0	0	2	2	2	2	2	2	2	2	2	2	2	0	0	2	2	0	2	2	0	0	0	2	2	2	2	0	0	0	2	0	0	0	0	0	0	0	2	0	0	2	2	2	2	2	0	2	2	2	2	2	0	2	2	2	2	2	0	0	2	2	0	0	0	2	0	0	2	0	0	2	0	2	0	2	0	2	2	0	0	0	2	0	0	2	2	2	0	2	2	0	2	2	2	2	2	2	2	0	0	2	2	2	2	0	2	2	2	0	2	0	0	2	0	0	0	0	0	2	0	2	2	2	2	2	0	0	2	2	2	0	2	2	2	2	0	2	2	2	0	2	2	2	2	2	0	2	0	0	0	2	0	2	0	2	0	2	2	0	0	2	2	2	2	2	2	0	2	2	2	0	0	0	0	2	0	2	0	2	2	0	2	0	0	2	2	2	0	2	2	0	2	2	0	2	2	2	0	2	2	2	2	2	2	2	2	2	2	2	2	2	2	2	2	2	2	2	0	2	2	2	2	2	2	0	0	0	2	2	2	0	2	0	0	0	2	0	2	2	2	0	0	2	0	0	2	0	2	0	0	2	0	2	2	2	0	0	0	2	0	0	0	0	2	0	0	2	2	2	2	2	2	0	2	2	0	2	2	0	2	2	0	2	2	0	0	2	0	2	2	2	0	2	0	2	0	0	2	2	2	0	0	2	0	2	2	0	0	2	0	2	2	2	2	0	0	0	0	0	2	2	2	2	2	2	0	2	2	0	2	0	2	0	0	0	0	0	0	2	0	2	2	2	0	0	0	0	0	0	0	2	2	2	2	2	2	2	2	2	2	2	2	2	2	0	2	2	0	0	0	0	2	2	2	0	2	2	2	2	2	2	2	0	2	2	2	2	2	2	2	2	2	2	2	2	2	0	2	2	2	2	2	2	2	2	2	2	0	2	2	2	2	2	2	2	2	0	2	2	0	0	2	2	2	0	2	0	2	2	2	2	2	0	0	0	2	2	2	2	2	0	2	0	0	2	2	0	2	2	0	0	2	2	0	0	0	0	0	0	0	0	2	2	2	2	2	0	2	2	0	0	0	0	0	0	0	0	0	2	0	2	2	2	0	2	2	0	2	2	0	0	0	2	0	0	2	2	0	2	2	2	0	2	0	2	0	2	2	2	0	0	2	2	2	2	2	0	2	0	0	2	0	0	2	2	0	0	0	0	2	2	2	0	2	0	2	2	2	0	2	2	2	2	2	0	2	2	2	2	2	0	2	0	2	2	0	0	2	2	0	2	0	2	0	2	0	0	0	2	2	2	2	0	2	2	2	0	2	0	2	2	2	2	2	0	0	0	0	2	0	0	0	2	0	0	2	2	0	2	0	2	2	2	2	2	2	0	2	2	2	2	2	2	0	2	2	2	2	2	2	0	2	2	0	0	2	2	2	2	2	0	0	0	0	0	2	2	2	2	2	2	2	0	2	2	2	2	2	2	2	2	2	2	0	2	0	2	2	2	2	0	2	2	2	0	2	2	2	2	2	0	2	2	2	2	0	2	0	2	2	2	2	2	2	2	2	2	2	0	0	2	0	0	2	2	2	2	2	2	2	2	2	2	2	2	2	0	0	2	2	0	0	2	2	0	0	0	0	2	2	2	2	2	0	2	2	2	0	2	0	2	2	2	0	0	0	2	0	2	0	2	2	2	2	0	0	2	2	2	2	0	0	2	2	2	0	2	0	2	2	2	2	0	2	0	2	0	2	2	0	0	2	0	0	0	0	2	0	2	2	2	0	2	2	0	2	2	2	2	0	2	2	0	2	0	0	2	0	2	2	2	2	2	0	2	2	0	0	0	2	0	0	2	2	2	2	2	2	2	2	2	2	0	2	0	2	0	2	0	2	2	2	2	2	2	2	2	2	0	2	2	2	2	0	2	2	0	2	2	2	2	2	2	2	2	2	2	2	0	2	2	2	2	0	2	2	2	2	2	2	2	0	0	2	2	0	2	0	0	2	2	2	0	2	2	2	2	0	2	2	2	2	2	2	0	2	2	2	2	2	0	2	2	2	2	2	2	2	0	2	0	2	2	0	0	2	2	2	2	2	2	2	2	2	2	2	2	2	2	2	2	2	2	2	2	2	2	2	2	2	2	2	2	2	2	2	2	2	2	2	2	2	2	2	2	2	2	2	2	2	2	2	2	2	2	2	2	2	2	2	2	0	0	2	2	0	2	0	0	2	0	0	2	2	2	2	0	0	0	2	2	2	2	2	2	0	2	2	2	2	2	2	2	2	2	2	0	2	2	2	2	2	0	2	2	0	2	0	2	0	2	0	0	2	2	0	2	0	0	2	0	0	0	2	0	0	2	2	0	0	0	0	0	0	2	2	2	2	2	2	0	0	2	2	2	2	2	2	2	0	0	2	0	0	0	2	0	2	0	0	2	0	0	0	0	2	0	2	2	2	0	0	2	0	2	2	2	0	0	0	0	0	2	0	2	0	0	2	0	2	0	2	0	0	0	0	2	0	0	0	0	0	0	2	0	0	0	0	0	0	0	1	0	1	0	0	2	2	2	0	2	2	2	2	0	2	2	2	2	2	0	0	0	0	2	0	0	0	0	2	2	2	2	2	2	0	0	0	2	0	0	0	2	0	0	2	0	0	2	0	0	2	0	2	2	0	2	2	2	0	2	2	0	2	2	0	0	2	0	0	2	0	2	2	0	2	2	0	0	0	2	2	2	2	2	2	2	0	2	2	0	2	2	2	2	0	0	0	0	2	2	2	0	0	0	2	2	0	2	2	2	0	0	0	2	0	0	2	0	0	0	2	2	2	2	0	2	0	2	2	2	2	2	2	2	2	2	2	2	2	2	2	2	2	2	2	2	2	2	0	2	2	2	2	2	2	0	2	2	0	2	0	2	2	2	2	2	2	2	0	2	2	2	2	0	0	2	0	2	2	2	2	0	2	2	2	2	2	2	2	2	0	2	2	0	2	2	0	2	2	0	2	2	0	0	2	0	2	0	0	2	2	0	0	2	2	2	0	2	0	0	2	0	0	0	2	2	0	2	2	2	2	2	2	2	2	2	2	2	2	2	2	2	0	0	2	2	0	2	2	0	2	2	2	2	0	0	2	2	2	2	2	2	2	2	2	2	2	2	2	2	2	2	2	2	2	2	0	2	0	2	0	2	0	2	2	0	2	2	2	0	0	0	0	0	2	0	0	2	0	0	0	0	2	2	2	2	2	0	2	2	2	0	2	2	2	2	2	0	2	2	2	0	2	2	2	2	2	2	2	2	2	2	2	2	2	2	2	2	0	2	2	0	2	2	2	2	2	2	0	2	2	2	0	2	2	0	2	2	2	2	0	0	0	2	0	2	2	0	2	0	2	2	2	0	0	2	2	2	2	0	0	0	2	2	2	2	2	2	2	0	2	0	0	0	0	0	2	2	2	2	2	2	2	0	2	2	2	2	2	2	0	0	2	0	0	0	2	2	2	2	0	0	2	0	2	2	2	0	2	0	2	2	2	0	2	2	0	2	2	0	0	2	0	2	2	0	2	2	2	0	0	2	2	2	2	2	2	2	2	2	2	2	2	2	2	2	2	0	2	2	2	0	2	2	2	2	0	2	2	0	2	2	2	0	2	2	2	2	2	2	2	2	2	2	2	2	2	0	2	0	0	0	2	0	2	2	0	2	0	0	0	0	0	0	0	2	2	2	2	0	2	2	0	2	2	2	2	0	2	0	0	2	2	2	0	0	0	2	2	0	2	0	0	2	0	0	0	0	2	0	0	2	0	0	2	0	0	2	0	2	2	2	0	0	2	0	0	0	0	0	2	2	0	0	0	0	0	2	2	0	2	2	2	2	2	2	2	0	2	0	2	0	2	0	2	0	2	2	0	2	2	0	0	2	2	2	2	0	2	2	0	0	0	2	0	2	2	2	0	0	2	2	2	2	0	2	0	0	0	0	0	0	2	2	2	2	2	0	2	2	0	0	2	2	0	0	2	0	2	0	0	0	2	2	2	2	0	2	2	2	2	0	2	2	0	2	2	0	2	0	0	0	2	0	0	0	0	0	2	2	2	2	2	2	0	0	0	0	2	2	2	2	2	2	2	0	2	0	2	2	0	2	2	2	0	2	2	2	2	2	2	0	2	2	0	0	2	2	0	2	0	0	2	2	2	2	0	2	0	0	2	2	2	2	2	2	0	0	2	0	0	2	0	0	0	0	2	0	2	2	0	2	2	2	0	2	0	2	0	2	0	2	2	2	2	0	2	2	2	2	0	2	2	2	2	2	0	2	0	0	2	2	0	0	2	0	2	0	2	0	0	2	0	2	2	2	2	2	2	2	0	2	2	2	0	0	0	2	2	2	2	2	2	2	2	0	2	0	2	2	2	2	2	0	2	2	2	2	0	2	2	2	2	2	2	2	2	2	2	2	0	2	2	2	2	0	2	0	0	2	0	0	0	2	2	2	0	2	0	0	2	2	2	2	0	2	2	0	0	0	0	2	2	2	2	2	0	2	0	2	2	2	2	2	0	0	2	0	0	2	2	2	2	2	2	2	2	0	0	2	0	2	0	0	2	2	2	0	0	2	2	0	2	2	2	2	2	2	2	2	2	0	0	2	2	2	2	2	2	2	2	2	2	2	2	2	2	2	2	0	2	2	2	2	2	2	2	2	2	2	2	0	2	2	0	2	0	2	2	2	0	0	0	0	0	0	0	0	0	2	0	2	2	2	2	2	0	2	0	0	0	2	2	2	2	2	2	2	2	2	2	0	0	2	2	2	0	0	2	2	0	2	2	0	2	2	2	2	2	0	2	2	2	2	0	2	2	2	2	2	0	2	0	2	0	0	0	0	0	0	2	0	0	2	2	2	0	0	2	2	2	2	2	2	0	0	2	2	0	2	0	2	0	2	2	2	0	0	0	0	2	2	0	2	2	0	2	2	2	0	2	0	0	0	2	2	2	2	0	2	2	2	0	0	0	0	2	0	2	0	2	0	2	0	2	2	2	2	2	2	2	2	0	2	2	2	0	0	0	2	0	2	2	2	0	2	0	0	2	2	0	2	2	0	2	2	2	0	2	0	0	0	2	2	0	0	0	0	0	2	2	2	2	2	2	2	0	0	2	2	2	2	2	0	2	2	2	2	2	2	2	2	2	NA	0	1	1	2	2	2	0	0	2	NA	NA	2	2	0	2	NA	0	2	0	2	NA	0	0	1	1	2	1	NA	2	2	2	0	NA	2	NA	2	0	0	NA	NA	0	2	NA	NA	0	2	2	2	1	2	0	1	NA	2	1	1	1	2	NA	NA	1	2	NA	NA	1	2	2	2	0	0	0	2	2	2	0	1	2	NA	2	1	1	1	0	1	NA	1	2	2	2	0	2	1	1	2	2	0	NA	2	0	2	2	2	2	2	NA	2	NA	NA	2	NA	2	2	2	1	NA	2	0	0	0	NA	1	0	0	NA	2	0	2	0	0	0	0	NA	1	2	NA	NA	1	NA	1	2	1	0	2	1	1	0	1	NA	2	NA	2	NA	NA	2	0	0	0	0	0	0	0	0	0	NA	0	2	1	0	0	0	NA	0	NA	2	1	1	2	1	0	2	2	2	1	0	2	2	NA	2	NA	2	0	2	NA	1	0	0	NA	2	1	2	2	NA	1	NA	NA	1	0	0	2	0	2	2	1	2	2	2	2	0	2	0	2	0	2	0	2	2	2	2	2	2	2	2	0	2	2	2	2	2	0	0	0	0	2	0	2	2	2	2	2	0	2	0	0	0	0	2	0	2	0	0	0	2	2	2	2	2	2	0	0	0	0	0	0	0	0	0	0	0	0	2	2	0	2	2	2	0	2	2	2	2	2	2	2	0	2	2	0	2	2	2	2	0	2	2	0	0	2	2	2	2	2	0	0	0	2	2	0	2	2	2	2	0	2	2	2	0	2	2	0	2	2	2	2	0	2	2	2	0	0	2	2	0	0	0	2	0	0	0	2	2	2	0	2	2	2	2	0	2	2	0	0	2	2	0	2	2	0	2	0	0	0	2	0	0	2	0	2	0	0	0	2	0	2	0	2	2	0	2	2	2	2	0	0	2	2	2	2	0	2	0	2	0	2	2	2	2	0	2	0	0	0	2	2	2	2	0	2	0	2	0	0	0	2	2	2	0	0	0	0	0	2	2	0	2	0	2	2	2	2	2	0	0	2	0	0	0	0	0	0	2	2	2	2	2	2	2	2	2	0	2	2	2	0	0	2	2	2	0	2	2	2	2	0	0	0	2	2	0	0	2	2	0	0	2	2	0	0	2	0	0	2	2	2	0	0	0	0	2	0	0	2	2	0	0	2	2	0	2	0	0	0	2	0	0	2	2	0	0	2	0	2	0	0	0	2	0	2	0	0	0	0	0	2	2	0	2	0	2	2	0	2	0	0	0	0	0	2	2	2	2	0	0	0	2	2	2	0	2	2	2	2	2	2	0	0	0	2	2	2	2	0	0	2	2	2	2	2	2	2	2	0	2	2	0	0	2	2	2	2	2	2	2	0	2	0	2	2	2	0	2	2	2	2	2	0	2	2	2	2	0	2	2	2	2	0	0	2	2	2	2	0	0	2	2	2	2	0	2	0	0	0	0	2	2	0	2	0	2	0	2	0	0	2	2	0	2	2	0	2	0	2	2	2	2	0	2	2	2	2	2	2	2	2	0	2	0	2	2	2	2	0	0	0	2	0	0	0	2	2	2	2	2	0	2	2	2	2	2	2	2	2	2	2	2	0	2	2	2	2	0	2	2	2	0	0	0	2	0	0	2	2	0	0	2	2	2	0	2	2	0	0	2	2	2	2	2	2	2	2	2	2	0	2	0	0	2	0	2	2	0	2	2	2	2	2	2	2	2	2	2	2	2	2	2	0	0	2	0	2	0	0	0	0	0	2	2	0	0	0	0	2	2	2	0	2	0	0	0	2	0	0	0	0	0	0	0	2	0	0	0	0	2	2	0	2	2	2	2	0	0	0	2	0	2	0	0	2	0	0	2	0	0	2	0	0	0	2	0	0	0	2	2	2	0	2	2	2	2	2	2	0	2	2	0	2	0	2	2	0	0	2	2	2	2	2	2	0	2	2	2	2	2	2	2	2	2	0	0	0	0	0	2	2	2	0	0	2	2	0	2	2	0	2	0	0	0	0	0	2	0	2	2	2	2	2	2	2	2	2	2	2	2	0	2	2	2	2	2	2	2	2	0	2	2	2	2	2	2	2	0	2	2	2	0	2	2	2	2	2	2	2	2	0	2	2	2	2	0	0	2	0	2	2	2	2	0	2	2	2	0	2	0	2	2	0	2	0	0	2	2	0	2	2	2	2	0	2	2	2	2	2	2	2	0	0	2	0	0	0	0	0	2	2	2	2	2	2	0	2	2	0	2	2	2	2	2	0	2	0	0	2	2	2	2	2	2	2	2	0	2	2	2	0	2	2	2	2	2	0	0	0	0	2	2	2	2	2	0	2	0	2	0	2	2	2	2	2	0	2	2	2	2	2	2	0	2	2	2	2	2	2	2	2	2	0	2	2	2	2	2	2	2	0	2	2	2	0	2	2	0	0	2	2	2	2	0	2	2	2	2	2	2	0	2	2	2	2	2	2	0	2	0	0	2	2	2	2	0	2	2	0	2	2	2	2	0	2	2	2	2	2	2	2	2	2	2	2	2	2	2	0	2	2	0	0	0	0	2	2	0	2	2	2	2	2	2	2	2	2	2	2	2	2	2	2	2	2	2	2	2	2	2	2	2	2	2	2	2	2	2	2	2	2	2	2	2	2	0	2	2	2	2	2	2	2	2	2	2	0	2	2	0	2	2	0	2	2	2	2	2	2	2	2	2	2	2	2	2	0	2	2	0	2	2	2	2	2	2	2	2	2	2	2	2	2	2	0	0	0	2	0	2	2	2	0	2	2	2	2	0	2	2	2	2	2	2	2	2	2	2	0	2	2	0	2	2	0	2	0	0	0	0	0	2	2	2	2	2	2	2	2	2	2	0	2	0	0	2	0	2	2	0	0	2	2	2	2	2	0	2	0	2	2	0	2	2	0	0	2	2	0	2	2	2	2	0	0	2	0	0	2	2	0	2	2	0	0	2	2	0	2	2	0	0	2	0	0	0	2	2	2	2	2	0	2	2	2	2	0	2	2	2	2	2	2	0	0	2	2	2	2	0	2	2	0	2	2	2	2	0	2	2	2	2	0	2	2	0	2	2	0	2	2	2	2	2	2	2	2	0	2	2	2	0	0	2	0	2	2	0	0	2	2	2	2	0	2	2	2	2	2	0	2	2	2	0	2	2	2	2	0	0	2	0	0	2	2	2	2	2	2	2	0	2	0	2	2	2	0	2	0	2	2	2	2	2	2	2	2	2	2	2	2	0	2	2	2	2	0	2	2	2	0	2	0	2	2	2	0	2	2	2	0	0	2	2	0	0	2	0	0	2	2	2	2	0	2	0	2	2	0	2	2	0	0	0	0	0	2	2	2	2	0	2	0	2	2	0	2	0	0	2	2	2	2	2	2	2	2	2	0	0	2	2	2	0	0	2	0	2	0	2	2	2	0	2	2	0	2	2	2	2	2	2	2	2	2	2	2	2	2	2	0	0	0	2	2	2	2	2	0	2	2	2	2	0	0	2	0	0	2	2	2	0	2	0	2	0	0	0	2	2	2	2	0	0	2	0	0	2	0	0	0	0	0	0	0	0	0	2	2	0	2	0	0	2	2	2	0	0	0	2	2	0	2	0	2	0	2	2	0	2	2	2	0	2	2	2	2	2	0	2	2	2	0	2	2	2	2	2	2	0	0	2	0	2	2	0	2	0	2	2	2	2	2	2	0	0	2	0	2	0	2	2	2	2	2	0	0	0	0	2	2	2	0	2	2	2	2	2	0	0	0	2	2	2	0	2	2	0	0	2	2	2	2	0	2	2	2	2	2	2	0	2	2	2	2	2	2	0	2	0	2	0	2	2	0	0	0	0	0	2	2	2	2	2	2	2	0	0	0	0	0	0	2	0	2	0	0	2	2	2	2	2	2	2	2	0	0	0	2	0	0	0	0	0	0	2	2	2	0	0	0	0	2	2	0	0	2	2	2	2	2	0	0	2	2	0	2	0	0	0	0	0	2	0	0	2	2	2	2	0	0	2	2	2	0	2	2	2	2	2	0	0	0	2	2	0	2	2	2	2	2	2	2	2	0	2	2	2	2	2	2	2	2	2	2	2	2	0	2	2	2	2	0	2	2	2	2	2	2	2	2	0	2	2	2	2	2	2	2	2	2	2	2	2	0	2	0	0	2	2	2	0	0	0	2	0	2	2	2	2	0	2	0	0	2	2	2	2	0	2	2	0	2	2	0	2	2	2	2	2	0	0	0	0	2	2	0	2	0	2	2	0	2	2	2	2	2	2	2	0	0	2	0	2	2	0	2	2	2	0	2	2	2	2	2	0	2	0	0	0	0	2	0	2	2	2	2	2	2	2	2	2	2	2	2	2	2	2	2	2	2	2	0	2	0	0	0	2	0	2	0	2	2	0	2	2	2	2	0	2	0	0	2	2	0	2	0	2	2	2	2	2	2	2	2	2	0	2	2	2	0	2	0	2	2	0	0	2	2	2	0	0	2	2	2	2	0	2	2	2	0	0	2	2	2	2	0	0	2	0	2	2	2	2	2	2	2	0	2	2	0	2	0	0	0	0	2	0	0	2	0	2	2	0	2	2	0	2	2	2	0	0	2	0	0	0	2	2	2	0	2	2	2	0	2	0	0	2	0	2	0	0	0	0	2	0	2	2	2	2	2	2	0	2	2	2	2	2	2	2	2	2	2	0	2	0	2	0	2	2	2	0	0	0	0	2	2	2	0	2	2	2	2	0	2	0	1	1	1	2	2	NA	1	2	2	2	0	NA	0	0	1	0	2	1	1	1	0	NA	2	2	1	1	2	1	2	2	0	1	1	0	1	2	1	2	2	1	NA	0	1	1	1	1	1	1	1	1	1	2	1	2	2	1	2	2	2	2	0	1	2	1	2	2	2	2	2	1	1	2	1	2	2	1	2	2	1	NA	1	1	1	2	2	1	2	1	2	1	1	1	1	1	1	1	1	1	1	1	2	1	0	0	1	2	1	1	2	2	1	1	1	1	1	2	2	2	1	2	2	2	1	0	0	2	0	1	2	1	1	0	2	0	0	1	2	0	1	0	2	0	0	0	2	2	2	1	2	2	2	1	2	1	2	1	2	1	1	2	2	2	NA	1	NA	1	2	2	2	1	1	1	0	2	2	1	2	0	1	0	1	2	2	2	2	2	2	2	2	2	2	2	2	2	0	2	0	0	2	0	0	0	2	0	0	0	2	2	0	2	2	0	2	2	0	0	2	2	0	2	0	2	2	0	0	2	2	2	0	2	2	0	2	2	0	2	2	2	2	2	2	2	2	2	0	0	2	2	0	0	2	2	2	2	2	2	2	2	2	2	0	2	2	2	2	2	2	0	2	2	0	0	0	2	0	0	0	0	2	2	2	2	0	2	2	0	0	2	0	0	2	2	0	2	2	0	2	0	2	2	0	0	2	2	2	2	2	0	0	0	2	2	0	2	0	0	2	0	2	0	2	0	2	2	2	2	2	0	0	2	2	2	0	2	2	2	2	2	0	2	0	2	0	0	2	2	2	2	0	2	2	2	2	0	0	2	0	0	0	2	2	2	2	2	2	2	2	2	2	0	2	0	0	2	2	2	0	2	0	0	0	0	0	2	0	2	2	0	2	2	2	2	2	2	2	2	2	2	2	2	2	2	2	2	2	2	2	0	0	2	2	2	2	2	2	2	2	0	2	0	2	0	2	2	0	2	2	0	2	2	2	0	2	2	2	2	2	2	0	2	2	2	2	2	2	2	2	2	2	2	2	2	2	2	2	2	0	2	2	2	2	2	2	2	2	0	2	0	2	2	2	2	2	2	2	2	2	2	2	2	0	0	2	2	2	0	2	2	2	2	2	0	0	2	0	2	2	2	2	2	0	2	2	0	2	0	2	2	2	2	0	2	2	2	0	0	2	0	2	0	2	2	0	2	2	2	2	2	2	2	0	0	0	2	2	2	0	2	2	0	0	2	0	2	2	2	0	2	2	0	0	2	0	0	2	0	2	2	0	2	2	2	2	2	2	0	2	0	2	0	0	0	2	2	2	2	2	2	0	2	2	2	2	2	2	0	2	0	0	2	0	2	2	2	2	0	0	2	0	2	0	2	2	2	0	0	2	2	0	0	0	0	2	2	2	2	2	2	2	0	2	0	0	2	2	2	2	0	2	0	2	0	2	2	0	2	2	0	2	2	0	2	0	2	0	2	2	2	0	2	2	2	2	2	2	2	1	2	2	2	2	1	2	1	0	2	0	1	2	2	NA	1	2	2	2	2	2	1	1	2	2	1	2	1	2	1	1	2	2	0	1	2	2	1	2	1	2	1	2	0	NA	1	2	1	2	0	2	0	0	0	2	0	0	2	2	2	2	2	2	2	2	0	0	0	0	0	0	0	2	0	2	2	0	0	1	2	1	NA	NA	1	2	NA	1	1	2	2	1	2	2	NA	1	2	2	2	0	NA	1	1	2	1	2	2	2	2	NA	NA	2	NA	NA	1	1	2	1	0	1	2	1	1	NA	1	2	NA	1	1	NA	2	1	1	NA	1	1	NA	1	NA	1	0	2	0	2	1	2	1	1	2	1	1	2	NA	0	0	1	1	1	1	0	1	1	NA	0	2	2	1	2	2	NA	1	NA	2	1	1	1	2	NA	1	2	0	1	NA	0	1	1	0	1	2	2	1	2	1	NA	NA	1	2	1	0	2	1	2	2	2	1	2	1	0	1	2	0	0	0	2	2	0	2	2	2	2	0	2	0	2	2	2	2	2	0	2	2	0	0	0	2	2	2	2	2	2	0	2	2	2	0	2	2	0	2	0	2	0	2	0	0	2	0	2	0	2	0	2	0	0	2	0	0	0	0	0	0	0	0	2	2	2	0	0	0	2	2	2	0	0	2	2	0	0	2	2	0	0	2	0	0	2	0	2	0	0	2	0	0	0	2	0	2	0	0	2	2	0	2	0	0	2	2	2	2	2	2	0	2	2	0	0	0	2	0	0	2	0	0	0	0	2	0	2	0	2	0	2	2	2	0	2	2	2	0	2	0	2	2	2	0	0	0	2	2	0	0	0	2	2	0	2	0	2	2	0	2	2	2	2	2	2	2	2	0	2	2	2	2	0	2	2	0	2	0	2	2	0	0	2	2	2	2	2	2	2	2	0	2	2	2	0	0	0	2	2	2	2	2	0	2	2	2	2	0	2	2	0	2	0	0	0	0	2	2	2	2	2	2	2	0	2	0	2	0	2	2	2	2	2	2	2	0	2	2	2	2	0	2	2	0	2	0	2	0	2	0	0	2	0	0	2	0	2	2	2	2	2	0	2	2	0	2	2	2	2	2	2	2	2	2	2	2	2	2	2	2	2	0	2	2	2	2	0	2	2	2	0	2	2	0	2	2	2	2	2	2	2	2	2	2	2	2	2	2	2	2	2	2	2	2	2	2	2	2	2	0	0	0	2	0	2	2	2	2	0	2	2	0	2	2	0	0	2	2	2	0	2	0	0	0	2	2	0	0	2	2	0	2	2	0	0	0	0	0	0	0	2	2	2	2	0	0	0	2	2	0	0	2	2	0	2	2	2	2	2	2	0	0	2	0	2	2	2	2	2	0	0	2	2	0	2	0	2	2	0	2	2	2	0	2	0	0	0	2	0	2	2	0	2	2	0	2	2	2	2	2	2	2	0	0	2	0	2	2	2	0	2	2	0	2	2	0	2	2	2	2	2	2	2	2	0	0	0	2	0	2	2	0	2	0	2	2	2	2	2	2	0	0	2	2	2	2	0	2	0	2	2	2	2	2	2	2	2	2	2	2	2	2	2	2	0	0	0	0	0	0	2	2	2	0	0	0	2	2	2	0	0	0	0	2	0	0	2	2	0	0	0	0	2	0	2	2	0	2	0	2	2	2	2	2	2	2	2	0	0	2	0	0	2	0	2	0	2	2	2	0	2	2	2	0	0	0	0	0	0	2	0	2	2	0	0	0	0	0	0	0	0	0	2	0	0	0	0	2	0	2	0	2	2	2	2	2	2	2	2	2	2	0	2	0	0	0	0	2	2	2	2	2	2	2	2	2	2	2	2	2	0	2	2	2	2	2	2	2	0	2	2	2	2	0	2	2	0	2	2	2	2	2	2	2	2	2	2	2	2	2	2	2	2	0	2	2	2	2	2	2	2	0	2	2	0	2	2	2	0	2	2	2	2	0	2	2	2	2	2	0	0	2	2	0	2	0	2	2	0	0	2	2	0	0	0	2	0	2	2	2	2	0	0	2	2	0	0	2	2	2	0	0	2	0	2	2	0	0	0	2	2	2	2	0	2	2	0	0	2	0	0	2	0	0	2	2	2	2	2	2	0	0	0	0	0	0	2	2	2	2	0	2	2	0	2	0	2	2	0	0	0	2	2	2	0	0	2	2	2	0	2	2	2	2	0	2	2	2	2	2	0	2	2	2	2	2	2	2	2	0	2	2	2	2	2	0	2	2	2	0	0	0	2	2	0	0	2	0	2	2	2	0	0	0	0	0	0	0	2	2	2	0	0	2	0	0	2	0	0	0	0	2	2	2	2	2	0	2	2	2	2	2	0	0	0	2	2	2	2	2	0	2	0	2	2	0	2	2	2	2	0	0	2	2	2	2	0	0	2	0	0	2	0	0	0	2	2	2	2	2	2	2	2	0	2	2	2	0	0	2	2	2	2	0	0	2	2	0	2	0	0	2	0	2	0	2	0	0	2	2	2	2	2	2	2	2	2	2	0	2	2	0	2	0	2	0	0	0	2	0	2	2	2	0	2	2	2	2	2	2	0	2	2	2	2	2	2	2	0	2	2	2	0	0	0	2	2	2	2	2	2	0	2	0	2	2	2	2	2	0	2	1	0	1	0	1	2	2	2	2	2	NA	1	2	2	2	NA	1	1	2	2	1	0	NA	0	2	NA	2	2	2	2	1	2	2	2	NA	NA	2	2	NA	1	2	2	2	1	2	2	1	NA	0	0	2	0	0	2	2	2	1	NA	2	2	2	NA	2	2	2	0	2	2	2	2	2	2	2	2	2	2	2	2	2	2	2	2	2	2	0	2	0	0	NA	0	2	2	0	0	0	2	2	0	2	0	0	2	0	0	0	0	2	2	0	2	2	2	2	2	2	2	2	2	2	2	2	2	2	2	2	0	2	2	2	2	0	2	2	2	2	2	2	2	2	0	2	0	0	2	0	2	2	2	2	2	0	2	2	2	0	2	2	2	2	0	2	2	0	0	2	2	2	2	2	2	0	2	2	0	2	2	2	0	2	0	0	0	2	2	2	0	2	2	0	2	0	2	2	0	2	2	2	2	2	2	2	2	2	2	2	0	0	0	2	2	0	0	0	2	0	0	2	0	0	2	2	2	0	2	0	0	2	0	0	2	2	2	0	2	0	0	2	2	2	2	2	2	0	2	2	0	2	0	2	0	2	2	0	2	2	2	2	0	0	2	0	2	2	2	2	2	2	2	0	2	0	2	2	0	2	2	2	2	2	2	0	0	0	2	2	2	2	2	2	2	2	2	2	2	2	2	0	2	0	2	0	2	0	2	2	0	0	2	0	2	2	0	2	0	2	0	2	2	0	2	2	0	2	2	2	0	2	0	2	2	2	0	2	2	2	2	2	2	2	2	2	0	0	2	2	2	2	0	2	2	2	0	2	2	2	2	0	0	2	2	2	2	0	2	2	2	0	0	2	0	2	0	0	2	0	2	0	0	2	0	2	2	2	2	2	2	2	2	2	2	0	0	0	0	2	0	NA	2	2	2	2	0	0	2	2	2	2	2	2	0	2	2	2	2	2	2	2	2	2	0	0	0	0	2	2	2	2	2	2	2	2	2	2	2	2	2	0	0	0	0	2	0	2	0	0	2	2	2	2	0	2	0	2	0	0	2	2	2	2	0	2	2	0	2	2	2	0	2	0	2	2	2	0	2	0	2	2	2	2	0	0	2	2	2	0	2	0	2	2	0	2	2	0	2	0	2	2	2	2	2	0	2	2	0	2	2	2	2	2	2	2	0	2	0	2	2	2	0	2	2	2	2	2	0	2	2	2	2	2	0	2	2	2	2	0	2	2	0	2	0	0	2	0	2	0	2	0	2	0	0	2	0	0	2	2	0	2	0	2	2	2	2	2	2	2	2	2	0	2	0	2	2	2	2	2	2	2	2	0	0	0	0	2	2	2	2	2	0	2	2	0	0	2	0	2	2	2	0	2	2	2	0	2	2	0	0	2	0	0	0	2	2	2	0	2	2	2	2	2	0	2	2	0	2	2	0	2	2	0	2	0	2	2	0	0	2	2	2	0	0	2	0	2	0	2	2	2	2	0	2	0	0	2	0	0	2	0	2	2	0	2	2	2	2	0	2	2	2	2	0	2	0	2	2	2	2	0	2	2	2	0	2	0	0	2	2	0	2	0	2	2	0	2	2	2	0	0	0	0	0	0	0	2	0	2	2	2	2	2	2	0	0	2	2	2	2	2	2	2	0	2	2	2	2	0	2	2	0	0	2	2	2	2	0	2	0	0	2	0	2	2	2	2	2	2	2	0	2	2	2	2	0	0	0	2	2	0	2	0	2	2	2	2	2	2	2	2	0	2	2	0	2	2	2	0	2	2	2	0	0	2	0	0	0	2	0	0	0	0	0	0	0	2	2	0	2	2	2	2	2	2	0	2	2	2	2	0	2	2	2	2	2	2	0	0	2	2	2	2	0	2	2	2	2	2	0	2	2	2	2	2	0	2	0	2	2	0	0	2	0	2	2	2	2	0	0	2	2	0	0	2	0	2	2	0	2	2	2	2	2	0	2	2	2	2	2	2	2	2	2	2	2	2	2	0	0	2	2	2	2	0	0	2	2	2	2	2	0	2	2	0	2	0	0	2	0	2	0	2	2	0	2	2	2	2	0	0	2	0	2	2	2	2	2	2	0	2	2	2	2	2	2	2	2	2	2	2	0	0	0	0	2	2	2	2	2	2	0	2	0	0	2	0	2	0	2	2	2	2	2	2	0	0	2	2	2	2	0	2	2	2	2	0	2	2	2	2	2	2	2	2	2	2	2	2	2	2	2	2	2	2	2	2	2	2	2	2	2	2	2	2	2	0	2	0	0	2	2	0	0	2	2	0	2	2	0	2	2	2	2	2	2	0	2	0	2	2	2	2	0	2	2	0	2	0	2	0	2	2	2	2	2	2	0	2	0	2	2	0	0	0	2	0	2	0	2	2	2	0	0	2	2	2	0	2	2	2	2	2	2	2	2	2	2	2	2	0	2	2	2	2	2	2	2	0	2	0	2	2	2	2	2	2	2	2	2	2	0	0	2	2	2	2	0	0	2	2	0	2	2	2	2	2	0	2	2	0	2	0	2	0	2	0	0	2	2	0	0	2	0	0	2	2	2	0	0	0	0	2	0	0	0	2	0	2	2	2	0	2	2	2	0	2	0	0	0	2	2	2	2	0	2	2	2	0	2	0	2	2	0	2	2	2	2	0	0	2	0	0	2	2	2	2	2	2	2	2	2	2	0	0	2	2	2	0	0	NA	2	2	0	2	0	0	0	2	0	0	2	0	2	2	2	2	2	2	2	2	2	2	0	0	2	2	0	2	0	0	2	2	2	0	2	0	0	2	0	0	2	2	2	2	2	2	2	0	2	2	0	0	0	2	2	2	0	0	2	2	2	2	0	0	0	0	0	NA	0	2	0	0	0	0	2	0	2	2	0	2	2	2	2	2	2	2	2	2	2	2	2	0	0	0	2	2	2	2	2	0	0	0	0	2	0	0	0	0	2	2	2	0	2	2	2	0	2	2	2	2	2	2	2	0	2	2	0	2	2	2	2	2	0	2	0	0	2	2	0	2	2	0	0	2	2	2	0	0	2	0	0	2	0	2	0	2	0	2	0	2	2	0	2	2	2	2	2	0	2	2	2	2	0	2	0	0	2	2	0	0	2	2	2	2	2	0	0	2	2	2	0	0	2	2	0	2	2	2	2
CRB-413	2	2	2	2	0	2	2	2	2	2	2	2	2	2	0	2	2	2	2	2	2	2	2	2	2	2	2	2	2	2	2	0	2	2	2	2	2	2	2	0	2	2	2	2	2	2	0	2	2	2	0	0	2	2	2	2	2	2	0	2	2	2	2	0	2	2	2	2	2	2	2	2	2	2	2	0	0	0	0	0	2	0	2	0	2	0	0	0	2	2	0	0	2	2	2	2	2	2	2	2	0	2	2	2	2	2	2	0	0	2	2	2	2	2	0	2	2	0	0	2	2	2	2	2	0	2	2	2	2	2	2	2	2	2	2	2	2	2	2	2	2	2	0	2	2	2	2	2	2	2	2	2	2	2	2	2	2	0	2	2	2	0	2	2	2	2	2	2	2	0	2	2	2	2	2	2	2	2	2	2	2	2	2	2	2	2	2	2	2	2	2	2	2	2	2	2	2	2	2	2	2	2	2	2	0	0	2	2	2	2	0	0	2	2	0	2	2	0	2	2	2	2	2	2	2	0	2	2	0	2	2	2	2	0	0	2	2	2	2	2	2	0	2	0	2	2	2	2	2	2	2	2	2	2	0	2	2	2	2	2	2	2	0	2	0	2	2	2	2	2	2	2	2	0	2	2	2	2	2	2	0	2	2	2	2	2	2	2	2	2	0	2	2	2	2	2	2	2	2	2	2	2	2	2	0	2	2	2	2	0	2	0	0	2	2	2	0	0	0	2	2	0	2	0	0	2	0	2	2	2	2	2	0	2	2	2	2	0	2	2	2	2	2	2	2	2	2	2	2	2	2	0	0	2	2	2	2	2	2	2	2	2	0	2	2	2	2	0	2	2	2	2	2	2	2	2	2	2	2	2	0	2	2	0	2	0	2	2	0	0	2	2	2	2	2	2	2	2	0	2	0	2	2	2	2	0	0	0	0	2	0	0	2	0	2	0	0	0	0	0	0	0	2	0	0	2	2	2	2	0	2	2	2	0	2	0	2	2	0	2	0	0	2	2	0	0	0	2	0	2	2	2	0	2	2	2	2	2	0	0	0	2	2	0	0	2	2	2	2	2	2	0	0	2	2	2	2	2	2	2	0	2	0	2	2	0	0	0	2	2	0	2	0	0	2	0	0	2	2	2	2	0	0	0	2	2	2	0	0	2	2	0	0	2	0	2	2	0	0	2	0	2	2	2	0	0	0	2	0	0	0	0	2	2	2	2	2	2	0	0	0	2	2	0	0	0	0	0	0	0	0	0	0	0	2	2	2	2	0	0	0	0	0	2	2	0	2	0	0	0	2	2	0	0	2	2	2	0	2	2	0	0	2	2	2	0	2	2	0	2	0	2	2	2	2	2	2	2	2	2	2	2	2	2	2	2	2	2	2	2	2	2	2	0	2	2	0	2	2	2	2	2	2	2	2	2	2	2	2	2	2	2	2	2	2	2	2	2	2	2	2	2	2	2	2	2	2	2	2	2	2	2	2	2	2	2	2	2	0	0	2	2	2	2	2	2	2	2	2	0	2	2	0	2	2	2	2	2	2	2	2	2	2	0	2	2	2	2	2	2	2	2	0	2	0	0	0	2	0	2	2	2	2	2	2	2	0	2	2	2	2	0	2	2	2	2	0	2	2	2	2	2	2	2	2	2	2	2	2	2	2	2	0	2	2	2	2	2	2	2	2	2	2	2	2	2	2	0	2	2	2	2	2	2	2	2	2	2	2	2	2	2	0	0	0	2	2	2	2	2	2	2	0	2	2	2	2	2	2	2	2	2	0	2	0	2	2	0	2	2	2	2	2	2	0	0	0	2	2	2	2	2	2	2	2	2	2	2	2	2	2	2	2	2	2	2	2	2	2	2	2	2	2	2	2	2	2	2	2	2	2	2	2	2	2	2	2	2	2	2	2	2	2	2	2	0	2	2	2	2	2	2	2	2	2	2	2	2	2	2	2	0	2	2	2	0	0	2	2	2	0	0	2	2	2	2	2	2	2	2	2	2	2	2	0	2	2	2	2	2	0	2	2	2	2	2	0	0	2	2	2	2	2	2	0	2	2	2	0	2	0	0	2	2	2	0	2	0	2	0	2	0	2	2	2	2	0	0	2	2	0	0	2	0	0	0	0	2	2	2	2	2	2	0	2	0	2	2	2	2	0	2	0	2	2	0	2	2	2	2	2	2	2	2	2	2	2	2	2	2	2	2	2	2	2	2	0	2	2	2	2	2	2	2	2	2	2	0	2	2	2	2	2	2	2	2	2	0	2	2	2	2	0	2	2	2	2	2	2	2	2	2	2	2	2	2	2	2	2	2	2	2	0	2	2	2	2	2	0	2	2	2	2	2	0	2	2	2	2	0	2	2	2	2	2	2	0	0	0	2	2	2	2	0	2	2	0	0	2	2	2	2	2	2	2	0	0	2	2	2	2	0	2	2	0	2	0	2	2	2	2	0	2	0	0	0	2	2	2	2	0	0	0	2	2	2	2	2	2	2	2	2	2	2	2	2	0	2	0	2	2	2	2	2	0	2	2	2	0	2	2	2	2	0	2	2	2	2	2	2	2	2	2	2	0	2	0	2	2	2	2	2	0	2	2	2	2	2	2	2	2	2	0	2	0	0	0	2	2	2	0	2	0	2	0	2	2	2	2	2	0	2	2	2	2	2	2	2	2	2	2	0	0	2	0	2	2	2	0	2	2	0	2	2	2	2	0	0	2	2	2	2	2	2	0	0	2	0	0	0	0	2	0	2	0	2	2	2	0	2	2	0	2	2	2	2	2	2	2	2	2	2	0	0	2	0	2	0	2	0	0	2	2	2	2	2	0	2	2	0	0	2	0	2	0	2	0	2	2	0	2	0	2	2	2	2	0	0	0	0	2	0	2	0	2	2	2	0	2	2	2	2	2	0	2	2	0	0	2	2	2	2	2	0	0	2	2	0	2	2	2	0	2	2	0	0	2	2	2	2	0	2	0	0	0	2	0	2	0	0	2	0	2	2	2	2	2	2	2	0	2	0	2	2	2	0	0	0	0	0	0	0	0	2	0	0	2	0	0	2	0	0	2	2	2	2	2	2	2	2	2	2	0	2	2	2	2	0	2	2	2	2	2	2	2	2	2	2	2	2	0	2	2	0	2	0	2	0	2	2	2	2	2	2	2	2	2	0	2	0	0	2	2	2	0	2	2	2	0	0	2	0	2	2	0	2	2	2	0	2	2	2	2	2	2	2	2	2	2	0	0	2	0	2	0	2	0	0	2	2	2	2	0	2	2	2	2	2	2	2	2	2	2	2	2	0	2	0	0	0	2	0	2	2	2	2	2	2	2	2	2	2	2	2	0	0	2	2	0	0	2	2	0	0	0	2	0	2	2	2	2	0	2	2	2	0	2	2	0	0	0	2	2	2	2	2	2	2	0	2	2	0	2	2	2	2	0	2	2	0	0	2	2	2	2	2	0	2	0	2	0	0	0	2	2	0	0	0	2	0	0	2	2	2	0	0	2	0	0	2	0	2	2	2	0	0	2	0	0	2	2	0	0	2	0	2	2	0	2	2	2	2	2	2	2	2	2	2	2	2	2	2	2	2	2	2	2	2	2	2	2	0	2	0	2	2	2	2	2	2	0	2	2	2	2	2	2	2	2	2	2	2	0	2	0	2	2	0	0	2	2	2	2	2	2	0	2	0	2	0	2	2	2	2	2	0	2	2	2	2	2	2	2	2	2	2	2	2	2	2	2	2	2	2	2	2	2	2	0	2	2	2	2	2	2	2	2	2	2	2	2	2	2	2	2	2	2	2	2	2	2	2	2	2	2	0	0	0	2	0	2	2	2	0	2	2	2	2	0	0	2	2	0	2	0	0	0	2	0	2	2	2	2	2	2	2	0	0	2	2	2	0	2	2	2	2	2	2	2	2	0	2	2	0	0	0	0	2	2	2	2	2	0	0	0	0	2	0	0	2	2	0	0	2	2	0	0	0	2	2	2	2	2	2	2	2	2	2	2	2	2	2	2	2	2	2	2	2	2	2	2	2	2	2	2	2	2	2	2	2	2	2	2	2	2	2	2	2	2	2	2	2	2	2	2	2	2	2	2	2	2	2	2	2	2	2	2	2	2	2	2	2	2	2	2	2	2	2	2	2	2	2	2	2	2	2	2	0	2	2	0	0	2	2	2	0	2	2	2	0	2	2	2	0	0	2	0	2	2	2	2	2	0	2	2	2	2	0	2	2	0	0	2	0	0	0	2	2	2	0	0	0	2	0	2	0	0	2	2	0	0	2	2	2	2	2	2	0	0	0	0	2	0	2	0	2	2	0	2	0	0	2	0	2	2	2	2	2	2	2	2	2	2	2	2	2	2	2	2	2	2	2	2	2	2	2	2	2	2	2	2	2	2	2	2	2	2	2	2	2	2	2	2	2	2	2	2	2	2	2	2	2	2	2	2	2	2	2	2	2	0	2	0	2	2	2	2	2	2	0	2	2	2	0	2	2	2	2	2	2	2	2	2	2	2	0	0	2	2	2	2	2	0	2	0	2	2	2	2	2	2	2	2	0	2	2	2	2	2	2	2	2	2	2	2	2	2	2	2	0	0	0	0	2	2	2	2	0	2	0	0	2	2	2	2	2	0	2	2	2	2	2	2	2	2	2	2	2	2	2	2	2	2	0	2	2	2	2	2	2	2	0	0	0	0	2	2	2	0	2	2	2	2	2	2	0	2	2	2	2	2	2	0	0	2	2	0	2	2	0	0	2	0	2	2	2	0	2	2	2	2	2	2	2	2	2	2	2	2	2	2	2	0	0	0	2	0	0	0	0	0	2	2	2	2	2	2	0	0	2	2	2	2	0	2	2	0	2	2	2	2	2	2	2	2	0	2	0	2	2	2	2	2	2	0	2	2	0	2	2	2	2	0	2	0	2	2	2	2	2	2	2	2	0	2	2	0	0	0	0	2	2	0	2	2	2	2	2	2	2	2	2	2	0	0	0	2	2	2	2	2	2	2	2	0	2	2	2	2	2	0	0	2	0	2	0	2	2	2	2	0	2	2	2	2	0	2	2	2	2	2	2	2	2	2	2	0	2	0	2	2	0	0	0	0	0	0	0	0	2	0	0	0	0	2	0	0	2	0	0	0	0	0	0	0	0	0	0	0	2	0	0	2	0	2	0	0	0	0	0	0	0	2	2	0	2	2	0	2	0	2	2	0	2	2	2	0	2	2	2	2	2	0	0	2	2	0	0	0	0	2	2	0	0	0	0	2	2	2	2	2	0	2	2	2	2	2	0	0	0	0	0	0	0	0	0	0	0	0	0	0	0	0	0	0	0	2	2	0	0	0	0	2	0	0	0	0	0	0	2	0	0	0	0	0	0	0	0	0	0	0	0	0	0	0	2	0	2	0	0	0	0	2	2	0	2	2	2	2	2	2	0	2	0	0	0	2	2	2	2	0	0	0	2	0	0	0	0	0	0	2	0	0	0	0	0	0	2	0	2	2	2	2	0	2	2	0	2	0	2	0	2	0	0	2	2	0	2	0	0	2	0	0	0	2	0	0	2	2	0	0	0	0	0	0	2	2	2	2	0	2	2	2	2	0	0	0	2	2	0	2	2	0	2	2	2	0	2	0	2	2	0	2	2	2	2	2	2	2	2	2	2	2	2	2	2	2	2	2	2	2	2	2	2	2	2	0	0	2	0	0	0	0	0	0	0	0	2	0	0	0	0	0	2	2	2	2	0	0	2	0	0	2	2	2	2	2	2	2	2	2	2	2	2	2	2	2	2	2	2	2	2	2	2	2	2	2	2	2	2	2	2	2	2	2	2	2	2	2	2	2	2	2	2	2	2	2	2	2	2	2	2	0	2	2	2	2	0	2	2	2	0	0	2	2	2	2	2	0	2	2	2	2	0	0	2	0	2	2	2	2	2	2	2	2	2	2	2	0	2	2	2	2	2	2	2	2	2	2	2	2	2	2	0	2	2	2	2	2	2	0	2	2	0	0	2	2	2	2	0	0	2	2	2	2	2	0	2	2	2	2	2	0	2	2	2	0	2	2	2	2	2	0	2	2	2	2	2	2	2	2	2	0	0	0	0	2	2	2	2	2	2	2	2	2	2	2	0	2	2	0	0	2	2	2	2	2	2	2	2	2	2	2	0	0	2	2	2	0	2	0	0	2	0	2	2	2	0	2	2	2	2	2	2	2	2	2	2	2	2	2	2	0	2	2	2	0	2	2	2	2	2	2	2	2	2	2	0	2	2	0	0	2	2	2	2	2	2	2	0	2	2	2	2	2	2	2	2	2	2	2	0	2	0	0	2	0	0	0	2	2	2	2	2	0	2	2	0	0	2	2	2	2	2	2	2	2	2	0	2	2	2	0	0	2	0	0	2	2	2	0	2	2	2	2	0	2	2	2	2	2	2	2	2	2	0	2	0	2	2	2	2	0	2	2	0	2	2	2	2	2	2	2	2	2	2	2	2	2	2	2	2	2	2	2	2	2	2	2	2	0	2	2	2	2	2	2	0	0	2	2	2	2	0	2	2	0	2	2	2	2	0	2	2	2	2	2	2	0	2	2	2	0	2	2	0	0	2	2	0	2	2	2	0	2	2	0	2	0	0	0	2	2	2	2	2	2	2	2	2	2	0	2	2	2	2	2	2	2	2	2	0	2	2	0	2	0	2	2	2	0	2	2	0	2	2	2	0	2	2	2	2	2	0	2	2	0	0	2	0	0	2	2	2	2	2	2	2	2	2	2	2	0	0	2	2	2	2	2	2	2	2	2	2	2	2	2	2	2	0	2	2	2	0	2	2	0	2	2	2	2	0	2	2	0	0	0	2	2	0	0	2	2	0	2	2	2	2	2	0	2	2	0	0	2	2	0	0	0	2	0	0	0	2	0	0	0	2	0	2	2	2	0	0	0	0	2	2	2	2	0	0	0	2	2	0	0	0	0	2	2	2	2	2	2	2	2	2	2	2	2	2	2	2	2	2	2	0	0	0	2	0	0	0	0	2	2	2	0	0	2	2	2	2	0	2	0	0	2	0	0	2	0	0	0	0	2	0	0	2	0	2	2	0	2	2	0	2	0	0	2	0	2	0	2	0	0	0	0	2	2	0	2	2	2	2	2	2	2	2	2	2	2	2	2	0	2	2	2	2	2	2	2	2	0	2	0	2	2	2	2	2	2	2	2	2	2	2	2	2	2	2	2	2	0	2	0	2	2	2	2	2	2	2	2	2	2	2	2	2	2	2	2	2	2	2	2	2	2	2	2	2	2	2	2	2	2	2	2	2	2	0	2	2	2	2	2	2	2	2	2	2	2	2	2	2	2	2	2	2	2	2	2	0	0	0	0	0	2	2	0	2	2	0	2	0	0	0	2	2	2	2	2	2	0	2	0	2	2	2	2	2	2	2	2	0	2	2	0	2	0	0	2	0	0	2	2	2	2	0	2	0	2	0	2	2	2	2	2	2	2	0	2	2	2	2	0	2	2	2	0	0	0	2	0	2	2	0	2	2	2	2	2	2	2	2	0	2	2	0	0	2	2	2	0	2	2	0	2	2	2	0	2	0	0	2	2	2	2	2	2	2	2	2	2	2	0	2	2	2	0	2	2	2	2	2	2	2	2	2	2	2	2	2	0	2	2	2	2	2	2	2	2	2	2	2	2	0	2	2	2	2	0	2	0	2	2	2	2	2	2	2	0	2	2	2	2	2	2	2	0	2	2	2	2	2	2	2	2	2	2	2	2	2	2	2	0	0	2	0	2	2	2	0	2	2	2	0	2	2	2	2	2	2	0	2	2	2	2	2	2	2	2	2	2	2	2	0	2	2	0	0	2	2	2	2	2	2	2	2	2	2	2	2	2	2	2	2	0	0	2	2	0	2	0	2	2	0	2	0	0	2	2	2	2	2	2	2	2	2	2	2	0	0	0	0	0	2	0	2	2	2	0	2	2	2	0	0	0	2	2	2	2	2	2	2	0	0	2	0	0	0	0	0	2	0	0	0	2	2	2	2	0	2	2	0	2	0	0	0	2	2	2	0	2	2	2	2	0	0	0	2	2	2	2	2	2	2	2	0	0	0	0	2	0	0	0	2	0	0	0	2	0	2	2	0	0	2	0	2	2	2	2	0	2	2	2	0	2	2	0	2	2	0	0	2	2	0	0	2	2	2	2	0	0	0	0	2	0	2	2	2	0	2	0	2	2	2	2	2	2	2	0	2	2	0	0	2	0	2	2	2	2	0	0	0	2	0	2	2	2	2	2	0	2	0	2	2	2	0	2	0	0	0	2	2	0	2	0	2	0	0	2	2	2	2	2	2	2	2	0	0	2	2	0	2	2	2	2	2	2	2	2	0	0	2	2	0	0	2	2	2	0	0	2	2	0	2	2	0	0	2	2	0	2	2	2	0	0	0	2	2	2	0	2	2	2	2	0	0	0	0	0	0	2	0	0	2	2	2	0	2	2	2	2	2	0	2	2	2	2	2	2	2	2	2	2	2	2	2	0	2	2	2	0	0	0	2	2	2	0	0	2	2	0	2	2	0	2	0	0	2	2	2	0	0	0	2	2	2	2	2	2	2	0	2	0	2	2	2	2	0	0	0	2	2	2	2	2	0	2	2	2	2	2	2	2	2	2	2	2	2	2	2	2	2	2	2	2	2	2	0	2	2	0	2	2	2	2	0	2	2	2	0	2	2	0	2	2	2	0	2	0	2	2	2	2	0	2	2	2	2	0	2	2	2	2	2	2	2	2	2	2	2	2	2	2	0	2	2	2	2	2	2	2	2	2	2	2	2	2	2	2	2	2	2	2	2	2	2	2	2	2	2	2	2	2	2	0	2	2	2	2	2	0	2	0	2	2	2	0	2	0	2	2	2	0	2	2	2	2	2	2	2	2	2	2	2	2	2	2	2	2	2	2	2	2	2	2	2	2	2	2	0	2	2	2	2	0	2	2	2	2	2	2	2	2	2	2	2	2	2	2	2	2	2	0	2	2	2	2	2	2	2	2	2	2	2	0	2	2	2	2	2	2	2	0	2	2	2	2	2	0	2	2	0	0	2	2	2	2	0	2	2	2	2	2	2	2	2	2	2	2	2	2	2	2	2	2	0	0	0	0	2	2	2	0	2	2	2	2	2	2	2	0	2	2	2	2	2	2	2	0	0	2	2	2	0	2	2	2	2	0	0	2	2	2	0	2	2	2	2	0	2	2	2	0	2	2	2	2	0	2	2	0	2	2	2	2	2	2	0	2	2	2	2	2	2	2	0	0	2	2	2	2	2	2	2	2	2	2	2	2	2	0	2	2	2	2	0	2	2	2	2	2	2	2	2	2	2	2	2	2	2	2	2	2	2	2	2	2	2	2	2	2	2	2	2	2	2	2	2	2	2	2	2	2	2	2	2	2	2	2	2	2	2	2	2	2	2	2	2	2	2	2	2	2	2	2	0	0	2	2	2	2	2	2	0	2	2	2	2	2	2	2	2	2	0	2	2	2	2	2	2	2	2	2	2	2	2	2	2	2	2	2	2	2	2	2	2	2	2	2	2	2	2	2	2	2	2	2	2	2	2	0	2	0	2	2	2	2	2	2	2	2	0	2	2	2	2	2	2	2	2	2	2	0	2	0	0	2	2	0	0	0	2	2	2	2	2	2	2	2	0	2	0	0	2	2	2	2	2	2	2	0	0	0	2	2	2	2	2	2	2	2	2	2	2	0	2	0	2	0	2	2	2	2	2	2	2	2	2	2	2	2	2	2	2	2	0	0	0	2	2	2	2	2	2	2	2	2	2	2	0	0	2	2	2	0	2	2	0	0	2	0	2	2	2	2	0	2	2	2	2	2	2	2	2	2	2	2	2	2	0	2	2	2	2	2	2	2	2	2	0	2	2	2	2	2	2	2	2	2	0	2	2	2	2	0	0	2	2	2	2	0	2	2	2	2	2	2	0	2	2	0	2	0	0	2	0	2	2	0	2	2	2	0	2	2	2	2	2	2	2	2	2	2	2	2	2	2	2	2	2	0	0	2	2	0	2	0	0	2	2	0	0	0	0	0	2	0	2	0	2	2	2	2	2	2	2	2	2	2	0	0	2	2	2	0	0	0	0	0	2	2	2	2	0	2	2	2	2	2	2	2	0	2	0	2	2	2	0	2	0	0	2	2	0	2	2	0	0	0	0	2	0	2	2	2	0	2	2	2	0	2	2	2	0	2	2	2	2	2	2	2	2	2	2	2	2	2	2	2	2	2	0	2	2	0	2	0	2	2	0	0	2	0	2	2	0	2	2	0	0	2	0	2	2	2	2	2	2	2	0	2	2	0	2	2	2	0	0	0	0	2	0	0	2	0	2	2	2	2	0	2	2	2	2	2	0	2	2	2	2	2	2	2	2	2	2	2	2	2	2	2	2	2	2	2	2	0	2	0	2	0	0	2	2	2	2	2	2	2	2	2	2	2	0	2	2	2	2	2	2	0	2	0	2	2	0	2	0	2	2	0	2	2	2	0	0	0	2	0	0	0	0	0	0	2	2	2	2	2	0	2	2	2	2	2	0	0	2	2	2	2	2	2	2	2	0	0	2	0	0	2	2	0	0	0	0	0	2	2	2	0	2	2	2	2	2	2	2	2	0	2	0	2	2	0	0	2	2	0	2	0	2	0	0	2	2	2	2	2	0	2	2	2	2	0	0	2	2	0	0	2	2	2	0	2	0	2	0	2	0	2	2	2	0	2	2	0	0	2	2	0	2	2	0	2	2	2	2	0	0	2	2	2	2	2	2	2	2	2	2	2	2	0	0	2	0	2	2	0	2	2	2	2	0	2	2	0	2	0	0	2	2	0	2	2	2	0	2	2	2	2	0	0	2	0	2	2	2	2	0	2	2	2	2	2	2	0	2	2	2	2	2	2	2	2	2	2	2	2	2	2	2	2	2	2	2	2	2	2	2	2	2	2	2	2	2	2	2	2	2	2	2	2	2	2	2	2	2	0	2	0	2	2	2	2	2	0	2	2	2	2	2	2	2	2	2	2	2	2	2	2	0	2	0	2	0	0	0	2	0	2	2	0	2	2	2	2	2	2	0	0	2	0	2	0	2	0	2	2	0	2	2	2	2	0	0	0	2	2	0	2	0	2	2	2	2	2	2	0	2	0	0	0	0	0	0	0	2	0	0	0	0	0	0	2	0	2	0	2	2	2	2	0	2	0	2	2	2	2	2	2	2	0	2	0	2	2	2	0	0	0	2	0	2	2	0	2	0	0	0	0	0	2	2	2	2	2	2	2	2	2	2	0	0	0	2	2	0	2	2	2	2	2	2	2	2	0	2	0	0	2	0	2	2	2	2	2	0	2	2	2	2	0	0	0	0	2	2	2	0	2	0	2	0	2	0	2	2	2	2	2	2	2	2	2	0	2	2	2	2	0	2	2	2	0	2	0	0	2	2	2	2	2	2	0	2	2	2	2	2	2	2	0	2	2	2	2	2	0	2	2	2	2	2	2	2	2	2	2	2	2	2	0	0	2	0	2	2	2	2	2	0	2	0	2	0	2	0	0	2	2	2	0	2	2	2	2	2	2	2	2	2	2	2	2	2	2	2	2	0	2	2	2	2	0	0	2	2	2	2	2	0	0	2	2	2	2	0	0	0	0	2	0	2	0	0	0	2	0	2	0	0	0	0	2	2	2	2	2	2	2	2	2	2	0	0	0	0	2	0	2	2	2	2	2	2	2	0	0	2	0	2	2	0	0	0	2	2	0	0	0	0	2	2	2	2	0	2	0	2	0	0	2	2	2	0	0	2	2	0	0	2	0	2	2	2	0	0	0	0	2	2	2	0	0	2	2	0	0	2	2	2	2	2	2	2	2	2	0	2	2	0	2	2	2	2	2	2	0	0	2	2	2	2	2	0	2	0	0	2	2	0	0	2	2	0	2	0	0	2	2	2	2	0	2	2	2	2	0	2	2	2	0	2	2	0	0	0	2	2	2	0	2	0	2	2	2	0	0	0	0	0	0	0	0	2	2	2	2	2	0	0	0	0	0	2	0	0	0	2	0	2	2	2	2	0	2	2	2	2	0	0	0	2	0	0	2	2	2	2	0	2	0	2	2	0	2	0	0	2	2	2	2	2	0	2	2	2	2	2	2	0	2	0	2	0	2	2	0	0	0	0	0	2	0	2	2	2	2	2	0	2	2	2	0	0	0	2	2	0	2	2	0	0	2	0	2	0	2	0	2	2	2	2	0	0	2	2	2	2	2	2	2	0	0	2	0	0	2	2	2	0	0	0	0	0	2	2	0	2	2	2	2	2	2	2	2	0	2	2	2	2	0	2	0	2	0	0	0	2	2	0	2	0	2	2	2	2	2	0	2	0	0	0	0	0	2	2	2	0	2	2	2	0	2	2	2	0	0	2	2	2	2	0	2	2	0	0	0	2	2	2	2	2	0	2	0	2	2	2	0	2	0	0	2	0	2	0	2	0	2	2	2	2	2	2	2	2	2	2	2	0	2	2	2	0	2	2	0	0	0	2	2	2	2	2	2	2	2	2	0	0	0	2	2	2	2	0	2	2	0	2	0	2	2	0	2	2	2	2	2	2	2	0	0	2	0	2	2	0	2	2	2	0	2	2	2	2	2	0	2	0	0	0	0	2	0	2	2	2	2	2	2	2	2	2	0	0	2	2	2	2	2	2	2	0	0	2	0	0	0	2	0	2	2	0	2	2	0	2	2	2	2	2	2	2	0	0	2	2	2	0	0	0	0	0	2	2	2	0	2	2	2	2	2	0	2	2	0	2	0	0	2	2	2	2	0	0	2	0	2	2	2	2	2	0	2	2	2	2	2	2	0	2	0	2	2	2	2	2	0	2	0	2	2	2	2	2	2	2	0	0	2	2	2	0	2	2	2	2	2	2	2	2	2	2	0	2	2	2	2	2	2	2	0	2	2	2	2	2	2	0	2	2	2	2	2	2	2	0	2	2	2	2	2	2	0	2	2	2	2	2	0	2	2	2	2	2	2	2	0	2	0	2	2	2	2	2	2	2	2	2	2	0	2	2	2	2	2	2	2	2	2	2	0	2	2	2	2	0	2	2	2	2	2	2	2	2	2	2	2	2	2	2	2	2	2	0	0	0	2	2	2	2	0	2	2	2	0	2	2	0	2	2	2	2	2	2	2	2	2	2	2	2	2	2	2	0	2	2	2	2	2	2	2	2	2	2	2	2	2	2	2	2	2	0	2	2	2	2	2	2	2	2	2	2	2	2	2	2	2	2	2	2	2	2	2	2	0	2	2	2	2	2	0	2	2	2	2	2	0	0	0	0	2	2	2	2	2	2	2	2	2	0	0	2	2	2	2	2	2	2	2	2	2	2	2	0	2	0	2	2	2	2	0	0	0	2	0	2	2	0	0	2	0	0	2	2	0	0	2	2	2	0	0	2	2	2	2	0	0	0	2	2	2	2	2	0	2	0	NA	0	2	0	2	2	2	2	2	2	2	2	2	2	2	2	2	2	2	2	0	0	2	0	2	2	2	2	2	2	0	2	2	2	0	0	2	2	0	2	2	0	0	2	2	2	2	2	0	2	2	2	0	2	0	2	2	0	2	2	2	2	2	2	2	2	2	2	2	2	2	0	0	0	0	0	2	0	0	0	2	0	2	2	2	2	2	2	2	2	2	0	2	0	2	0	2	2	2	0	2	2	2	2	2	2	2	2	2	2	0	0	2	2	2	2	0	2	2	2	2	2	0	2	2	2	2	2	2	2	2	0	2	0	2	2	2	2	0	2	2	2	2	2	2	0	0	2	2	0	0	0	0	0	0	0	0	0	0	0	2	0	2	2	0	0	0	0	0	0	2	2	2	0	0	2	0	0	0	2	2	2	2	2	2	2	2	2	2	0	2	0	0	2	2	2	0	2	0	0	0	0	0	2	0	2	2	0	2	2	2	2	2	2	2	2	2	2	2	2	2	2	2	0	0	2	0	0	2	2	2	2	0	2	2	2	2	2	2	0	0	2	2	0	2	2	2	2	2	0	2	2	2	2	2	2	2	2	2	2	2	2	2	2	0	2	2	2	2	2	2	2	2	0	2	2	2	2	2	2	2	2	2	2	2	0	2	0	2	2	2	2	2	2	2	2	2	2	2	2	0	0	2	2	2	2	2	2	2	2	2	2	2	0	2	0	0	2	0	2	2	0	0	2	2	2	0	2	0	2	0	2	2	2	2	2	2	2	2	2	2	2	2	2	0	2	2	0	2	2	0	2	0	0	2	2	2	2	2	2	2	2	2	0	2	2	0	0	0	2	2	2	2	2	2	2	0	2	2	0	0	0	2	2	2	2	2	2	0	2	2	2	2	2	0	0	0	2	2	0	2	2	2	2	0	0	2	0	0	2	0	2	2	2	2	0	0	2	2	2	2	2	0	0	2	2	2	0	2	2	2	2	2	2	2	2	2	2	2	0	2	2	0	2	2	2	2	2	2	2	0	2	2	0	2	2	2	2	0	2	2	2	2	2	2	2	0	2	2	2	2	0	2	2	2	2	2	0	0	2	2	0	0	0	2	2	0	2	2	2	0	2	2	2	2	2	2	2	0	0	0	2	0	2	0	0	0	0	0	2	2	0	0	2	2	0	2	0	2	2	2	0	2	2	2	0	0	2	2	2	2	2	2	2	2	0	2	2	2	0	2	2	2	2	2	2	2	2	0	0	2	2	2	2	2	2	2	2	2	2	2	0	2	2	2	2	0	0	0	0	2	2	2	2	2	2	2	2	2	2	0	2	2	2	2	0	0	0	2	2	2	2	2	2	2	0	2	2	0	0	2	2	2	2	0	2	2	0	0	2	0	0	2	2	0	2	0	2	2	2	2	2	2	2	2	2	2	2	2	2	0	2	2	2	0	2	2	2	2	2	0	2	2	2	0	2	2	2	2	2	2	2	2	2	0	2	2	2	2	2	2	2	0	0	0	2	0	2	2	2	2	0	2	2	2	2	2	0	2	0	2	0	2	0	0	2	2	2	0	2	2	2	2	0	0	2	2	2	2	2	2	0	2	2	2	2	2	2	0	2	2	2	2	2	2	2	2	2	2	2	2	2	0	2	0	2	2	2	0	2	2	0	2	2	0	2	2	0	2	2	2	2	0	2	2	0	2	2	2	2	2	2	2	2	0	0	2	2	2	0	2	2	2	2	2	2	2	2	2	2	2	2	2	2	2	2	2	2	2	0	2	0	2	2	2	0	2	2	2	2	2	0	2	0	2	2	2	2	0	2	2	2	0	2	2	2	2	2	2	2	2	0	2	2	2	0	0	0	0	2	0	2	2	2	2	2	0	2	2	2	2	0	2	2	2	2	2	2	2	2	2	2	2	2	2	2	2	2	0	0	0	0	2	2	2	2	2	2	2	2	0	0	2	0	2	0	2	2	2	2	2	2	2	2	2	2	2	2	2	2	0	2	2	0	2	0	0	0	2	0	2	2	2	2	2	2	2	2	2	2	2	2	2	2	0	0	2	0	2	2	2	0	2	2	2	2	2	2	2	2	2	0	2	2	2	2	0	2	2	2	0	2	2	2	0	0	0	2	0	0	0	0	0	0	2	2	0	0	2	2	0	2	0	0	0	0	0	0	2	0	0	0	2	2	0	0	0	2	0	0	0	0	0	0	0	2	0	0	2	2	2	2	2	2	2	2	2	2	2	2	2	2	2	2	2	2	2	2	2	2	2	2	2	2	2	2	2	0	2	0	2	0	0	2	2	0	2	2	0	2	2	2	2	2	2	2	2	2	2	2	2	2	0	2	2	2	2	0	0	2	2	2	2	2	2	2	0	0	2	0	0	2	2	0	0	2	0	2	0	2	0	2	0	2	0	2	2	2	2	2	2	0	2	0	0	2	0	2	0	0	2	2	2	0	0	0	2	2	2	2	2	2	2	2	2	0	2	2	0	2	2	2	2	2	0	0	2	2	2	2	0	2	0	0	2	2	2	2	2	2	2	2	2	2	2	2	2	0	2	2	2	2	2	2	2	0	0	2	2	2	2	2	2	2	2	2	2	2	2	0	0	2	2	0	2	2	2	2	2	2	2	2	2	2	2	2	2	2	2	2	2	2	2	2	2	2	2	2	2	2	2	2	2	2	2	2	2	2	2	2	2	2	2	2	2	2	2	2	0	2	0	0	2	0	0	0	0	2	2	2	0	2	0	2	2	2	2	2	2	0	2	2	2	2	2	2	2	0	2	2	2	2	2	2	2	2	2	2	2	2	2	2	2	2	2	2	2	2	2	2	0	2	0	2	2	2	2	0	0	2	0	0	0	2	2	2	2	2	2	2	2	2	2	0	2	0	2	0	2	2	0	2	0	0	0	2	2	0	0	0	0	0	0	0	2	2	2	0	2	2	2	0	0	0	0	2	2	0	2	2	0	2	2	0	2	0	0	0	0	2	2	2	2	2	2	2	0	0	0	2	2	2	2	2	0	2	2	2	2	0	2	2	2	2	2	0	0	2	2	0	2	0	2	2	0	0	2	2	0	0	0	2	0	2	2	2	2	0	0	2	2	0	0	2	2	2	0	0	2	0	2	2	2	2	2	2	0	2	0	2	2	0	2	2	2	2	2	0	2	2	0	2	2	0	2	2	2	0	2	2	2	2	2	2	2	2	2	2	2	2	0	2	2	0	2	2	2	2	0	2	2	0	2	2	0	2	2	0	2	0	2	2	2	2	2	2	2	2	2	0	2	2	2	2	2	2	2	2	2	2	2	2	2	2	2	2	2	2	0	2	2	2	2	2	2	2	2	2	2	2	2	0	2	2	2	0	2	2	2	0	0	2	0	0	2	2	2	2	2	2	2	2	2	2	2	0	2	2	2	2	0	2	2	2	2	2	2	2	0	0	2	2	2	2	2	2	2	2	2	2	2	2	0	2	2	0	2	2	0	2	0	0	2	2	2	0	2	2	2	2	2	0	2	0	2	0	2	0	2	2	2	0	0	2	2	0	2	2	0	2	0	2	0	2	2	2	2	2	2	2	2	0	2	0	0	2	2	2	2	2	2	2	2	2	0	0	0	0	2	2	2	0	2	2	0	0	2	2	0	0	0	0	2	2	0	2	2	2	2	0	2	2	2	0	2	0	0	0	2	0	2	2	2	0	2	2	0	0	0	0	2	2	2	2	2	2	2	2	2	2	2	2	2	2	2	2	0	2	0	2	2	2	0	2	2	2	2	0	2	0	0	2	0	2	2	2	2	0	2	2	2	2	0	2	0	2	2	0	2	2	0	2	2	2	0	2	2	2	2	2	2	2	0	2	2	2	2	2	0	0	2	0	2	0	0	0	0	0	2	0	0	2	2	2	2	2	0	2	0	2	2	2	0	2	2	2	2	2	0	2	0	2	2	2	0	2	0	0	2	0	0	0	0	0	0	0	2	2	0	2	0	2	2	2	2	2	0	0	2	2	2	2	2	2	2	2	2	0	2	2	2	0	2	2	2	0	2	0	2	2	0	2	2	0	2	0	2	0	0	2	2	2	2	2	2	0	0	2	2	2	0	2	2	0	0	2	2	2	0	2	2	0	0	0	0	2	2	2	2	0	2	2	2	2	2	2	0	0	2	2	0	0	0	0	0	2	2	0	0	0	2	0	0	2	0	0	2	2	2	0	2	2	0	2	0	0	2	2	2	2	0	2	2	2	2	2	2	0	0	2	0	0	0	0	2	0	2	2	0	2	0	2	0	0	2	2	0	2	2	2	2	2	2	2	2	0	0	2	0	2	2	2	0	2	2	0	0	2	2	2	2	2	2	2	2	2	2	0	2	2	2	2	0	2	2	0	2	0	2	0	0	0	0	2	2	2	2	2	2	2	0	0	2	2	2	2	2	2	2	2	0	0	2	0	0	2	0	2	2	0	2	2	0	2	2	2	2	0	2	2	0	2	2	2	0	0	0	2	0	2	2	2	2	2	0	2	2	0	0	2	2	2	2	0	2	2	2	2	0	2	2	2	2	2	2	2	0	2	2	2	2	2	2	2	2	2	2	2	2	2	2	2	0	0	0	0	2	2	2	0	2	0	2	0	0	0	2	0	2	2	2	2	2	0	2	2	0	2	2	2	2	2	2	2	0	2	0	2	0	0	2	2	0	0	2	2	2	0	0	2	2	0	0	2	2	2	2	2	2	2	2	2	2	2	2	2	0	0	2	0	2	2	2	0	2	2	2	0	2	0	2	0	2	2	2	2	2	2	2	2	2	0	2	2	0	2	2	2	0	2	2	2	2	2	2	0	2	2	0	2	2	2	2	0	0	0	0	2	2	2	2	0	2	2	2	2	2	2	2	2	2	2	2	2	2	2	0	0	0	2	2	2	0	2	2	2	2	0	2	2	2	2	2	2	0	0	2	2	2	0	2	2	2	0	2	2	2	0	2	2	2	2	2	2	0	2	2	2	2	0	0	2	2	0	0	0	0	0	0	0	0	0	2	2	0	2	2	2	2	0	0	2	0	0	0	0	0	0	2	2	2	0	2	2	2	2	2	2	2	2	2	2	0	2	2	2	2	0	2	2	0	2	2	2	0	2	2	2	2	2	2	2	0	2	2	2	2	2	2	2	2	2	2	0	2	2	2	2	2	2	2	2	2	2	2	2	0	2	2	2	0	2	2	2	2	2	0	2	2	0	2	2	2	0	2	0	0	2	0	0	0	0	0	0	2	0	0	2	0	2	2	0	2	2	0	2	0	2	2	2	2	2	2	2	2	2	2	2	2	2	2	2	2	2	0	2	2	2	2	2	2	2	2	2	2	2	2	2	2	0	2	2	0	0	2	2	2	0	2	2	2	2	2	2	2	2	2	2	2	2	2	2	2	2	2	2	2	2	2	2	2	2	0	0	2	2	2	2	2	2	2	2	2	2	2	2	2	2	0	2	2	2	2	2	2	2	2	0	2	0	2	2	2	0	2	2	0	2	2	2	2	2	2	2	2	2	2	2	2	2	2	2	2	2	0	0	2	0	2	0	2	2	2	0	0	2	2	2	2	2	2	2	2	2	2	2	0	0	0	0	2	2	0	0	2	2	2	0	2	0	0	2	2	0	0	2	0	2	2	0	0	2	0	0	0	2	0	2	2	2	0	2	2	0	2	0	2	2	2	2	0	0	2	0	2	2	2	2	0	2	2	2	0	2	2	2	2	2	2	2	2	2	0	0	0	2	2	0	2	2	2	2	2	0	2	2	0	0	2	2	2	2	2	2	2	2	2	2	2	2	2	2	2	2	2	0	2	2	0	2	2	2	2	2	2	0	2	2	0	2	2	0	2	2	2	2	2	2	2	2	2	2	2	2	2	2	2	2	2	2	2	2	2	2	2	2	2	2	2	2	2	0	2	2	2	2	2	2	2	2	2	2	2	2	2	2	2	2	0	2	2	2	2	2	2	0	2	2	2	2	2	2	2	2	0	2	2	0	2	2	2	0	2	2	2	0	2	0	2	0	2	2	2	2	2	2	2	2	2	0	2	2	2	2	2	2	2	2	2	2	2	2	0	2	2	2	2	2	2	2	2	2	2	0	2	2	0	0	0	2	2	0	2	2	2	0	2	0	0	2	0	2	2	0	2	2	0	2	2	2	2	2	2	2	2	0	2	0	2	0	0	2	2	2	2	2	2	2	2	2	2	2	0	0	2	2	0	2	2	2	2	2	2	0	2	2	0	2	2	2	2	2	2	0	0	2	0	2	2	2	0	2	2	0	2	2	2	2	2	0	2	2	2	2	2	2	0	0	2	2	2	2	2	2	0	2	2	0	2	0	0	0	0	2	0	0	0	2	0	0	0	2	2	0	2	2	2	2	2	0	0	0	0	2	0	2	0	0	0	0	2	0	0	2	0	0	0	2	2	2	2	2	0	2	2	2	2	2	2	2	2	2	2	2	2	2	2	2	2	2	2	2	2	2	2	0	2	2	2	2	2	2	2	0	2	2	2	0	2	0	0	0	0	2	0	2	0	2	0	2	2	2	2	2	2	2	0	2	2	0	0	0	0	2	0	0	2	2	2	0	2	0	2	0	2	2	2	2	2	2	2	2	0	2	0	2	0	2	2	2	0	0	0	0	0	2	2	0	0	2	0	0	0	0	2	0	2	0	2	2	0	2	2	0	0	2	2	0	0	2	2	2	0	2	2	0	2	0	0	2	2	2	2	0	2	2	2	2	2	2	2	2	2	2	2	2	2	2	2	2	0	2	2	0	2	2	2	2	2	0	0	2	2	2	2	2	2	2	2	2	2	2	2
Kazar	0	0	0	0	2	0	2	0	2	2	2	2	2	2	0	2	0	2	2	0	2	0	2	2	2	2	2	0	2	0	2	0	2	0	0	2	2	2	2	2	0	0	2	0	2	2	0	2	2	0	0	0	2	2	2	0	2	0	0	2	2	2	2	0	2	0	2	2	2	2	0	0	0	0	2	2	2	0	0	2	2	2	0	2	0	2	0	2	2	0	2	0	2	2	0	0	2	2	2	2	2	2	0	2	0	0	0	2	2	2	0	2	2	2	2	0	2	2	2	0	2	2	2	0	2	0	0	2	0	0	0	2	0	2	2	2	2	2	0	0	0	2	2	0	0	0	0	0	2	2	2	2	0	2	0	2	0	2	0	2	0	2	2	2	2	0	2	2	2	2	2	2	2	0	2	2	2	0	2	0	2	2	2	0	0	0	0	2	2	2	2	2	2	0	2	2	2	2	2	2	2	2	2	2	0	0	2	2	2	2	0	0	2	2	0	2	2	0	2	2	2	2	2	2	2	0	0	2	0	2	2	2	2	2	2	2	0	2	2	2	2	2	2	2	2	2	0	2	0	2	2	2	2	2	2	0	0	2	0	2	0	2	2	0	2	0	2	2	2	2	2	2	2	0	2	2	2	2	2	2	2	2	2	2	2	0	0	2	2	2	2	2	0	2	2	2	2	0	0	0	2	0	0	2	2	0	0	0	0	0	2	2	0	0	0	0	0	2	0	0	2	2	2	2	2	2	0	2	2	2	2	2	2	0	0	0	2	2	2	2	2	2	2	2	0	2	2	2	2	2	0	2	2	2	2	2	0	0	0	2	0	2	2	2	0	2	2	0	2	2	2	2	2	2	2	2	2	2	2	2	0	2	0	2	2	2	0	0	2	2	2	0	0	2	2	0	2	0	2	2	2	0	0	2	2	2	2	2	2	2	2	2	2	2	0	2	2	2	2	0	2	0	2	2	0	2	2	2	2	2	2	2	2	0	0	2	2	2	0	2	2	2	0	0	2	2	0	2	0	2	0	0	0	2	0	0	0	2	0	2	2	2	2	0	0	2	0	2	2	2	2	0	0	0	0	2	2	2	0	2	2	2	2	2	2	2	2	2	0	2	2	2	2	2	0	2	2	0	2	0	0	2	2	2	0	0	2	2	2	0	0	2	2	0	2	0	2	2	2	0	2	0	0	0	2	2	2	0	2	2	2	2	0	0	2	0	0	0	2	2	2	2	2	2	2	2	2	2	2	2	2	2	0	2	2	0	0	0	2	2	2	2	2	0	0	0	0	2	0	2	0	0	2	2	2	2	2	2	2	0	0	2	2	2	2	2	2	2	0	2	0	2	0	2	2	2	2	0	2	2	2	2	2	0	0	0	2	2	2	2	0	2	0	2	2	0	2	0	0	0	0	0	0	2	0	2	0	0	0	2	0	2	2	0	0	2	0	2	2	2	2	2	0	0	0	0	0	0	0	2	0	0	2	0	0	2	0	0	2	2	2	0	0	0	0	0	0	0	2	0	2	2	0	2	2	2	2	2	2	2	2	2	2	0	2	2	2	2	2	2	2	2	0	2	0	0	0	2	0	2	2	2	2	2	2	2	0	2	2	2	2	0	2	2	2	2	0	2	2	2	2	2	2	2	2	2	2	2	2	2	2	2	2	2	2	2	2	2	2	2	2	0	2	2	2	0	2	2	0	0	2	0	2	0	2	2	2	0	0	0	2	2	2	2	2	2	2	0	0	2	2	2	2	2	2	0	2	0	2	2	2	2	2	0	2	2	2	2	2	2	2	2	2	2	2	2	2	2	2	2	2	2	2	2	2	2	2	2	2	2	2	2	2	2	2	2	2	2	2	2	2	2	2	2	2	2	2	2	2	2	2	2	2	2	2	2	2	2	2	2	2	2	2	2	2	2	2	0	2	2	2	2	2	0	2	2	2	0	2	2	2	0	0	0	0	0	0	2	2	2	2	2	0	2	2	2	2	0	2	2	2	2	2	2	2	2	2	2	2	2	2	0	2	2	2	2	2	2	2	0	0	2	2	0	0	2	0	0	2	2	2	2	2	2	2	2	2	2	2	2	2	2	2	0	2	2	2	2	0	0	2	2	0	2	0	2	2	2	0	0	2	2	2	2	0	2	2	2	2	2	2	2	2	0	2	2	2	2	2	2	2	2	2	2	0	2	2	0	2	2	0	0	2	0	0	2	0	2	0	0	0	2	0	2	0	0	0	2	2	0	0	0	2	2	0	0	0	2	2	0	2	2	2	0	2	2	2	2	2	2	2	2	2	2	2	2	2	2	2	2	2	2	2	0	2	2	2	0	2	2	2	2	2	2	0	2	0	2	2	2	2	2	2	2	2	2	2	2	2	2	2	2	2	2	2	2	2	2	2	2	2	2	2	0	2	0	0	0	0	2	2	0	2	2	0	2	0	2	2	2	0	0	0	0	0	2	2	2	0	2	2	0	2	0	2	2	2	2	2	2	0	2	0	2	0	2	2	0	0	0	0	2	0	0	2	0	2	0	0	2	0	0	2	0	0	0	0	2	0	0	0	2	0	2	0	2	0	0	0	0	0	0	2	0	0	0	0	0	2	0	0	0	0	0	2	0	2	2	2	0	2	2	2	0	2	0	0	0	0	0	2	0	0	0	0	0	2	0	0	0	0	0	2	0	2	2	2	2	0	2	2	2	0	0	0	2	0	2	2	2	2	2	2	2	2	0	2	2	0	0	2	2	2	2	2	2	2	2	2	2	2	2	0	2	0	0	2	2	2	2	2	2	2	2	2	2	0	2	2	2	2	2	2	2	2	0	2	2	2	2	2	0	2	2	2	0	2	2	0	2	0	2	0	0	2	2	2	2	0	0	2	0	2	2	2	0	2	0	2	0	2	2	2	2	0	0	2	2	2	0	0	0	0	2	2	2	2	2	0	0	2	2	2	0	0	2	0	2	2	2	2	2	2	2	2	2	2	2	2	2	2	2	2	2	0	2	2	2	2	2	2	2	2	2	2	0	0	0	0	0	0	2	2	2	0	2	2	0	2	2	0	0	2	2	2	2	2	2	2	2	2	2	0	2	2	2	2	0	2	2	2	2	2	2	2	2	2	2	2	2	0	2	2	0	2	0	2	2	2	2	2	2	2	0	0	0	0	2	0	2	2	0	2	2	2	0	0	0	2	2	2	2	0	0	0	0	2	2	0	0	0	0	0	0	0	2	0	2	0	2	0	2	0	2	0	0	0	0	2	0	0	2	2	0	2	2	2	2	0	2	2	2	0	2	2	0	2	2	0	2	2	2	2	2	2	0	2	2	2	2	2	2	0	2	0	2	0	2	2	2	2	0	2	0	0	2	0	2	2	2	2	2	2	2	2	2	2	0	2	2	2	2	0	0	2	0	2	0	2	0	2	0	2	0	0	0	2	2	2	0	2	2	2	0	0	2	0	0	0	2	0	0	2	2	2	2	2	2	0	2	2	2	2	2	0	0	0	0	0	2	0	2	0	2	0	0	2	0	0	2	2	0	0	2	0	2	2	0	2	2	0	0	2	0	2	2	0	0	0	0	0	0	2	2	2	0	2	2	2	0	0	2	2	2	0	0	2	0	2	0	2	0	0	0	0	0	0	0	0	0	0	0	2	2	0	0	0	0	2	2	0	0	0	0	0	2	0	0	0	0	0	0	2	0	0	0	0	0	2	0	0	0	0	2	0	2	0	2	2	0	0	2	0	0	2	2	2	2	2	0	0	0	0	2	2	0	2	2	2	2	2	2	2	2	2	0	2	2	2	2	2	2	2	2	2	2	2	0	2	0	2	2	0	2	0	0	2	0	0	2	0	0	2	2	0	2	2	0	2	0	0	0	2	2	2	0	0	2	2	0	0	2	2	2	0	0	2	2	0	0	0	0	2	2	0	0	0	2	2	2	0	2	0	0	0	0	2	0	0	0	2	2	0	2	2	2	2	2	2	2	2	2	2	2	2	2	2	2	2	2	2	2	2	2	2	2	2	2	2	2	2	2	2	2	2	2	2	2	2	2	2	2	2	2	2	2	2	2	2	2	2	2	2	2	2	2	2	2	2	2	2	2	2	2	2	2	2	2	2	2	2	2	2	2	2	2	2	2	2	2	2	2	2	2	2	2	2	2	2	2	2	2	2	2	2	2	2	2	2	2	2	2	2	2	2	2	2	2	2	2	2	2	2	2	2	2	0	2	2	2	2	2	2	2	2	2	2	2	2	2	2	2	2	2	2	2	2	2	2	2	2	2	2	2	2	2	2	2	2	2	2	2	2	2	2	2	2	2	2	2	2	2	2	2	2	2	2	2	2	2	2	2	2	2	2	2	2	2	2	2	2	2	2	2	2	2	2	2	2	2	2	2	2	2	2	2	2	2	2	2	2	2	2	2	2	2	2	2	2	2	2	2	2	2	2	2	2	2	2	2	0	2	0	2	2	2	2	2	2	0	2	2	2	0	2	2	2	2	2	2	2	2	2	2	2	0	0	2	2	2	2	2	2	2	2	0	0	2	2	2	2	2	2	2	2	2	2	2	2	2	2	0	0	2	2	2	2	2	2	2	2	2	2	2	0	0	0	2	2	2	2	0	2	2	2	2	2	2	2	2	2	2	2	2	2	2	2	2	2	2	2	2	2	0	2	2	2	2	2	2	2	2	2	2	2	2	0	0	2	0	2	2	2	2	2	2	2	2	2	2	2	2	2	2	2	2	0	2	2	2	0	2	2	2	2	2	0	2	2	0	2	2	0	2	2	0	0	2	2	2	2	2	2	0	0	0	0	0	2	0	0	2	2	2	2	2	2	0	0	2	2	2	2	2	0	2	2	2	2	2	2	2	2	0	2	2	2	2	0	0	0	0	0	2	2	0	2	2	2	2	2	0	2	2	2	2	0	2	0	2	2	2	2	2	2	2	2	0	2	0	0	0	0	2	0	0	0	2	0	0	2	2	2	2	2	0	0	0	0	0	2	2	2	2	2	2	2	0	2	0	2	2	2	2	0	2	2	0	2	0	2	0	2	0	0	2	2	2	2	2	0	0	2	0	2	0	0	0	2	2	2	2	2	2	2	2	2	2	2	0	2	2	2	2	0	2	2	0	2	2	2	2	2	2	2	2	2	2	2	0	2	2	2	2	0	2	2	2	2	2	2	2	0	2	2	2	2	2	2	2	0	2	2	0	2	0	0	2	2	2	2	2	2	2	0	2	2	2	2	2	0	0	2	2	2	2	0	2	0	0	2	0	2	2	2	2	2	2	2	2	2	2	2	2	2	2	2	2	2	2	2	2	2	2	2	2	2	2	2	2	2	2	2	2	2	2	2	2	2	2	2	2	2	2	2	2	2	2	2	2	2	2	2	2	2	0	2	0	2	2	2	2	2	2	2	2	2	2	2	2	0	2	2	2	2	2	2	2	2	2	2	2	2	2	2	2	2	2	2	2	2	2	2	2	2	2	2	2	2	0	0	2	2	2	2	2	2	0	2	2	2	2	2	2	0	0	2	2	2	2	0	2	2	2	0	0	2	0	2	2	2	2	0	2	2	0	2	2	2	2	2	0	2	2	2	2	2	2	2	2	0	0	2	0	2	0	2	0	2	0	0	2	0	0	0	0	2	0	2	2	0	0	0	0	0	0	2	2	0	2	0	2	0	0	0	0	0	2	0	0	0	0	0	0	0	0	0	2	0	0	0	0	0	0	2	2	0	0	0	2	0	0	2	2	2	2	2	2	2	2	2	2	2	2	2	2	2	2	2	2	2	2	2	2	2	2	2	2	2	2	2	2	2	2	2	2	2	2	2	2	2	2	2	2	2	2	0	2	0	2	0	2	2	2	0	0	2	2	0	0	2	2	2	2	2	0	2	0	2	2	0	0	2	2	2	0	2	0	0	0	0	0	2	2	0	0	0	2	2	0	2	0	0	2	0	2	2	2	2	0	2	0	2	2	2	2	2	2	2	2	0	2	2	2	0	0	2	0	0	0	2	0	2	0	2	0	2	0	0	2	0	2	2	2	2	2	2	0	2	0	0	0	2	0	0	2	0	0	2	2	0	2	2	2	2	2	2	0	2	0	0	2	2	0	0	0	2	2	2	0	2	2	0	0	2	2	0	0	2	2	0	0	2	0	2	0	0	0	2	0	2	2	2	2	0	2	2	2	0	2	2	0	2	2	2	2	2	0	0	0	0	2	2	0	0	0	2	0	0	2	2	0	2	2	0	0	0	2	2	2	0	2	0	2	2	0	2	2	2	2	2	2	2	2	2	2	2	2	2	2	2	0	2	0	0	2	0	0	0	2	2	2	2	2	2	2	2	2	2	2	2	2	2	2	2	0	2	2	2	2	0	2	2	2	2	2	2	0	2	2	2	0	0	0	2	0	2	2	2	2	2	2	2	2	2	0	2	0	2	2	2	2	0	2	2	0	2	2	2	2	2	2	2	2	2	2	2	2	2	2	2	2	2	2	2	2	2	2	2	2	0	2	2	2	2	2	2	0	0	2	2	2	2	0	2	2	0	2	2	2	2	0	2	2	2	2	2	2	0	2	2	2	0	2	2	0	0	2	2	0	2	2	2	0	2	0	0	2	0	0	0	2	2	2	2	2	2	2	2	2	2	0	2	2	2	2	2	2	2	2	2	0	2	2	0	2	2	2	2	0	0	2	2	2	2	2	0	0	0	2	2	2	2	0	0	2	0	0	2	0	0	0	2	0	2	2	0	2	0	0	0	2	2	2	0	0	0	2	2	0	0	2	0	0	2	2	0	2	2	2	0	0	0	2	0	2	0	0	2	0	0	2	0	0	0	0	0	2	2	2	2	2	2	2	2	2	2	2	2	2	2	2	2	2	2	2	2	2	2	2	2	2	2	2	2	2	2	2	2	2	2	0	2	2	0	2	2	2	2	0	2	2	2	0	2	2	2	2	2	0	2	2	2	2	2	2	2	2	2	2	2	2	2	2	2	2	2	2	2	2	2	2	2	2	2	2	2	2	2	2	2	0	2	2	2	2	2	2	2	2	2	2	2	2	2	2	0	2	2	0	2	0	2	2	0	2	0	2	2	2	2	2	0	2	0	2	2	2	2	2	2	2	2	2	0	2	2	2	2	0	2	0	0	0	2	2	2	0	0	2	2	2	0	0	2	2	2	0	2	2	2	2	2	0	2	2	0	2	0	2	2	0	0	2	2	0	2	0	2	0	0	0	0	2	0	0	2	0	2	2	0	2	0	2	0	0	2	0	0	2	0	0	0	0	0	0	2	2	2	2	2	0	2	2	2	2	2	2	0	2	0	2	2	0	0	2	2	0	0	2	2	0	0	0	2	2	0	0	2	2	0	2	0	0	2	2	2	2	2	2	2	2	2	2	0	0	0	0	2	2	2	2	2	2	2	0	2	2	0	2	0	0	2	0	0	2	0	2	2	0	0	2	0	0	2	2	2	2	2	2	2	0	0	2	2	2	2	2	2	2	0	0	0	2	2	0	0	2	2	2	0	0	2	2	0	2	2	2	2	0	0	2	2	0	0	2	0	2	2	2	0	2	0	2	2	0	2	2	2	2	2	2	2	0	2	2	2	2	2	2	2	0	2	2	2	2	0	2	2	2	2	2	0	2	2	2	2	0	0	2	2	0	0	0	2	2	0	0	0	0	0	2	0	2	0	2	0	0	2	0	0	2	2	2	2	2	2	2	2	2	2	0	2	2	0	2	2	2	0	0	2	0	2	2	0	0	2	2	2	2	0	2	0	2	0	0	2	2	2	0	0	2	2	2	0	2	2	2	2	2	2	0	2	2	2	2	0	2	2	2	2	0	2	2	2	2	2	2	2	2	2	0	2	0	2	0	0	0	0	0	2	0	0	2	2	2	2	2	2	2	2	0	0	0	0	0	2	0	2	0	0	0	2	2	2	2	2	0	2	2	0	0	2	2	0	0	2	2	2	0	0	0	0	2	2	2	2	2	2	2	2	2	2	0	2	2	2	2	0	2	0	0	2	2	2	0	0	2	0	0	2	0	0	0	2	0	2	0	2	2	2	2	2	2	0	2	2	2	2	0	0	0	0	2	2	0	2	2	0	0	0	0	0	2	2	2	2	2	2	2	2	2	0	2	2	0	0	0	2	0	0	0	2	2	0	2	0	0	0	0	2	0	2	2	2	2	2	2	2	2	0	2	0	0	0	0	0	0	0	0	2	2	2	2	0	0	0	2	2	0	0	2	2	2	2	0	0	2	0	2	0	0	2	0	0	0	0	2	0	0	2	0	0	0	0	0	2	2	0	0	2	2	2	2	2	2	2	2	2	0	2	0	0	0	0	2	2	2	0	2	2	2	2	2	0	2	0	2	0	0	2	2	0	0	2	0	0	2	2	0	0	2	2	0	2	2	2	0	0	0	0	2	0	2	2	2	2	2	2	2	2	2	2	2	0	2	2	0	2	0	2	2	2	2	2	2	0	0	0	2	2	2	2	2	2	2	2	2	2	2	0	2	2	2	0	0	0	2	2	2	0	0	2	0	2	0	0	0	0	2	0	0	2	2	2	0	0	2	2	0	0	2	2	0	2	0	2	2	0	0	0	2	2	2	0	2	0	0	0	2	0	2	2	2	2	2	2	2	2	2	2	2	2	2	2	2	2	2	2	2	2	2	2	2	2	0	2	2	0	2	2	2	2	2	0	0	2	2	2	2	2	2	2	2	2	2	2	2	2	2	2	2	2	2	2	2	2	2	2	2	2	2	2	2	2	2	2	0	2	2	2	2	2	2	2	2	2	2	2	2	2	2	2	2	2	2	2	2	2	2	2	2	2	2	2	2	2	2	0	2	2	0	2	2	2	0	2	0	0	0	2	0	2	0	0	2	2	0	2	2	2	2	0	0	2	0	0	0	0	2	2	2	2	2	0	0	0	2	2	2	2	2	2	2	2	0	0	0	2	0	0	0	0	0	2	2	2	0	0	2	2	0	0	0	2	2	0	2	2	2	2	2	2	2	2	2	2	2	0	2	2	2	2	2	2	2	2	0	0	2	0	0	2	0	0	2	2	0	0	2	2	2	0	2	2	2	2	2	2	2	2	2	2	2	2	2	0	2	2	0	0	0	0	2	2	2	0	2	2	2	2	2	2	2	0	2	2	2	2	2	2	2	0	0	2	2	2	0	2	2	2	2	0	0	2	2	2	0	2	2	2	2	0	2	2	2	0	2	2	2	2	0	2	2	0	2	2	2	2	2	2	0	2	2	2	2	2	2	2	0	0	2	2	2	2	2	2	2	2	2	2	2	2	2	0	2	2	2	2	0	2	2	2	2	2	2	2	2	2	2	2	2	2	2	2	2	2	2	2	2	2	2	2	2	2	2	2	2	2	2	2	2	2	2	2	2	2	2	2	2	2	2	2	2	2	2	2	2	2	2	2	2	2	2	2	2	2	2	2	0	0	2	2	2	2	2	2	0	2	2	2	2	2	2	2	2	2	0	2	2	2	2	2	2	0	2	2	0	0	2	2	0	2	0	0	2	0	2	0	2	2	2	2	2	2	2	0	2	2	2	0	2	0	2	2	0	2	0	2	0	2	2	2	0	0	0	2	2	2	0	2	2	0	0	2	0	2	2	2	2	2	0	2	2	0	0	0	0	0	2	0	0	2	2	0	2	2	0	0	2	2	2	0	0	2	2	2	0	2	0	0	2	0	2	0	2	2	2	2	2	2	2	0	2	2	0	2	2	0	0	2	0	2	0	2	2	2	2	0	2	0	2	0	2	2	2	0	2	0	0	0	0	2	2	2	2	2	2	2	2	2	2	2	0	2	2	2	2	0	2	2	2	2	2	2	0	2	2	0	2	2	0	0	2	2	0	2	2	2	2	2	0	2	2	2	2	2	2	2	2	0	2	2	2	0	2	2	0	2	2	2	0	2	2	2	0	2	2	2	2	0	0	2	0	0	2	0	2	0	0	2	2	0	2	2	0	2	0	0	0	0	0	0	0	0	2	0	2	2	2	2	0	2	0	2	2	2	0	0	2	2	2	2	0	2	0	2	2	2	2	2	2	2	2	0	2	2	2	2	2	0	0	2	2	2	2	0	0	0	2	2	2	2	0	0	2	2	2	2	2	2	2	0	2	2	2	0	2	2	2	0	2	2	0	2	2	2	2	2	2	0	2	2	2	2	2	2	2	2	2	0	2	2	0	2	0	0	2	0	2	0	0	2	2	2	2	2	0	0	2	0	2	2	0	2	2	2	2	2	2	2	0	0	2	2	2	0	0	2	0	2	2	2	2	0	0	2	2	2	2	2	0	0	0	0	2	0	2	0	2	2	2	2	0	0	2	2	2	2	0	2	2	0	2	0	2	2	2	0	2	2	2	2	0	0	2	2	0	2	2	0	2	2	2	2	2	2	2	0	0	2	2	2	2	2	2	2	0	0	2	2	2	0	2	0	2	0	2	0	2	0	0	2	2	2	2	0	2	2	2	2	2	0	0	2	2	0	2	2	2	2	0	2	2	2	0	2	2	2	0	0	2	0	2	0	0	2	0	0	0	0	2	2	0	0	0	0	0	2	2	2	2	0	2	0	2	2	2	2	2	0	0	2	2	2	2	2	2	2	0	2	0	2	2	2	2	2	2	0	0	2	2	2	2	2	2	2	2	0	2	0	2	0	2	2	2	2	0	2	2	0	2	0	2	0	2	0	2	0	2	2	2	0	2	0	0	0	2	0	2	2	2	2	0	2	2	2	2	0	0	0	2	2	2	0	0	2	0	2	2	2	2	2	2	2	2	0	2	2	0	0	2	0	0	2	0	2	0	0	2	0	2	2	0	0	2	0	2	2	0	2	2	0	2	2	2	2	2	0	2	2	0	2	2	2	2	2	2	2	2	2	2	2	0	0	0	0	0	0	2	0	2	2	0	2	0	0	0	2	0	0	2	0	0	0	0	0	2	0	2	0	0	0	2	0	0	0	0	0	0	0	2	0	2	2	2	2	2	2	2	0	2	2	2	2	2	2	2	2	2	2	2	2	2	0	0	0	0	2	0	0	0	2	2	2	0	2	0	2	2	2	2	2	0	0	2	2	0	2	0	0	0	2	2	0	2	2	2	2	2	2	2	2	2	2	0	2	2	0	0	0	2	2	2	2	2	2	2	2	2	2	0	2	2	0	2	2	0	2	0	2	0	2	2	0	0	2	2	0	2	2	2	0	2	2	2	0	2	0	2	2	2	2	2	2	2	0	2	0	0	2	2	0	0	0	0	2	2	2	2	2	2	2	2	2	0	0	2	0	2	2	2	2	2	2	2	0	2	2	2	0	0	0	2	0	2	2	0	2	2	2	0	2	2	2	2	2	2	0	0	2	2	2	2	2	2	2	0	2	0	0	2	0	2	0	2	2	2	0	2	2	2	2	0	0	2	2	2	2	2	2	0	2	2	2	0	0	2	0	2	2	2	0	2	0	2	2	2	2	2	2	2	0	2	2	2	2	2	2	2	2	2	2	2	2	2	0	0	2	0	2	2	2	2	2	0	2	0	2	0	2	0	0	2	2	2	0	2	2	2	2	0	0	0	2	2	2	2	2	2	2	2	0	2	0	0	2	2	2	2	2	0	2	0	0	2	2	0	0	0	0	2	2	2	2	0	2	0	2	2	2	2	2	2	0	0	0	0	2	2	2	2	2	2	0	0	2	2	2	2	2	2	0	2	2	2	2	2	0	2	2	0	0	2	2	2	0	2	2	2	0	2	2	2	2	2	2	0	0	0	0	2	2	2	2	2	2	2	0	2	2	2	0	2	0	2	2	2	2	2	2	2	2	0	0	2	2	2	2	0	2	2	0	2	0	2	2	2	2	0	2	0	2	2	2	2	2	2	2	2	2	2	0	2	2	2	2	0	2	2	0	2	0	2	0	0	0	2	0	2	2	0	0	2	2	0	0	2	2	2	0	2	2	2	2	2	0	2	2	2	2	2	2	0	0	2	0	2	2	0	2	2	2	0	0	0	0	0	0	0	2	2	2	2	0	2	2	2	0	2	2	0	2	0	0	0	0	2	2	2	0	2	2	2	2	2	0	2	0	2	2	2	2	0	2	2	2	2	0	0	2	2	2	0	0	0	2	2	2	2	2	2	2	2	2	0	2	0	2	0	2	2	0	0	0	0	0	2	2	2	2	2	2	2	2	2	0	2	0	0	2	2	0	2	0	2	2	2	2	2	2	2	2	0	0	0	2	0	0	0	0	0	0	2	2	2	0	0	0	0	2	2	0	0	2	2	2	2	2	0	0	2	2	0	2	2	0	0	0	2	2	2	2	2	2	2	0	2	2	0	2	2	0	2	0	2	0	2	2	2	2	2	2	0	2	0	0	0	0	0	2	2	2	2	2	2	0	0	2	0	2	0	2	2	2	2	2	2	2	0	2	2	0	0	0	0	0	2	0	2	2	0	2	0	2	0	0	0	2	0	2	0	2	2	0	2	2	2	0	2	2	0	2	2	0	2	2	2	2	2	0	2	2	2	2	0	0	2	2	0	2	2	0	2	0	2	2	2	2	2	2	2	2	2	2	2	2	2	2	2	2	2	2	0	2	0	0	0	0	2	2	0	0	2	2	2	0	0	2	0	0	2	2	2	2	2	2	2	0	2	2	0	2	2	0	2	2	2	0	0	2	2	0	0	2	2	2	2	2	2	2	2	2	0	2	0	2	0	2	2	0	2	2	0	0	0	2	0	0	0	2	2	2	0	2	2	2	2	2	2	2	0	0	2	0	2	0	2	0	2	0	0	2	2	2	2	0	0	2	0	2	2	2	0	2	2	2	2	2	2	0	0	2	2	2	2	2	0	2	2	2	0	0	2	2	2	0	2	0	2	2	0	2	2	2	2	2	2	2	2	0	2	2	0	2	2	0	2	0	2	2	2	2	2	2	2	2	2	2	2	2	2	2	2	0	2	2	2	2	2	2	2	0	2	0	2	2	0	0	0	2	2	0	2	2	0	2	0	0	0	0	0	2	0	2	0	2	0	2	2	0	0	0	2	2	2	2	2	2	2	2	2	2	0	2	0	2	0	2	2	2	0	0	2	2	0	2	2	0	2	0	0	0	0	0	2	2	0	0	2	0	2	2	2	2	2	0	0	2	0	2	0	2	0	2	2	2	0	0	2	0	0	2	2	0	0	0	0	2	2	2	2	2	2	2	0	0	2	2	0	0	0	0	0	2	2	2	2	0	2	2	0	0	2	2	2	2	0	0	0	0	0	0	0	0	2	0	0	0	0	0	2	2	2	0	0	2	2	2	2	0	0	0	2	0	0	2	2	0	0	2	2	0	2	2	2	2	2	2	2	0	2	2	2	2	0	0	0	2	2	2	0	0	2	2	2	0	0	2	2	2	0	2	2	2	2	2	0	2	2	2	2	2	2	2	0	2	0	2	2	2	2	2	0	0	0	2	2	2	2	2	2	0	2	2	2	2	0	2	2	2	0	0	2	2	0	0	2	2	2	2	2	2	2	2	2	2	2	2	2	2	0	2	2	0	0	2	2	0	2	2	0	2	2	2	0	2	2	2	0	2	2	2	2	2	0	2	2	2	2	0	0	2	2	2	0	0	0	2	0	2	0	0	0	2	2	2	2	2	2	0	2	2	2	0	2	0	0	0	0	0	0	0	0	2	2	2	2	0	2	0	0	0	2	0	0	2	0	2	0	2	2	0	0	2	2	0	0	0	0	2	0	0	2	0	2	2	0	0	2	0	0	0	0	0	2	2	2	2	0	2	0	0	0	0	0	0	0	0	2	2	2	2	2	2	2	2	2	2	2	2	2	2	2	2	2	0	0	2	2	2	2	2	2	2	2	2	2	2	2	2	2	2	0	0	0	0	0	2	2	2	2	0	0	2	0	0	2	0	2	2	2	2	2	2	2	2	2	2	0	0	2	2	2	2	2	2	0	0	0	2	2	2	2	0	2	2	2	2	2	2	2	2	2	0	0	2	2	0	2	2	2	0	2	0	0	2	2	2	2	2	2	0	2	2	0	0	0	0	0	0	0	2	0	0	0	2	0	2	2	2	0	0	0	0	0	2	2	0	0	2	2	0	2	0	0	0	0	0	2	0	2	0	0	0	0	2	2	0	2	0	2	0	0	2	2	2	2	2	2	0	2	0	0	0	2	2	2	0	2	2	0	2	2	2	2	2	2	0	2	2	0	2	2	2	0	2	2	2	0	2	2	0	0	0	0	0	2	2	0	0	2	2	2	2	2	0	2	2	0	2	2	2	2	2	0	2	0	2	2	2	2	2	2	0	2	2	2	0	2	2	2	2	2	2	2	2	2	2	2	0	2	2	0	2	2	2	0	2	2	2	0	2	0	0	0	0	2	0	2	0	2	2	2	2	2	2	2	2	2	0	2	2	2	0	2	2	2	2	0	2	2	0	2	2	0	2	2	2	0	0	2	2	2	2	2	2	2	2	2	2	2	0	2	2	2	0	2	2	2	2	0	2	2	2	0	2	0	2	2	2	2	2	0	2	2	2	2	2	2	2	2	2	2	2	2	2	2	2	0	2	2	0	0	2	2	0	0	0	0	0	0	2	2	2	0	2	2	2	2	2	2	2	0	2	2	2	2	2	2	2	2	0	2	2	2	0	2	2	2	2	2	2	2	2	2	2	2	2	0	2	2	2	2	2	0	0	0	0	0	0	0	2	0	2	2	0	0	0	2	0	0	2	2	2	2	0	0	2	2	2	2	2	2	0	2	2	2	0	0	2	0	2	2	0	2	2	2	0	2	0	2	2	2	2	0	2	2	2	2	2	0	0	0	2	2	2	2	2	2	0	0	0	2	2	2	0	2	2	2	0	0	2	0	2	0	2	0	2	0	0	2	0	2	2	2	2	2	2	2	0	2	2	0	0	2	2	0	2	2	2	2	2	0	2	0	2	0	0	2	2	2	2	0	2	2	2	2	2	2	2	2	2	2	0	0	2	2	0	2	0	0	0	2	2	2	2	2	0	2	2	2	0	0	2	2	2	0	2	2	0	2	2	0	0	0	2	0	2	2	2	2	0	0	0	0	2	0	0	2	0	2	2	2	0	0	2	2	2	0	0	0	2	2	0	2	0	2	2	0	2	0	0	2	2	2	2	0	0	2	0	0	2	0	0	0	2	0	0	2	2	2	0	0	0	0	0	2	0	0	2	0	2	2	0	2	0	2	2	2	0	2	2	2	0	2	2	2	2	2	2	0	2	2	0	2	0	0	0	0	0	2	0	2	0	2	0	2	2	2	2	2	2	0	2	2	2	2	2	2	0	0	2	0	2	2	2	2	2	2	2	0	2	0	0	2	0	0	2	2	2	2	2	2	0	2	0	0	0	2	2	2	2	2	2	2	0	2	2	0	0	0	2	0	2	2	0	2	0	0	2	2	0	0	0	0	2	2	0	0	2	0	0	0	2	2	2	2	2	2	2	2	2	0	2	2	2	2	0	2	2	0	0	2	2	2	0	0	2	2	0	2	0	0	2	0	2	2	2	0	2	0	2	2	2	2	2	2	2	0	2	2	2	2	0	2	0	0	2	2	2	2	2	2	2	2	2	2	0	0	2	2	0	0	2	0	2	2	0	2	2	0	0	0	2	2	2	0	2	2	2	2	2	2	2	2	0	2	0	0	2	0	0	2	2	2	2	0	0	0	0	0	0	0	0	0	0	0	0	0	0	0	0	0	0	0	0	0	2	2	2	0	2	2	2	0	2	0	2	2	2	2	2	0	2	2	0	2	0	2	0	2	2	2	0	2	2	2	0	0	2	2	0	2	2	2	2	2	2	0	2	2	0	2	2	2	2	2	2	2	2	0	2	2	2	0	2	2	2	2	2	2	2	2	2	2	2	2	2	2	2	0	2	2	2	2	2	0	2	0	0	2	2	2	2	2	2	2	2	0	2	2	0	2	2	2	2	2	0	0	2	2	2	2	0	2	0	0	2	2	2	2	2	2	2	2	2	2	2	2	2	2	2	2	0	0	0	2	2	2	2	0	2	0	2	2	0	2	2	2	0	0	2	2	2	2	0	0	2	0	2	2	2	2	2	2	2	2	2	2	2	2	2	2	2	2	2	2	2	2	2	2	2	2	2	2	2	2	2	2	2	2	2	2	2	2	2	0	2	2	2	2	2	2	2	2	2	2	2	2	2	2	2	2	2	2	2	2	2	0	2	2	2	2	0	0	2	2	2	2	2	2	2	2	2	2	2	2	2	2	2	2	2	2	2	2	2	2	2	2	2	2	2	2	2	2	0	2	0	0	0	2	2	2	2	2	0	2	2	2	2	2	2	2	2	2	2	0	2	0	2	0	2	2	2	2	0	2	2	2	2	0	0	0	2	2	2	0	0	2	2	2	2	0	0	2	2	2	2	0	0	2	0	0	2	2	0	2	2	2	2	0	2	0	2	2	2	2	2	0	2	2	2	0	0	2	2	2	0	2	2	2	2	0	2	2	2	2	2	0	0	2	2	0	2	0	2	2	0	0	2	2	0	0	0	2	0	2	2	0	2	0	0	2	2	0	0	2	2	2	0	0	2	0	2	2	0	0	0	2	2	2	2	0	2	2	0	0	0	0	0	2	0	0	2	2	2	0	0	0	2	2	2	2	2	2	2	0	2	2	2	2	0	2	2	2	2	2	0	2	2	2	2	2	0	2	0	2	2	2	2	2	2	2	0	2	0	2	2	2	2	2	2	2	0	0	0	0	0	2	2	2	0	2	2	0	2	2	2	2	2	0	2	2	0	2	2	2	0	2	2	2	2	2	2	2	2	2	0	2	0	2	2	2	2	0	2	2	2	2	2	0	2	0	2	2	2	2	2	2	2	2	0	2	2	2	2	0	0	0	0	2	2	0	0	2	2	2	2	2	0	0	2	2	0	2	2	2	2	2	2	2	2	0	2	2	2	0	2	0	0	0	0	2	2	2	0	2	2	2	0	0	2	2	2	2	0	2	0	2	2	2	0	0	2	0	0	0	2	2	2	2	0	0	2	2	0	2	2	2	2	2	2	2	2	2	2	2	0	0	0	0	2	2	2	0	2	2	0	0	2	2	2	0	2	2	2	2	2	0	2	2	2	2	2	0	0	2	0	0	0	0	2	2	2	2	0	0	0	2	2	2	0	0	2	0	0	2	0	0	0	0	0	0	0	0	0	0	0	0	0	2	2	0	0	2	2	2	2	2	2	2	0	0	0	0	0	0	0	0	0	0	2	2	2	2	2	0	2	2	2	0	2	2	0	0	0	2	2	0	0	0	2	0	0	2	2	2	2	2	0	2	2	2	2	2	2	2	2	2	2	0	2	2	2	2	0	2	2	2	2	2	0	2	0	2	2	0	0	2	0	0	2	0	2	2	0	0	2	0	2	2	2	2	2	2	0	2	2	2	0	0	2	0	0	2	0	2	2	2	2	0	2	2	2	2	0	2	2	0	0	0	2	0	0	0	2	0	2	2	2	0	2	2	2	2	2	0	2	0	2	0	0	2	2	0	0	2	2	2	2	2	2	2	0	0	2	2	2	2	2	2	2	2	2	0	0	0	2	2	2	0	2	2	0	2	2	2	2	2	0	2	0	2	2	0	2	2	2	2	0	2	0	2	2	2	2	2	2	2	2	0	0	2	2	0	2	2	2	2	2	0	0	2	2	0	0	2	2	2	2	2	2	0	2	2	2	2	2	0	2	0	2	2	2	2	2	2	2	0	2	2	2	0	0	2	0	0	0	2	2	2	2	2	2	2	0	0	0	2	2	0	2	0	2	2	2	0	2	2	0	2	2	0	0	2	2	0	0	2	2	2	0	2	2	2	2	2	2	2	2	2	2	0	0	2	2	2	0	2	0	2	2	2	2	2	2	2	0	2	2	2	0	2	2	2	0	2	2	2	2	2	0	0	2	0	2	2	0	0	2	2	2	2	2	2	2	0	0	2	2	0	2	2	2	2	2	2	0	2	2	2	0	2	2	2	2	0	0	2	0	2	2	2	0	2	0	0	2	2	2	0	0	0	0	0	0	2	0	0	2	2	0	0	0	2	2	0	0	2	2	0	2	2	2	2	0	0	2	2	2	2	2	2	2	2	0	2	0	2	2	0	2	0	0	0	2	0	2	2	2	2	2	2	2	0	2	0	2	2	2	2	2	0	2	2	2	2	0	2	2	2	2	2	0	2	2	2	2	0	2	2	2	0	2	0	2	2	0	2	2	0	0	2	0	2	0	0	2	2	0	2	2	0	2	2	2	0	0	2	2	2	2	2	2	2	0	0	0	2	0	2	2	2	2	0	2	2	2	2	0	2	2	0	0	2	2	2	2	2	2	2	0	2	2	2	0	2	2	2	2	2	2	2	2	0	2	2	2	2	2	0	2	0	2	2	2	2	2	0	2	0	2	2	0	2	0	2	2	2	2	2	0	2	2	2	2	0	2	0	0	0	2	2	0	2	2	0	2	0	0	0	2	2	2	0	2	2	2	2	2	0	0	2	2	0	2	0	2	2	2	2	2	2	2	2	2	2	2	2	2	2	2	0	2	0	0	0	0	2	0	2	2	2	2	0	2	0	2	2	2	0	0	2	0	2	2	0	2	2	2	0	0	0	0	0	2	0	2	2	2	0	2	0	2	2	2	2	2	0	0	2	0	2	2	2	0	0	0	0	0	0	2	2	0	2	2	0	2	2	0	2	0	2	2	0	0	0	0	0	2	0	2	0	0	2	0	0	2	2	0	2	0	0	2	0	0	2	2	0	0	0	2	0	0	2	0	2	0	0	2	0	2	2	2	0	0	0	2	2	2	2	2	2	2	2	2	2	2	2	0	2	2	2	2	2	0	0	2	0	2	2	2	2	2	2	2	0	2	0	2	2	2	0	2	0	2	2	2	2	2	2	2	0	2	0	2	0	2	2	2	2	2	2	2	2	2	2	0	2	2	2	0	0	0	0	2	2	2	2	0	2	2	2	0	0	2	2	0	0	0	2	2	0	2	2	2	0	2	2	2	2	2	0	0	0	2	0	0	2	0	0	0	0	2	2	2	2	2	2	2	0	0	2	2	0	2	2	2	0	2	2	2	2	2	0	2	2	2	2	0	2	2	2	0	2	2	2	0	2	2	2	2	2	2	2	0	0	0	2	2	0	2	2	2	2	2	2	2	0	0	0	2	2	2	2	0	2	0	0	0	2	0	0	0	2	2	2	0	0	2	0	2	0	0	2	2	2	2	2	2	2	2	2	2	2	2	2	2	2	0	0	2	0	2	0	2	2	2	2	0	2	2	2	2	2	2	0	2	2	2	2	2	2	2	0	2	2	2	2	0	2	0	0	0	0	2	0	2	2	2	2	2	2	2	2	2	0	2	0	0	0	2	0	2	2	0	0	0	0	2	0	2	0	2	0	2	0	2	2	0	0	2	0	2	0	2	2	2	2	2	2	2	0	2	0	2	0	2	2	2	0	0	0	0	0	0	0	2	0	2	0	2	2	2	2	2	2	2	2	0	2	2	2	2	2	0	2	2	2	2	2	0	0	2	2	2	2	2	2	2	2	2	2	2	0	2	2	2	2	2	2	2	2	0	0	2	2	2	0	0	2	2	2	2	2	2	2	0	2	2	0	2	0	2	2	2	0	2	2	2	2	2	0	2	2	0	2	2	2	2	2	2	2	0	0	0	0	2	0	2	2	2	0	0	2	2	2	2	0	2	2	2	0	2	2	2	2	2	0	2	0	2	0	2	2	0	0	2	2	2	0	2	2	2	0	0	2	0	2	2	2	0	2	2	2	2	0	2	0	2	0	2	2	2	2	0	2	2	0	2	2	0	2	2	2	2	0	0	0	2	2	0	0	0	2	2	0	2	0	2	0	0	2	0	0	2	0	0	2	2	0	2	2	0	0	0	0	0	2	0	2	0	2	0	2	2	2	0	2	0	2	2	2	2	0	2	0	0	0	2	2	2	0	0	0	0	0	0	0	0	2	2	2	2	0	0	2	2	2	0	2	2	2	2	2	2	0	2	2	2	2	2	2	0	2	2	2	2	2	2	2	2	2	2	2	2	0	2	2	2	2	2	2	2	2	2	2	2	2	2	2	2	0	2	0	2	2	0	0	2	2	2	2	2	2	2	2	2	0	2	2	2	0	2	2	2	2	2	2	2	2	2	0	2	2	2	2	0	2	2	0	2	0	0	2	2	2	0	0	2	2	0	0	2	2	2	2	0	2	2	2	0	0	0	2	2	2	2	2	2	2	2	2	2	2	2
Melrose	0	0	0	0	2	0	2	0	2	2	2	2	2	2	0	2	0	2	2	0	2	0	2	2	2	2	2	0	2	0	2	0	2	0	0	2	2	2	2	2	0	0	2	0	2	2	0	2	2	0	0	0	2	2	2	0	2	0	0	2	2	2	2	0	0	0	2	2	2	2	0	2	2	0	2	0	0	2	2	2	0	0	2	2	0	2	0	2	0	2	2	2	2	2	2	2	2	0	2	0	0	2	0	2	0	2	0	2	0	2	2	0	2	2	0	2	0	0	2	2	2	0	0	2	2	0	0	2	0	2	2	2	2	0	0	0	2	2	2	2	2	2	0	2	0	0	2	0	2	0	2	0	0	2	0	2	0	2	0	2	0	2	2	2	2	0	2	2	2	2	2	2	0	2	2	2	2	2	2	0	2	2	2	0	0	2	0	0	0	2	2	2	2	0	0	2	0	2	0	2	2	2	2	0	2	2	2	2	2	2	2	2	0	0	2	2	0	2	0	0	0	0	0	2	0	2	2	2	0	2	2	0	0	2	0	2	2	2	0	2	0	2	2	2	0	0	0	2	0	0	2	2	2	2	2	0	0	2	0	2	0	2	2	0	2	0	2	2	2	2	2	2	2	0	2	2	2	2	2	2	2	2	2	2	2	0	0	2	2	2	2	2	0	2	2	2	0	0	0	0	0	0	2	2	2	0	0	2	0	2	2	2	2	0	0	0	0	2	2	2	0	0	0	0	0	2	2	2	2	0	0	0	2	0	0	0	2	2	2	2	2	2	2	2	0	2	2	2	2	2	0	2	2	0	0	2	0	0	2	2	0	0	2	0	2	2	2	0	2	2	2	2	2	0	2	0	2	2	2	2	0	2	0	2	2	2	2	2	2	2	2	2	2	2	0	2	2	2	0	2	2	2	2	2	2	2	0	2	2	0	2	2	0	2	0	0	0	0	0	2	2	2	0	2	0	2	2	2	2	2	2	2	2	2	2	2	0	2	2	0	2	2	0	0	2	2	0	2	2	0	2	0	0	2	0	0	0	2	0	2	2	2	2	0	0	2	0	2	2	2	2	0	0	0	0	2	2	2	0	2	2	2	2	2	2	2	2	2	0	2	0	2	2	2	2	2	2	0	2	0	0	2	2	2	0	0	2	2	2	0	0	2	2	0	2	0	2	2	2	0	2	0	0	0	2	2	2	0	2	2	2	2	0	0	2	0	0	0	2	2	2	2	2	2	2	2	2	2	2	2	2	2	0	2	2	2	0	2	2	2	2	2	0	2	0	2	2	2	0	2	0	2	2	2	2	2	2	2	2	2	2	2	2	0	0	0	0	2	0	0	0	0	2	2	2	2	2	0	2	2	0	0	2	0	0	2	2	0	2	2	2	2	0	0	2	0	0	2	2	2	2	2	2	2	2	0	2	2	2	2	2	2	0	0	2	0	0	0	2	2	2	0	2	2	0	2	0	2	2	0	0	0	2	0	0	2	0	2	2	0	2	0	2	0	0	2	2	0	2	2	2	0	2	0	2	2	0	0	2	2	2	0	2	0	2	0	2	2	2	2	0	2	2	0	0	2	2	0	0	2	2	2	2	0	0	2	2	2	2	2	2	2	0	2	0	2	2	2	2	0	2	0	0	2	0	2	2	2	0	2	0	2	2	0	2	2	0	0	0	0	0	2	0	2	0	0	2	2	2	2	2	2	2	2	2	2	2	2	0	0	2	2	2	0	0	2	2	2	2	0	2	0	2	0	0	0	2	0	2	2	2	2	2	0	2	2	0	2	2	0	2	0	0	2	2	0	2	2	0	0	0	2	0	0	2	0	0	0	2	2	2	2	2	2	0	2	2	2	2	2	0	2	0	2	2	2	2	2	2	0	2	2	2	0	0	0	0	0	0	2	0	0	0	0	0	0	0	2	0	0	0	2	0	0	0	2	0	2	0	0	0	2	2	0	0	2	2	0	0	0	0	0	2	2	0	0	2	2	0	2	2	2	2	2	2	0	2	2	0	2	0	2	2	2	0	0	2	2	0	2	2	0	0	2	2	0	2	2	0	0	2	2	0	0	0	2	0	2	2	2	0	0	0	2	0	0	0	0	2	2	0	0	2	0	2	0	2	2	2	2	0	0	0	2	2	0	2	2	0	0	2	2	2	2	2	0	2	2	2	0	0	0	0	0	2	0	2	2	0	0	2	2	0	2	2	0	2	0	0	2	2	0	2	2	2	2	0	0	0	2	2	2	0	0	2	2	2	0	2	2	2	2	2	2	2	0	0	0	2	0	2	0	0	0	2	0	0	0	0	0	0	0	2	2	0	2	2	0	2	0	0	0	0	0	2	0	0	2	2	0	0	2	2	0	0	2	2	0	2	2	0	2	0	0	0	0	0	0	0	0	2	2	0	2	0	2	2	2	2	2	0	2	0	2	2	2	2	2	0	2	0	2	0	2	0	2	0	2	2	0	2	2	2	2	0	2	0	0	2	0	2	0	2	2	2	0	0	2	2	2	2	2	2	2	2	2	0	2	0	2	2	0	2	2	2	2	2	2	2	0	2	2	2	2	0	2	2	2	2	2	2	0	2	2	2	2	2	2	0	2	2	2	0	2	0	0	0	0	0	2	0	2	0	2	0	2	2	2	2	2	0	2	2	2	2	2	2	2	2	2	2	2	2	2	0	2	0	0	2	2	0	0	2	2	2	2	0	0	2	2	2	2	0	0	2	0	2	2	0	0	0	2	0	2	0	2	2	2	0	2	2	0	2	2	2	2	2	2	2	2	2	2	2	2	2	2	0	2	2	2	2	2	2	2	2	2	0	2	2	2	0	2	2	0	2	2	2	0	2	2	2	2	2	0	2	0	2	0	2	2	2	2	0	2	0	2	0	2	2	2	2	2	2	2	2	0	2	2	2	0	2	2	2	2	2	2	2	0	2	2	0	2	0	2	2	2	2	0	0	0	2	0	0	2	2	2	2	0	2	2	2	2	2	2	2	0	2	2	2	0	0	0	2	0	2	0	0	2	0	0	0	0	0	2	0	0	2	2	0	0	2	2	0	0	0	0	0	2	0	0	0	0	2	2	0	0	0	0	2	2	2	0	0	0	0	0	0	0	0	0	2	0	0	2	0	2	2	2	0	0	0	0	0	2	0	2	2	2	0	2	2	0	2	2	2	0	0	0	2	2	0	2	0	2	2	2	2	2	2	0	0	0	2	2	0	0	0	2	0	2	2	0	0	0	0	0	0	2	2	2	0	0	0	2	2	0	0	0	0	0	0	0	2	2	0	2	0	2	2	0	2	2	2	0	2	2	0	2	2	2	0	2	2	0	0	2	2	2	2	0	2	0	2	2	2	2	2	2	2	2	2	0	2	2	2	0	2	2	2	0	0	2	2	0	2	2	0	2	2	2	2	2	2	2	2	2	0	2	0	0	2	2	2	2	2	2	0	2	0	2	0	2	0	0	2	0	0	2	2	0	0	0	2	2	0	0	2	0	2	0	2	0	2	0	2	2	0	2	2	2	0	0	2	2	2	0	0	2	0	0	0	2	2	2	2	2	2	0	2	0	0	0	0	0	0	0	0	0	0	2	0	2	2	2	0	2	0	2	2	2	0	2	2	2	2	2	2	2	2	2	2	2	0	0	2	2	2	2	0	0	2	2	2	2	2	0	0	0	2	2	0	2	2	2	2	2	2	2	2	2	2	2	2	0	0	0	2	2	2	0	2	2	2	2	2	2	2	2	2	2	2	0	0	0	2	2	0	0	0	2	2	0	2	0	2	2	0	0	0	2	0	2	0	0	0	2	2	2	0	0	2	2	2	2	2	2	2	2	2	0	2	2	0	2	2	0	0	2	0	2	2	2	0	2	2	0	0	2	2	2	2	2	2	2	2	2	0	0	0	2	2	2	2	0	2	2	2	0	2	2	2	0	0	2	2	0	0	2	2	2	0	2	2	0	0	0	0	2	2	0	0	0	0	0	0	0	0	2	2	2	0	0	0	0	0	0	0	2	0	2	2	0	0	0	0	2	0	0	2	2	0	2	0	0	0	0	0	0	2	0	0	0	0	2	0	0	0	0	0	0	0	0	0	2	0	0	2	2	2	0	2	2	0	2	0	2	0	0	0	0	0	0	0	0	0	2	0	0	0	2	0	0	2	0	0	0	2	0	2	2	2	2	2	0	0	0	2	0	2	2	2	0	2	2	0	2	2	0	2	2	0	2	2	0	0	2	0	0	0	0	0	2	2	0	0	0	0	2	0	0	0	2	0	0	0	0	2	0	0	2	0	2	0	0	2	2	0	2	0	2	0	0	0	2	0	0	2	2	2	2	2	2	2	2	0	0	2	0	2	2	2	0	0	0	2	2	0	0	2	0	0	2	2	2	0	2	0	0	0	0	0	0	2	2	2	2	2	0	2	0	0	2	2	0	0	0	0	2	2	0	2	0	2	0	0	0	0	0	0	2	2	0	2	2	2	0	2	2	2	2	0	2	0	0	0	2	0	0	0	0	0	0	2	0	2	0	0	0	0	0	0	0	2	2	0	0	2	0	0	2	0	2	2	2	0	0	0	0	0	2	2	2	2	2	0	2	0	2	0	0	2	2	0	2	0	0	2	0	0	0	2	2	0	0	0	0	0	2	0	0	2	0	2	2	0	2	2	2	2	0	0	0	2	2	0	2	2	2	2	2	0	2	2	2	2	0	2	2	0	0	0	0	0	0	0	0	2	0	0	2	2	0	2	0	2	2	2	2	2	0	2	2	0	2	0	2	2	0	2	2	2	2	2	2	2	2	2	2	2	2	2	2	2	2	0	0	0	2	0	0	2	2	2	0	2	0	0	0	2	0	2	2	2	0	2	2	0	2	0	2	2	0	2	2	2	0	0	2	2	0	2	2	0	0	0	2	0	2	0	2	2	2	2	2	2	2	0	2	0	2	2	2	2	0	0	0	2	0	0	2	0	2	0	2	0	0	2	2	2	0	0	0	2	2	2	2	2	0	2	0	2	2	2	2	0	2	0	2	0	2	2	2	2	0	0	0	2	2	2	2	2	2	2	0	0	0	2	2	2	2	0	2	2	2	2	2	0	0	0	2	2	2	2	0	2	0	0	2	0	0	0	0	2	2	0	2	2	2	2	2	2	2	0	2	0	2	2	0	0	0	2	2	2	0	0	2	0	2	2	0	2	0	2	0	2	2	2	2	2	2	0	2	0	0	2	0	2	0	2	2	0	2	0	2	2	0	2	2	2	0	0	2	0	2	2	0	0	2	0	2	0	2	2	2	2	2	0	0	2	0	0	0	0	2	0	2	2	2	0	2	0	2	2	2	0	0	0	0	0	0	0	0	0	0	0	0	0	0	0	0	0	0	2	2	0	2	2	0	2	2	2	2	2	2	2	0	2	0	2	2	0	2	0	2	2	0	0	0	2	0	2	0	0	0	0	0	2	2	2	0	2	0	2	0	2	0	2	0	0	2	2	0	0	2	0	0	2	2	2	0	0	2	2	2	0	2	0	0	2	2	0	0	2	0	2	2	0	0	2	0	0	0	2	2	2	2	2	0	2	2	2	2	2	2	2	0	2	2	2	2	2	2	2	2	0	2	0	2	2	0	0	2	2	0	0	0	0	0	0	2	2	0	2	2	0	0	0	0	2	0	2	0	0	2	2	2	0	0	2	0	0	2	0	2	0	2	2	2	0	2	2	0	0	2	0	2	2	0	0	0	0	2	2	0	0	0	0	0	2	2	2	2	0	0	0	0	0	0	0	0	0	0	0	0	0	0	2	0	0	0	0	0	0	0	0	0	0	0	2	0	0	0	0	0	0	0	2	0	0	0	0	0	0	0	0	2	0	2	0	2	2	2	2	0	2	0	2	0	0	0	2	0	0	2	2	0	2	2	0	0	2	2	0	2	0	2	2	2	2	2	2	2	0	2	2	2	2	0	2	0	2	0	2	2	0	0	0	0	0	0	2	2	2	0	0	2	0	0	2	2	0	2	2	2	2	2	0	0	0	2	2	2	0	2	0	2	0	2	2	2	2	2	2	2	2	2	2	2	2	2	0	2	2	2	0	2	2	2	2	2	2	2	2	0	0	2	0	2	0	2	0	2	2	0	0	0	2	2	2	2	2	0	2	2	0	2	0	2	0	0	2	2	2	2	2	0	2	2	0	2	2	2	0	2	2	0	2	2	2	2	2	2	2	0	2	2	2	0	2	2	0	0	0	0	0	2	0	2	2	2	0	0	0	2	0	0	2	2	2	2	2	2	2	2	2	0	2	2	2	2	2	0	2	2	2	2	0	0	0	2	2	2	0	2	0	2	2	2	2	2	2	2	2	2	2	2	2	2	0	2	0	2	2	2	0	2	2	0	2	2	2	2	2	2	2	2	0	2	0	2	2	2	2	2	2	2	2	2	0	2	2	0	2	2	0	2	2	2	2	2	2	0	0	0	2	0	2	0	0	2	0	2	2	0	2	2	2	2	0	0	2	0	0	0	2	0	0	2	2	2	2	2	2	2	2	2	2	2	0	2	2	2	2	2	2	2	2	2	2	2	2	0	2	2	2	2	0	2	2	2	2	2	2	0	0	2	2	2	2	2	2	2	2	0	2	0	0	0	2	2	2	0	2	2	2	2	2	2	2	2	2	2	2	2	0	0	0	2	2	0	2	0	2	0	0	0	2	2	2	0	2	0	0	2	2	0	2	2	2	2	2	2	0	2	0	0	2	2	2	2	2	2	2	2	2	0	0	2	2	2	2	0	2	2	0	0	2	2	0	0	2	2	2	0	2	2	2	2	0	2	2	2	2	2	2	0	2	0	0	0	0	0	0	0	0	0	2	0	0	0	0	2	2	2	2	2	2	2	0	0	2	2	0	2	2	2	0	0	0	0	0	2	0	2	2	2	2	0	2	0	0	0	0	2	2	0	0	0	0	2	0	0	0	2	2	0	0	2	2	2	2	2	2	0	2	0	0	0	2	0	0	2	2	0	2	0	0	0	2	0	2	2	0	0	0	0	2	2	0	2	2	2	2	0	0	0	2	2	2	2	2	2	2	2	2	0	2	0	2	2	0	2	2	2	2	0	0	2	0	2	0	0	2	0	2	0	0	0	2	2	0	2	2	2	0	2	0	2	2	0	2	2	2	2	2	2	2	2	0	2	0	0	0	0	2	0	0	0	2	2	2	2	2	0	0	2	2	0	2	2	2	2	0	2	2	2	2	2	2	2	2	2	2	2	0	2	2	2	2	2	2	2	2	2	2	2	2	2	2	2	2	0	0	2	0	0	2	0	2	0	0	2	0	0	2	0	2	2	0	2	2	2	2	2	2	2	2	2	2	0	0	2	0	2	2	0	0	0	2	0	2	2	0	0	2	2	2	0	0	2	0	2	2	0	2	2	2	2	0	2	0	0	2	0	0	2	0	2	2	0	0	2	0	0	2	2	2	2	2	2	2	0	0	2	2	2	2	2	2	2	0	0	0	2	2	0	0	2	2	2	0	0	2	2	0	2	2	2	2	0	0	2	2	0	0	2	0	2	2	2	0	2	0	2	2	0	2	2	2	2	0	0	2	2	2	0	0	0	0	2	2	0	0	2	0	0	0	0	0	2	0	0	2	2	2	2	0	2	2	2	0	0	2	2	2	2	2	0	2	0	2	2	2	0	0	0	2	2	0	2	2	2	2	2	2	2	2	2	2	2	2	0	2	2	0	2	2	2	0	0	2	0	2	2	0	0	2	2	2	2	0	2	2	0	0	0	0	0	0	2	2	2	2	2	2	2	2	0	2	2	2	0	2	2	0	2	0	0	2	2	0	2	2	2	0	2	2	0	2	2	2	0	0	0	0	2	0	0	0	0	2	0	0	2	2	2	2	2	2	2	2	2	2	2	2	0	0	0	2	0	0	0	2	2	2	2	2	0	2	2	2	2	2	2	0	0	2	2	2	0	0	0	0	2	2	2	2	2	2	2	2	2	2	0	2	2	2	2	0	2	0	0	2	2	2	0	0	2	0	0	2	0	0	0	2	0	2	0	2	2	2	2	2	2	0	2	2	2	2	0	0	0	0	2	2	0	2	2	0	0	0	0	0	2	2	2	2	2	2	2	2	2	0	2	2	0	0	0	2	0	0	0	2	2	0	2	0	0	0	0	2	0	2	2	2	2	2	2	2	2	0	2	0	0	0	0	0	0	0	0	2	2	2	2	0	0	2	2	2	0	0	2	2	0	0	0	2	0	2	2	2	0	2	2	2	2	0	2	2	0	2	0	0	0	0	0	2	2	0	0	2	2	2	2	2	2	2	2	2	0	2	0	0	0	0	2	2	2	0	2	2	2	2	2	0	2	0	2	0	0	2	2	0	0	2	0	0	2	2	0	0	2	2	0	2	2	2	0	0	0	0	2	0	2	2	2	2	2	2	2	2	2	2	2	0	2	2	0	2	0	2	2	2	2	2	2	0	0	0	2	2	0	0	2	0	0	0	2	0	0	2	0	0	0	0	0	0	2	2	2	0	2	2	0	2	0	0	2	0	0	0	2	2	2	0	2	2	2	0	2	2	0	0	2	2	2	2	0	2	2	2	2	2	2	2	0	2	2	2	0	2	2	0	0	0	0	0	0	0	0	0	0	2	0	0	0	0	0	0	0	0	2	2	0	2	2	0	2	2	0	2	0	0	2	2	2	0	2	0	0	0	0	0	0	0	0	0	0	0	0	0	0	0	2	0	0	2	2	2	0	0	0	0	0	0	2	2	2	2	0	2	2	0	2	0	2	0	0	2	2	0	0	2	0	0	0	0	0	0	0	0	2	0	0	0	0	0	0	2	2	2	0	0	0	2	0	2	2	2	0	2	0	2	0	0	2	2	0	2	2	2	2	2	2	0	2	2	2	2	2	0	0	0	2	2	0	0	2	2	2	2	0	2	2	0	0	0	0	2	0	0	0	0	2	0	0	0	2	0	2	0	2	2	2	0	2	2	2	2	2	2	2	2	2	2	2	2	2	2	2	0	2	0	2	0	0	2	0	0	2	2	2	0	0	0	0	0	0	0	2	2	2	0	2	2	2	2	0	2	2	2	0	2	0	2	2	0	2	2	2	2	0	0	2	2	2	2	2	2	2	2	0	0	2	2	2	0	0	2	2	0	2	2	2	0	0	0	2	0	0	2	0	0	2	2	0	2	0	2	0	0	0	2	0	0	2	2	2	2	0	2	2	0	2	2	0	2	0	0	2	2	2	2	2	2	2	2	2	2	2	2	2	2	0	0	0	0	2	0	2	2	0	2	2	2	0	2	2	0	2	2	2	0	0	0	2	2	2	0	2	2	0	2	0	0	0	0	2	2	0	0	0	0	0	2	0	0	2	2	2	0	2	2	2	0	2	2	2	0	0	2	2	0	0	0	0	0	2	0	0	0	0	0	0	0	0	2	0	2	2	2	0	2	2	0	0	2	2	0	2	0	0	0	2	0	0	2	2	0	2	2	2	0	0	0	2	2	0	0	0	2	2	0	0	2	0	2	2	2	0	2	2	0	2	2	0	0	0	2	2	0	2	0	2	2	0	2	0	2	0	2	2	2	0	0	0	2	2	2	0	2	2	0	0	2	0	2	0	2	2	2	0	2	2	0	0	0	0	2	0	0	0	0	2	0	2	2	0	0	0	0	0	0	0	2	2	2	0	2	0	0	2	0	2	0	2	2	2	2	2	2	2	0	2	2	0	2	2	0	0	2	0	2	0	2	2	2	2	0	2	0	2	0	2	2	2	0	2	0	0	0	0	2	2	2	2	2	2	2	2	2	2	2	0	2	2	2	2	0	2	2	2	2	2	2	0	2	2	0	2	2	0	0	2	2	0	2	2	2	2	2	0	2	2	2	2	2	2	2	2	0	2	2	2	2	2	0	0	2	2	0	0	2	2	2	0	2	2	2	2	0	0	2	0	0	2	0	0	2	0	2	2	0	2	2	2	2	2	2	2	0	0	0	0	0	2	2	2	0	2	2	0	2	0	2	2	2	2	0	2	2	2	2	2	2	0	2	2	2	2	2	2	2	2	0	2	2	2	2	2	0	0	2	2	2	2	0	2	0	0	2	2	2	2	2	0	2	2	2	2	2	2	0	2	2	2	0	2	2	2	0	2	2	0	2	2	2	2	2	2	0	2	2	2	2	0	2	2	2	2	2	2	2	2	2	2	2	0	2	2	2	2	2	2	2	0	2	2	0	2	0	2	2	0	2	0	2	2	0	2	0	2	0	0	0	2	0	2	2	0	2	2	0	0	2	0	0	2	2	2	2	0	0	0	0	2	0	2	0	2	2	2	2	0	0	2	2	2	2	2	2	2	0	2	0	2	2	2	0	2	2	2	2	0	0	2	2	0	2	2	0	2	2	2	2	2	2	2	0	0	2	2	2	2	2	2	2	2	2	2	2	2	0	2	0	2	2	2	2	2	0	0	2	2	2	2	0	2	2	2	2	2	0	0	2	2	0	2	2	2	2	0	2	2	2	0	2	2	2	0	0	2	0	2	0	0	2	0	0	0	0	2	2	0	0	0	0	0	2	2	2	2	0	2	0	2	2	2	2	2	0	0	2	2	2	2	2	2	2	0	2	0	2	2	2	2	2	2	0	0	2	2	2	2	2	2	2	2	0	2	0	2	0	2	2	2	2	0	2	2	0	2	0	2	0	2	0	2	0	2	2	2	0	2	0	0	0	2	0	2	2	2	2	0	2	2	2	2	0	0	0	2	2	2	0	0	2	0	2	2	2	2	2	2	2	2	0	2	2	0	0	2	0	0	2	0	2	0	0	2	0	2	2	0	0	2	0	2	2	0	2	2	0	2	2	2	2	2	0	2	2	2	2	2	0	2	2	2	2	0	2	2	2	0	0	0	0	0	0	2	0	2	2	0	2	0	0	0	2	0	0	2	0	0	0	0	0	2	0	2	0	0	0	2	0	0	0	0	0	0	0	2	0	2	2	2	2	2	2	2	0	2	2	2	2	2	2	2	2	2	2	2	2	2	0	0	0	0	2	0	0	0	2	2	2	0	2	0	2	2	2	2	2	0	0	2	2	0	2	0	0	0	2	2	0	2	2	2	2	2	2	2	2	2	2	0	2	2	0	0	0	2	2	2	2	2	2	2	2	2	2	0	2	2	0	2	2	0	2	0	2	0	2	2	0	0	2	2	0	2	2	2	0	2	2	2	0	2	0	2	2	2	2	0	2	2	0	2	0	0	2	2	0	0	2	2	2	2	0	2	2	2	2	2	2	0	2	2	2	2	2	0	2	2	2	2	0	2	2	2	0	0	0	2	0	2	2	0	2	2	2	0	2	2	2	2	2	2	0	0	2	2	2	2	2	2	2	0	2	0	0	2	2	2	0	0	0	2	2	2	0	0	0	2	0	2	0	2	2	0	2	0	0	0	2	2	2	0	2	2	2	2	0	0	0	0	0	0	2	0	2	0	2	2	2	2	2	0	2	2	2	2	2	2	2	2	2	2	2	2	2	0	0	0	2	2	0	2	2	2	0	2	2	2	2	2	2	0	0	0	2	2	2	2	0	0	2	0	0	2	0	0	2	2	0	0	2	0	0	2	2	2	0	2	2	2	2	2	2	2	2	2	0	0	2	2	0	2	0	0	2	0	2	0	2	2	2	2	2	2	0	2	2	2	0	0	0	0	2	2	2	2	0	2	0	2	0	2	2	2	2	0	0	2	2	2	0	2	2	2	0	2	2	2	2	2	2	0	0	0	0	0	2	2	2	2	2	0	0	0	0	2	2	0	2	2	2	0	2	2	2	2	2	2	2	0	2	2	2	2	2	2	2	0	2	2	2	2	2	0	2	0	2	2	2	2	2	2	2	2	2	2	0	2	2	2	2	0	2	2	0	2	0	2	0	0	0	2	0	2	2	2	0	2	2	2	2	0	0	0	2	2	2	2	2	2	0	2	0	2	2	2	2	0	0	2	0	2	2	0	2	2	0	2	0	0	0	0	0	2	2	0	0	0	0	0	2	0	2	2	2	2	2	0	2	2	0	0	0	0	0	0	0	2	0	2	2	2	2	2	2	2	0	2	2	2	2	2	2	2	2	2	0	2	2	2	2	2	2	2	0	0	0	0	2	2	2	2	0	0	2	2	0	2	2	0	0	2	2	2	2	0	0	0	2	0	2	2	2	2	0	2	0	0	2	2	0	0	2	2	0	2	2	0	2	2	0	2	2	2	0	2	2	2	2	0	0	0	0	2	0	0	0	0	0	2	0	0	0	2	0	2	2	2	2	2	2	2	2	2	2	0	0	2	2	2	0	2	2	0	2	2	0	2	0	2	0	2	2	2	2	2	2	0	2	0	0	0	0	0	2	2	2	2	2	2	0	0	2	0	2	0	2	2	2	2	2	2	2	0	2	2	0	0	0	0	0	2	0	2	2	0	2	0	2	0	0	0	2	0	2	0	2	2	0	2	2	2	0	2	2	0	2	2	0	2	2	2	2	2	0	2	2	2	2	2	0	2	2	0	2	2	0	2	0	2	2	2	2	2	2	2	2	2	2	2	2	2	2	2	2	2	2	0	2	0	0	0	0	2	2	0	0	2	2	2	0	0	2	0	0	2	2	2	2	2	2	2	0	2	2	0	2	2	0	2	2	2	0	0	2	2	0	0	2	2	2	2	2	2	2	2	2	0	2	0	2	0	2	2	0	2	2	0	0	0	2	0	0	0	2	2	2	0	2	2	2	2	2	2	2	0	0	2	0	2	0	2	0	2	0	0	2	2	2	2	0	0	2	0	2	2	2	0	2	2	2	2	2	2	0	0	2	2	2	2	2	0	2	2	2	0	0	2	2	2	0	2	0	2	2	0	2	2	2	2	2	2	2	2	0	2	2	0	2	2	0	2	0	2	2	2	2	2	2	2	2	2	2	2	2	2	2	2	0	2	2	2	2	2	2	2	0	2	0	2	2	0	0	0	2	2	0	2	2	0	2	0	0	0	0	0	2	0	2	0	0	0	2	2	2	0	0	2	2	2	2	2	2	2	2	2	2	0	2	0	2	0	2	2	2	0	2	2	0	0	2	2	0	2	0	2	0	0	0	0	0	0	0	2	0	2	2	2	2	2	0	0	2	0	2	0	2	0	2	2	2	0	0	0	2	0	2	2	0	0	0	0	0	2	2	2	2	2	2	0	0	2	0	0	0	0	0	0	2	2	2	2	0	2	2	0	0	2	2	2	2	0	0	0	0	0	0	0	0	2	0	0	0	0	0	2	2	2	0	0	2	2	2	2	0	0	0	2	0	0	2	2	0	0	2	2	0	2	2	2	2	2	2	2	0	2	2	2	2	0	0	0	2	2	2	0	0	2	2	2	2	2	2	2	2	0	2	2	2	2	2	0	2	0	2	2	2	2	0	0	0	0	2	0	2	2	2	0	0	0	2	2	2	2	0	2	0	2	2	2	2	0	2	2	2	0	0	2	2	2	0	2	0	2	0	2	2	0	2	2	2	2	2	2	2	0	2	2	0	0	2	2	0	2	2	0	2	2	2	0	2	2	2	0	2	2	2	2	2	0	2	2	2	2	0	0	2	2	2	0	0	0	2	0	2	0	0	0	2	2	2	2	2	2	0	2	2	2	0	2	0	0	0	0	0	0	0	0	2	2	2	2	0	2	0	0	0	2	0	0	2	0	2	0	2	2	0	0	2	2	0	0	0	0	2	0	0	0	0	2	2	0	0	2	2	0	0	0	0	2	2	2	2	0	2	0	0	0	0	0	0	0	0	2	2	2	2	2	2	2	2	2	2	2	2	2	2	2	2	2	0	0	2	2	2	2	2	2	2	2	2	2	2	2	2	2	2	0	0	0	0	0	2	2	2	2	0	0	2	0	0	2	0	2	2	2	2	2	2	2	2	2	2	0	0	2	2	2	2	2	2	0	0	0	2	2	2	2	0	2	2	0	2	2	0	0	2	2	0	0	2	0	2	2	0	2	0	0	0	2	0	2	0	0	0	2	2	2	0	2	0	0	2	0	0	0	0	2	2	0	0	0	2	0	2	0	0	2	2	0	2	2	2	0	2	0	0	2	0	2	0	2	2	2	2	2	2	0	0	2	0	0	0	2	2	0	2	0	2	2	0	0	0	0	2	2	2	2	0	2	2	2	2	2	2	2	2	2	2	2	2	2	0	0	0	2	0	2	2	2	2	2	2	2	2	2	0	2	2	2	2	2	0	2	2	2	2	0	2	0	0	2	2	2	2	2	2	2	0	0	2	2	2	2	0	0	2	2	2	2	2	2	0	0	2	0	2	2	0	0	2	0	0	2	0	2	2	2	0	0	2	2	2	2	2	0	2	0	2	2	2	2	0	2	0	2	0	2	2	2	0	2	0	2	2	0	2	2	2	0	2	0	2	2	0	2	2	2	2	0	2	2	0	0	0	0	2	2	0	2	0	0	0	0	0	0	2	2	2	2	2	2	2	2	2	0	2	2	2	2	2	2	0	2	0	2	2	2	2	0	2	2	0	0	2	0	0	2	0	2	0	0	0	0	2	0	0	2	2	0	2	2	2	0	2	2	2	2	2	2	2	2	0	0	0	2	2	2	2	0	2	0	2	0	2	2	0	0	2	2	0	2	2	2	2	2	2	2	2	2	0	0	2	0	0	2	2	2	0	2	2	2	2	2	2	2	0	2	0	0	2	2	2	0	2	0	0	2	2	0	2	2	0	0	0	2	2	2	2	0	2	2	2	2	0	2	0	2	2	0	0	0	0	0	2	2	2	2	2	0	2	0	2	0	2	2	2	2	0	2	2	0	2	2	2	0	2	2	0	0	2	2	2	2	2	2	0	0	0	0	2	0	2	2	2	2	2	2	2	0	2	0	2	0	2	2	2	0	0	0	2	2	0	2	2	0	2	0	2	2	0	0	2	2	2	2	0	0	0	2	0	2	2	2	0	2	2	2	2	2	0	2	2	2	2	0	0	2	2	2	2	2	0	2	2	2	2	2	2	0	0	2	2	2	0	2	2	0	2	2	2	0	2	2	2	2	0	0	2	2	2	2	2	0	2	2	2	2	2	2	2	2	2	2	0	0	2	0	2	2	0	0	2	2	0	0	0	0	0	0	0	0	0	0	2	0	2	0	2	2	2	0	0	2	2	2	0	2	0	0	0	2	0	0	0	0	2	2	0	2	0	0	2	0	2	2	2	2	2	2	2	2	0	2	2	0	2	2	0	0	2	2	2	2	2	2	2	2	0	2	0	2	2	2	2	2	2	0	2	2	2	2	2	2	0	0	2	0	2	2	2	2	0	2	2	0	2	0	0	2	2	0	2	2	2	0	2	2	0	2	0	0	0	2	2	2	2	2	2	2	0	2	2	0	0	0	2	0	2	2	0	2	0	0	2	2	0	0	0	0	0	0	0	0	2	0	0	2	2	2	2	2	2	2	2	2	2	2	2	2	2	2	0	2	2	0	0	2	2	2	0	0	2	2	0	2	2	0	0	2	2	2	2	2	2	0	2	0	2	2	2	2	2	0	0	2	0	0	2	0	0	2	2	2	2	2	2	2	2	2	2	2	0	0	2	2	0	0	2	0	2	2	0	2	2	0	0	0	0	2	2	0	2	2	2	2	2	2	2	2	2	2	0	2	0	0	0	2	2	2	2	0	0	0	0	0	0	0	0	0	0	0	0	0	0	0	0	0	0	0	0	0	2	2	2	0	2	2	0	2	2	2	2	0	0	0	0	2	0	2	2	0	2	2	2	2	0	0	2	0	0	2	2	2	2	0	2	0	2	0	0	2	2	2	0	0	0	0	0	2	2	2	0	2	2	2	0	0	2	0	0	2	0	0	0	0	0	2	0	0	0	2	0	2	2	0	2	2	0	2	0	2	2	2	0	0	2	0	0	0	0	2	0	2	2	2	2	0	2	2	0	2	2	2	0	0	2	2	0	2	2	2	0	2	0	2	2	2	0	2	2	2	2	0	2	2	0	0	0	2	2	2	2	0	0	2	2	2	0	2	2	2	2	2	0	0	2	2	2	2	2	2	0	2	2	2	2	2	2	0	2	0	2	2	2	0	0	2	2	2	2	2	2	0	0	0	2	0	2	0	2	2	0	2	2	2	2	0	0	2	0	2	0	2	0	2	2	0	2	2	0	0	0	2	2	0	0	0	2	0	0	0	2	2	0	2	2	2	0	2	0	0	0	2	0	2	0	0	2	0	2	0	2	2	0	2	0	2	2	0	0	0	0	2	0	2	2	0	2	0	2	0	0	0	2	0	2	0	2	0	0	2	2	0	0	0	0	0	0	0	0	2	2	2	2	2	2	0	0	0	2	0	2	0	0	0	2	2	0	0	0	0	2	0	0	0	2	2	2	2	2	0	2	2	2	0	2	0	0	0	2	0	0	0	2	2	2	2	0	0	0	2	2	2	0	0	2	2	2	0	0	0	2	0	0	0	0	2	0	0	0	0	0	2	2	0	2	2	2	2	0	0	2	2	2	0	2	2	2	2	2	2	2	2	0	2	2	2	0	2	2	0	0	0	2	2	0	2	0	2	2	2	0	0	2	0	2	0	2	2	2	0	0	2	2	2	2	2	2	2	2	2	2	2	0	2	0	0	0	2	0	0	2	0	0	0	2	2	0	2	2	2	0	0	0	0	2	2	0	2	0	2	2	2	2	2	2	2	0	2	0	2	2	2	2	2	2	2	0	0	2	2	2	0	0	2	2	2	0	2	2	2	0	0	0	0	2	2	2	2	2	0	2	0	0	0	0	0	0	0	2	0	2	2	2	0	2	2	0	0	2	2	0	0	0	2	0	2	2	0	2	2	2	2	2	0	2	0	0	2	2	2	2	2	2	2	2	0	0	2	0	0	0	2	0	0	2	0	2	0	2	0	0	0	0	0	0	2	0	0	0	2	2	2	0	2	2	2	0	2	0	2	2	0	2	0	2	2	2	0	0	2	0	0	2	0	2	0	0	2	0	0	2	2	2	2	2	2	2	0	2	0	0	0	0	0	0	0	2	2	0	0	2	2	2	2	2	2	0	2	2	2	2	2	2	2	2	0	2	2	2	2	2	0	2	2	2	2	2	0	0	2	0	0	0	0	2	2	2	2	0	0	0	2	2	2	0	0	2	0	0	2	0	0	0	0	0	0	0	0	0	0	0	0	0	2	0	0	0	2	2	2	2	0	2	0	0	0	2	0	0	2	2	0	0	0	0	0	0	0	0	2	0	2	2	2	0	2	2	2	2	0	2	2	2	2	0	2	2	0	0	2	0	2	0	2	2	2	2	2	2	0	2	2	0	0	2	2	0	2	2	2	2	2	2	2	0	2	0	2	2	0	0	2	0	0	2	0	2	2	0	0	2	0	2	2	2	2	2	2	0	2	2	2	0	0	2	0	0	2	0	2	2	2	2	0	2	2	2	2	0	2	2	0	0	0	2	0	0	0	2	0	2	2	2	0	2	2	2	2	2	2	2	2	2	0	0	2	2	0	0	2	2	2	2	2	2	2	0	0	2	2	2	2	2	2	2	2	2	0	0	0	2	2	2	0	2	2	0	2	2	2	2	2	0	2	0	2	2	0	2	2	2	2	0	2	0	2	2	2	2	2	2	2	2	0	0	2	2	0	2	2	2	2	2	0	0	2	2	0	0	2	2	2	2	2	2	0	2	2	2	2	2	0	2	0	2	2	0	2	2	2	2	0	2	2	2	2	2	2	2	2	2	0	2	2	0	0	2	0	2	2	0	2	2	2	2	0	2	2	2	0	2	2	0	2	2	2	2	2	2	0	0	2	2	2	0	0	2	2	2	2	2	2	2	2	2	2	2	2	2	2	0	0	0	2	2	2	2	2	2	2	0	2	2	2	2	2	2	2	0	2	0	2	2	2	2	2	0	0	0	2	2	2	0	2	2	2	0	2	2	0	0	2	2	2	2	0	2	2	0	2	2	2	2	2	0	2	2	2	2	0	0	2	0	2	2	2	0	2	0	0	2	2	2	0	0	0	0	2	0	0	2	2	2	2	0	0	0	2	2	0	0	2	2	0	2	2	2	2	2	0	2	2	2	0	2	2	2	0	0	2	0	2	2	0	2	0	0	0	2	0	2	2	2	2	2	2	2	0	2	0	2	0	2	2	2	0	2	2	0	2	0	2	2	2	2	2	0	2	2	2	2	0	2	2	2	0	2	0	2	2	0	2	2	2	0	2	0	2	0	0	2	2	2	2	2	0	2	2	2	0	0	2	2	2	2	2	2	2	0	0	0	0	0	2	2	2	0	2	2	2	0	2	0	2	2	0	0	2	2	2	2	2	2	2	0	2	2	2	2	2	2	2	2	0	2	2	0	0	2	2	2	2	2	0	2	0	0	2	2	2	2	0	0	0	2	2	0	2	0	0	2	0	2	2	0	2	2	2	2	0	2	0	0	0	2	2	0	2	2	0	2	0	0	0	2	2	2	0	2	2	2	2	2	0	0	2	2	0	2	0	2	2	2	2	2	2	2	2	2	0	0	0	2	2	2	0	2	0	0	0	0	2	0	2	2	2	2	2	2	0	2	0	0	0	0	2	2	2	2	2	2	2	2	0	0	0	0	0	2	0	0	0	2	2	2	2	0	2	2	2	0	0	2	2	0	0	2	2	2	0	2	2	0	0	2	0	0	2	2	0	2	2	0	2	0	2	2	0	0	0	0	0	2	0	2	0	0	2	0	0	2	2	0	2	0	0	2	0	0	2	2	0	0	0	2	0	0	2	0	2	2	0	2	0	2	0	2	0	0	2	2	2	2	0	2	2	2	0	2	2	2	0	0	2	2	2	2	2	0	0	2	0	2	2	2	2	2	2	2	0	2	0	2	2	2	0	2	0	2	2	2	2	2	2	2	0	2	0	2	0	2	2	2	2	2	2	2	2	2	2	0	2	2	2	0	0	0	0	2	2	2	2	0	2	2	0	0	2	0	2	0	0	2	0	2	2	0	0	2	0	2	0	2	0	0	0	2	0	2	2	2	0	2	2	0	2	0	0	2	2	2	2	0	2	2	2	2	2	0	2	2	0	2	0	0	2	2	0	2	2	2	0	2	2	0	0	2	2	2	0	2	2	2	0	0	0	0	0	2	2	2	2	2	0	2	2	0	2	2	2	2	0	0	0	2	2	2	2	0	2	0	0	0	2	0	0	0	2	2	2	0	0	2	0	2	0	0	2	2	2	2	2	2	2	2	2	2	2	2	2	2	2	0	0	2	0	2	0	2	2	2	2	0	2	2	2	2	2	2	0	2	2	2	2	2	2	2	0	2	2	2	2	0	2	0	0	0	0	2	0	2	2	2	2	2	2	2	2	2	0	2	0	0	0	2	0	2	2	0	0	0	0	2	0	2	0	2	0	2	0	2	2	0	0	2	0	2	0	2	2	2	2	2	2	2	0	2	0	2	0	2	2	2	0	0	2	0	0	2	2	2	2	2	0	2	2	2	2	2	2	2	2	0	2	2	2	2	2	0	2	2	2	2	2	0	0	2	2	2	2	2	2	2	2	2	2	2	0	2	2	2	2	2	2	2	0	2	2	0	2	0	0	2	2	2	2	2	2	2	2	2	2	2	0	2	0	2	2	2	0	2	2	2	0	2	0	2	2	0	2	2	2	2	2	2	2	2	0	0	0	2	0	2	2	2	0	0	2	2	2	2	0	2	2	2	0	2	2	2	2	2	0	2	0	2	0	2	2	0	0	2	2	2	0	2	2	2	0	0	2	0	2	2	2	0	2	2	2	2	0	2	0	2	0	2	2	2	2	0	2	2	0	2	2	0	2	2	2	2	0	0	0	2	2	2	2	0	2	2	0	2	0	2	0	0	2	0	0	2	0	0	2	2	0	2	2	0	0	0	0	0	2	0	2	0	2	0	2	2	2	0	2	0	2	2	2	2	0	2	0	0	0	2	2	2	0	0	0	2	0	2	0	0	2	2	0	2	0	0	2	2	2	2	0	0	0	0	2	2	2	2	0	2	0	0	2	2	2	0	0	0	0	0	2	0	0	0	0	0	2	0	0	0	0	0	2	0	2	2	0	0	0	0	2	2	2	0	0	2	2	2	2	0	2	0	2	0	0	2	0	2	0	0	2	2	2	2	0	2	0	0	2	0	0	0	0	0	0	0	0	2	0	0	2	2	0	2	2	0	0	2	2	2	0	0	0	2	2	0	2	2	2	2	0	2	2	0	2	0	2	0	2	2	2	2	0	2	2	2
Sommette	2	0	0	2	2	2	2	2	2	2	0	0	0	2	2	0	2	0	2	2	2	2	0	0	0	0	2	2	0	2	0	2	0	2	2	0	0	0	0	0	2	2	2	0	0	0	2	0	0	2	2	2	0	0	0	2	0	2	2	0	2	0	0	2	2	2	2	2	0	2	2	2	0	0	2	2	2	0	0	2	2	2	2	2	2	0	0	0	2	0	0	0	2	2	0	2	0	2	0	0	0	0	2	2	2	2	2	0	0	0	2	2	2	2	0	2	2	0	0	2	2	0	0	0	2	2	0	0	2	2	2	0	2	0	0	2	0	0	2	2	2	2	0	2	2	2	2	0	0	2	2	2	2	2	0	0	0	2	2	2	2	0	2	2	2	2	2	2	2	0	2	2	2	0	2	2	2	0	2	2	2	2	2	2	0	2	0	2	2	2	2	2	2	2	2	2	0	2	0	0	0	2	0	0	0	2	0	0	2	0	2	0	2	2	2	0	2	0	2	2	2	2	2	0	0	2	2	0	2	2	0	2	2	2	2	2	2	0	2	2	0	2	2	2	2	2	2	0	2	2	0	2	0	2	2	0	2	0	0	0	2	0	0	2	0	0	0	2	2	2	2	2	2	0	2	2	0	0	2	2	2	2	2	2	2	0	2	0	2	2	2	2	2	2	0	2	2	0	0	2	0	2	2	2	0	0	0	2	0	0	0	2	0	2	0	0	2	0	0	0	2	2	2	2	0	2	2	0	2	2	2	2	2	2	2	2	0	2	2	0	2	2	2	2	0	2	2	0	2	0	0	2	2	2	2	2	0	0	0	2	0	2	2	2	0	2	2	0	0	2	2	2	2	0	0	2	0	0	2	2	2	2	2	2	2	2	2	0	0	2	2	0	0	2	0	2	0	2	2	2	2	2	0	0	2	2	0	0	0	0	2	2	0	2	0	0	0	0	0	0	2	2	0	2	0	2	2	2	2	2	2	2	0	0	0	0	2	0	0	2	2	2	0	2	0	0	0	2	0	0	0	2	0	2	0	0	0	2	2	0	2	2	2	2	2	2	0	2	2	2	0	0	0	0	2	2	2	2	2	2	2	2	2	2	2	2	2	2	0	2	0	2	2	2	2	2	2	2	2	2	0	2	2	2	0	2	0	2	2	0	0	2	2	0	2	2	2	2	2	0	2	2	2	0	0	2	2	2	2	2	0	2	2	2	2	2	2	2	2	2	2	0	0	2	2	2	2	2	2	2	2	2	0	2	0	2	2	2	0	0	0	0	0	2	2	0	2	0	0	0	2	2	0	0	2	2	2	0	2	2	0	0	2	2	2	0	2	2	0	2	0	2	2	2	2	2	2	2	2	2	2	2	2	2	2	2	2	2	2	2	2	2	2	0	2	2	0	2	2	2	2	2	2	2	2	2	2	2	2	2	2	2	2	2	2	2	2	2	2	2	2	2	2	2	2	2	2	2	2	2	2	2	2	2	2	2	2	2	0	0	2	2	2	2	2	2	2	2	2	0	2	2	0	2	2	2	2	2	2	2	2	2	2	0	2	2	2	2	2	2	2	2	0	2	0	0	0	2	0	2	2	2	2	2	2	2	0	2	2	2	2	0	2	2	2	2	0	2	2	2	2	2	2	2	2	2	2	2	2	2	2	2	2	2	2	2	2	2	2	2	2	0	2	2	2	0	2	2	0	0	2	0	2	0	2	2	2	0	0	0	2	2	2	2	2	2	2	0	0	2	2	2	2	2	2	0	2	0	2	2	2	2	2	0	2	2	2	2	2	2	0	2	2	0	0	2	0	2	2	0	0	2	0	0	2	0	2	0	0	0	0	2	0	2	0	0	0	2	2	0	2	0	2	0	0	0	0	0	0	2	0	0	0	2	2	2	2	0	2	0	0	0	0	2	2	2	0	2	0	2	0	2	2	2	0	0	0	2	2	2	2	0	2	0	0	0	0	2	2	2	2	2	0	2	2	2	2	0	2	2	2	2	2	2	2	2	2	2	2	2	2	0	2	2	2	2	2	2	2	0	2	2	2	0	0	2	2	0	0	2	2	2	2	2	2	2	2	2	2	2	2	2	2	0	2	2	2	0	2	2	0	0	2	0	0	0	2	2	2	2	0	0	0	2	0	2	0	0	2	2	0	0	0	0	0	0	0	0	0	2	0	0	2	2	0	2	2	0	2	2	0	0	2	0	0	2	0	2	0	0	0	2	0	2	0	0	0	2	2	0	0	0	2	2	0	0	0	2	2	0	2	2	2	0	2	2	2	2	2	2	2	2	2	2	2	2	2	2	2	2	2	2	2	0	2	2	2	0	2	2	2	2	2	2	2	2	2	2	2	2	2	2	2	2	2	2	2	2	2	2	2	2	2	2	2	2	2	2	2	0	2	2	0	2	0	2	2	2	2	0	0	2	0	2	2	2	2	2	0	0	2	2	2	0	2	0	0	2	2	0	0	2	2	2	0	2	0	0	2	2	2	2	2	0	2	2	0	0	2	0	2	0	2	2	0	2	0	2	2	0	2	2	0	2	2	2	2	2	2	0	2	2	2	2	2	0	2	2	2	2	2	2	2	2	2	2	2	2	2	2	2	2	2	2	0	2	2	2	2	2	0	2	0	2	2	2	0	2	2	2	0	2	2	2	2	2	2	2	2	2	2	2	2	2	2	2	2	0	0	2	0	0	2	2	2	2	2	2	0	0	0	2	0	2	0	2	0	2	2	2	2	2	2	2	0	0	0	2	2	2	0	2	0	2	2	0	2	0	0	0	2	2	2	2	2	2	0	2	2	2	2	2	2	2	2	0	0	2	2	2	2	2	2	2	0	2	0	2	2	0	2	0	2	2	2	2	2	0	2	2	2	2	0	2	0	2	2	2	2	0	2	2	2	2	2	2	2	0	2	2	2	2	2	0	2	2	2	2	2	0	2	2	0	2	2	2	0	0	0	0	2	2	2	2	2	2	2	2	2	2	0	0	2	2	2	2	0	0	2	2	2	2	0	2	0	2	0	0	0	2	0	0	0	2	0	0	2	0	2	2	0	0	2	2	2	2	2	2	2	2	2	2	2	2	2	2	2	2	2	0	2	0	0	0	0	0	0	0	2	2	2	0	0	2	2	2	0	2	0	2	2	0	0	0	0	0	0	2	0	2	2	0	2	0	2	2	2	2	2	2	2	2	0	2	2	2	0	2	2	2	2	2	2	2	2	2	2	0	2	2	2	2	2	2	2	2	2	2	0	2	2	2	2	2	0	0	2	2	2	2	2	2	0	2	2	0	2	0	0	0	2	0	0	2	2	2	0	2	2	2	0	0	0	2	0	2	2	2	0	2	0	2	0	0	0	0	0	2	2	2	2	2	2	2	2	2	2	0	2	2	2	2	0	0	2	0	0	0	0	0	2	0	2	0	0	0	2	2	2	0	2	2	2	0	0	2	0	0	0	2	0	0	2	2	2	2	2	2	0	2	2	2	2	2	0	0	0	0	0	2	0	2	2	2	0	0	2	0	0	2	2	0	0	2	0	2	2	0	2	2	2	2	2	2	2	2	2	2	2	2	2	2	2	2	2	2	2	2	2	0	0	2	2	2	0	0	2	0	2	0	2	0	0	0	0	0	0	0	2	2	2	2	2	0	2	2	2	2	2	2	2	2	2	2	2	2	2	2	2	2	2	2	2	2	2	2	2	2	2	2	2	2	2	2	2	2	2	2	2	2	2	2	2	2	2	2	2	2	0	2	2	2	2	2	2	2	2	2	2	2	2	2	2	2	2	2	2	2	2	2	2	2	2	2	2	2	2	2	2	2	0	0	2	2	2	2	2	2	2	2	2	2	2	2	2	2	2	2	2	2	0	2	2	0	2	2	2	2	2	2	2	2	2	2	2	2	2	2	2	2	2	2	2	2	2	2	2	2	2	2	2	2	2	2	2	2	2	2	2	2	2	2	2	2	2	0	0	0	2	2	2	2	2	2	2	2	2	2	2	2	2	2	2	2	2	0	2	0	0	0	0	2	2	2	0	0	0	2	2	2	2	2	2	2	2	0	2	2	0	2	2	2	0	0	2	0	2	0	0	0	0	0	2	2	0	0	2	2	0	2	2	0	0	0	0	2	0	0	0	2	0	2	2	2	0	0	0	0	0	0	2	0	2	2	0	0	0	2	2	2	0	0	2	0	0	0	0	2	2	2	2	0	0	2	2	2	0	0	2	2	0	2	2	0	0	0	0	0	0	0	0	0	0	0	0	0	2	0	0	0	0	0	2	2	2	2	2	0	0	0	0	2	0	2	0	2	2	0	2	0	0	2	0	2	0	0	0	0	0	2	2	2	2	0	2	2	0	2	2	0	0	2	2	2	0	0	2	2	2	2	2	2	2	2	2	2	2	2	2	2	2	2	0	2	0	2	0	0	0	0	0	0	0	0	0	0	0	0	0	2	0	2	0	2	2	2	2	2	2	0	2	2	2	0	2	2	2	2	2	2	2	2	2	2	2	0	0	2	2	2	2	2	0	2	0	2	2	2	2	2	2	2	2	0	2	2	2	2	2	2	2	2	2	2	2	2	2	2	2	0	0	0	0	2	2	2	2	0	2	0	0	2	2	2	2	2	0	2	2	2	2	2	2	2	2	2	0	0	0	0	2	0	0	2	0	0	0	0	0	0	0	0	0	0	2	0	2	2	0	2	0	0	0	0	0	0	0	0	2	2	2	2	2	2	2	2	0	2	2	0	0	2	0	2	0	0	2	0	0	2	0	0	2	0	0	2	2	0	0	0	0	0	0	2	2	0	2	2	2	2	2	0	0	2	0	0	0	2	2	0	2	0	2	0	2	2	2	0	0	0	0	0	0	0	0	2	2	0	2	2	2	2	2	2	0	2	2	0	0	2	2	2	2	2	2	0	2	0	2	0	0	0	0	2	0	0	2	2	2	2	2	2	2	2	2	2	2	2	2	0	0	0	2	2	2	2	2	2	2	2	2	2	2	2	2	2	2	2	0	0	2	2	2	2	2	2	2	0	2	0	0	0	2	0	0	2	2	2	0	2	0	0	2	0	2	0	2	0	2	0	2	2	2	2	2	2	2	2	2	0	2	2	2	2	0	2	2	0	2	2	2	2	2	2	2	2	2	2	2	2	2	2	2	0	2	0	0	0	0	0	0	0	2	0	2	2	0	2	0	0	2	0	2	2	2	2	0	2	2	2	2	2	0	2	0	2	2	2	2	2	0	0	2	2	2	2	0	2	0	0	2	0	2	2	2	2	2	0	0	0	0	0	0	0	0	0	0	0	0	0	0	0	0	0	0	2	0	2	0	0	0	0	0	0	0	0	0	2	0	2	0	2	0	0	0	0	0	0	0	0	0	2	2	2	2	2	2	2	2	2	2	2	0	0	2	2	0	2	0	0	2	0	0	2	2	2	2	0	0	0	2	2	2	2	2	2	0	0	2	2	2	2	2	2	2	2	2	0	2	2	2	2	2	0	2	2	0	2	0	2	0	2	0	0	2	2	0	2	0	0	2	0	0	0	2	0	0	2	2	0	0	0	0	0	0	2	2	2	2	0	2	2	2	2	0	0	0	2	2	0	2	2	0	2	2	2	0	2	0	2	2	0	2	2	2	2	2	2	2	2	2	2	2	2	2	2	2	2	2	2	2	2	2	2	2	2	2	2	2	2	2	2	2	2	2	2	2	2	2	2	2	2	2	2	2	2	2	2	2	2	2	2	2	2	2	2	2	2	2	2	2	2	2	2	2	2	2	2	2	2	2	2	2	2	2	2	2	2	2	2	2	2	2	2	2	2	2	2	2	2	2	2	2	2	2	2	2	2	2	2	2	2	0	2	2	2	2	0	2	2	2	0	0	2	2	2	2	2	0	2	2	2	2	0	0	2	0	2	2	2	2	2	2	2	2	2	2	2	0	2	2	2	2	2	2	2	2	2	2	2	2	2	2	0	2	2	2	2	2	2	0	2	2	0	0	2	2	2	2	0	0	2	2	2	2	2	0	2	2	2	2	2	0	2	2	2	0	2	2	2	2	2	0	2	2	2	2	2	2	2	2	2	2	2	2	0	2	2	2	0	0	2	2	0	0	2	2	2	2	2	2	0	2	2	2	0	0	2	0	2	2	2	0	2	2	2	2	2	0	2	0	0	2	0	2	2	2	0	2	2	2	2	2	2	2	2	2	2	2	2	2	2	2	2	2	2	0	2	2	2	2	2	2	2	2	2	2	0	2	0	2	0	2	2	0	0	2	0	2	0	2	2	2	2	0	2	0	0	0	2	2	0	0	0	2	0	0	2	0	2	2	0	2	0	2	2	2	2	2	2	2	2	2	2	2	2	2	2	0	2	0	2	0	2	0	2	2	0	2	2	2	0	0	0	0	2	0	2	0	0	2	2	2	2	0	2	0	2	0	0	2	0	2	2	0	2	0	2	2	2	2	0	2	0	0	2	0	2	0	2	0	2	2	2	2	0	2	2	2	2	0	2	2	2	2	2	2	0	0	2	2	2	2	0	2	2	0	2	2	2	2	0	2	2	2	2	2	2	0	2	2	2	0	2	2	0	0	2	2	0	2	2	2	0	2	0	0	2	0	0	0	2	2	2	2	2	2	2	2	2	2	0	2	2	2	2	2	2	2	2	2	0	2	2	0	2	2	2	2	0	0	2	2	2	2	2	0	0	0	2	2	2	2	0	0	2	0	0	2	0	0	0	2	0	2	2	2	2	0	0	2	2	0	0	2	2	2	2	2	2	0	2	0	0	2	0	2	0	2	0	2	2	2	2	2	2	2	2	0	2	2	2	2	2	2	2	2	2	2	2	2	2	2	2	2	2	0	2	2	2	2	2	2	2	2	2	2	2	2	2	2	2	2	2	2	2	2	2	2	2	2	0	2	2	0	2	2	2	2	0	2	2	2	0	2	2	2	2	2	0	2	2	2	2	2	2	2	2	2	2	2	2	2	2	2	2	2	2	2	2	2	2	2	2	2	2	2	2	2	2	2	0	2	2	2	2	2	2	2	2	2	2	2	2	2	2	0	2	2	0	2	0	2	2	0	2	0	2	2	2	2	2	0	2	0	2	2	2	2	2	2	2	2	2	0	2	2	2	2	0	2	0	0	0	2	2	2	0	0	2	2	2	0	0	2	2	2	0	2	2	2	2	2	0	2	2	0	2	0	2	2	0	0	2	2	0	2	0	2	0	0	0	0	2	0	0	2	0	2	2	0	2	0	2	0	0	2	0	0	2	0	0	0	0	0	0	2	2	2	2	2	0	2	2	2	2	2	2	0	2	0	2	2	0	0	2	2	0	0	2	2	0	0	2	0	0	2	2	0	2	2	0	2	2	0	0	0	0	0	0	0	0	2	2	2	2	2	2	0	0	2	0	0	2	0	0	0	0	2	0	2	2	0	2	2	2	2	0	0	2	2	2	2	2	2	0	0	0	2	0	2	2	2	2	2	2	2	2	2	2	2	2	2	0	2	2	0	2	0	0	2	2	0	0	2	0	2	0	0	2	2	2	2	0	0	0	0	2	0	0	2	2	2	0	0	2	0	0	2	2	0	2	0	2	0	2	2	2	2	2	0	2	2	0	2	2	2	2	2	0	2	2	0	0	0	0	2	0	2	0	2	2	0	0	0	0	2	2	2	0	2	2	2	2	2	2	2	2	2	2	2	2	2	0	2	0	0	0	0	0	2	2	0	0	2	0	2	2	0	2	2	2	0	0	2	2	2	2	0	2	2	0	2	2	2	2	0	2	2	2	2	2	2	2	0	2	2	0	2	2	2	0	0	2	2	0	2	2	0	0	2	0	0	2	2	0	0	0	0	0	0	2	2	2	2	2	2	2	0	0	2	2	0	2	0	2	2	0	2	0	0	2	2	2	2	2	2	2	2	2	2	2	0	0	0	0	0	2	0	2	2	2	0	2	2	2	0	0	0	2	2	2	2	2	2	2	0	0	2	0	0	0	0	0	2	0	0	0	2	2	2	2	0	2	2	0	2	0	0	0	2	2	2	0	2	2	2	2	0	2	2	2	2	2	2	0	2	2	2	2	2	2	2	0	2	2	2	2	2	2	2	2	2	2	2	2	2	2	2	2	2	2	2	2	2	2	2	2	2	2	2	2	2	2	2	2	2	2	2	2	0	2	0	2	2	0	2	2	2	2	2	0	2	0	2	2	0	2	2	2	2	2	2	2	2	2	2	2	2	2	2	0	2	2	2	2	2	2	2	2	2	2	2	2	2	2	2	2	2	2	2	2	2	2	2	2	2	2	2	2	2	0	0	2	0	2	2	2	2	2	2	2	0	2	2	0	0	0	2	0	0	2	0	2	2	0	2	0	2	0	0	0	2	2	0	0	2	0	0	2	2	0	2	2	2	0	2	2	2	2	2	2	2	2	2	2	2	0	2	0	2	2	2	2	2	2	2	2	2	2	2	2	2	2	2	2	2	2	2	2	2	2	2	2	2	2	2	2	2	2	2	2	2	2	2	2	2	2	2	2	2	2	0	2	2	2	2	2	2	2	2	2	2	2	2	0	0	2	2	0	0	2	2	0	2	0	2	2	0	0	0	2	2	2	0	2	0	0	0	2	0	2	2	2	2	2	2	2	2	2	2	2	2	2	2	2	2	2	2	2	2	2	2	2	2	0	2	2	0	2	2	2	2	2	0	0	2	2	2	2	2	2	2	2	2	2	2	2	2	2	2	2	2	2	2	2	2	2	2	2	2	2	2	2	2	2	0	2	0	2	0	0	2	0	2	0	2	2	0	0	0	2	2	2	2	2	2	2	2	2	2	2	2	2	2	2	2	0	2	2	2	2	2	2	0	2	0	2	2	2	0	2	0	2	2	2	0	2	2	2	2	2	2	2	2	2	2	2	2	2	2	2	2	2	2	2	2	2	2	2	2	2	2	0	2	2	2	2	0	2	2	2	2	2	2	2	2	2	2	2	2	2	2	2	0	0	2	0	0	0	0	0	0	0	0	0	0	2	2	2	2	0	2	0	2	2	2	0	0	0	0	0	2	0	0	2	2	0	0	0	2	2	0	2	2	2	2	2	2	2	2	2	2	0	2	0	2	0	0	0	2	2	0	2	2	2	0	2	2	2	2	2	2	2	0	2	2	2	2	2	2	2	0	0	2	2	2	0	2	2	2	2	0	0	2	2	2	0	2	2	2	2	0	2	2	2	0	2	2	2	2	0	2	2	0	2	2	2	2	2	2	0	2	0	2	2	0	2	2	2	2	2	0	2	2	2	2	2	2	2	2	0	2	0	2	0	0	0	0	2	2	2	0	0	2	2	0	0	0	0	0	0	2	0	0	2	2	2	2	0	0	2	0	0	0	0	2	0	0	2	2	0	2	2	0	2	0	0	2	0	2	2	2	2	2	2	2	2	2	2	2	2	2	2	2	2	2	0	2	2	2	2	2	2	2	2	2	0	2	2	2	2	2	2	2	2	2	0	2	2	2	2	2	2	2	2	2	2	2	2	2	2	2	2	2	2	2	2	2	2	2	2	2	2	2	2	2	2	2	0	0	2	2	2	0	2	2	0	2	2	0	2	2	2	2	2	2	0	2	2	2	2	0	0	2	2	2	2	2	2	2	0	2	2	2	2	0	2	2	0	0	2	0	2	2	2	2	2	0	0	0	2	0	0	2	2	2	0	2	0	0	2	2	2	0	0	2	2	2	2	2	2	2	0	0	2	2	2	2	2	2	2	2	2	2	2	2	2	0	2	2	2	0	0	2	0	0	2	2	2	0	2	2	2	0	2	0	2	0	0	2	2	2	0	2	2	2	2	2	2	2	2	2	2	0	0	2	0	2	2	2	2	0	2	0	2	2	2	2	2	2	2	2	0	0	2	0	0	2	2	2	0	2	2	2	2	0	0	2	2	2	2	0	0	2	2	2	2	2	2	0	0	2	2	0	2	2	2	0	2	2	2	0	2	2	0	2	0	2	2	2	0	2	0	0	0	0	2	2	2	2	2	0	0	2	2	2	2	0	2	0	0	2	2	0	0	0	0	0	2	0	2	0	2	2	2	2	2	2	2	2	2	0	0	0	0	2	2	2	0	2	0	0	0	2	0	0	0	0	0	0	0	2	0	0	0	0	2	2	0	2	2	2	2	0	0	0	2	0	2	0	0	2	0	2	2	2	2	2	0	0	0	0	2	2	2	0	2	2	2	2	0	2	2	2	2	2	0	2	0	2	2	2	2	2	2	2	2	0	2	0	2	2	0	0	2	0	2	0	0	0	2	2	2	0	0	0	2	2	2	0	0	2	0	2	0	0	2	0	0	0	0	2	0	0	2	0	2	0	0	2	0	2	0	0	0	0	0	2	0	2	2	2	2	2	2	2	2	2	2	2	2	2	2	2	2	2	2	2	2	0	2	0	2	0	0	2	2	2	2	2	2	2	0	2	0	0	2	0	0	2	2	0	2	0	2	2	2	2	2	2	0	2	2	2	0	2	0	2	2	0	2	0	2	0	2	2	0	0	0	2	0	2	0	0	0	2	2	0	0	2	2	0	0	0	0	2	2	2	2	2	2	2	0	2	2	0	0	0	2	2	2	0	0	2	0	0	2	2	0	2	0	2	2	2	2	0	0	2	2	2	2	2	0	2	0	2	0	2	2	2	2	2	0	2	2	2	2	0	0	2	2	0	0	2	2	2	0	2	0	2	0	2	0	2	2	2	0	2	2	0	0	2	2	0	2	2	0	2	2	2	2	0	0	2	2	0	2	2	0	0	0	0	0	0	2	0	0	2	0	2	2	2	2	2	2	0	2	2	0	2	0	2	2	2	0	2	2	2	2	2	0	0	0	0	0	2	2	2	0	0	2	2	0	2	2	2	2	2	2	0	0	2	0	0	0	0	2	2	2	0	2	2	0	2	0	2	0	2	0	0	2	2	0	2	0	0	2	0	2	2	0	0	2	0	0	0	0	0	2	0	0	0	0	0	0	0	2	0	0	2	0	0	2	2	2	2	2	2	2	2	2	2	2	2	2	2	2	0	2	2	2	0	2	2	2	2	2	2	0	2	2	2	2	2	0	2	2	0	2	2	2	2	0	2	0	2	0	2	2	0	2	2	2	2	0	2	2	0	2	0	0	2	0	2	2	2	2	2	2	2	0	2	2	2	2	2	2	2	0	2	2	2	2	0	2	2	2	0	2	2	2	2	2	2	2	2	2	2	2	2	2	0	2	0	0	2	2	2	2	0	2	2	2	2	2	2	0	2	0	0	2	2	2	2	2	2	0	0	0	2	2	0	2	0	2	2	0	2	2	2	2	2	2	2	2	2	2	2	2	2	0	2	2	0	2	2	2	2	2	2	2	2	2	2	2	2	2	0	2	2	0	0	2	0	2	2	2	0	2	2	2	2	0	0	2	2	2	2	2	2	0	2	2	2	0	0	2	0	2	2	2	0	2	0	2	2	2	2	2	2	2	0	2	2	2	2	2	0	0	0	2	0	0	0	2	2	2	0	2	0	0	0	0	0	2	2	2	0	2	2	2	2	2	2	2	2	2	2	0	0	0	0	0	2	2	2	2	2	2	2	2	0	2	0	0	2	2	0	0	2	2	0	2	2	2	0	2	0	2	0	2	2	2	0	2	2	2	2	2	0	0	0	2	2	2	2	2	0	2	2	2	2	0	2	0	0	0	2	2	2	2	2	2	0	0	0	2	2	0	0	2	2	2	0	2	2	2	2	2	0	2	0	0	0	0	2	2	2	2	0	2	2	0	2	2	0	0	2	2	2	0	2	0	2	2	2	0	2	2	2	2	2	2	2	2	2	2	2	2	2	2	2	2	2	2	2	2	0	2	2	2	0	2	2	0	2	2	2	2	2	2	2	2	2	2	2	2	2	2	2	2	2	2	2	2	2	0	2	2	2	2	2	0	0	2	2	2	0	0	0	2	2	2	2	2	2	2	0	2	2	2	0	0	0	2	2	2	0	2	0	2	2	0	2	2	2	2	2	0	2	2	2	2	2	2	2	2	2	2	0	0	0	2	2	2	2	0	0	0	0	2	0	2	0	2	0	2	2	2	0	2	2	0	2	2	2	2	0	0	2	2	2	0	0	0	2	2	2	2	2	2	2	2	2	0	2	0	2	0	2	2	0	0	0	0	0	2	2	2	2	2	2	2	2	2	0	2	0	0	2	2	2	2	2	2	2	2	2	2	2	2	2	2	0	2	2	2	0	2	0	2	0	2	2	2	0	0	2	2	2	2	0	2	0	2	2	2	2	2	2	2	2	0	2	0	2	2	0	2	0	0	0	2	2	2	0	0	0	2	2	2	0	2	2	2	2	2	0	0	0	2	2	0	2	2	2	2	2	2	2	2	2	2	2	0	2	2	2	2	0	2	0	0	2	2	2	0	2	2	0	2	2	2	2	2	0	2	0	2	2	0	2	0	0	0	2	2	2	2	2	0	0	2	2	0	2	2	2	0	0	0	2	0	2	2	2	2	0	2	0	0	2	2	2	2	0	2	2	0	0	0	0	0	0	2	2	2	0	2	0	0	2	2	0	2	2	0	2	2	2	2	2	2	2	2	0	2	2	2	2	2	2	2	0	2	2	2	0	0	2	2	2	0	2	2	2	0	2	2	0	2	2	2	2	0	2	0	0	2	2	2	2	2	2	0	2	2	2	2	2	2	2	2	2	2	2	2	2	0	2	2	0	2	2	2	2	2	2	2	0	0	2	2	2	0	0	0	0	0	2	2	2	0	2	2	2	2	2	0	2	2	0	2	0	0	2	2	2	2	2	2	0	2	2	2	0	2	2	2	2	2	0	2	2	2	0	2	0	2	0	2	2	2	0	2	0	2	2	2	2	2	2	2	0	0	2	2	2	0	2	2	2	2	2	2	2	2	2	2	0	2	2	2	2	2	2	2	0	2	2	2	2	2	2	0	2	2	2	2	2	2	2	0	2	2	2	2	2	2	0	2	2	2	2	2	0	2	2	2	2	2	2	2	0	2	2	2	2	2	2	2	2	2	2	2	2	0	2	2	2	2	2	2	2	2	2	2	0	2	2	2	2	0	0	2	2	2	2	2	2	0	2	2	2	2	2	0	2	2	0	2	2	0	2	2	2	2	2	2	2	2	2	0	0	2	2	2	0	2	2	2	2	2	2	2	2	2	2	0	2	2	2	0	0	2	2	2	0	2	2	2	2	2	0	2	0	0	0	2	0	0	2	2	2	2	2	2	2	2	2	2	2	2	2	2	2	2	0	2	2	2	2	0	0	2	0	2	0	2	2	2	2	2	2	2	0	0	2	2	0	0	2	0	0	2	2	2	2	0	2	0	0	0	0	2	2	2	2	2	2	2	2	2	0	0	2	2	0	0	0	2	0	0	0	0	0	2	0	2	0	0	2	0	0	2	2	2	2	2	2	2	2	0	0	0	2	2	2	2	0	2	2	2	2	2	2	2	0	0	0	2	2	0	0	2	2	2	2	0	2	0	0	2	2	2	0	2	2	2	0	2	2	0	2	2	2	2	2	0	2	2	0	0	0	2	0	2	2	2	2	2	2	2	2	2	0	2	0	2	2	0	2	2	2	2	2	2	2	2	2	2	2	2	2	2	2	2	2	2	2	2	2	2	2	0	2	2	2	2	2	2	2	2	2	0	0	2	2	2	2	2	2	2	0	0	0	0	2	0	0	2	2	0	2	0	0	2	2	2	2	2	2	2	2	2	2	0	0	2	2	2	2	2	2	0	2	0	2	0	2	2	2	2	2	2	2	2	2	2	2	2	2	2	2	0	2	2	2	2	2	2	2	2	0	2	2	2	2	2	2	2	2	2	0	0	0	2	2	2	2	2	2	2	2	2	2	2	0	0	0	0	2	2	0	2	2	0	2	0	2	0	2	2	0	0	0	0	0	2	2	0	0	0	0	0	0	2	2	2	0	0	0	0	2	0	0	2	0	0	2	0	0	2	2	2	0	2	2	2	2	0	2	0	2	2	2	0	2	2	2	2	2	0	2	2	2	2	2	2	2	2	2	2	2	2	2	2	0	2	2	2	2	2	2	2	2	2	2	2	2	2	2	2	2	2	2	2	2	0	2	0	2	2	2	2	2	2	2	2	2	2	2	2	0	0	2	2	2	0	2	2	2	2	2	2	0	2	2	0	2	2	0	2	2	2	2	2	2	0	2	2	2	2	2	0	2	2	0	0	0	2	2	0	2	0	0	2	2	2	0	2	2	0	0	2	2	2	0	2	0	0	0	0	0	0	0	2	0	0	2	0	2	0	0	2	2	2	0	2	0	2	2	0	2	2	2	2	0	2	2	2	0	2	2	2	2	2	0	2	0	2	0	2	2	2	2	0	2	2	2	2	2	0	2	0	2	0	2	0	2	0	0	0	2	0	2	2	0	0	2	2	0	0	0	0	0	0	2	2	2	2	2	2	2	2	2	2	2	2	2	2	0	2	2	2	0	2	2	2	2	0	2	2	2	0	2	0	2	2	2	2	2	0	2	2	2	2	2	2	2	2	2	2	2	2	2	2	2	0	2	2	0	0	2	2	0	0	0	0	0	0	2	2	2	0	2	2	2	2	2	2	2	0	2	2	2	2	2	2	2	2	0	2	2	2	2	0	2	0	0	2	2	2	0	2	2	2	2	2	2	0	2	2	2	2	2	2	2	2	2	0	2	2	0	2	2	2	2	0	0	2	2	0	2	0	2	0	0	2	0	0	0	0	2	2	0	2	2	2	0	2	2	2	0	0	0	0	0	0	0	2	2	2	2	2	2	2	2	0	2	2	2	2	2	2	2	0	2	0	0	2	2	0	2	2	2	2	2	0	0	2	2	0	2	0	2	2	2	2	2	2	0	0	2	2	2	0	2	0	2	2	0	2	0	2	0	2	0	0	2	0	0	2	2	0	2	0	2	2	2	2	2	2	0	0	2	2	0	2	0	2	2	2	2	2	0	2	2	2	0	2	0	2	0	2	0	2	2	2	2	0	0	0	2	0	0	2	0	2	2	2	2	2	2	0	2	2	2	2	2	2	0	0	2	2	0	2	2	0	2	0	0	2	2	2	0	0	2	2	0	2	0	2	2	0	2	2	0	0	0	0	0	0	2	2	2	2	2	2	2	2	0	2	0	0	0	0	2	2	2	2	0	0	2	0	0	2	2	0	0	2	2	2	0	2	2	2	2	0	2	2	2	0	2	0	2	2	2	0	2	0	0	2	2	2	0	0	2	0	0	2	0	2	0	2	0	2	2	2	2	2	0	0	2	2	2	2	2	2	0	0	0	2	2	2	2	2	2	2	0	2	2	2	0	0	2	2	2	2	2	2	2	2	0	2	0	2	0	2	2	0	2	0	2	2	0	2	2	0	0	0	2	2	2	0	2	0	2	0	2	2	2	2	0	0	2	2	2	2	2	2	2	2	2	0	0	0	0	0	2	2	0	2	2	2	0	2	2	2	2	0	2	2	2	2	2	2	2	2	0	2	0	2	2	0	2	2	2	2	2	0	2	2	0	0	2	0	2	2	2	2	0	0	2	0	0	0	2	2	2	0	2	2	2	2	2	2	2	2	2	2	2	2	2	2	2	2	2	2	2	2	0	2	2	2	0	0	2	2	2	2	0	2	0	2	2	2	2	2	0	2	2	0	2	2	2	2	2	2	2	2	2	2	2	2	2	2	2	2	2	2	2	2	2	2	2	2	2	0	0	0	2	0	2	2	2	2	0	2	2	0	2	2	0	0	2	2	2	0	2	0	0	0	2	2	0	0	2	2	0	2	2	0	0	0	0	0	0	0	2	2	2	2	0	0	0	2	2	0	0	2	2	0	2	2	2	2	2	2	0	0	2	0	2	2	2	2	2	0	0	2	2	0	2	0	2	2	0	2	2	2	0	2	0	0	0	2	0	2	2	0	2	2	0	2	2	2	2	2	2	2	0	0	2	0	2	2	2	0	2	2	0	2	2	0	2	2	2	2	2	2	2	2	0	0	0	2	0	2	2	0	2	0	2	2	2	2	2	2	0	0	2	2	2	2	0	2	0	2	2	2	2	2	2	2	2	2	2	2	2	2	2	2	2	2	2	2	2	2	2	2	2	2	2	2	2	2	2	2	2	2	2	2	2	2	2	2	2	2	2	2	0	2	0	0	2	0	0	0	0	2	2	2	0	2	0	2	2	2	2	2	2	0	2	2	2	2	2	2	2	0	2	2	2	2	2	2	2	2	2	2	2	2	2	2	2	2	2	2	2	2	2	2	0	2	0	2	2	2	2	0	0	2	0	0	0	2	2	2	2	2	2	2	2	2	2	2	2	2	0	2	0	2	2	2	2	2	0	2	2	2	2	2	2	2	2	2	2	2	2	0	2	2	2	2	0	2	0	2	2	2	2	2	2	2	2	0	2	0	0	0	0	2	2	2	2	2	2	2	0	0	0	2	2	2	2	2	0	2	2	2	2	0	2	2	2	2	2	0	0	2	2	0	2	0	2	2	0	0	2	2	0	0	0	2	0	2	2	2	2	0	0	2	2	0	0	2	2	2	0	0	2	0	2	2	2	2	2	2	0	2	0	2	2	0	2	2	2	2	2	0	2	2	0	2	2	0	2	2	2	0	2	2	2	2	2	2	2	2	2	2	2	2	0	2	2	0	2	2	2	2	2	2	0	2	0	2	2	2	2	2	2	2	0	2	0	2	2	2	2	2	2	2	0	0	0	0	0	2	2	2	0	2	2	0	2	2	2	2	2	0	2	2	0	2	2	2	0	2	2	2	2	2	2	2	2	2	0	2	0	2	2	2	2	0	2	2	2	2	2	0	2	0	2	2	2	2	2	2	2	2	0	2	2	2	2	0	0	0	0	2	2	0	0	2	2	2	2	2	0	0	2	2	0	2	2	2	2	2	2	2	2	0	2	2	2	0	2	0	0	0	2	2	2	0	2	0	2	0	2	0	2	2	2	0	0	2	2	0	2	2	0	2	0	2	0	2	2	2	2	2	2	2	2	0	2	0	0	2	2	0	0	0	2	2	0	0	2	2	2	2	0	0	2	2	2	0	2	2	0	0	0	2	0	2	0	2	2	2	0	0	2	2	2	0	2	2	2	2	2	2	0	2	2	0	2	2	0	0	2	0	2	0	0	2	2	0	2	2	2	2	2	2	2	2	2	2	2	2	2	0	2	2	2	0	2	0	0	0	0	2	2	2	2	2	2	2	2	2	2	2	2	2	2	2	2	2	2	2	2	0	2	2	0	0	0	2	2	0	2	0	2	0	0	2	2	0	2	0	0	0	0	0	0	0	0	0	0	0	0	0	2	0	0	2	2	2	2	2	0	2	0	2	2	2	0	2	2	2	2	2	0	2	0	2	2	2	0	2	0	0	2	0	0	0	0	0	0	0	2	2	0	2	0	2	2	2	2	2	0	0	2	2	2	2	2	2	2	2	2	0	2	2	2	0	2	2	2	2	2	2	2	2	2	0	2	2	2	2	2	2	0	2	0	2	2	2	0	2	2	0	0	0	2	2	2	0	2	2	2	2	2	2	2	2	2	2	2	2	0	2	0	2	2	2	2	2	2	2	2	2	2	2	2	2	2	2	2	0	2	2	2	2	0	2	2	0	2	2	2	2	2	2	2	2	2	0	2	2	2	2	2	2	0	2	2	2	2	2	2	2	2	2	2	2	2	2	0	2	0	2	2	2	2	2	2	0	2	2	0	2	2	2	2	2	2	2	2	0	0	2	0	2	2	2	0	2	2	0	0	2	2	2	2	2	2	2	2	2	2	0	2	2	2	2	0	2	2	0	2	0	2	0	0	0	0	2	2	2	2	2	2	2	0	0	2	2	2	2	2	2	2	2	0	0	2	0	0	2	0	2	2	0	2	2	0	2	2	2	2	0	2	2	0	2	2	2	0	0	0	2	0	2	2	2	2	2	0	2	2	0	0	2	2	2	2	0	2	2	2	2	0	2	2	2	2	2	2	2	0	2	2	2	2	2	2	2	2	2	2	2	2	2	2	2	0	0	0	0	2	2	2	0	2	0	2	0	0	0	2	0	2	2	2	2	2	0	2	2	0	2	2	2	2	2	2	2	0	2	0	2	0	0	2	2	0	0	2	2	2	0	0	2	2	0	2	0	2	0	2	2	2	0	2	0	0	2	2	0	2	2	2	0	2	0	2	2	2	0	2	2	0	2	2	2	2	2	2	2	2	2	2	2	2	0	2	2	0	2	2	2	0	2	2	2	2	2	2	0	2	2	0	2	2	2	2	0	0	0	0	2	2	2	2	0	2	2	2	2	2	2	2	2	2	2	2	2	2	2	0	2	2	2	2	2	2	2	2	2	2	2	2	2	2	2	0	0	2	2	2	2	2	2	2	2	2	2	2	2	2	2	2	2	0	2	2	2	2	2	0	2	2	2	2	0	2	2	2	2	2	2	2	2	2	2	2	2	2	2	0	0	2	2	2	2	2	2	0	2	0	2	2	2	2	2	2	2	2	0	2	2	2	0	2	0	2	2	2	2	2	2	2	2	0	2	0	2	2	0	0	0	0	0	0	2	0	0	0	2	2	2	2	0	2	2	0	0	0	0	0	2	2	2	2	2	2	2	2	0	2	0	2	2	2	2	2	2	2	2	2	2	2	2	2	2	2	2	2	2	2	2	2	2	2	2	2	2	2	2	2	0	2	0	0	2	2	2	2	2	2	2	2	2	2	2	2	2	2	2	2	2	2	2	2	2	2	2	2	0	0	2	2	2	2	2	2	2	2	2	2	2	2	2	2	2	2	2	0	2	0	2	0	0	0	2	2	2	0	0	2	0	2	2	2	0	0	2	2	0	2	2	0	0	0	0	0	2	0	2	2	2	2	2	2	2	2	2	0	2	0	2	2	0	2	2	2	2	2	2	2	2	2	2	2	2	2	2	2	2	2	2	2	0	2	2	2	0	2	2	0	0	2	2	2	0	0	0	2	2	2	2	0	2	0	0	2	2	0	2	2	2	2	2	2	2	0	2	2	2	2	2	2	2	0	2	2	2	2	0	0	2	2	0	2	0	2	2	0	0	2	2	2	2	2	2	0	2	2	2	2	0	0	2	2	2	0	2	2	2	0	0	0	2	2	2	2	2	2	0	2	2	0	2	2	2	0	0	2	2	2	0	2	2	2	0	0	2	0	2	2	0	2	0	0	2	2	0	2	2	0	2	2	0	2	2	2	0	0	0	0	0	0	0	0	0	0	0	2	0	2	2	0	0	0	2	0	0	0	2	0	0	2	0	0	0	2	0	0	0	2	2	2	2	2	2	2	2	2	2	2	2	2	2	2	2	2	2	2	2	2	2	2	2	2	0	2	2	0	0	2	2	2	2	2	2	2	2	2	2	2	2	0	2	2	2	2	2	2	0	2	2	2	2	2	2	2	2	0	2	2	0	2	0	2	0	2	0	0	0	2	2	0	2	2	0	2	2	2	2	0	0	2	2	2	2	2	2	2	0	2	2	2	2	2	2	2	0	2	2	2	2	2	2	2	2	0	2	2	0	2	2	2	0	2	2	0	2	0	0	0	0	0	0	2	2	0	2	0	2	2	2	0	2	2	2	0	2	2	2	2	2	0	2	2	0	0	0	0	0	0	2	2	2	2	2	2	2	2	0	2	2	2	2	2	0	0	2	2	2	2	0	2	2	2	2	2	0	0	2	0	2	2	2	0	2	2	2	2	2	2	2	2	0	2	2	2	2	2	2	2	2	2	2	2	2	0	2	2	0	2	2	0	2	2	2	2	2	2	0	2	2	2	2	2	2	2	2	2	2	2	2	2	2	2	2	2	2	2	2	2	2	2	2	2	2	2	2	0	0	0	2	2	2	2	2	0	2	2	2	2	2	2	2	2	2	2	0	0	0	2	0	2	0	2	2	0	0	0	0	0	0	0	0	2	0	0	2	0	2	2	0	2	0	2	2	2	2	2	2	2	0	0	2	0	0	2	0	2	0	2	0	0	0	0	0	0	2	0	0	2	2	2	0	2	0	2	0	2	2	2	2	2	2	2	2	0	2	0	2	0	2	2	2	0	0	0	0	0	2	2	0	0	2	0	0	0	0	2	0	2	0	2	2	0	2	2	0	0	2	2	0	0	2	2	2	0	2	2	0	2	0	0	2	2	2	2	0	2	2	2	2	2	2	2	2	2	2	2	2	2	2	2	2	0	2	2	0	2	2	2	0	2	2	2	2	2	2	2	0	0	2	2	2	2	2	2
VavD265	2	0	2	2	0	2	2	2	2	2	2	2	2	2	0	0	2	2	2	2	2	2	0	0	0	0	2	2	0	2	0	2	0	2	2	0	0	0	0	2	2	0	2	0	2	2	0	2	2	2	0	0	2	2	2	0	2	2	2	0	0	2	2	0	0	0	0	2	2	2	0	2	2	2	2	2	2	2	2	2	2	0	2	0	2	2	2	2	2	2	0	2	0	2	2	2	2	2	2	0	2	2	0	2	0	2	0	2	0	0	2	2	2	2	0	2	0	0	2	2	0	0	0	0	2	0	0	2	2	2	2	0	2	0	0	0	0	2	2	2	2	2	2	2	0	2	2	2	2	0	0	0	2	2	2	0	0	2	2	2	0	0	2	0	0	2	0	2	2	2	2	0	0	2	2	2	2	2	0	0	2	2	2	2	0	0	0	2	2	2	2	2	2	2	2	0	0	2	0	2	0	2	2	0	2	2	2	2	2	2	0	2	0	0	0	2	2	2	2	2	2	2	2	2	2	2	2	2	2	2	2	2	0	2	0	2	2	2	2	2	0	2	2	2	2	2	2	2	2	2	0	0	0	2	2	0	2	0	0	0	2	0	0	2	0	0	0	2	0	0	0	0	2	2	0	0	0	0	0	0	2	0	0	0	0	2	2	0	0	0	0	0	2	0	2	0	2	2	2	2	2	2	2	0	0	2	2	2	2	0	0	0	0	2	2	2	2	0	0	0	2	2	2	2	0	0	2	2	0	0	0	0	0	0	2	2	2	0	2	2	2	2	2	2	2	2	2	2	2	2	2	0	0	2	2	2	2	2	2	2	2	2	0	2	2	2	2	0	2	2	2	2	2	2	2	2	2	2	2	2	0	2	2	0	2	0	2	2	0	0	2	2	2	2	2	2	2	2	0	2	0	2	2	2	2	0	0	0	0	2	0	0	2	0	2	0	0	0	0	0	0	0	2	0	0	2	2	2	2	0	2	2	2	0	2	0	2	2	0	2	0	0	2	2	0	0	0	2	0	2	2	2	0	2	2	2	2	2	0	0	0	2	2	0	0	2	2	2	2	2	2	0	0	2	2	2	2	2	2	2	0	2	0	2	2	0	0	0	2	2	0	2	0	0	2	0	0	2	2	2	2	0	0	0	2	2	2	0	0	2	2	0	0	2	0	2	2	0	0	2	0	2	2	2	0	0	0	2	0	0	0	0	2	2	2	2	2	2	0	0	0	2	2	0	0	0	0	0	0	0	0	0	0	0	2	2	2	2	0	0	0	0	0	2	2	0	2	0	0	0	2	2	0	0	2	2	2	0	2	2	0	0	2	2	2	0	2	2	0	2	2	2	2	2	2	0	0	0	0	0	0	0	0	0	0	2	0	0	0	0	0	0	2	2	0	2	2	0	0	0	0	2	2	2	0	0	0	0	0	0	0	0	2	2	0	2	0	2	2	2	2	2	0	2	0	0	0	0	0	2	0	0	2	0	0	2	0	0	2	2	2	0	0	0	0	0	0	0	2	2	2	0	2	2	2	2	0	0	2	0	2	2	2	2	2	0	2	0	2	0	2	2	2	2	0	0	0	2	2	2	0	0	0	2	2	2	2	2	2	2	0	2	2	2	2	2	0	0	2	0	2	0	0	2	0	2	0	0	2	2	2	2	0	2	2	2	2	2	2	2	2	2	0	2	2	0	2	2	0	2	0	2	0	2	2	0	2	2	0	2	2	2	2	2	0	2	0	0	2	0	0	0	2	0	0	2	0	2	2	2	0	2	2	0	2	2	2	0	2	2	2	0	2	2	2	0	2	0	0	2	0	0	0	2	0	2	2	0	2	0	2	2	2	0	2	0	0	2	2	0	0	0	0	2	0	2	2	0	0	0	0	0	2	0	0	0	0	0	0	0	0	0	0	0	2	0	0	2	0	2	0	0	2	2	0	2	2	0	0	0	2	0	2	2	2	0	0	2	2	2	2	2	0	2	2	2	2	0	2	2	2	2	2	2	2	2	2	2	2	2	2	0	2	2	2	2	2	2	2	0	2	2	2	0	0	2	0	0	2	2	2	2	2	2	2	2	2	2	2	2	2	0	2	2	2	2	0	0	2	2	0	0	2	0	0	0	0	2	2	2	2	2	2	2	2	0	2	2	0	0	2	2	2	2	2	0	0	0	2	2	2	0	0	0	2	0	2	2	0	0	2	2	2	2	2	2	2	2	2	2	2	2	2	2	2	0	2	2	2	0	2	2	0	0	2	2	2	2	0	2	0	0	2	2	2	2	2	2	2	0	2	0	2	0	0	0	0	2	2	2	0	0	2	2	0	0	0	2	2	0	0	0	0	0	2	2	0	0	0	0	0	0	2	0	0	0	0	0	0	0	2	0	0	0	2	2	0	0	2	2	2	2	0	2	2	2	2	2	2	2	2	2	0	2	2	0	0	2	0	0	2	2	2	2	2	0	2	2	2	2	0	2	2	0	2	2	0	2	0	2	2	0	2	2	2	0	0	2	2	2	2	0	2	2	2	2	0	2	2	2	2	2	2	2	2	0	2	0	2	2	2	0	2	0	2	2	2	2	2	2	2	0	0	0	2	2	2	2	2	2	2	2	0	2	0	0	2	2	2	2	0	0	0	2	2	2	2	2	2	2	0	2	2	2	2	2	2	2	2	2	2	2	2	0	2	2	2	2	2	2	0	0	2	2	2	2	0	0	2	0	0	2	0	2	2	0	2	2	0	0	0	2	0	2	0	0	0	2	0	2	2	0	2	2	2	0	0	0	0	0	2	2	2	2	2	2	0	2	2	2	2	2	2	0	2	0	2	0	2	2	0	0	2	0	0	2	0	0	0	2	2	2	2	2	0	0	0	2	0	0	0	0	0	2	2	0	0	2	2	2	2	2	2	2	2	0	2	2	2	0	2	2	0	0	0	2	2	2	2	0	2	0	2	2	0	2	0	2	2	0	0	0	2	2	2	0	2	2	2	2	2	2	2	2	2	0	2	2	2	0	0	0	2	0	2	2	0	0	0	0	0	0	0	0	0	0	2	2	2	0	2	2	2	0	0	0	2	2	0	2	0	0	0	2	0	0	0	2	2	2	2	0	0	2	0	2	2	0	2	0	2	0	0	2	0	2	0	2	0	2	2	0	0	0	2	0	0	0	2	2	2	2	2	2	2	2	2	0	0	2	2	2	2	2	0	2	2	0	0	0	2	2	2	2	0	0	2	2	0	0	0	2	2	0	0	0	2	0	2	0	0	2	2	0	2	2	2	2	0	0	2	0	2	2	2	0	2	2	2	2	0	0	2	0	2	2	0	2	2	0	0	2	0	2	2	2	2	2	0	0	2	2	0	2	2	2	0	2	0	2	2	0	2	0	2	0	2	2	0	0	0	2	0	2	2	0	2	2	2	2	2	2	2	2	2	2	0	2	2	2	0	2	0	2	2	2	2	2	2	0	2	2	2	2	0	0	0	0	2	0	2	2	0	2	2	2	2	0	2	2	2	0	2	2	0	2	2	2	2	2	0	0	0	0	2	0	2	2	2	0	0	2	2	2	0	0	2	2	2	0	0	2	2	2	0	2	2	2	2	2	0	2	2	2	0	2	0	2	0	2	2	2	2	0	2	2	2	2	2	0	2	2	2	0	0	0	2	2	0	2	2	2	2	2	2	2	2	2	2	2	2	0	2	2	2	2	0	2	2	2	2	2	2	0	2	2	2	2	0	2	2	0	2	2	2	2	0	2	0	0	2	0	2	0	2	0	2	0	2	0	2	2	2	0	2	2	0	2	0	0	2	0	2	0	2	0	0	0	2	0	2	0	2	0	2	2	2	0	0	0	2	2	2	0	2	0	2	2	2	2	0	2	2	0	2	2	0	2	0	2	2	2	2	2	0	0	2	2	2	0	0	2	2	2	0	2	2	2	0	2	0	2	0	0	0	0	2	0	0	0	2	2	0	2	2	2	2	2	2	2	2	2	2	2	2	2	2	2	2	2	2	2	2	2	2	2	2	2	2	2	2	2	2	2	2	2	2	2	2	2	2	2	2	2	2	2	2	2	2	2	2	2	2	2	0	0	2	2	0	2	2	0	0	2	2	0	0	2	2	0	0	0	0	0	2	0	0	2	2	2	2	2	2	2	2	2	2	2	2	2	2	2	2	2	2	2	0	2	0	0	0	0	0	2	2	2	0	2	0	0	0	2	0	0	2	0	2	2	0	0	2	2	2	0	0	0	0	0	0	0	0	0	2	0	2	2	2	2	2	2	2	2	2	2	2	2	2	0	0	0	0	0	2	0	0	0	0	0	0	2	0	0	0	0	0	0	0	0	0	0	2	2	2	0	2	2	0	2	2	0	0	2	2	2	0	0	2	2	0	2	2	0	2	2	2	0	0	2	2	2	2	0	2	0	2	0	2	2	0	2	2	2	0	0	0	0	0	2	0	0	2	0	2	0	2	2	0	0	2	2	0	2	2	0	0	2	0	0	0	0	2	2	2	0	2	2	2	0	0	0	0	0	2	0	2	2	0	0	2	2	2	0	0	2	0	0	2	0	0	2	0	2	2	0	2	2	2	0	2	2	2	2	0	2	0	2	0	0	0	2	2	2	2	2	0	0	2	2	0	2	0	2	2	2	2	2	2	2	2	2	2	2	2	0	2	2	2	2	2	2	2	2	2	2	2	2	0	0	2	0	2	2	2	2	2	2	2	2	2	2	2	0	2	2	2	0	2	0	2	0	2	0	0	0	2	2	2	2	2	2	2	2	2	0	2	2	2	2	2	2	2	2	2	2	0	2	2	2	0	2	2	0	0	2	0	0	0	2	2	0	2	0	2	0	2	2	2	2	2	2	0	0	2	2	2	0	0	2	0	2	2	0	2	2	2	2	2	2	2	0	0	2	0	2	0	2	2	2	2	2	2	2	2	0	2	0	2	0	2	2	0	0	0	0	0	2	2	2	2	2	0	0	2	2	2	2	2	2	2	2	2	2	2	2	0	0	0	2	2	0	2	2	2	2	0	2	2	0	0	0	2	0	0	0	0	2	2	2	2	2	0	2	0	0	0	2	2	2	0	0	0	2	0	2	2	2	2	0	0	2	2	2	2	0	0	2	0	2	0	0	2	2	2	2	2	2	2	2	2	2	2	0	2	2	2	2	0	2	2	0	2	2	0	2	2	2	2	0	0	2	2	0	0	0	2	0	2	0	2	2	2	2	0	2	0	0	2	2	2	2	0	0	2	2	2	2	0	2	0	0	2	0	2	2	2	2	2	0	0	0	0	0	0	0	0	0	0	0	0	0	0	0	0	0	0	0	0	2	2	0	0	0	2	0	0	0	0	0	0	0	0	0	0	0	0	0	0	0	0	2	0	0	2	2	2	2	0	0	0	0	2	0	2	0	2	0	0	0	0	0	2	0	2	0	2	2	2	0	0	2	0	0	0	2	0	0	0	2	2	2	2	2	2	2	2	2	2	0	2	2	2	2	2	0	2	2	0	2	0	2	0	2	0	0	2	2	0	2	0	0	2	0	0	0	2	2	0	0	0	2	2	2	2	2	2	2	0	2	2	2	2	0	0	0	2	2	0	2	0	2	2	2	2	2	2	2	2	0	2	0	0	2	0	0	0	0	0	0	2	0	0	0	0	2	2	0	2	0	2	0	2	0	0	2	0	0	0	2	0	0	0	0	0	2	0	2	0	0	2	2	2	0	0	0	0	0	0	0	0	0	0	0	2	0	2	0	2	2	2	2	2	2	2	2	2	0	2	2	2	0	0	0	0	0	0	2	0	0	0	2	0	0	2	2	0	0	0	2	0	2	2	2	2	0	0	0	0	0	0	2	0	0	2	2	2	2	0	2	2	0	2	2	2	0	0	2	0	2	0	0	0	2	0	2	2	0	2	2	0	0	2	2	2	2	2	2	0	2	2	0	0	2	2	2	2	2	0	0	0	2	2	2	2	2	0	2	2	0	2	2	2	2	2	0	0	2	0	2	0	0	0	2	2	0	2	0	2	0	0	2	0	2	2	2	2	2	2	2	2	0	0	2	2	0	2	2	0	0	0	2	2	0	2	2	2	2	2	0	2	0	0	2	2	0	0	0	2	0	2	0	2	2	0	2	2	2	0	2	0	2	2	0	2	0	2	2	2	2	2	2	2	0	2	2	2	0	2	2	2	2	2	2	2	0	2	2	0	2	2	0	2	0	0	2	2	2	0	2	2	2	2	2	2	2	2	2	2	0	2	0	2	0	2	2	0	0	2	0	2	0	2	2	2	2	0	2	0	0	0	2	2	0	0	0	2	0	0	2	0	2	2	0	2	0	2	2	2	2	2	2	2	2	2	2	2	2	2	2	0	2	0	2	0	2	0	2	2	0	2	2	2	0	0	0	0	2	0	2	0	0	2	2	2	2	0	2	0	2	0	0	2	0	2	2	0	2	0	2	2	2	2	0	2	0	0	2	0	2	0	2	0	2	2	2	2	0	2	2	2	2	0	2	2	2	2	2	2	0	0	2	2	2	2	0	2	2	0	2	2	2	2	0	2	2	2	2	2	2	0	2	2	2	0	2	2	0	0	2	2	0	2	2	2	0	2	0	0	2	0	0	0	2	2	2	2	2	2	2	2	2	2	0	2	2	2	2	2	2	2	2	2	0	2	2	0	2	2	2	2	0	0	2	2	2	2	2	0	0	0	2	2	2	2	0	0	2	0	0	2	0	0	0	2	0	2	2	0	2	0	0	0	2	2	2	0	0	0	0	0	2	2	2	2	2	2	0	2	2	2	0	2	2	2	0	2	0	2	2	2	2	2	2	2	2	2	2	2	2	2	2	0	2	2	0	2	0	2	2	2	0	2	0	0	0	0	0	0	0	0	0	0	0	0	0	0	2	2	0	2	0	0	2	2	2	2	0	2	2	2	2	0	2	0	2	0	2	2	0	0	2	0	2	2	2	2	2	0	0	2	0	0	0	2	0	0	0	2	0	2	2	2	2	2	2	2	0	2	0	2	2	0	0	0	0	0	0	0	0	0	2	2	2	0	2	0	0	0	2	2	2	2	2	0	0	0	0	2	2	2	2	2	2	0	2	0	2	2	2	2	0	2	2	0	0	2	0	0	0	0	2	2	2	2	2	0	0	0	0	2	0	2	2	2	2	2	0	0	0	0	2	0	2	0	2	0	2	0	2	2	2	2	2	2	2	2	2	2	2	2	2	2	0	2	2	2	2	2	2	0	2	2	2	2	2	0	2	2	2	2	0	2	2	0	2	2	2	2	2	0	2	2	0	2	0	0	0	2	0	2	0	2	0	0	2	0	2	0	0	2	2	2	0	0	2	0	0	2	2	0	2	2	0	2	2	0	0	0	0	0	0	2	2	0	0	2	2	2	0	0	0	2	0	0	2	0	0	0	0	2	0	2	2	0	2	2	2	2	0	2	0	2	0	2	0	2	2	2	2	2	2	2	0	2	2	2	2	0	2	2	2	0	0	0	2	0	2	2	0	2	2	2	2	2	2	2	2	0	2	2	0	0	0	2	2	0	2	2	2	2	2	0	2	2	2	2	2	2	2	2	0	2	0	2	0	2	2	2	2	2	2	2	2	2	2	2	2	2	2	2	2	2	2	2	2	2	2	0	2	0	2	0	0	2	2	2	2	0	0	2	0	2	2	2	0	0	0	2	2	0	2	2	2	0	2	0	2	2	0	2	2	0	2	2	2	0	2	0	0	2	0	2	2	2	2	2	2	0	0	2	0	2	2	2	0	2	2	0	2	2	2	0	0	0	0	2	0	0	0	0	2	0	2	2	0	0	2	0	0	2	2	2	2	2	2	2	2	2	2	0	2	2	0	0	2	2	2	2	2	2	2	2	2	0	0	2	0	0	2	0	2	2	0	0	0	0	2	2	0	0	0	0	2	0	2	0	2	2	0	0	2	0	0	2	0	0	2	2	2	2	2	2	2	2	2	2	2	2	2	2	2	2	2	2	2	0	2	2	2	2	2	2	2	2	2	0	2	2	2	2	2	0	2	2	2	0	2	2	2	2	2	2	2	2	2	2	0	2	2	2	2	2	2	2	0	2	2	2	2	2	2	2	2	2	2	2	2	2	2	0	0	0	2	0	2	0	2	2	2	0	0	0	0	0	0	2	2	2	2	2	2	0	2	0	2	2	0	2	2	2	2	2	0	2	2	0	0	2	0	2	2	0	2	2	0	2	2	0	0	0	0	2	2	2	2	0	0	2	2	0	2	2	2	2	0	2	0	2	0	2	0	2	0	0	0	0	0	0	0	2	0	2	2	2	2	2	2	0	2	0	0	2	0	0	2	0	2	2	2	0	2	2	0	0	0	2	2	2	2	2	2	0	2	0	2	2	2	0	2	0	0	0	2	0	2	0	2	2	0	2	2	0	2	0	2	2	2	2	2	2	2	2	2	2	2	0	2	2	0	0	2	0	2	2	2	2	2	2	0	2	2	2	2	2	2	2	2	2	2	2	2	2	2	2	2	0	2	0	0	2	2	2	0	2	2	2	2	2	2	2	0	0	2	2	2	2	2	2	2	0	2	2	0	0	2	0	2	2	2	2	2	2	2	0	0	2	0	2	2	2	0	2	2	2	0	2	0	0	0	0	2	0	0	2	0	0	0	0	2	0	2	0	0	2	0	0	2	0	2	2	0	0	2	2	0	2	2	0	0	2	2	0	2	0	2	0	0	2	0	2	2	0	0	2	2	2	2	0	0	2	0	2	2	2	2	0	2	2	2	2	0	2	2	0	2	0	2	2	2	2	2	2	2	0	2	2	2	2	2	0	0	0	0	0	0	2	0	2	2	0	2	2	2	2	2	0	2	0	2	2	2	0	2	0	2	2	2	0	2	2	2	2	2	2	2	2	2	2	2	2	2	2	2	2	2	2	0	2	2	2	2	2	2	2	2	0	2	0	2	2	0	2	0	0	0	0	0	0	0	0	2	2	0	0	0	2	0	2	0	0	0	0	0	0	0	0	0	0	0	2	0	2	2	2	0	2	0	2	0	2	0	0	2	2	0	2	2	2	0	2	2	2	2	2	2	2	2	2	2	2	2	2	0	2	0	0	2	2	2	0	2	2	0	0	2	2	0	2	0	2	2	2	0	0	0	2	0	0	0	2	2	2	0	0	0	0	0	2	0	0	2	2	0	0	0	2	0	0	0	0	2	0	0	2	0	0	2	2	0	2	2	2	2	2	2	2	2	2	0	0	0	2	2	2	0	2	2	2	0	2	2	2	2	0	0	2	0	2	2	2	2	2	0	2	2	0	2	2	2	2	0	0	0	2	2	2	0	2	2	2	2	2	2	2	2	2	2	2	2	0	0	0	0	2	2	2	0	2	0	0	2	2	0	0	0	2	2	2	2	2	0	0	0	2	2	0	0	0	0	0	2	2	2	0	0	0	2	2	0	0	2	2	0	0	2	0	0	2	2	2	2	2	2	0	0	0	2	2	2	0	0	2	2	0	2	0	0	2	2	0	2	2	0	2	0	0	2	0	0	0	0	0	0	0	0	0	0	0	0	0	2	2	2	0	0	2	2	2	0	0	0	0	0	2	0	2	2	0	0	2	2	2	2	2	0	0	0	2	2	0	2	0	2	2	2	2	2	2	0	2	2	2	2	2	0	0	2	2	0	0	0	0	0	0	0	2	2	2	0	2	2	2	2	2	2	2	2	2	2	2	0	0	2	2	2	2	0	0	0	0	0	2	0	2	2	2	2	2	2	0	2	2	2	0	2	2	0	2	2	0	0	2	0	2	2	2	0	0	0	0	0	0	2	2	0	2	0	2	0	2	0	2	2	0	2	0	0	2	2	0	2	2	2	0	2	2	0	2	2	2	2	2	0	2	2	2	2	2	2	2	2	2	2	2	0	2	0	0	2	2	2	2	0	2	0	2	2	0	0	2	2	2	2	2	0	0	2	2	0	0	0	2	2	0	2	2	2	2	2	2	2	2	0	2	0	0	0	0	2	2	2	2	2	2	0	0	2	0	0	2	0	2	2	0	0	2	2	2	2	2	0	2	0	2	0	2	0	0	0	0	0	2	2	0	0	0	0	2	2	2	0	2	2	0	0	2	0	0	2	2	2	2	2	2	2	0	2	2	2	2	2	0	0	2	2	2	2	0	2	2	0	2	0	2	0	2	2	2	2	2	0	0	0	0	2	2	2	0	2	2	2	2	0	2	2	0	0	2	2	2	2	0	2	2	2	0	2	2	2	2	0	2	2	0	2	2	2	2	2	2	2	2	0	2	2	2	2	2	0	0	0	2	2	2	0	2	2	0	2	0	0	0	0	0	2	2	2	2	2	2	0	2	2	0	0	0	2	2	2	2	2	2	0	0	0	2	2	2	2	2	2	0	0	0	0	2	2	0	0	0	2	2	2	2	0	2	2	2	0	0	0	2	2	0	2	2	2	2	0	2	2	0	0	2	2	0	0	2	0	0	0	2	0	2	2	0	0	2	2	2	2	0	2	0	2	2	2	2	0	0	2	0	2	2	2	0	0	2	0	0	2	2	2	2	0	2	2	0	2	2	2	0	0	0	2	2	0	0	2	2	2	0	2	2	2	0	2	2	2	0	2	2	0	0	2	0	0	2	2	0	0	2	2	0	0	0	0	2	2	2	2	2	0	2	0	0	0	0	2	0	2	2	2	2	2	0	2	0	0	0	2	0	2	0	2	2	2	2	0	2	2	0	2	2	2	2	2	0	2	2	0	0	2	2	2	2	2	2	2	2	2	2	2	2	2	2	0	2	2	0	2	0	2	2	0	0	0	2	0	2	2	0	2	0	0	2	0	0	0	2	0	2	0	2	0	2	0	2	2	2	0	0	0	0	0	0	2	0	2	2	2	0	0	2	2	2	2	2	2	2	2	2	2	2	2	2	2	2	2	2	2	2	2	2	2	2	2	2	2	2	2	2	2	2	2	0	2	2	2	2	2	2	2	0	2	0	2	2	2	0	2	2	2	2	2	2	2	2	2	2	2	2	2	2	2	2	0	0	0	2	2	0	0	2	2	0	0	2	2	2	2	2	0	0	2	2	0	2	2	2	0	2	2	2	0	0	0	2	0	0	0	2	0	2	2	2	2	2	2	2	0	0	2	0	2	2	2	2	2	2	2	2	0	2	2	2	2	2	2	2	2	2	0	2	2	2	2	2	2	2	2	2	2	0	2	0	0	0	2	0	0	2	2	2	0	2	2	0	2	2	2	2	0	0	0	0	0	0	2	2	2	2	2	2	2	2	2	0	2	2	0	2	0	0	2	2	2	0	2	2	0	2	2	0	2	0	2	2	2	0	2	2	0	0	0	2	2	2	0	2	0	2	2	2	2	2	2	2	2	0	0	2	0	2	0	0	0	2	2	2	0	2	0	2	2	0	0	2	2	0	2	0	0	2	0	2	0	2	2	2	2	0	2	0	0	2	0	2	2	2	2	2	0	2	0	2	2	2	2	0	0	0	2	0	2	0	2	2	0	2	2	0	2	2	2	0	2	2	2	2	2	0	2	2	0	2	2	2	0	2	2	2	2	2	2	0	0	0	0	0	2	0	0	0	2	2	0	0	2	2	2	2	2	0	2	2	2	2	2	2	2	2	2	2	2	0	2	2	2	2	2	2	2	2	0	2	0	2	2	0	0	2	2	0	2	0	2	2	2	0	2	2	0	2	0	2	2	2	0	0	0	0	2	2	2	0	2	0	0	0	0	2	2	0	0	0	0	2	2	2	2	0	2	0	2	0	0	2	2	2	0	0	2	2	0	0	2	0	2	2	2	0	0	0	0	2	2	2	2	0	2	2	0	0	2	0	2	0	0	0	2	0	0	2	2	2	2	2	2	2	2	2	2	2	2	0	0	0	0	2	2	0	2	2	2	0	0	0	2	2	0	2	0	2	0	0	2	2	2	0	0	2	2	0	2	2	0	0	2	2	0	0	0	2	2	2	0	2	0	2	2	2	0	0	0	0	0	0	0	0	2	2	2	2	2	0	0	0	0	0	2	0	0	0	2	2	2	0	2	2	0	2	2	2	2	0	0	0	2	0	0	0	0	2	0	0	2	0	2	2	2	2	0	2	0	2	0	2	2	0	2	2	2	2	2	0	2	0	2	2	2	0	0	2	2	2	0	0	0	0	0	0	0	0	0	0	0	0	0	0	0	2	0	2	0	0	2	2	2	2	2	2	2	2	0	0	0	2	0	0	0	2	2	2	2	2	2	2	0	0	2	0	0	2	2	2	0	0	0	0	2	2	2	2	0	0	0	2	0	2	2	2	2	0	2	0	2	0	2	0	2	2	2	2	2	2	0	0	2	0	2	0	2	2	0	2	0	0	0	0	0	2	2	2	2	0	2	2	2	2	2	0	2	0	2	2	2	2	0	0	0	2	0	2	2	2	2	2	0	2	2	0	2	0	0	0	2	0	2	0	2	2	2	2	2	2	2	0	0	2	2	2	2	2	2	0	0	2	2	2	2	2	2	0	2	0	2	2	2	2	0	2	2	0	2	2	0	0	2	2	2	0	0	0	0	2	2	2	2	2	2	2	2	2	2	2	2	2	0	0	2	0	2	2	0	0	0	2	2	0	2	2	2	2	0	2	2	2	2	2	2	2	2	2	0	2	2	2	0	2	2	2	2	2	2	2	2	2	2	2	2	2	2	0	0	2	2	2	2	0	2	0	2	2	2	0	2	0	0	0	0	2	2	2	2	2	2	2	2	2	2	0	2	0	2	2	2	2	2	2	2	2	2	2	0	2	2	2	0	2	2	2	0	0	2	0	0	2	2	0	2	0	2	2	2	2	2	0	0	2	2	2	2	2	0	2	2	2	0	0	2	0	2	0	2	2	2	0	2	0	2	2	0	0	0	2	2	0	2	2	2	2	2	0	0	2	2	2	2	2	0	2	0	2	0	0	2	2	2	2	0	0	0	0	2	0	2	0	0	0	0	2	2	0	2	2	2	0	2	0	0	0	0	2	2	2	2	0	2	2	2	2	2	2	2	2	2	2	0	2	2	2	2	2	2	2	2	2	2	0	2	2	2	2	0	2	2	2	2	2	2	2	2	2	2	2	2	2	2	2	2	2	0	0	0	2	2	2	2	0	2	2	2	0	2	2	0	2	2	2	2	2	2	2	2	2	2	2	2	2	2	2	0	2	2	2	2	2	2	2	0	0	2	2	2	0	2	0	2	0	0	2	0	0	0	0	2	2	2	2	2	2	2	2	2	2	2	2	2	2	2	2	0	2	2	0	2	0	2	0	2	0	0	2	2	2	0	2	0	0	0	2	2	2	2	2	0	2	0	0	2	0	0	2	2	2	2	2	2	2	2	0	2	0	2	2	2	2	2	2	2	2	2	2	0	2	2	2	2	2	0	2	0	2	2	2	2	2	0	0	2	0	2	0	2	2	2	2	2	2	2	0	0	2	0	0	0	0	0	2	2	2	2	2	2	2	2	2	2	2	2	2	0	2	2	2	2	2	0	0	0	0	2	2	2	0	2	0	0	2	2	2	2	2	2	2	0	2	0	0	2	0	0	0	0	0	2	2	2	0	0	0	2	2	2	0	2	2	2	2	2	2	2	2	2	2	2	2	2	0	2	2	2	2	2	2	2	0	0	0	0	0	0	0	2	0	0	2	2	0	2	2	2	2	2	0	0	0	0	2	0	2	0	0	0	2	2	2	2	2	2	2	2	2	2	2	2	0	0	2	0	0	0	2	0	0	2	2	2	2	0	2	0	2	2	2	2	2	2	0	0	2	2	2	2	0	2	0	0	2	2	2	0	2	2	2	0	2	0	2	2	2	2	2	2	2	0	0	2	2	0	2	2	2	0	0	0	2	0	0	2	2	0	0	0	2	2	2	2	0	0	2	2	0	2	2	2	2	2	2	0	0	2	2	2	2	2	2	0	0	0	2	2	2	2	0	2	2	0	2	2	2	2	2	2	2	2	2	2	0	2	0	0	0	0	2	0	2	2	2	2	2	0	0	0	0	0	2	0	2	0	2	2	0	2	2	2	2	2	2	2	2	2	2	2	2	2	2	2	2	2	0	2	2	0	0	2	0	0	0	2	0	2	0	0	0	2	0	0	0	2	2	0	0	0	2	2	0	0	0	0	0	2	0	0	0	0	2	2	2	2	2	0	2	2	2	0	2	2	0	0	2	0	2	0	2	0	2	2	2	0	2	2	0	0	0	0	0	2	2	0	2	0	2	0	2	0	2	0	2	2	2	2	0	2	2	2	2	2	2	2	2	2	2	2	2	2	2	2	2	2	0	2	0	2	2	2	2	2	2	0	2	0	2	0	0	0	0	2	0	0	0	2	0	2	2	2	2	0	2	2	2	2	2	0	2	0	2	0	2	0	2	0	0	0	2	0	2	2	0	0	2	2	0	0	0	2	2	2	2	2	2	2	2	0	2	2	2	2	2	2	2	2	2	0	2	0	0	2	2	2	2	2	2	2	0	2	2	2	0	2	0	2	0	0	0	0	0	2	0	2	2	2	0	2	2	0	2	2	0	2	0	0	2	2	0	2	2	2	2	2	2	2	2	2	2	2	2	2	2	0	2	0	2	2	0	0	2	0	0	0	2	2	0	2	0	2	0	0	2	2	0	0	2	0	2	2	2	0	0	0	0	0	0	2	0	2	2	2	2	0	0	2	0	2	2	2	2	2	2	0	2	2	2	2	0	2	2	2	0	0	0	2	2	0	2	0	0	0	2	0	0	2	2	2	2	2	2	2	2	2	2	0	0	2	2	0	2	2	2	0	2	2	2	2	2	2	2	2	0	2	0	0	0	2	2	2	0	2	2	2	0	0	2	2	2	2	2	2	2	2	2	2	2	2	0	0	0	2	2	0	2	0	0	0	0	2	0	0	2	2	0	0	0	2	2	2	0	0	2	2	2	2	2	2	0	0	0	2	2	2	2	2	2	2	2	2	0	0	2	0	2	0	0	0	0	2	2	2	0	2	2	2	2	2	2	2	0	2	2	0	0	2	2	2	2	2	0	0	2	0	2	2	0	2	2	2	0	2	2	0	2	2	2	0	2	2	2	2	0	0	0	2	0	0	2	0	2	0	2	0	2	0	0	0	2	2	2	0	0	2	0	0	2	0	2	0	0	2	0	0	2	2	2	0	0	2	2	2	0	0	2	2	2	2	0	2	2	2	0	0	2	2	2	2	2	0	2	2	2	2	2	0	2	0	0	0	0	0	2	2	2	2	0	2	2	0	0	2	2	2	2	2	2	0	2	2	2	2	2	0	2	2	0	0	2	2	2	2	2	2	0	0	2	2	2	2	2	0	2	2	0	2	0	2	0	2	2	2	2	2	2	0	2	2	0	0	2	2	2	2	2	2	2	2	0	2	2	2	2	2	2	2	2	2	2	2	2	2	0	2	2	2	2	2	2	2	2	0	0	2	0	2	2	2	2	2	2	0	2	2	0	2	0	0	0	0	2	2	2	2	2	2	2	0	2	0	2	0	2	2	2	2	2	2	2	0	2	2	2	2	0	2	2	0	2	0	0	0	2	0	0	2	2	0	2	2	2	2	2	0	2	0	0	2	2	2	2	2	2	2	2	2	2	2	2	2	2	2	2	2	2	0	2	2	2	2	2	2	2	0	2	2	0	2	2	2	2	2	2	2	2	2	2	2	2	2	2	2	2	2	2	2	0	2	2	2	2	2	2	2	2	2	2	0	2	2	2	2	2	0	2	2	0	2	2	2	2	2	2	2	2	0	0	0	0	2	2	2	0	0	2	2	2	0	0	0	0	0	0	2	0	0	2	2	0	2	0	0	2	0	2	2	2	2	0	2	0	0	2	2	0	2	2	0	2	2	2	2	2	0	0	0	2	2	0	2	2	2	0	2	2	0	0	0	0	0	0	0	0	2	0	2	2	0	2	2	2	2	2	2	0	2	0	0	2	0	2	2	2	2	2	0	0	2	0	2	0	0	0	0	2	0	2	0	2	2	2	2	2	2	2	2	2	2	2	2	2	2	2	2	2	2	0	2	2	0	2	0	0	2	0	0	2	0	0	0	2	2	0	0	2	0	2	2	2	0	2	2	2	2	0	0	2	0	0	0	0	0	2	2	2	2	0	0	0	0	2	0	2	2	0	2	2	0	2	2	0	0	0	2	2	0	2	0	0	2	0	2	0	2	0	2	2	0	0	2	0	2	2	0	2	2	2	0	0	2	0	0	0	0	2	0	0	0	0	2	2	2	2	0	0	2	0	2	2	2	2	0	2	2	0	2	0	2	2	2	2	2	2	0	2	2	0	2	2	2	0	0	2	0	0	0	0	2	2	2	0	2	2	2	0	2	0	0	2	2	2	2	2	2	2	0	0	2	2	2	0	2	2	2	0	2	2	2	2	0	2	2	2	2	2	2	2	0	2	2	2	2	2	2	0	0	2	0	2	2	2	0	2	2	2	2	0	0	0	0	2	2	0	2	2	2	0	2	0	2	2	2	2	2	0	0	2	2	2	0	2	0	2	2	0	2	2	2	0	2	2	0	0	0	2	2	2	2	0	0	2	2	2	2	0	2	0	2	2	0	2	2	2	2	2	0	2	2	0	2	2	2	2	0	0	2	0	0	2	0	2	2	2	0	0	2	2	2	2	2	2	0	0	2	0	0	2	2	2	0	2	2	2	0	2	0	2	0	0	2	2	2	2	2	2	2	2	2	0	0	2	0	0	2	0	2	2	2	2	0	2	2	0	0	0	2	2	2	2	0	2	2	0	2	2	2	0	0	0	0	2	0	0	2	2	0	2	2	2	2	2	2	0	0	2	2	0	2	0	0	2	2	2	2	2	2	2	2	0	2	0	2	2	2	2	0	2	2	2	2	0	2	2	2	0	0	2	2	2	0	2	0	0	2	2	0	2	2	2	2	0	2	2	0	0	2	0	0	2	2	2	0	0	2	2	2	2	2	2	2	0	2	0	0	2	0	2	2	2	2	0	0	2	2	2	2	2	2	0	0	2	2	2	2	0	0	2	0	2	0	0	0	2	0	2	2	2	2	2	2	2	0	2	0	0	2	2	2	0	0	2	0	2	0	2	2	0	0	0	2	2	2	2	2	2	2	2	2	0	2	0	0	2	2	2	2	2	2	2	2	0	2	2	2	2	2	2	2	2	2	2	2	2	2	0	2	0	2	2	2	0	2	2	2	2	0	0	0	2	0	0	0	2	0	0	0	2	0	2	2	0	2	0	0	0	2	0	2	2	2	2	0	0	2	2	2	2	2	2	2	2	2	0	2	2	2	2	2	2	2	2	2	2	2	2	2	0	2	0	0	2	2	2	2	0	0	2	0	2	2	2	2	2	0	2	0	2	0	2	0	0	2	2	2	0	2	0	2	0	2	0	2	0	0	2	2	0	2	0	2	2	2	2	2	0	0	2	2	2	2	2	2	2	2	2	0	2	2	2	0	2	2	2	2	2	2	2	2	2	0	2	2	2	2	2	2	0	2	0	2	2	2	0	2	2	0	0	0	2	2	2	0	2	2	2	2	2	2	2	2	2	2	2	2	0	2	0	2	2	2	2	2	2	2	2	2	2	2	2	2	2	2	2	0	2	2	2	2	0	2	2	0	2	2	2	2	2	2	2	0	2	0	2	2	0	2	2	2	2	0	0	0	2	2	2	2	2	0	0	2	0	2	2	2	0	0	2	0	2	2	2	2	2	0	2	2	2	2	2	2	2	0	0	2	2	2	2	2	0	2	2	0	0	2	0	2	2	2	2	2	2	2	2	2	2	2	2	0	0	0	2	2	0	0	2	0	0	2	2	2	2	2	0	2	2	2	2	0	2	2	2	2	2	2	0	2	2	2	2	0	2	0	2	0	2	2	0	2	0	2	0	2	2	2	2	0	2	2	2	2	0	2	0	0	2	2	2	2	2	0	2	2	2	2	2	2	2	2	0	0	2	2	2	0	2	2	2	2	2	0	2	2	0	0	0	0	2	2	2	2	2	2	2	0	0	2	2	2	0	2	2	2	2	2	2	2	2	0	0	2	2	2	2	0	2	2	0	2	2	0	2	2	2	2	2	2	2	2	0	2	2	2	0	2	0	2	2	2	0	2	2	2	0	0	0	0	0	2	2	0	0	2	0	2	2	2	2	2	0	2	2	2	2	2	0	2	2	0	0	2	2	2	2	0	2	0	0	0	0	0	2	2	2	2	2	2	2	2	2	0	2	2	0	2	2	2	2	2	2	0	2	0	2	0	2	2	2	2	0	2	0	2	2	2	2	2	2	2	2	2	2	0	2	2	2	0	0	0	0	2	2	2	2	2	2	2	0	2	2	2	2	2	2	2	2	2	2	2	0	2	0	2	0	2	2	0	2	0	0	0	0	2	0	2	2	2	2	2	2	2	2	2	2	0	2	0	2	2	2	0	2	2	2	2	2	0	2	2	2	2	2	2	2	2	2	2	2	2	2	2	2	0	0	0	0	2	2	2	2	2	0	0	2	2	2	2	2	2	2	2	2	2	2	2	2	2	2	2	0	2	2	2	0	2	0	2	2	2	2	2	2	0	2	0	0	0	0	2	2	0	2	2	2	2	2	0	0	0	2	2	0	0	0	0	2	0	2	2	2	2	2	2	0	0	0	2	2	0	2	2	2	2	0	2	0	2	2	2	0	0	0	0	0	0	2	2	2	2	2	2	0	0	2	0	2	0	2	2	2	0	2	2	0	0	0	0	2	2	0	2	0	0	0	0	0	2	2	0	0	0	2	2	0	0	2	2	2	0	0	2	0	0	2	0	0	0	2	2	2	2	0	2	0	2	2	2	2	2	2	2	2	0	2	2	2	2	2	2	0	2	2	2	0	0	2	2	2	0	2	0	2	2	2	2	0	0	2	2	2	2	2	0	2	2	2	2	0	2	2	2	2	2	2	2	0	2	2	0	2	2	2	2	0	0	2	0	0	2	2	2	2	2	0	2	2	2	2	2	2	2	0	0	2	2	2	2	2	2	2	0	2	0	0	2	2	2	2	2	0	0	2	2	0	0	2	2	0	2	0	0	0	0	2	0	2	2	2	2	2	0	2	2	0	0	2	0	0	2	2	2	0	2	2	2	0	0	0	2	2	2	2	2	2	0	2	2	0	2	2	2	0	0	2	2	2	0	2	2	2	0	0	2	0	2	2	0	2	0	0	2	2	0	2	2	0	2	2	0	2	2	2	0	0	0	0	0	0	0	0	0	0	0	2	0	2	2	0	0	0	2	0	0	0	2	0	0	2	0	0	0	2	2	0	0	2	2	2	2	0	2	2	2	2	0	2	2	2	2	2	2	0	2	2	2	2	2	0	2	2	0	0	0	2	2	2	2	2	2	2	0	2	2	2	0	0	2	2	0	2	0	2	0	2	2	0	2	2	2	2	2	2	2	2	2	2	2	2	0	0	2	2	0	2	2	2	2	0	2	2	0	2	0	2	2	2	0	2	2	2	0	2	2	2	0	0	2	2	2	2	2	0	0	2	2	0	0	2	2	2	2	2	0	2	2	2	2	2	2	2	2	2	2	2	0	2	2	2	2	2	0	0	0	0	2	0	2	2	0	0	2	0	0	2	2	2	0	2	2	0	2	2	0	2	0	0	0	2	0	2	0	0	0	2	2	0	2	2	2	2	2	2	2	2	2	2	2	0	0	2	2	2	2	0	0	0	2	2	2	0	0	2	2	2	0	2	2	2	2	2	2	0	0	2	2	2	2	2	2	2	2	2	2	2	2	2	2	0	2	2	2	2	2	0	0	2	2	2	2	2	0	0	2	0	0	0	0	2	2	2	2	2	2	2	0	2	2	2	2	2	2	2	0	2	0	0	2	2	2	2	2	2	2	2	2	2	2	2	2	2	2	2	2	2	2	0	2	2	2	2	2	2	2	2	2	2	2	2	0	0	2	2	0	0	0	2	0	2	0	0	2	2	2	2	2	0	2	2	0	2	0	2	2	2	2	2	0	2	2	0	2	2	2	2	0	0	0	2	2	2	2	0	0	2	0	2	0	0	0	0	0	2	2	2	2	2	0	0	0	2	2	0	2	0	2	0	0	0	2	2	2	2	2	2	2	0	2	2	0	2	0	2	0	2	0	2	0	2	2	2	2	2	2	0	2	0	0	2	0	0	0	2	2	2	0	0	2	0	0	2	2	0	2	2	0	2	2	0	2	0	2	2	2	2	0	0	0	2	2	2	0	2	2	2	0	0	2	2	2	2	0	2
[truncated: 16,424,306 more chars]
