# Supplementary material for: Patterns of Genetic Structure and Linkage Disequilibrium in a Large Collection of Pea Germplasm
Source: G3 (Bethesda). 2017 Jun 13;7(8):2461–71. doi: 10.1534/g3.117.043471 (PMC5555454; doi:10.1534/g3.117.043471)
Supplement: Supplementary file 1 [file 2461FileS1.zip › Total_fastStru.str]

Cameor dummy dummy dummy dummy dummy 2 2 1 2 1 2 2 1 1 1 2 2 1 2 2 2 2 2 2 1 1 2 1 1 1 2 1 2 2 2 2 2 2 2 2 1 1 2 1 1 1 1 2 1 1 2 1 1 2 2 1 1 1 1 1 2 2 1 1 1 1 2 2 1 1 1 2 1 1 1 1 1 1 1 2 1 1 2 1 1 2 1 2 1 1 2 2 2 1 1 2 2 1 2 1 2 1 1 1 2 2 1 1 1 2 2 2 2 1 2 1 2 2 2 2 1 2 2 1 2 2 2 1 1 1 1 2 2 2 1 1 2 2 2 1 1 2 2 2 1 1 1 1 2 2 2 1 1 1 2 2 1 1 1 2 2 2 2 1 2 1 1 2 1 2 2 2 1 2 2 1 1 1 2 2 1 1 1 1 2 2 2 1 2 2 2 2 1 2 2 2 1 1 1 1 1 1 2 1 2 1 2 1 2 2 2 2 2 2 2 2 1 1 1 2 1 2 1 1 1 2 2 1 2 1 2 2 2 1 1 2 1 1 1 2 2 1 2 2 1 1 2 2 1 2 2 2 1 1 2 1 1 2 2 2 2 2 1 2 1 1 2 1 2 1 1 1 2 2 2 2 2 2 2 2 2 2 2 1 1 1 1 2 2 2 2 1 2 1 2 1 2 2 1 2 2 1 1 1 2 1 1 2 2 1 1 1 1 2 1 2 2 1 1 2 2 2 2 1 1 1 2 2 1 2 1 1 2 1 2 1 1 2 1 2 2 2 1 2 1 1 2 1 1 2 1 2 2 2 1 1 1 1 1 2 2 1 1 2 2 1 1 1 2 1 1 1 2 2 2 1 2 2 1 2 1 2 1 1 1 1 1 1 1 1 1 1 2 1 2 1 1 1 2 2 1 1 2 1 1 2 2 2 1 2 1 2 2 1 1 1 2 1 1 2 1 2 1 1 2 2 1 1 2 1 1 1 1 2 2 1 2 1 1 2 2 2 2 2 1 2 1 1 2 2 1 1 1 2 1 1 2 2 2 1 1 1 1 2 2 2 1 2 1 2 1 2 1 1 2 1 1 2 2 1 1 1 1 1 2 2 2 2 2 1 1 2 2 2 2 1 1 1 2 2 2 1 2 2 2 1 2 1 1 1 2 1 2 1 1 1 1 1 1 1 1 2 2 2 2 1 1 2 1 2 1 2 1 2 1 2 1 2 2 1 2 1 1 1 2 2 1 1 2 1 1 2 2 2 1 1 1 2 2 1 1 1 1 1 1 2 1 1 1 2 1 1 1 2 1 1 2 2 2 2 2 2 2 2 2 2 2 2 2 1 2 2 1 2 2 2 2 1 1 1 1 1 2 2 2 2 1 1 2 2 1 1 1 1 2 1 1 1 1 2 1 1 2 2 1 1 2 1 2 2 2 1 2 1 1 1 1 1 2 1 1 1 2 2 1 1 2 2 2 2 2 1 2 1 1 1 1 1 1 1 2 1 1 1 2 2 2 2 2 1 2 2 2 2 1 2 1 1 2 1 1 2 2 1 1 1 1 1 2 2 1 2 1 2 1 1 1 2 1 1 2 1 2 1 1 1 1 1 2 1 1 2 2 2 2 1 1 1 1 1 1 2 2 1 1 1 1 1 2 2 2 2 2 2 1 2 2 1 2 2 2 2 1 2 2 2 1 1 2 2 1 1 2 1 2 2 1 1 2 1 2 2 1 1 1 1 1 2 1 1 1 2 2 1 2 2 1 2 2 1 2 1 1 1 1 2 2 1 2 1 2 1 2 2 2 2 2 2 1 1 2 2 2 2 1 1 1 2 2 2 2 1 1 2 1 1 1 1 1 1 1 2 2 2 2 2 2 1 1 1 2 1 1 2 2 1 1 2 1 2 1 2 1 2 2 1 1 2 2 1 2 2 1 1 1 1 2 1 1 1 2 1 1 1 1 2 2 2 1 2 1 1 2 1 1 1 1 2 1 1 2 2 2 2 2 2 1 2 1 2 2 1 1 2 1 1 1 1 1 2 1 1 2 1 2 1 1 2 1 2 2 1 2 2 1 1 2 2 2 1 1 2 1 1 1 1 2 1 1 2 2 2 2 1 2 1 2 1 1 1 1 1 2 1 2 1 2 1 1 1 2 1 2 2 1 2 2 2 2 1 1 1 1 2 1 2 2 1 2 2 2 1 1 1 2 1 2 1 2 1 2 2 1 1 1 2 2 1 1 2 2 1 2 2 1 2 2 1 2 2 2 1 1 2 1 2 2 1 1 1 1 1 1 1 1 1 2 1 1 2 1 2 1 2 2 2 2 2 1 2 2 1 1 1 2 2 2 1 1 2 1 2 1 2 1 2 2 1 2 2 1 1 1 1 2 2 2 1 2 1 1 1 2 1 2 2 1 1 2 2 2 2 2 1 1 1 1 2 1 2 1 2 2 2 2 1 2 1 2 1 2 1 1 2 1 2 2 2 1 2 1 1 1 2 1 1 2 2 2 2 2 2 1 1 2 1 1 1 2 2 1 2 2 2 2 1 2 2 1 1 1 2 1 1 2 2 1 2 2 1 2 1 1 2 1 1 2 2 1 1 1 2 2 1 1 1 2 1 1 1 2 1 1 2 1 1 2 1 2 1 1 2 1 1 1 2 1 1 2 2 1 2 1 2 1 2 2 1 1 1 1 1 2 1 2 1 1 1 2 1 1 2 1 2 1 2 2 1 2 1 2 2 1 1 2 1 2 1 1 1 1 2 1 1 1 1 1 2 1 2 2 1 1 1 2 1 1 1 2 2 2 2 1 2 1 1 1 2 1 2 2 2 2 2 1 2 1 1 2 2 1 2 1 2 2 1 2 1 2 1 2 1 1 1 1 2 1 2 1 2 2 2 1 2 2 2 1 2 2 2 1 1 1 2 1 2 1 1 2 2 1 1 2 1 2 1 2 2 1 2 1 2 1 2 2 1 2 2 1 1 1 2 2 2 2 1 2 2 2 1 2 1 2 1 2 2 1 2 1 1 2 2 1 2 2 1 2 1 2 2 1 2 1 1 1 2 1 2 1 2 1 2 1 1 1 1 1 1 2 1 1 1 1 2 2 2 2 1 1 2 1 1 2 2 1 1 1 1 1 1 1 2 2 1 1 2 1 1 2 2 1 2 1 2 1 2 2 2 1 1 2 1 2 1 2 1 1 1 2 1 2 2 2 1 2 1 1 1 1 2 1 1 2 1 1 2 1 1 1 2 2 1 1 1 1 2 1 1 2 1 1 2 2 1 1 2 2 1 2 2 2 1 1 2 1 2 1 1 2 2 1 2 1 2 2 2 1 2 1 2 1 2 2 2 1 1 1 2 2 1 2 1 1 2 2 1 2 2 2 2 2 1 1 2 1 1 2 2 2 1 1 2 1 2 2 2 1 2 2 1 1 2 1 1 2 2 1 2 1 2 1 1 1 1 1 1 2 2 2 2 2 2 2 1 1 1 1 1 2 2 1 2 2 2 2 2 1 2 2 1 2 1 2 1 1 1 1 1 1 2 2 2 2 1 2 1 1 2 1 2 2 2 2 2 2 2 1 1 1 1 2 2 2 2 2 1 2 2 1 2 1 1 1 2 2 1 2 1 2 2 1 2 1 1 1 1 2 2 1 2 2 2 1 2 1 1 1 1 2 1 1 2 2 2 1 2 2 2 2 1 2 1 2 2 1 2 1 2 2 1 2 1 1 1 1 1 1 2 1 1 1 1 2 2 2 2 2 1 2 2 2 2 1 2 2 2 2 2 2 1 2 2 2 2 1 2 1 1 1 1 1 1 1 1 1 1 1 2 2 2 2 2 2 1 2 1 1 2 1 2 2 2 2 2 1 1 1 2 2 1 2 2 1 2 2 1 2 1 1 2 2 2 2 1 1 1 2 1 2 1 2 1 1 2 2 2 1 2 2 2 1 2 1 2 2 2 1 1 1 2 2 1 1 2 2 1 1 1 1 2 1 1 1 2 2 2 1 2 2 1 2 1 2 2 1 2 1 2 2 2 1 2 2 2 2 1 2 2 1 2 1 1 1 1 1 2 1 1 2 2 1 1 2 2 2 1 1 2 1 2 2 2 1 2 1 2 2 1 2 2 1 1 2 2 2 1 1 2 2 2 2 1 2 2 1 2 1 1 1 2 1 2 2 2 2 1 2 1 1 2 1 1 1 1 2 2 2 1 2 2 2 1 1 2 1 1 1 2 2 2 2 2 2 2 1 2 1 1 2 2 1 2 1 2 1 2 2 1 2 1 1 2 2 2 2 2 1 2 2 2 2 1 2 1 1 1 1 2 1 2 1 1 1 1 2 2 2 2 1 2 1 1 1 1 2 1 2 2 1 2 1 2 2 2 1 1 1 1 2 1 1 2 2 1 2 2 1 1 2 1 1 2 2 1 1 1 2 1 2 2 1 1 2 2 2 2 1 1 1 2 2 1 2 2 2 2 1 2 2 2 2 2 2 2 1 2 1 2 2 2 2 2 2 1 1 2 2 1 2 2 1 1 1 1 2 1 2 2 1 2 2 2 1 1 2 1 1 2 1 2 2 2 2 1 1 1 2 1 1 1 2 1 1 2 1 1 1 1 2 2 1 2 1 1 1 1 2 1 2 1 2 1 1 2 2 2 2 2 2 1 1 1 1 1 1 1 2 2 2 1 2 2 1 2 1 2 2 2 2 2 2 2 2 1 2 1 2 2 2 1 1 1 1 2 2 1 1 2 2 1 1 1 1 1 1 2 2 2 2 2 2 2 1 1 2 1 2 1 1 2 1 2 2 2 2 1 2 1 1 2 2 2 2 2 2 2 1 1 1 2 2 2 2 2 1 1 2 2 2 2 2 1 2 1 1 2 2 2 1 2 2 1 1 2 1 2 2 2 2 2 1 2 2 1 1 2 2 1 2 1 2 2 1 1 1 1 1 1 2 2 1 2 2 1 2 2 2 1 1 2 2 1 2 2 2 2 1 2 1 2 1 2 1 2 2 1 1 1 1 1 1 1 2 2 2 2 2 1 2 2 1 2 2 2 2 2 2 2 1 2 1 2 2 2 1 1 2 2 2 2 1 2 1 1 1 2 1 1 2 2 2 1 1 2 1 1 2 1 1 2 2 2 2 2 2 2 1 2 2 1 1 1 2 2 1 1 2 1 1 1 2 2 2 2 2 2 2 2 2 1 1 2 1 1 2 2 2 1 2 1 1 2 2 1 1 2 2 2 2 1 2 2 1 1 2 1 2 1 2 2 1 1 2 2 1 1 1 2 1 2 2 2 2 1 2 2 1 2 1 1 2 1 2 1 2 2 2 1 1 1 2 2 1 2 1 1 1 1 1 1 2 1 1 2 2 2 1 2 2 1 2 2 1 2 2 1 1 2 1 1 2 1 1 1 1 1 1 2 2 1 1 1 2 2 2 2 2 1 1 2 1 1 2 2 2 1 1 2 1 1 2 2 1 2 1 1 1 1 2 2 1 1 1 1 1 2 1 2 1 2 2 2 2 2 2 1 1 2 1 1 2 2 1 1 1 1 1 2 1 1 1 1 1 2 1 1 1 1 2 1 1 2 2 1 1 2 1 2 2 2 2 1 2 2 2 1 2 1 2 2 2 1 1 1 2 1 2 1 2 1 2 1 2 2 1 1 2 2 1 2 1 2 2 1 2 1 2 2 1 1 2 2 2 1 2 2 1 2 1 1 2 2 2 2 2 2 2 1 1 2 1 1 2 2 2 2 1 2 2 2 1 2 1 2 1 2 1 2 2 1 1 1 2 2 1 1 2 2 2 2 2 2 1 2 2 1 1 1 1 1 2 1 2 2 2 1 2 2 1 1 1 2 1 2 1 2 2 2 1 1 2 1 1 2 2 1 1 1 2 2 2 2 1 1 1 1 2 2 1 1 1 2 1 1 1 1 2 1 1 2 2 1 1 2 2 1 2 2 1 1 2 2 1 1 2 2 1 2 2 2 1 2 2 2 1 2 1 2 1 1 1 2 1 1 1 2 1 2 2 2 1 2 2 2 2 1 1 2 1 1 1 1 2 2 1 2 1 2 1 1 2 1 1 2 2 1 1 1 2 2 2 2 2 2 1 2 2 1 1 1 1 2 1 2 2 1 1 1 1 2 1 1 2 2 1 1 1 2 1 1 1 2 1 2 1 1 2 2 1 1 1 1 1 1 1 1 1 1 1 2 2 2 2 2 1 1 1 1 1 2 2 2 2 2 1 2 1 2 2 1 1 2 1 1 2 2 2 2 1 2 1 1 2 1 1 1 2 2 1 1 1 1 2 2 2 1 2 2 2 2 2 1 1 1 2 2 2 1 2 1 2 1 2 1 2 2 2 2 2 1 1 1 2 1 2 2 2 2 2 2 1 2 2 2 1 1 1 1 1 1 1 2 1 1 2 2 2 2 2 2 1 1 1 2 2 2 1 2 2 1 2 2 2 2 2 1 1 2 2 1 1 1 2 2 2 2 1 1 1 1 1 2 1 1 2 1 1 2 2 2 1 1 1 1 2 1 1 1 2 2 2 2 1 2 2 2 1 2 1 2 1 2 2 2 2 1 1 1 1 2 1 2 1 2 1 2 2 2 1 1 1 2 2 2 2 1 2 1 1 1 1 2 2 2 1 2 1 1 1 2 1 2 1 1 1 2 2 2 2 1 2 1 1 1 2 1 2 2 1 2 1 2 2 2 2 1 2 1 1 2 1 2 2 2 1 1 2 1 2 2 1 2 2 2 1 1 2 2 1 1 2 2 1 1 1 2 2 1 1 2 2 2 2 1 2 1 1 2 2 1 1 2 1 2 2 2 1 1 2 2 2 2 1 2 2 1 1 2 2 2 2 2 1 1 2 2 2 2 2 2 1 1 1 2 1 2 1 2 1 1 1 1 2 1 2 2 1 2 1 2 1 1 1 1 1 2 1 2 1 2 1 2 2 1 1 2 1 1 1 1 1 2 1 2 2 2 2 1 2 2 2 2 2 2 2 1 2 1 2 2 1 1 1 2 1 2 1 1 2 2 1 2 1 2 2 2 1 1 2 1 1 1 1 2 1 1 2 1 1 1 1 1 2 1 1 2 2 2 2 1 1 1 2 1 1 1 1 1 1 2 1 2 1 1 2 1 2 2 1 2 1 1 2 2 1 1 1 2 2 1 2 1 1 2 2 2 2 2 2 1 1 2 1 1 1 2 2 1 2 1 1 2 1 1 2 2 2 1 2 1 2 2 2 2 2 2 2 2 1 2 2 2 2 1 1 1 2 1 1 1 1 2 1 1 1 2 1 1 1 1 1 1 1 2 1 1 1 1 2 2 1 2 2 1 1 1 2 1 2 1 2 1 2 1 2 2 1 2 2 2 1 2 2 1 1 1 1 1 2 2 2 1 2 1 1 2 2 1 1 2 2 2 2 1 1 1 1 1 1 1 1 1 1 2 2 1 1 1 1 2 1 2 1 1 2 1 2 1 2 1 1 2 2 1 1 1 1 2 2 2 1 2 2 2 2 2 1 2 2 2 1 1 2 2 2 1 2 1 2 2 1 1 1 2 2 1 1 1 1 2 1 2 2 1 2 1 2 2 1 2 1 1 2 2 2 2 1 2 1 2 1 2 1 1 2 2 2 1 1 1 1 2 1 2 1 1 2 2 1 2 1 1 1 2 1 1 1 1 2 1 2 2 2 2 1 2 2 2 1 2 2 2 2 1 1 2 1 2 2 1 1 2 2 1 1 2 2 1 2 2 1 2 2 2 1 2 2 1 2 1 2 2 1 1 1 1 1 1 1 1 2 2 2 2 2 2 1 1 1 1 1 1 1 1 2 2 2 2 2 1 1 2 2 2 2 2 2 1 1 1 2 1 1 1 1 2 2 2 2 1 2 1 2 1 1 2 1 2 1 2 1 2 1 1 2 2 1 2 1 1 1 1 1 1 2 2 1 1 2 1 2 2 1 2 2 1 2 2 2 2 2 2 2 2 2 1 1 1 2 2 2 1 2 1 1 1 2 2 2 1 1 1 2 1 1 2 2 1 2 2 2 1 2 1 1 1 2 2 2 1 2 2 1 2 1 1 1 1 2 2 1 1 1 1 2 1 1 1 1 2 1 2 1 2 2 2 2 2 1 2 1 2 2 1 2 2 2 2 2 1 1 1 1 1 2 2 1 2 1 1 1 2 2 2 2 1 2 2 2 1 2 1 2 1 2 2 1 1 2 1 1 1 1 2 2 2 1 2 1 2 1 1 2 2 2 2 2 1 2 2 2 1 1 1 2 1 2 1 1 2 1 1 2 2 2 1 2 1 1 1 2 2 2 1 2 1 1 2 1 1 1 2 2 1 2 1 1 2 2 2 2 2 1 1 1 2 2 2 2 1 2 1 1 2 1 1 2 2 2 2 1 1 1 2 1 1 1 2 2 2 1 1 2 2 1 1 2 2 1 1 1 2 2 2 2 1 1 1 1 1 1 2 2 2 1 1 2 1 1 1 2 1 1 1 1 2 1 2 1 1 1 1 2 2 2 1 2 2 1 2 1 1 2 1 1 1 1 2 2 2 1 1 2 2 1 2 1 2 1 2 1 2 1 2 1 1 1 1 2 2 1 1 2 2 1 1 1 2 2 1 2 1 2 1 2 2 2 2 1 1 1 2 2 2 1 1 2 1 2 2 2 1 1 2 2 1 2 2 1 2 2 1 1 1 1 2 1 1 1 2 1 1 2 1 1 2 2 1 1 2 2 2 2 2 1 2 2 2 1 2 1 1 1 2 2 2 1 2 1 1 2 1 1 2 1 2 1 1 2 2 2 1 1 2 2 1 1 2 2 2 2 2 2 2 1 1 1 1 1 2 1 2 2 2 2 1 1 1 2 1 1 2 1 2 1 2 1 1 2 1 2 2 2 1 1 1 1 1 1 1 2 2 2 2 1 2 1 1 1 2 1 1 1 1 2 1 2 2 2 2 1 1 1 2 1 1 1 2 2 2 1 2 1 2 2 2 1 1 1 1 2 1 1 1 2 1 1 2 2 2 1 2 2 1 2 1 2 1 1 2 1 1 1 2 2 2 2 1 2 1 1 2 1 1 2 1 2 1 1 1 1 2 1 2 2 1 1 2 1 2 1 2 2 1 1 1 2 1 2 1 1 1 1 2 1 1 1 2 1 2 2 1 2 2 2 2 1 2 1 2 1 1 1 1 1 1 2 1 2 1 1 2 1 1 1 1 1 2 2 2 1 1 2 2 1 2 2 2 1 2 1 2 1 1 1 2 2 1 2 2 2 1 1 2 2 2 2 1 2 1 1 2 1 1 1 1 2 2 2 1 1 1 2 2 2 1 1 1 1 2 2 1 1 1 1 1 1 1 1 2 2 1 2 2 2 2 2 1 2 2 1 2 1 2 2 2 2 1 1 1 1 2 1 1 2 2 2 2 2 2 1 1 2 2 2 1 1 2 2 2 2 2 1 2 2 2 1 2 2 2 1 2 1 1 1 2 2 1 1 1 1 1 2 2 2 2 2 2 2 2 1 2 2 2 2 1 2 2 2 1 1 1 1 2 1 2 1 2 1 2 2 1 1 1 2 1 1 2 1 2 1 2 1 1 2 1 2 1 1 2 1 1 1 2 1 2 1 1 2 2 1 1 1 2 2 1 2 1 2 2 1 2 2 1 1 2 2 1 2 2 1 2 2 1 1 2 1 1 2 2 1 2 2 2 1 1 1 1 1 1 2 1 2 2 2 1 1 2 2 2 2 1 2 1 2 2 2 2 2 1 1 2 2 2 1 1 1 2 2 1 1 1 1 1 2 1 2 2 2 2 1 1 1 2 2 2 1 2 1 1 2 2 2 2 2 1 2 1 2 1 2 1 1 1 2 2 2 1 2 1 1 1 1 2 1 2 1 2 2 2 1 2 2 2 2 1 2 2 2 2 2 2 2 2 2 2 2 2 1 2 1 2 1 2 1 1 2 1 2 2 2 1 1 2 1 1 1 2 2 2 1 1 2 2 2 2 2 2 2 1 2 2 2 2 2 2 1 1 2 1 1 1 1 2 2 2 2 1 2 2 2 1 1 2 2 1 1 2 2 2 2 2 2 1 2 1 2 2 1 1 2 1 1 2 1 1 1 2 2 1 2 1 1 1 2 1 2 2 2 1 1 2 1 1 2 1 1 2 2 2 1 2 1 2 2 2 2 2 2 2 1 2 1 2 2 1 2 2 1 1 2 2 2 1 1 1 2 1 2 2 2 1 2 1 2 1 2 1 1 1 2 1 1 1 2 1 1 2 2 2 2 1 2 2 1 2 1 2 1 1 1 1 1 1 1 2 1 2 1 1 1 1 1 1 1 2 1 1 2 1 2 1 2 2 1 2 1 2 2 1 2 1 1 1 2 1 2 1 1 2 1 1 1 2 2 2 1 1 1 2 2 1 1 2 2 1 1 2 2 2 1 2 1 1 2 2 2 1 1 1 2 2 2 1 1 1 2 1 1 2 1 1 2 2 2 1 2 1 1 2 2 1 2 1 2 2 1 1 1 1 2 2 2 2 2 2 2 2 1 1 1 2 2 1 1 2 2 1 1 1 2 2 2 1 1 1 1 1 2 2 2 2 1 2 2 2 1 2 2 2 1 1 2 2 2 1 2 1 2 2 1 1 2 1 1 1 1 1 2 1 1 2 2 1 2 1 2 2 2 1 2 2 2 1 1 2 2 2 2 1 2 2 1 1 1 2 2 2 2 2 2 2 1 1 1 2 1 2 2 1 2 2 2 2 1 2 1 2 2 2 1 2 2 1 1 2 2 2 1 1 2 1 2 2 2 2 2 1 1 1 1 2 1 2 2 2 1 2 2 1 2 1 1 2 1 2 2 2 2 2 2 1 2 1 1 2 1 2 2 1 1 1 2 2 1 1 1 2 1 1 1 1 2 2 1 1 1 2 1 2 1 1 2 1 1 2 2 2 2 2 2 1 1 2 2 2 2 1 2 2 2 2 2 2 2 2 2 2 2 2 2 1 2 2 1 1 1 1 2 2 1 1 1 1 1 1 1 1 2 1 1 2 1 1 2 1 1 2 1 1 2 2 1 2 1 1 2 2 2 2 2 2 2 1 1 2 2 1 2 1 1 2 1 1 1 2 2 2 1 1 2 1 1 2 2 1 2 1 2 2 1 1 2 1 2 2 2 1 1 2 1 1 2 1 2 1 2 1 2 1 1 1 1 2 1 2 1 2 1 2 2 2 1 1 1 1 2 1 1 2 1 2 2 2 2 1 2 1 1 1 1 2 2 1 1 2 2 1 2 2 2 1 1 2 2 1 2 2 1 1 2 1 2 1 1 2 2 2 2 1 1 2 2 2 2 2 2 2 2 1 1 2 2 1 2 2 2 1 2 1 2 1 1 1 2 2 2 2 1 2 2 1 2 2 2 2 1 2 2 2 2 1 2 1 1 1 2 1 1 1 2 1 2 1 2 1 1 2 2 2 1 2 2 2 2 1 2 1 2 1 2 1 1 2 2 1 1 2 1 1 2 2 2 1 1 2 2 2 1 2 1 2 2 2 2 2 1 1 2 1 1 1 1 1 2 2 1 1 1 1 2 2 1 1 2 2 1 2 2 1 1 2 2 1 2 1 1 1 1 2 1 2 1 2 2 2 1 2 1 2 1 1 1 2 1 1 1 2 2 2 1 1 1 2 2 2 2 2 2 1 2 1 1 2 2 2 1 2 1 1 1 2 1 1 2 1 1 1 1 2 1 2 1 2 2 2 2 2 2 2 1 2 1 2 1 2 1 2 1 2 2 2 2 1 2 1 2 2 2 2 2 1 1 1 2 2 2 2 2 2 2 2 2 1 2 1 2 2 2 2 2 2 2 1 1 2 2 2 2 1 2 2 1 2 2 1 2 1 2 2 2 2 1 2 1 2 1 2 1 2 1 1 1 1 1 2 2 2 2 2 1 2 2 1 1 2 2 2 2 2 2 2 1 2 2 1 2 1 1 1 1 1 2 2 2 2 1 2 1 1 2 2 2 2 1 2 1 2 2 2 1 1 1 1 2 2 2 2 2 1 1 1 1 1 1 1 2 1 2 2 1 2 1 2 1 2 1 2 1 2 1 2 2 2 2 2 2 1 2 1 2 2 2 2 1 2 1 1 2 2 2 2 2 2 2 2 2 2 2 2 2 2 1 1 2 1 2 2 1 2 1 1 2 2 2 2 2 1 2 1 1 1 1 1 1 2 1 2 2 2 2 2 1 1 2 1 1 2 2 1 2 2 2 1 2 2 2 2 1 2 1 2 2 2 2 2 1 2 2 2 2 2 1 2 2 2 1 1 2 1 2 1 1 1 1 1 1 2 2 1 2 1 1 1 1 1 1 2 2 2 1 2 1 2 2 1 2 1 2 2 2 1 1 1 1 1 1 1 2 1 1 1 1 1 2 2 1 2 2 1 1 1 1 2 2 2 1 2 2 1 1 2 2 1 2 1 1 2 2 1 2 2 1 2 1 1 2 2 1 2 2 1 1 2 1 2 2 2 1 1 1 2 2 2 1 1 2 1 2 1 1 1 1 2 1 1 1 2 1 1 1 2 1 1 1 2 1 2 1 1 1 2 1 2 1 2 1 1 2 2 1 2 1 1 1 2 1 2 1 1 1 2 1 2 1 2 1 1 2 1 2 1 2 1 1 2 1 1 2 1 1 2 1 2 2 2 2 1 2 2 1 2 1 2 1 2 1 2 2 2 2 2 1 1 2 1 1 2 1 1 1 2 2 2 2 2 1 2 2 2 2 2 1 1 2 1 1 1 1 2 2 2 1 2 2 1 1 1 2 2 2 1 1 2 2 1 1 1 1 2 2 2 2 1 2 2 1 1 1 1 2 1 1 2 1 1 1 2 2 2 1 1 2 2 2 2 2 1 1 2 1 2 1 1 1 2 2 1 2 2 2 1 1 1 2 1 2 1 1 2 2 2 2 1 1 2 2 2 1 2 1 2 1 1 2 1 2 1 1 2 1 1 2 1 1 1 1 2 1 2 2 2 1 2 1 2 2 2 1 1 1 1 1 2 1 2 1 1 1 1 2 2 2 1 1 1 2 2 1 1 2 2 1 1 2 2 2 2 1 1 2 2 2 1 2 1 1 1 1 2 2 1 2 1 2 2 1 2 1 2 1 1 1 2 2 1 1 1 1 1 2 1 2 2 1 1 2 1 2 2 2 2 1 1 1 2 2 2 2 2 1 2 1 2 2 1 1 2 2 2 2 1 2 2 2 2 1 2 1 1 1 1 2 1 1 1 1 2 2 1 1 2 1 2 1 2 2 2 1 1 2 2 2 1 2 1 1 2 1 2 1 2 1 2 2 2 2 2 2 2 1 1 2 2 2 2 2 1 2 2 1 1 2 2 1 1 2 2 1 1 1 2 2 1 2 2 1 2 1 2 2 2 1 2 1 1 2 1 1 2 1 2 2 1 1 1 2 1 2 2 2 2 1 2 1 1 2 1 1 2 1 2 2 1 2 2 1 2 2 1 1 1 1 2 1 1 2 1 1 2 2 1 1 2 1 1 2 1 1 2 1 1 1 1 1 2 2 2 2 2 2 2 2 2 2 2 2 2 1 1 1 1 2 2 2 2 1 2 2 2 2 2 1 1 1 2 1 1 1 2 2 1 1 2 1 2 2 1 2 2 1 2 2 1 1 2 1 1 1 2 1 2 1 1 2 1 2 2 2 1 2 2 2 1 2 1 1 1 2 2 2 1 2 1 2 1 1 1 2 1 2 2 1 1 1 2 1 1 1 1 2 1 2 2 2 1 2 2 2 1 2 1 1 2 2 1 1 1 1 2 2 1 1 1 1 1 2 1 2 2 1 2 2 2 1 2 1 1 1 2 1 2 2 2 2 2 1 1 1 1 2 1 1 2 1 1 1 2 2 2 1 1 2 1 2 1 2 1 2 1 1 2 2 2 1 2 1 1 2 2 1 1 2 2 1 2 1 2 2 1 2 2 1 2 1 2 2 2 2 1 1 1 2 2 2 1 1 2 2 1 2 1 1 2 2 1 2 2 2 1 2 2 1 2 1 1 1 1 1 1 2 1 2 2 1 2 2 2 2 1 1 1 1 1 1 1 2 2 2 1 2 1 2 1 2 1 2 2 2 1 2 1 2 2 1 1 1 2 2 2 1 2 1 2 1 1 2 2 1 1 1 2 2 2 2 1 2 2 2 1 1 1 1 1 2 2 1 1 2 2 1 1 1 1 2 2 1 1 1 1 2 2 1 2 2 1 2 2 2 1 1 2 1 1 1 1 2 2 1 2 1 2 2 2 1 1 1 1 1 2 1 2 1 1 2 1 1 1 2 1 1 2 1 2 1 1 1 2 2 2 1 1 1 1 2 2 1 1 2 2 2 2 1 2 2 2 2 2 2 1 2 2 2 2 2 1 2 2 2 1 1 1 1 2 2 2 1 1 2 2 2 2 2 1 1 1 2 1 1 1 2 2 1 2 1 1 2 2 1 1 2 2 1 1 2 1 1 2 2 2 2 2 2 2 1 1 1 1 1 1 1 2 1 1 2 1 2 1 1 1 2 2 1 2 2 1 1 2 2 1 2 1 2 1 2 1 2 1 1 1 2 2 1 2 1 2 1 2 2 1 2 1 2 2 1 1 1 2 2 2 2 2 1 1 2 1 2 2 1 2 2 2 2 1 1 2 1 2 2 1 2 1 2 2 1 1 2 2 2 1 2 1 2 2 1 1 1 2 2 2 2 1 1 1 1 1 2 1 2 1 1 1 2 1 1 2 2 1 1 2 2 2 2 1 1 2 2 1 2 1 2 1 2 1 2 2 1 1 1 2 1 1 1 2 2 1 1 1 1 1 1 1 1 2 2 2 2 2 2 1 1 1 1 2 1 2 1 2 1 2 2 2 2 2 1 2 2 2 2 1 1 2 1 2 2 2 1 2 2 2 1 1 1 1 1 1 2 2 2 1 2 1 1 1 2 2 1 2 2 1 2 2 2 1 2 1 1 1 2 2 1 2 1 2 1 1 1 2 2 2 1 2 1 1 1 2 2 2 1 1 1 1 2 1 2 2 2 1 1 1 1 1 2 2 1 2 2 1 2 1 2 2 2 2 2 2 1 2 2 2 2 2 1 2 2 2 2 2 2 1 2 1 2 1 2 1 2 1 1 2 1 1 1 1 2 2 2 1 1 1 2 2 2 2 1 1 1 1 2 1 1 2 2 1 1 1 2 2 1 1 1 1 2 2 1 2 1 1 1 2 2 1 2 2 1 2 1 1 2 2 1 1 2 1 1 2 2 2 2 2 1 1 2 1 1 1 1 2 1 1 2 2 2 2 1 2 2 2 1 1 1 1 1 1 2 1 1 1 2 2 2 1 1 2 1 1 2 1 2 2 1 2 1 2 2 1 1 2 1 2 1 1 1 2 2 2 1 2 2 1 1 1 2 1 1 1 2 2 2 2 1 1 2 1 1 1 1 2 1 1 2 1 1 2 1 1 2 2 2 2 1 1 2 1 1 2 2 1 2 2 1 2 2 2 1 1 1 2 2 1 1 2 2 1 1 1 2 1 2 2 2 2 2 1 2 1 1 1 1 2 2 2 2 2 2 2 2 2 1 1 1 1 2 2 1 2 2 2 1 1 2 1 1 2 1 2 1 1 1 2 1 1 1 1 2 2 2 2 1 2 1 1 1 2 1 1 2 2 1 1 1 2 1 1 2 2 1 2 1 2 2 1 2 1 2 2 1 1 2 1 2 2 1 1 1 1 2 1 2 2 1 2 1 2 1 1 1 1 1 2 2 1 2 1 1 1 2 1 2 2 1 1 2 2 2 2 1 2 1 2 1 1 1 2 2 2 1 2 1 2 1 1 1 2 1 2 2 1 2 2 2 2 1 1 1 1 2 2 1 2 1 2 2 2 1 2 1 1 1 2 2 1 1 1 1 2 1 2 1 1 1 2 1 1 1 2 1 1 1 1 2 2 2 1 2 1 2 1 2 2 1 2 2 2 1 2 2 2 1 2 1 1 2 2 2 2 2 2 2 2 2 2 1 2 2 2 1 2 2 2 1 2 1 2 2 2 1 1 1 2 2 1 1 1 2 1 2 1 1 1 2 2 1 2 2 2 1 2 1 1 2 2 2 2 1 2 2 1 1 1 1 1 2 1 2 2 2 2 2 1 2 2 2 1 2 1 1 1 1 1 1 1 2 1 2 1 2 1 2 1 1 2 2 1 1 1 1 1 2 2 1 2 1 2 2 1 1 1 1 1 1 1 2 2 1 2 1 2 1 1 1 2 1 2 2 1 2 1 2 2 2 1 1 2 2 2 1 1 2 2 2 2 1 1 2 2 1 1 1 2 2 1 2 1 1 2 2 2 2 1 2 1 1 1 1 2 1 1 2 1 2 2 1 2 1 1 2 1 1 2 2 1 1 2 2 1 2 2 2 1 1 1 2 1 2 1 2 2 2 2 1 2 1 1 1 1 2 1 2 1 2 1 2 1 2 1 1 2 2 2 1 1 2 2 1 2 2 1 1 1 2 2 1 2 2 1 2 1 1 2 1 1 2 1 2 1 2 1 2 2 1 2 2 1 2 1 2 2 1 2 2 2 2 1 2 1 1 2 2 1 2 1 2 2 2 1 1 2 1 2 2 2 1 2 2 1 1 1 1 1 2 2 1 2 2 2 2 2 2 1 2 2 2 2 1 2 2 2 1 2 2 2 2 2 2 2 1 1 1 1 1 2 2 2 1 1 2 2 2 1 2 1 2 2 2 1 1 1 1 2 2 1 1 2 2 2 2 2 1 2 1 1 1 1 2 2 1 1 1 1 1 2 2 1 1 2 2 2 2 2 2 1 1 2 1 2 2 2 2 1 1 2 2 1 1 1 1 1 2 1 2 2 1 2 1 1 2 1 2 2 2 1 1 1 1 2 2 2 2 1 1 1 2 2 2 1 2 2 2 2 2 2 2 2 2 1 2 2 2 2 2 1 2 2 1 2 1 2 2 1 1 1 1 2 1 2 1 1 2 1 2 2 1 1 1 2 2 1 2 1 2 1 2 1 2 2 2 1 2 2 1 2 2 2 1 2 1 1 2 1 2 2 2 1 2 1 1 2 1 2 2 1 1 2 1 1 1 2 1 1 1 2 2 1 2 2 2 2 1 1 2 1 2 2 2 1 2 1 2 2 2 2 2 1 1 2 1 2 1 1 1 2 2 1 1 1 1 1 2 2 2 1 1 1 1 1 1 2 2 2 2 1 2 2 2 2 2 2 2 2 1 2 1 1 2 1 2 1 2 1 1 1 1 1 2 1 1 2 1 2 2 2 2 2 1 1 1 1 1 1 2 2 2 2 1 1 1 2 2 1 2 1 1 1 2 1 1 1 1 1 1 1 1 1 2 1 2 2 1 2 2 1 2 2 2 2 1 1 2 2 1 2 1 1 2 1 2 2 1 2 2 2 1 2 2 2 1 1 2 2 2 2 1 1 2 1 2 2 1 1 1 2 2 1 1 2 2 2 2 2 2 1 2 2 1 2 2 2 2 2 2 2 2 1 1 1 2 1 1 2 2 1 2 1 2 1 1 1 2 2 2 2 1 2 2 2 2 2 1 2 2 2 2 2 1 1 2 1 2 1 1 1 2 1 1 2 1 1 2 1 1 1 1 2 2 2 2 2 2 2 1 1 1 1 2 1 2 2 1 2 1 1 1 2 2 2 2 2 1 1 1 2 2 2 1 1 1 1 2 1 2 2 2 2 1 2 1 2 2 1 2 1 2 1 1 1 1 2 2 2 1 2 2 1 2 2 2 2 1 2 2 2 1 2 2 2 1 1 2 2 2 2 2 2 1 2 1 2 1 1 1 2 1 2 2 1 1 1 1 1 2 1 1 2 1 2 2 1 2 2 2 2 1 1 1 1 1 1 2 1 2 1 2 2 1 1 2 1 1 2 1 1 1 2 1 1 2 1 1 2 1 2 2 2 2 1 2 1 1 1 2 2 2 1 1 2 2 2 2 1 1 2 1 1 2 2 2 1 1 2 1 1 2 1 1 2 1 2 1 2 2 1 1 2 2 2 1 2 2 2 2 1 2 1 2 2 1 2 2 1 1 2 2 2 2 2 1 2 1 2 1 2 1 1 2 1 2 2 1 2 2 1 1 2 2 2 2 1 1 1 1 2 1 2 1 2 2 2 2 2 1 2 1 2 2 1 2 2 2 2 1 2 1 2 2 1 1 1 1 1 2 2 2 1 2 1 2 2 1 1 1 2 2 2 1 1 1 2 2 2 2 2 2 1 1 1 1 1 1 1 2 2 2 1 1 1 2 1 2 1 2 1 1 1 1 2 1 2 2 1 2 1 1 1 2 2 2 1 1 2 1 2 2 2 2 1 1 2 1 1 2 1 1 2 1 2 1 2 2 1 2 1 1 1 1 2 1 2 2 2 1 1 2 2 2 1 2 1 1 2 2 2 2 2 1 2 1 1 2 1 2 2 1 1 1 2 2 1 2 2 1 2 2 2 2 2 1 1 2 2 1 1 1 2 2 1 2 2 1 1 1 2 1 2 1 1 2 2 1 2 2 2 1 1 1 2 1 2 2 1 2 1 1 1 2 1 1 2 2 2 1 1 2 2 1 2 2 2 1 1 1 2 2 2 2 2 1 2 2 1 2 2 2 1 2 1 2 2 2 1 2 2 2 2 1 2 2 1 1 2 2 2 1 2 2 2 1 1 2 2 2 2 2 1 1 1 2 2 2 2 2 2 2 1 1 2 2 1 1 1 1 1 2 1 2 2 1 2 2 1 2 2 1 1 1 2 2 2 2 2 1 2 1 2 2 2 2 2 2 2 1 2 2 1 1 2 2 2 2 1 2 1 1 1 2 2 2 2 2 1 1 1 2 2 1 2 2 1 1 2 2 2 1 1 2 2 1 2 2 1 2 1 1 1 2 1 1 2 1 2 2 2 2 1 1 2 1 1 1 2 2 1 2 2 1 2 1 2 1 2 1 1 2 2 1 2 2 2 1 1 2 1 1 2 1 2 2 2 1 1 1 2 2 2 2 2 1 2 1 2 2 2 2 2 2 1 2 2 2 2 1 1 1 2 2 1 1 2 2 2 2 1 2 1 1 1 2 1 1 1 2 2 1 1 1 1 2 1 2 2 1 2 1 1 1 1 2 2 2 2 1 1 1 2 2 1 1 1 1 2 2 2 2 1 1 1 2 1 1 2 1 2 2 1 1 1 2 1 1 2 2 2 1 1 2 2 1 1 1 1 2 2 2 1 2 2 2 1 1 2 1 1 1 1 1 1 2 1 1 2 1 2 1 1 1 2 1 1 2 1 1 2 1 1 2 1 2 2 1 2 2 2 1 2 1 1 2 1 1 1 2 1 2 1 1 1 1 2 2 1 1 1 2 2 2 1 2 1 1 1 1 2 2 2 1 1 2 2 1 1 2 2 2 1 1 2 2 2 1 2 2 2 1 2 2 1 1 2 2 1 1 2 1 1 2 1 1 1 2 1 2 2 1 2 2 1 2 2 1 2 2 1 1 1 2 2 1 2 1 1 2 2 2 2 2 1 1 2 2 2 2 2 1 2 2 2 2 1 2 2 2 1 2 2 1 1 2 1 1 2 1 1 1 1 2 2 1 1 1 2 2 2 1 1 1 2 2 1 1 1 1 1 1 1 2 1 1 1 1 1 2 1 1 2 2 2 1 1 1 1 2 2 2 2 1 1 2 2 1 1 1 1 1 2 2 1 2 1 1 2 2 1 1 2 1 2 2 1 2 1 1 1 1 2 2 1 1 2 1 1 2 1 1 2 2 1 1 2 2 2 2 1 2 2 1 1 2 2 2 2 1 2 1 2 2 2 2 2 2 2 2 2 2 2 1 2 1 2 1 1 1 2 1 2 2 2 2 2 1 2 1 1 2 1 2 2 2 2 2 2 2 2 1 1 1 1 2 2 1 2 1 2 1 1 2 2 1 1 1 1 1 1 1 2 2 1 1 1 2 2 2 2 2 2 1 1 1 2 1 2 2 1 1 2 2 2 1 1 1 2 2 1 1 1 2 2 2 2 2 1 1 1 2 2 2 1 1 1 2 1 2 2 2 2 1 2 2 1 1 2 1 1 2 2 2 2 1 2 2 2 2 1 1 2 1 1 1 1 2 2 1 2 2 2 2 1 1 1 2 1 1 1 1 2 2 1 1 1 2 1 2 1 2 2 1 2 1 2 1 1 2 2 2 2 2 2 2 1 2 1 1 1 1 2 1 2 1 1 1 1 2 2 2 2 2 1 2 2 2 1 2 2 2 2 2 1 1 1 1 1 1 1 2 2 1 1 1 2 2 1 2 1 2 1 1 1 1 1 1 1 2 1 2 1 1 1 2 2 1 2 2 1 1 1 2 1 1 1 1 1 1 2 2 2 1 2 2 2 1 2 2 1 2 1 1 1 1 1 2 2 1 1 2 2 2 2 1 1 2 2 1 1 1 1 1 1 1 2 1 1 1 2 2 2 1 2 2 2 2 2 1 1 2 2 2 2 2 1 1 2 2 2 1 2 2 2 2 1 1 2 2 2 1 2 1 1 2 1 1 1 2 2 2 2 2 1 2 2 1 1 1 1 1 2 1 2 1 1 1 1 2 2 1 2 1 1 2 2 1 1 2 2 2 1 2 1 2 1 1 2 2 2 2 2 1 1 1 2 2 1 1 1 2 1 2 2 2 1 2 1 2 2 1 1 1 2 1 1 2 2 1 2 1 2 1 2 2 2 1 1 1 1 2 2 2 2 2 1 1 2 2 1 1 1 2 2 1 2 1 1 1 2 2 2 1 1 1 1 2 1 2 1 2 2 1 1 2 1 1 2 2 2 2 2 1 2 2 2 1 2 1 1 2 1 2 1 1 2 2 1 2 2 2 2 2 2 2 1 1 2 2 1 2 2 1 1 1 1 2 2 2 1 2 1 2 1 1 2 2 1 1 1 2 1 1 2 2 1 1 2 2 1 2 2 2 1 1 1 1 1 2 1 1 1 2 2 2 2 1 1 1 1 2 1 1 2 1 2 2 1 2 2 1 1 2 1 1 1 1 1 1 2 2 2 2 1 1 2 2 2 2 2 2 2 2 1 1 1 2 2 2 1 2 1 1 2 1 2 2 2 2 2 1 2 1 2 2 2 1 2 1 1 2 2 1 1 2 1 1 2 1 1 2 1 2 1 2 1 2 2 1 2 2 2 1 1 1 2 2 2 2 2 2 1 2 1 2 2 1 2 1 1 2 1 1 1 1 2 1 1 2 2 2 1 1 1 2 2 2 2 2 1 2 2 1 1 1 2 1 2 2 2 2 1 1 1 1 2 1 1 2 1 1 1 2 2 2 2 1 1 2 1 1 2 1 1 2 2 2 2 1 1 1 2 1 2 2 1 2 1 1 2 1 2 1 1 2 2 2 2 1 1 1 2 1 2 2 1 1 2 1 1 2 1 2 1 1 2 1 2 1 1 2 2 1 1 2 1 1 1 1 2 1 2 1 2 2 1 2 1 1 2 1 1 2 1 2 2 2 1 2 2 2 1 1 1 2 1 2 2 2 2 1 2 1 2 2 1 1 1 2 2 1 1 1 2 1 1 2 2 1 2 2 1 2 1 1 1 2 1 1 1 2 1 1 2 1 1 1 1 1 2 1 2 1 1 2 2 1 2 2 2 2 1 1 2 1 2 2 1 1 1 2 2 2 2 1 2 2 1 2 2 1 2 2 1 1 2 2 1 1 2 2 1 2 1 2 1 2 2 1 1 2 1 1 1 1 2 1 2 2 2 1 1 2 2 2 2 1 1 1 2 2 1 1 2 1 2 1 2 1 1 1 1 1 1 1 2 2 1 1 1 1 1 1 1 2 1 1 2 2 2 1 1 2 1 1 2 1 1 2 1 1 1 1 1 1 2 2 2 1 1 2 2 1 2 1 2 2 1 1 2 1 1 2 1 2 2 2 2 2 1 1 1 1 2 2 1 2 2 2 2 2 2 1 1 2 2 1 2 1 2 2 1 2 2 1 2 2 1 1 2 1 2 1 2 1 2 1 1 1 2 1 2 1 2 1 2 1 2 1 1 1 2 2 1 2 2 1 2 2 2 1 1 1 1 1 2 2 2 2 1 1 2 2 2 1 2 2 2 2 1 1 2 2 2 2 1 2 2 2 2 1 1 1 1 2 2 2 2 2 1 1 2 2 1 1 2 2 1 1 2 1 2 2 2 1 1 2 1 1 2 1 1 2 1 2 2 2 2 1 2 1 1 2 2 2 2 2 2 2 1 1 1 1 1 1 2 2 2 1 2 1 1 1 2 1 2 2 2 1 2 1 2 2 1 1 2 2 2 2 2 2 2 2 1 1 2 1 1 2 2 1 2 2 1 2 2 1 1 1 1 2 2 2 1 1 2 2 2 1 2 2 1 2 1 1 1 2 1 2 2 2 2 1 2 1 2 1 1 1 1 2 1 1 2 2 2 1 1 1 2 1 1 2 1 2 2 2 2 1 2 1 2 1 1 1 2 1 2 2 2 1 1 2 1 2 1 1 1 2 2 2 1 2 1 1 1 1 2 2 2 1 2 1 2 2 2 1 1 1 1 1 1 2 2 1 1 1 1 1 2 2 1 2 1 1 1 1 1 2 1 2 2 1 1 1 1 2 1 2 2 1 1 1 2 1 1 2 1 2 2 2 2 1 2 2 1 1 1 1 2 2 2 2 2 1 -9 2 1 2 2 2 1 1 1 2 2 2 2 1 2 1 2 1 2 1 2 1 2 1 2 2 1 2 2 1 1 2 2 1 1 1 2 1 1 2 2 2 1 1 2 1 1 2 2 1 2 2 2 2 2 2 1 1 1 1 2 1 2 2 2 2 1 1 2 2 1 1 1 1 2 2 1 2 1 2 2 2 1 2 1 2 2 2 2 2 2 1 1 2 1 2 2 1 1 2 1 2 2 2 1 1 1 2 2 2 1 2 1 1 2 1 1 1 1 2 1 2 1 1 2 2 2 2 2 2 1 1 2 1 1 2 1 1 1 1 1 1 2 2 1 1 2 2 2 1 2 2 2 2 2 2 2 2 1 1 2 2 2 2 1 2 2 1 2 1 1 2 1 1 1 2 1 1 2 1 2 1 2 2 1 2 2 2 2 1 2 1 2 2 1 2 2 2 1 2 1 2 1 2 1 2 2 2 1 1 2 1 2 2 2 1 1 2 1 2 2 1 2 1 2 1 2 2 2 2 1 2 1 1 1 2 1 1 2 2 2 2 2 2 2 1 1 2 1 1 2 2 1 1 2 1 2 1 2 2 1 1 2 2 2 1 2 1 1 2 1 1 1 2 2 2 2 2 1 1 2 1 2 2 2 1 1 1 2 1 2 2 2 2 1 1 2 2 1 1 1 1 2 1 1 1 1 2 1 1 1 2 1 2 2 1 2 2 2 1 2 2 2 2 1 1 2 1 1 1 1 2 1 2 1 1 1 2 2 2 2 2 2 1 1 2 1 1 2 2 2 1 2 1 2 2 1 2 1 1 1 1 2 2 2 1 1 2 2 1 1 2 2 1 2 2 2 1 2 2 1 1 2 2 1 2 1 1 1 2 2 1 1 1 1 1 1 2 2 1 2 1 1 2 2 1 2 2 1 1 1 2 2 2 2 1 2 2 2 1 1 1 1 1 1 1 1 2 1 2 1 2 2 1 1 1 2 1 2 1 1 2 1 1 1 2 1 1 1 1 1 1 1 1 1 1 1 1 1 2 1 2 1 2 2 1 1 2 1 1 2 2 2 1 1 2 2 2 1 2 1 1 1 1 2 2 1 1 2 2 1 2 2 2 1 2 2 1 1 1 2 1 1 2 1 1 1 2 1 2 2 1 2 1 1 2 1 1 1 1 1 1 1 2 2 2 2 1 1 1 1 2 2 1 1 1 2 2 2 1 2 1 2 1 2 2 2 1 2 1 2 2 2 2 2 1 1 1 2 1 1 1 2 1 1 1 2 1 2 1 1 1 1 2 1 2 2 1 1 1 2 2 1 2 1 2 2 2 1 2 1 2 2 2 1 1 2 2 1 1 1 1 2 1 2 1 1 2 1 2 1 1 1 2 2 1 1 1 2 1 1 2 2 1 1 2 1 2 2 1 1 1 2 1 2 1 1 1 2 1 2 2 1 2 1 2 2 1 2 1 2 1 2 2 2 2 1 2 1 2 1 1 1 1 1 2 1 2 2 1 2 1 1 2 2 2 1 2 2 2 2 2 2 2 1 1 1 2 1 1 1 1 2 2 1 2 1 2 2 2 1 2 1 2 2 2 2 1 2 2 1 2 1 2 2 1 2 1 1 1 1 1 2 2 1 2 2 2 2 1 1 2 1 1 1 1 1 2 1 2 2 2 1 2 1 2 1 1 1 2 2 2 2 2 2 2 2 2 1 2 2 2 2 2 2 2 2 2 1 2 2 1 1 1 2 2 2 2 1 2 1 1 2 2 1 1 1 2 2 1 2 1 1 1 2 1 1 1 1 1 2 1 1 2 2 1 1 2 2 2 1 1 2 1 1 1 1 1 1 2 1 1 2 1 1 2 2 1 2 2 1 2 2 1 2 1 2 2 2 1 2 1 1 2 1 1 2 2 1 2 2 2 1 1 2 2 2 2 1 2 2 1 1 1 2 1 2 1 1 1 2 1 1 1 1 1 1 2 2 2 1 2 2 1 2 1 1 1 2 2 1 2 2 1 2 1 2 1 2 1 2 2 1 2 2 1 2 2 1 2 1 1 1 1 2 1 2 1 2 1 1 1 1 2 1 2 2 1 1 1 2 2 2 2 1 2 1 2 2 1 1 2 1 2 1 1 2 1 1 1 1 1 2 1 1 2 1 2 1 1 2 2 1 1 2 2 1 1 1 2 2 2 2 2 2 1 2 1 2 2 2 1 2 1 2 1 2 1 2 2 1 2 2 1 2 2 1 1 1 2 1 1 1 2 2 1 1 2 2 1
Cameor dummy dummy dummy dummy dummy 2 2 1 2 1 2 2 1 1 1 2 2 1 2 2 2 2 2 2 1 1 2 1 1 1 2 1 2 2 2 2 2 2 2 2 1 1 2 1 1 1 1 2 1 1 2 1 1 2 2 1 1 1 1 1 2 2 1 1 1 1 2 2 1 1 1 2 1 1 1 1 1 1 1 2 1 1 2 1 1 2 1 2 1 1 2 2 2 1 1 2 2 1 2 1 2 1 1 1 2 2 1 1 1 2 2 2 2 1 2 1 2 2 2 2 1 2 2 1 2 2 2 1 1 1 1 2 2 2 1 1 2 2 2 1 1 2 2 2 1 1 1 1 2 2 2 1 1 1 2 2 1 1 1 2 2 2 2 1 2 1 1 2 1 2 2 2 1 2 2 1 1 1 2 2 1 1 1 1 2 2 2 1 2 2 2 2 1 2 2 2 1 1 1 1 1 1 2 1 2 1 2 1 2 2 2 2 2 2 2 2 1 1 1 2 1 2 1 1 1 2 2 1 2 1 2 2 2 1 1 2 1 1 1 2 2 1 2 2 1 1 2 2 1 2 2 2 1 1 2 1 1 2 2 2 2 2 1 2 1 1 2 1 2 1 1 1 2 2 2 2 2 2 2 2 2 2 2 1 1 1 1 2 2 2 2 1 2 1 2 1 2 2 1 2 2 1 1 1 2 1 1 2 2 1 1 1 1 2 1 2 2 1 1 2 2 2 2 1 1 1 2 2 1 2 1 1 2 1 2 1 1 2 1 2 2 2 1 2 1 1 2 1 1 2 1 2 2 2 1 1 1 1 1 2 2 1 1 2 2 1 1 1 2 1 1 1 2 2 2 1 2 2 1 2 1 2 1 1 1 1 1 1 1 1 1 1 2 1 2 1 1 1 2 2 1 1 2 1 1 2 2 2 1 2 1 2 2 1 1 1 2 1 1 2 1 2 1 1 2 2 1 1 2 1 1 1 1 2 2 1 2 1 1 2 2 2 2 2 1 2 1 1 2 2 1 1 1 2 1 1 2 2 2 1 1 1 1 2 2 2 1 2 1 2 1 2 1 1 2 1 1 2 2 1 1 1 1 1 2 2 2 2 2 1 1 2 2 2 2 1 1 1 2 2 2 1 2 2 2 1 2 1 1 1 2 1 2 1 1 1 1 1 1 1 1 2 2 2 2 1 1 2 1 2 1 2 1 2 1 2 1 2 2 1 2 1 1 1 2 2 1 1 2 1 1 2 2 2 1 1 1 2 2 1 1 1 1 1 1 2 1 1 1 2 1 1 1 2 1 1 2 2 2 2 2 2 2 2 2 2 2 2 2 1 2 2 1 2 2 2 2 1 1 1 1 1 2 2 2 2 1 1 2 2 1 1 1 1 2 1 1 1 1 2 1 1 2 2 1 1 2 1 2 2 2 1 2 1 1 1 1 1 2 1 1 1 2 2 1 1 2 2 2 2 2 1 2 1 1 1 1 1 1 1 2 1 1 1 2 2 2 2 2 1 2 2 2 2 1 2 1 1 2 1 1 2 2 1 1 1 1 1 2 2 1 2 1 2 1 1 1 2 1 1 2 1 2 1 1 1 1 1 2 1 1 2 2 2 2 1 1 1 1 1 1 2 2 1 1 1 1 1 2 2 2 2 2 2 1 2 2 1 2 2 2 2 1 2 2 2 1 1 2 2 1 1 2 1 2 2 1 1 2 1 2 2 1 1 1 1 1 2 1 1 1 2 2 1 2 2 1 2 2 1 2 1 1 1 1 2 2 1 2 1 2 1 2 2 2 2 2 2 1 1 2 2 2 2 1 1 1 2 2 2 2 1 1 2 1 1 1 1 1 1 1 2 2 2 2 2 2 1 1 1 2 1 1 2 2 1 1 2 1 2 1 2 1 2 2 1 1 2 2 1 2 2 1 1 1 1 2 1 1 1 2 1 1 1 1 2 2 2 1 2 1 1 2 1 1 1 1 2 1 1 2 2 2 2 2 2 1 2 1 2 2 1 1 2 1 1 1 1 1 2 1 1 2 1 2 1 1 2 1 2 2 1 2 2 1 1 2 2 2 1 1 2 1 1 1 1 2 1 1 2 2 2 2 1 2 1 2 1 1 1 1 1 2 1 2 1 2 1 1 1 2 1 2 2 1 2 2 2 2 1 1 1 1 2 1 2 2 1 2 2 2 1 1 1 2 1 2 1 2 1 2 2 1 1 1 2 2 1 1 2 2 1 2 2 1 2 2 1 2 2 2 1 1 2 1 2 2 1 1 1 1 1 1 1 1 1 2 1 1 2 1 2 1 2 2 2 2 2 1 2 2 1 1 1 2 2 2 1 1 2 1 2 1 2 1 2 2 1 2 2 1 1 1 1 2 2 2 1 2 1 1 1 2 1 2 2 1 1 2 2 2 2 2 1 1 1 1 2 1 2 1 2 2 2 2 1 2 1 2 1 2 1 1 2 1 2 2 2 1 2 1 1 1 2 1 1 2 2 2 2 2 2 1 1 2 1 1 1 2 2 1 2 2 2 2 1 2 2 1 1 1 2 1 1 2 2 1 2 2 1 2 1 1 2 1 1 2 2 1 1 1 2 2 1 1 1 2 1 1 1 2 1 1 2 1 1 2 1 2 1 1 2 1 1 1 2 1 1 2 2 1 2 1 2 1 2 2 1 1 1 1 1 2 1 2 1 1 1 2 1 1 2 1 2 1 2 2 1 2 1 2 2 1 1 2 1 2 1 1 1 1 2 1 1 1 1 1 2 1 2 2 1 1 1 2 1 1 1 2 2 2 2 1 2 1 1 1 2 1 2 2 2 2 2 1 2 1 1 2 2 1 2 1 2 2 1 2 1 2 1 2 1 1 1 1 2 1 2 1 2 2 2 1 2 2 2 1 2 2 2 1 1 1 2 1 2 1 1 2 2 1 1 2 1 2 1 2 2 1 2 1 2 1 2 2 1 2 2 1 1 1 2 2 2 2 1 2 2 2 1 2 1 2 1 2 2 1 2 1 1 2 2 1 2 2 1 2 1 2 2 1 2 1 1 1 2 1 2 1 2 1 2 1 1 1 1 1 1 2 1 1 1 1 2 2 2 2 1 1 2 1 1 2 2 1 1 1 1 1 1 1 2 2 1 1 2 1 1 2 2 1 2 1 2 1 2 2 2 1 1 2 1 2 1 2 1 1 1 2 1 2 2 2 1 2 1 1 1 1 2 1 1 2 1 1 2 1 1 1 2 2 1 1 1 1 2 1 1 2 1 1 2 2 1 1 2 2 1 2 2 2 1 1 2 1 2 1 1 2 2 1 2 1 2 2 2 1 2 1 2 1 2 2 2 1 1 1 2 2 1 2 1 1 2 2 1 2 2 2 2 2 1 1 2 1 1 2 2 2 1 1 2 1 2 2 2 1 2 2 1 1 2 1 1 2 2 1 2 1 2 1 1 1 1 1 1 2 2 2 2 2 2 2 1 1 1 1 1 2 2 1 2 2 2 2 2 1 2 2 1 2 1 2 1 1 1 1 1 1 2 2 2 2 1 2 1 1 2 1 2 2 2 2 2 2 2 1 1 1 1 2 2 2 2 2 1 2 2 1 2 1 1 1 2 2 1 2 1 2 2 1 2 1 1 1 1 2 2 1 2 2 2 1 2 1 1 1 1 2 1 1 2 2 2 1 2 2 2 2 1 2 1 2 2 1 2 1 2 2 1 2 1 1 1 1 1 1 2 1 1 1 1 2 2 2 2 2 1 2 2 2 2 1 2 2 2 2 2 2 1 2 2 2 2 1 2 1 1 1 1 1 1 1 1 1 1 1 2 2 2 2 2 2 1 2 1 1 2 1 2 2 2 2 2 1 1 1 2 2 1 2 2 1 2 2 1 2 1 1 2 2 2 2 1 1 1 2 1 2 1 2 1 1 2 2 2 1 2 2 2 1 2 1 2 2 2 1 1 1 2 2 1 1 2 2 1 1 1 1 2 1 1 1 2 2 2 1 2 2 1 2 1 2 2 1 2 1 2 2 2 1 2 2 2 2 1 2 2 1 2 1 1 1 1 1 2 1 1 2 2 1 1 2 2 2 1 1 2 1 2 2 2 1 2 1 2 2 1 2 2 1 1 2 2 2 1 1 2 2 2 2 1 2 2 1 2 1 1 1 2 1 2 2 2 2 1 2 1 1 2 1 1 1 1 2 2 2 1 2 2 2 1 1 2 1 1 1 2 2 2 2 2 2 2 1 2 1 1 2 2 1 2 1 2 1 2 2 1 2 1 1 2 2 2 2 2 1 2 2 2 2 1 2 1 1 1 1 2 1 2 1 1 1 1 2 2 2 2 1 2 1 1 1 1 2 1 2 2 1 2 1 2 2 2 1 1 1 1 2 1 1 2 2 1 2 2 1 1 2 1 1 2 2 1 1 1 2 1 2 2 1 1 2 2 2 2 1 1 1 2 2 1 2 2 2 2 1 2 2 2 2 2 2 2 1 2 1 2 2 2 2 2 2 1 1 2 2 1 2 2 1 1 1 1 2 1 2 2 1 2 2 2 1 1 2 1 1 2 1 2 2 2 2 1 1 1 2 1 1 1 2 1 1 2 1 1 1 1 2 2 1 2 1 1 1 1 2 1 2 1 2 1 1 2 2 2 2 2 2 1 1 1 1 1 1 1 2 2 2 1 2 2 1 2 1 2 2 2 2 2 2 2 2 1 2 1 2 2 2 1 1 1 1 2 2 1 1 2 2 1 1 1 1 1 1 2 2 2 2 2 2 2 1 1 2 1 2 1 1 2 1 2 2 2 2 1 2 1 1 2 2 2 2 2 2 2 1 1 1 2 2 2 2 2 1 1 2 2 2 2 2 1 2 1 1 2 2 2 1 2 2 1 1 2 1 2 2 2 2 2 1 2 2 1 1 2 2 1 2 1 2 2 1 1 1 1 1 1 2 2 1 2 2 1 2 2 2 1 1 2 2 1 2 2 2 2 1 2 1 2 1 2 1 2 2 1 1 1 1 1 1 1 2 2 2 2 2 1 2 2 1 2 2 2 2 2 2 2 1 2 1 2 2 2 1 1 2 2 2 2 1 2 1 1 1 2 1 1 2 2 2 1 1 2 1 1 2 1 1 2 2 2 2 2 2 2 1 2 2 1 1 1 2 2 1 1 2 1 1 1 2 2 2 2 2 2 2 2 2 1 1 2 1 1 2 2 2 1 2 1 1 2 2 1 1 2 2 2 2 1 2 2 1 1 2 1 2 1 2 2 1 1 2 2 1 1 1 2 1 2 2 2 2 1 2 2 1 2 1 1 2 1 2 1 2 2 2 1 1 1 2 2 1 2 1 1 1 1 1 1 2 1 1 2 2 2 1 2 2 1 2 2 1 2 2 1 1 2 1 1 2 1 1 1 1 1 1 2 2 1 1 1 2 2 2 2 2 1 1 2 1 1 2 2 2 1 1 2 1 1 2 2 1 2 1 1 1 1 2 2 1 1 1 1 1 2 1 2 1 2 2 2 2 2 2 1 1 2 1 1 2 2 1 1 1 1 1 2 1 1 1 1 1 2 1 1 1 1 2 1 1 2 2 1 1 2 1 2 2 2 2 1 2 2 2 1 2 1 2 2 2 1 1 1 2 1 2 1 2 1 2 1 2 2 1 1 2 2 1 2 1 2 2 1 2 1 2 2 1 1 2 2 2 1 2 2 1 2 1 1 2 2 2 2 2 2 2 1 1 2 1 1 2 2 2 2 1 2 2 2 1 2 1 2 1 2 1 2 2 1 1 1 2 2 1 1 2 2 2 2 2 2 1 2 2 1 1 1 1 1 2 1 2 2 2 1 2 2 1 1 1 2 1 2 1 2 2 2 1 1 2 1 1 2 2 1 1 1 2 2 2 2 1 1 1 1 2 2 1 1 1 2 1 1 1 1 2 1 1 2 2 1 1 2 2 1 2 2 1 1 2 2 1 1 2 2 1 2 2 2 1 2 2 2 1 2 1 2 1 1 1 2 1 1 1 2 1 2 2 2 1 2 2 2 2 1 1 2 1 1 1 1 2 2 1 2 1 2 1 1 2 1 1 2 2 1 1 1 2 2 2 2 2 2 1 2 2 1 1 1 1 2 1 2 2 1 1 1 1 2 1 1 2 2 1 1 1 2 1 1 1 2 1 2 1 1 2 2 1 1 1 1 1 1 1 1 1 1 1 2 2 2 2 2 1 1 1 1 1 2 2 2 2 2 1 2 1 2 2 1 1 2 1 1 2 2 2 2 1 2 1 1 2 1 1 1 2 2 1 1 1 1 2 2 2 1 2 2 2 2 2 1 1 1 2 2 2 1 2 1 2 1 2 1 2 2 2 2 2 1 1 1 2 1 2 2 2 2 2 2 1 2 2 2 1 1 1 1 1 1 1 2 1 1 2 2 2 2 2 2 1 1 1 2 2 2 1 2 2 1 2 2 2 2 2 1 1 2 2 1 1 1 2 2 2 2 1 1 1 1 1 2 1 1 2 1 1 2 2 2 1 1 1 1 2 1 1 1 2 2 2 2 1 2 2 2 1 2 1 2 1 2 2 2 2 1 1 1 1 2 1 2 1 2 1 2 2 2 1 1 1 2 2 2 2 1 2 1 1 1 1 2 2 2 1 2 1 1 1 2 1 2 1 1 1 2 2 2 2 1 2 1 1 1 2 1 2 2 1 2 1 2 2 2 2 1 2 1 1 2 1 2 2 2 1 1 2 1 2 2 1 2 2 2 1 1 2 2 1 1 2 2 1 1 1 2 2 1 1 2 2 2 2 1 2 1 1 2 2 1 1 2 1 2 2 2 1 1 2 2 2 2 1 2 2 1 1 2 2 2 2 2 1 1 2 2 2 2 2 2 1 1 1 2 1 2 1 2 1 1 1 1 2 1 2 2 1 2 1 2 1 1 1 1 1 2 1 2 1 2 1 2 2 1 1 2 1 1 1 1 1 2 1 2 2 2 2 1 2 2 2 2 2 2 2 1 2 1 2 2 1 1 1 2 1 2 1 1 2 2 1 2 1 2 2 2 1 1 2 1 1 1 1 2 1 1 2 1 1 1 1 1 2 1 1 2 2 2 2 1 1 1 2 1 1 1 1 1 1 2 1 2 1 1 2 1 2 2 1 2 1 1 2 2 1 1 1 2 2 1 2 1 1 2 2 2 2 2 2 1 1 2 1 1 1 2 2 1 2 1 1 2 1 1 2 2 2 1 2 1 2 2 2 2 2 2 2 2 1 2 2 2 2 1 1 1 2 1 1 1 1 2 1 1 1 2 1 1 1 1 1 1 1 2 1 1 1 1 2 2 1 2 2 1 1 1 2 1 2 1 2 1 2 1 2 2 1 2 2 2 1 2 2 1 1 1 1 1 2 2 2 1 2 1 1 2 2 1 1 2 2 2 2 1 1 1 1 1 1 1 1 1 1 2 2 1 1 1 1 2 1 2 1 1 2 1 2 1 2 1 1 2 2 1 1 1 1 2 2 2 1 2 2 2 2 2 1 2 2 2 1 1 2 2 2 1 2 1 2 2 1 1 1 2 2 1 1 1 1 2 1 2 2 1 2 1 2 2 1 2 1 1 2 2 2 2 1 2 1 2 1 2 1 1 2 2 2 1 1 1 1 2 1 2 1 1 2 2 1 2 1 1 1 2 1 1 1 1 2 1 2 2 2 2 1 2 2 2 1 2 2 2 2 1 1 2 1 2 2 1 1 2 2 1 1 2 2 1 2 2 1 2 2 2 1 2 2 1 2 1 2 2 1 1 1 1 1 1 1 1 2 2 2 2 2 2 1 1 1 1 1 1 1 1 2 2 2 2 2 1 1 2 2 2 2 2 2 1 1 1 2 1 1 1 1 2 2 2 2 1 2 1 2 1 1 2 1 2 1 2 1 2 1 1 2 2 1 2 1 1 1 1 1 1 2 2 1 1 2 1 2 2 1 2 2 1 2 2 2 2 2 2 2 2 2 1 1 1 2 2 2 1 2 1 1 1 2 2 2 1 1 1 2 1 1 2 2 1 2 2 2 1 2 1 1 1 2 2 2 1 2 2 1 2 1 1 1 1 2 2 1 1 1 1 2 1 1 1 1 2 1 2 1 2 2 2 2 2 1 2 1 2 2 1 2 2 2 2 2 1 1 1 1 1 2 2 1 2 1 1 1 2 2 2 2 1 2 2 2 1 2 1 2 1 2 2 1 1 2 1 1 1 1 2 2 2 1 2 1 2 1 1 2 2 2 2 2 1 2 2 2 1 1 1 2 1 2 1 1 2 1 1 2 2 2 1 2 1 1 1 2 2 2 1 2 1 1 2 1 1 1 2 2 1 2 1 1 2 2 2 2 2 1 1 1 2 2 2 2 1 2 1 1 2 1 1 2 2 2 2 1 1 1 2 1 1 1 2 2 2 1 1 2 2 1 1 2 2 1 1 1 2 2 2 2 1 1 1 1 1 1 2 2 2 1 1 2 1 1 1 2 1 1 1 1 2 1 2 1 1 1 1 2 2 2 1 2 2 1 2 1 1 2 1 1 1 1 2 2 2 1 1 2 2 1 2 1 2 1 2 1 2 1 2 1 1 1 1 2 2 1 1 2 2 1 1 1 2 2 1 2 1 2 1 2 2 2 2 1 1 1 2 2 2 1 1 2 1 2 2 2 1 1 2 2 1 2 2 1 2 2 1 1 1 1 2 1 1 1 2 1 1 2 1 1 2 2 1 1 2 2 2 2 2 1 2 2 2 1 2 1 1 1 2 2 2 1 2 1 1 2 1 1 2 1 2 1 1 2 2 2 1 1 2 2 1 1 2 2 2 2 2 2 2 1 1 1 1 1 2 1 2 2 2 2 1 1 1 2 1 1 2 1 2 1 2 1 1 2 1 2 2 2 1 1 1 1 1 1 1 2 2 2 2 1 2 1 1 1 2 1 1 1 1 2 1 2 2 2 2 1 1 1 2 1 1 1 2 2 2 1 2 1 2 2 2 1 1 1 1 2 1 1 1 2 1 1 2 2 2 1 2 2 1 2 1 2 1 1 2 1 1 1 2 2 2 2 1 2 1 1 2 1 1 2 1 2 1 1 1 1 2 1 2 2 1 1 2 1 2 1 2 2 1 1 1 2 1 2 1 1 1 1 2 1 1 1 2 1 2 2 1 2 2 2 2 1 2 1 2 1 1 1 1 1 1 2 1 2 1 1 2 1 1 1 1 1 2 2 2 1 1 2 2 1 2 2 2 1 2 1 2 1 1 1 2 2 1 2 2 2 1 1 2 2 2 2 1 2 1 1 2 1 1 1 1 2 2 2 1 1 1 2 2 2 1 1 1 1 2 2 1 1 1 1 1 1 1 1 2 2 1 2 2 2 2 2 1 2 2 1 2 1 2 2 2 2 1 1 1 1 2 1 1 2 2 2 2 2 2 1 1 2 2 2 1 1 2 2 2 2 2 1 2 2 2 1 2 2 2 1 2 1 1 1 2 2 1 1 1 1 1 2 2 2 2 2 2 2 2 1 2 2 2 2 1 2 2 2 1 1 1 1 2 1 2 1 2 1 2 2 1 1 1 2 1 1 2 1 2 1 2 1 1 2 1 2 1 1 2 1 1 1 2 1 2 1 1 2 2 1 1 1 2 2 1 2 1 2 2 1 2 2 1 1 2 2 1 2 2 1 2 2 1 1 2 1 1 2 2 1 2 2 2 1 1 1 1 1 1 2 1 2 2 2 1 1 2 2 2 2 1 2 1 2 2 2 2 2 1 1 2 2 2 1 1 1 2 2 1 1 1 1 1 2 1 2 2 2 2 1 1 1 2 2 2 1 2 1 1 2 2 2 2 2 1 2 1 2 1 2 1 1 1 2 2 2 1 2 1 1 1 1 2 1 2 1 2 2 2 1 2 2 2 2 1 2 2 2 2 2 2 2 2 2 2 2 2 1 2 1 2 1 2 1 1 2 1 2 2 2 1 1 2 1 1 1 2 2 2 1 1 2 2 2 2 2 2 2 1 2 2 2 2 2 2 1 1 2 1 1 1 1 2 2 2 2 1 2 2 2 1 1 2 2 1 1 2 2 2 2 2 2 1 2 1 2 2 1 1 2 1 1 2 1 1 1 2 2 1 2 1 1 1 2 1 2 2 2 1 1 2 1 1 2 1 1 2 2 2 1 2 1 2 2 2 2 2 2 2 1 2 1 2 2 1 2 2 1 1 2 2 2 1 1 1 2 1 2 2 2 1 2 1 2 1 2 1 1 1 2 1 1 1 2 1 1 2 2 2 2 1 2 2 1 2 1 2 1 1 1 1 1 1 1 2 1 2 1 1 1 1 1 1 1 2 1 1 2 1 2 1 2 2 1 2 1 2 2 1 2 1 1 1 2 1 2 1 1 2 1 1 1 2 2 2 1 1 1 2 2 1 1 2 2 1 1 2 2 2 1 2 1 1 2 2 2 1 1 1 2 2 2 1 1 1 2 1 1 2 1 1 2 2 2 1 2 1 1 2 2 1 2 1 2 2 1 1 1 1 2 2 2 2 2 2 2 2 1 1 1 2 2 1 1 2 2 1 1 1 2 2 2 1 1 1 1 1 2 2 2 2 1 2 2 2 1 2 2 2 1 1 2 2 2 1 2 1 2 2 1 1 2 1 1 1 1 1 2 1 1 2 2 1 2 1 2 2 2 1 2 2 2 1 1 2 2 2 2 1 2 2 1 1 1 2 2 2 2 2 2 2 1 1 1 2 1 2 2 1 2 2 2 2 1 2 1 2 2 2 1 2 2 1 1 2 2 2 1 1 2 1 2 2 2 2 2 1 1 1 1 2 1 2 2 2 1 2 2 1 2 1 1 2 1 2 2 2 2 2 2 1 2 1 1 2 1 2 2 1 1 1 2 2 1 1 1 2 1 1 1 1 2 2 1 1 1 2 1 2 1 1 2 1 1 2 2 2 2 2 2 1 1 2 2 2 2 1 2 2 2 2 2 2 2 2 2 2 2 2 2 1 2 2 1 1 1 1 2 2 1 1 1 1 1 1 1 1 2 1 1 2 1 1 2 1 1 2 1 1 2 2 1 2 1 1 2 2 2 2 2 2 2 1 1 2 2 1 2 1 1 2 1 1 1 2 2 2 1 1 2 1 1 2 2 1 2 1 2 2 1 1 2 1 2 2 2 1 1 2 1 1 2 1 2 1 2 1 2 1 1 1 1 2 1 2 1 2 1 2 2 2 1 1 1 1 2 1 1 2 1 2 2 2 2 1 2 1 1 1 1 2 2 1 1 2 2 1 2 2 2 1 1 2 2 1 2 2 1 1 2 1 2 1 1 2 2 2 2 1 1 2 2 2 2 2 2 2 2 1 1 2 2 1 2 2 2 1 2 1 2 1 1 1 2 2 2 2 1 2 2 1 2 2 2 2 1 2 2 2 2 1 2 1 1 1 2 1 1 1 2 1 2 1 2 1 1 2 2 2 1 2 2 2 2 1 2 1 2 1 2 1 1 2 2 1 1 2 1 1 2 2 2 1 1 2 2 2 1 2 1 2 2 2 2 2 1 1 2 1 1 1 1 1 2 2 1 1 1 1 2 2 1 1 2 2 1 2 2 1 1 2 2 1 2 1 1 1 1 2 1 2 1 2 2 2 1 2 1 2 1 1 1 2 1 1 1 2 2 2 1 1 1 2 2 2 2 2 2 1 2 1 1 2 2 2 1 2 1 1 1 2 1 1 2 1 1 1 1 2 1 2 1 2 2 2 2 2 2 2 1 2 1 2 1 2 1 2 1 2 2 2 2 1 2 1 2 2 2 2 2 1 1 1 2 2 2 2 2 2 2 2 2 1 2 1 2 2 2 2 2 2 2 1 1 2 2 2 2 1 2 2 1 2 2 1 2 1 2 2 2 2 1 2 1 2 1 2 1 2 1 1 1 1 1 2 2 2 2 2 1 2 2 1 1 2 2 2 2 2 2 2 1 2 2 1 2 1 1 1 1 1 2 2 2 2 1 2 1 1 2 2 2 2 1 2 1 2 2 2 1 1 1 1 2 2 2 2 2 1 1 1 1 1 1 1 2 1 2 2 1 2 1 2 1 2 1 2 1 2 1 2 2 2 2 2 2 1 2 1 2 2 2 2 1 2 1 1 2 2 2 2 2 2 2 2 2 2 2 2 2 2 1 1 2 1 2 2 1 2 1 1 2 2 2 2 2 1 2 1 1 1 1 1 1 2 1 2 2 2 2 2 1 1 2 1 1 2 2 1 2 2 2 1 2 2 2 2 1 2 1 2 2 2 2 2 1 2 2 2 2 2 1 2 2 2 1 1 2 1 2 1 1 1 1 1 1 2 2 1 2 1 1 1 1 1 1 2 2 2 1 2 1 2 2 1 2 1 2 2 2 1 1 1 1 1 1 1 2 1 1 1 1 1 2 2 1 2 2 1 1 1 1 2 2 2 1 2 2 1 1 2 2 1 2 1 1 2 2 1 2 2 1 2 1 1 2 2 1 2 2 1 1 2 1 2 2 2 1 1 1 2 2 2 1 1 2 1 2 1 1 1 1 2 1 1 1 2 1 1 1 2 1 1 1 2 1 2 1 1 1 2 1 2 1 2 1 1 2 2 1 2 1 1 1 2 1 2 1 1 1 2 1 2 1 2 1 1 2 1 2 1 2 1 1 2 1 1 2 1 1 2 1 2 2 2 2 1 2 2 1 2 1 2 1 2 1 2 2 2 2 2 1 1 2 1 1 2 1 1 1 2 2 2 2 2 1 2 2 2 2 2 1 1 2 1 1 1 1 2 2 2 1 2 2 1 1 1 2 2 2 1 1 2 2 1 1 1 1 2 2 2 2 1 2 2 1 1 1 1 2 1 1 2 1 1 1 2 2 2 1 1 2 2 2 2 2 1 1 2 1 2 1 1 1 2 2 1 2 2 2 1 1 1 2 1 2 1 1 2 2 2 2 1 1 2 2 2 1 2 1 2 1 1 2 1 2 1 1 2 1 1 2 1 1 1 1 2 1 2 2 2 1 2 1 2 2 2 1 1 1 1 1 2 1 2 1 1 1 1 2 2 2 1 1 1 2 2 1 1 2 2 1 1 2 2 2 2 1 1 2 2 2 1 2 1 1 1 1 2 2 1 2 1 2 2 1 2 1 2 1 1 1 2 2 1 1 1 1 1 2 1 2 2 1 1 2 1 2 2 2 2 1 1 1 2 2 2 2 2 1 2 1 2 2 1 1 2 2 2 2 1 2 2 2 2 1 2 1 1 1 1 2 1 1 1 1 2 2 1 1 2 1 2 1 2 2 2 1 1 2 2 2 1 2 1 1 2 1 2 1 2 1 2 2 2 2 2 2 2 1 1 2 2 2 2 2 1 2 2 1 1 2 2 1 1 2 2 1 1 1 2 2 1 2 2 1 2 1 2 2 2 1 2 1 1 2 1 1 2 1 2 2 1 1 1 2 1 2 2 2 2 1 2 1 1 2 1 1 2 1 2 2 1 2 2 1 2 2 1 1 1 1 2 1 1 2 1 1 2 2 1 1 2 1 1 2 1 1 2 1 1 1 1 1 2 2 2 2 2 2 2 2 2 2 2 2 2 1 1 1 1 2 2 2 2 1 2 2 2 2 2 1 1 1 2 1 1 1 2 2 1 1 2 1 2 2 1 2 2 1 2 2 1 1 2 1 1 1 2 1 2 1 1 2 1 2 2 2 1 2 2 2 1 2 1 1 1 2 2 2 1 2 1 2 1 1 1 2 1 2 2 1 1 1 2 1 1 1 1 2 1 2 2 2 1 2 2 2 1 2 1 1 2 2 1 1 1 1 2 2 1 1 1 1 1 2 1 2 2 1 2 2 2 1 2 1 1 1 2 1 2 2 2 2 2 1 1 1 1 2 1 1 2 1 1 1 2 2 2 1 1 2 1 2 1 2 1 2 1 1 2 2 2 1 2 1 1 2 2 1 1 2 2 1 2 1 2 2 1 2 2 1 2 1 2 2 2 2 1 1 1 2 2 2 1 1 2 2 1 2 1 1 2 2 1 2 2 2 1 2 2 1 2 1 1 1 1 1 1 2 1 2 2 1 2 2 2 2 1 1 1 1 1 1 1 2 2 2 1 2 1 2 1 2 1 2 2 2 1 2 1 2 2 1 1 1 2 2 2 1 2 1 2 1 1 2 2 1 1 1 2 2 2 2 1 2 2 2 1 1 1 1 1 2 2 1 1 2 2 1 1 1 1 2 2 1 1 1 1 2 2 1 2 2 1 2 2 2 1 1 2 1 1 1 1 2 2 1 2 1 2 2 2 1 1 1 1 1 2 1 2 1 1 2 1 1 1 2 1 1 2 1 2 1 1 1 2 2 2 1 1 1 1 2 2 1 1 2 2 2 2 1 2 2 2 2 2 2 1 2 2 2 2 2 1 2 2 2 1 1 1 1 2 2 2 1 1 2 2 2 2 2 1 1 1 2 1 1 1 2 2 1 2 1 1 2 2 1 1 2 2 1 1 2 1 1 2 2 2 2 2 2 2 1 1 1 1 1 1 1 2 1 1 2 1 2 1 1 1 2 2 1 2 2 1 1 2 2 1 2 1 2 1 2 1 2 1 1 1 2 2 1 2 1 2 1 2 2 1 2 1 2 2 1 1 1 2 2 2 2 2 1 1 2 1 2 2 1 2 2 2 2 1 1 2 1 2 2 1 2 1 2 2 1 1 2 2 2 1 2 1 2 2 1 1 1 2 2 2 2 1 1 1 1 1 2 1 2 1 1 1 2 1 1 2 2 1 1 2 2 2 2 1 1 2 2 1 2 1 2 1 2 1 2 2 1 1 1 2 1 1 1 2 2 1 1 1 1 1 1 1 1 2 2 2 2 2 2 1 1 1 1 2 1 2 1 2 1 2 2 2 2 2 1 2 2 2 2 1 1 2 1 2 2 2 1 2 2 2 1 1 1 1 1 1 2 2 2 1 2 1 1 1 2 2 1 2 2 1 2 2 2 1 2 1 1 1 2 2 1 2 1 2 1 1 1 2 2 2 1 2 1 1 1 2 2 2 1 1 1 1 2 1 2 2 2 1 1 1 1 1 2 2 1 2 2 1 2 1 2 2 2 2 2 2 1 2 2 2 2 2 1 2 2 2 2 2 2 1 2 1 2 1 2 1 2 1 1 2 1 1 1 1 2 2 2 1 1 1 2 2 2 2 1 1 1 1 2 1 1 2 2 1 1 1 2 2 1 1 1 1 2 2 1 2 1 1 1 2 2 1 2 2 1 2 1 1 2 2 1 1 2 1 1 2 2 2 2 2 1 1 2 1 1 1 1 2 1 1 2 2 2 2 1 2 2 2 1 1 1 1 1 1 2 1 1 1 2 2 2 1 1 2 1 1 2 1 2 2 1 2 1 2 2 1 1 2 1 2 1 1 1 2 2 2 1 2 2 1 1 1 2 1 1 1 2 2 2 2 1 1 2 1 1 1 1 2 1 1 2 1 1 2 1 1 2 2 2 2 1 1 2 1 1 2 2 1 2 2 1 2 2 2 1 1 1 2 2 1 1 2 2 1 1 1 2 1 2 2 2 2 2 1 2 1 1 1 1 2 2 2 2 2 2 2 2 2 1 1 1 1 2 2 1 2 2 2 1 1 2 1 1 2 1 2 1 1 1 2 1 1 1 1 2 2 2 2 1 2 1 1 1 2 1 1 2 2 1 1 1 2 1 1 2 2 1 2 1 2 2 1 2 1 2 2 1 1 2 1 2 2 1 1 1 1 2 1 2 2 1 2 1 2 1 1 1 1 1 2 2 1 2 1 1 1 2 1 2 2 1 1 2 2 2 2 1 2 1 2 1 1 1 2 2 2 1 2 1 2 1 1 1 2 1 2 2 1 2 2 2 2 1 1 1 1 2 2 1 2 1 2 2 2 1 2 1 1 1 2 2 1 1 1 1 2 1 2 1 1 1 2 1 1 1 2 1 1 1 1 2 2 2 1 2 1 2 1 2 2 1 2 2 2 1 2 2 2 1 2 1 1 2 2 2 2 2 2 2 2 2 2 1 2 2 2 1 2 2 2 1 2 1 2 2 2 1 1 1 2 2 1 1 1 2 1 2 1 1 1 2 2 1 2 2 2 1 2 1 1 2 2 2 2 1 2 2 1 1 1 1 1 2 1 2 2 2 2 2 1 2 2 2 1 2 1 1 1 1 1 1 1 2 1 2 1 2 1 2 1 1 2 2 1 1 1 1 1 2 2 1 2 1 2 2 1 1 1 1 1 1 1 2 2 1 2 1 2 1 1 1 2 1 2 2 1 2 1 2 2 2 1 1 2 2 2 1 1 2 2 2 2 1 1 2 2 1 1 1 2 2 1 2 1 1 2 2 2 2 1 2 1 1 1 1 2 1 1 2 1 2 2 1 2 1 1 2 1 1 2 2 1 1 2 2 1 2 2 2 1 1 1 2 1 2 1 2 2 2 2 1 2 1 1 1 1 2 1 2 1 2 1 2 1 2 1 1 2 2 2 1 1 2 2 1 2 2 1 1 1 2 2 1 2 2 1 2 1 1 2 1 1 2 1 2 1 2 1 2 2 1 2 2 1 2 1 2 2 1 2 2 2 2 1 2 1 1 2 2 1 2 1 2 2 2 1 1 2 1 2 2 2 1 2 2 1 1 1 1 1 2 2 1 2 2 2 2 2 2 1 2 2 2 2 1 2 2 2 1 2 2 2 2 2 2 2 1 1 1 1 1 2 2 2 1 1 2 2 2 1 2 1 2 2 2 1 1 1 1 2 2 1 1 2 2 2 2 2 1 2 1 1 1 1 2 2 1 1 1 1 1 2 2 1 1 2 2 2 2 2 2 1 1 2 1 2 2 2 2 1 1 2 2 1 1 1 1 1 2 1 2 2 1 2 1 1 2 1 2 2 2 1 1 1 1 2 2 2 2 1 1 1 2 2 2 1 2 2 2 2 2 2 2 2 2 1 2 2 2 2 2 1 2 2 1 2 1 2 2 1 1 1 1 2 1 2 1 1 2 1 2 2 1 1 1 2 2 1 2 1 2 1 2 1 2 2 2 1 2 2 1 2 2 2 1 2 1 1 2 1 2 2 2 1 2 1 1 2 1 2 2 1 1 2 1 1 1 2 1 1 1 2 2 1 2 2 2 2 1 1 2 1 2 2 2 1 2 1 2 2 2 2 2 1 1 2 1 2 1 1 1 2 2 1 1 1 1 1 2 2 2 1 1 1 1 1 1 2 2 2 2 1 2 2 2 2 2 2 2 2 1 2 1 1 2 1 2 1 2 1 1 1 1 1 2 1 1 2 1 2 2 2 2 2 1 1 1 1 1 1 2 2 2 2 1 1 1 2 2 1 2 1 1 1 2 1 1 1 1 1 1 1 1 1 2 1 2 2 1 2 2 1 2 2 2 2 1 1 2 2 1 2 1 1 2 1 2 2 1 2 2 2 1 2 2 2 1 1 2 2 2 2 1 1 2 1 2 2 1 1 1 2 2 1 1 2 2 2 2 2 2 1 2 2 1 2 2 2 2 2 2 2 2 1 1 1 2 1 1 2 2 1 2 1 2 1 1 1 2 2 2 2 1 2 2 2 2 2 1 2 2 2 2 2 1 1 2 1 2 1 1 1 2 1 1 2 1 1 2 1 1 1 1 2 2 2 2 2 2 2 1 1 1 1 2 1 2 2 1 2 1 1 1 2 2 2 2 2 1 1 1 2 2 2 1 1 1 1 2 1 2 2 2 2 1 2 1 2 2 1 2 1 2 1 1 1 1 2 2 2 1 2 2 1 2 2 2 2 1 2 2 2 1 2 2 2 1 1 2 2 2 2 2 2 1 2 1 2 1 1 1 2 1 2 2 1 1 1 1 1 2 1 1 2 1 2 2 1 2 2 2 2 1 1 1 1 1 1 2 1 2 1 2 2 1 1 2 1 1 2 1 1 1 2 1 1 2 1 1 2 1 2 2 2 2 1 2 1 1 1 2 2 2 1 1 2 2 2 2 1 1 2 1 1 2 2 2 1 1 2 1 1 2 1 1 2 1 2 1 2 2 1 1 2 2 2 1 2 2 2 2 1 2 1 2 2 1 2 2 1 1 2 2 2 2 2 1 2 1 2 1 2 1 1 2 1 2 2 1 2 2 1 1 2 2 2 2 1 1 1 1 2 1 2 1 2 2 2 2 2 1 2 1 2 2 1 2 2 2 2 1 2 1 2 2 1 1 1 1 1 2 2 2 1 2 1 2 2 1 1 1 2 2 2 1 1 1 2 2 2 2 2 2 1 1 1 1 1 1 1 2 2 2 1 1 1 2 1 2 1 2 1 1 1 1 2 1 2 2 1 2 1 1 1 2 2 2 1 1 2 1 2 2 2 2 1 1 2 1 1 2 1 1 2 1 2 1 2 2 1 2 1 1 1 1 2 1 2 2 2 1 1 2 2 2 1 2 1 1 2 2 2 2 2 1 2 1 1 2 1 2 2 1 1 1 2 2 1 2 2 1 2 2 2 2 2 1 1 2 2 1 1 1 2 2 1 2 2 1 1 1 2 1 2 1 1 2 2 1 2 2 2 1 1 1 2 1 2 2 1 2 1 1 1 2 1 1 2 2 2 1 1 2 2 1 2 2 2 1 1 1 2 2 2 2 2 1 2 2 1 2 2 2 1 2 1 2 2 2 1 2 2 2 2 1 2 2 1 1 2 2 2 1 2 2 2 1 1 2 2 2 2 2 1 1 1 2 2 2 2 2 2 2 1 1 2 2 1 1 1 1 1 2 1 2 2 1 2 2 1 2 2 1 1 1 2 2 2 2 2 1 2 1 2 2 2 2 2 2 2 1 2 2 1 1 2 2 2 2 1 2 1 1 1 2 2 2 2 2 1 1 1 2 2 1 2 2 1 1 2 2 2 1 1 2 2 1 2 2 1 2 1 1 1 2 1 1 2 1 2 2 2 2 1 1 2 1 1 1 2 2 1 2 2 1 2 1 2 1 2 1 1 2 2 1 2 2 2 1 1 2 1 1 2 1 2 2 2 1 1 1 2 2 2 2 2 1 2 1 2 2 2 2 2 2 1 2 2 2 2 1 1 1 2 2 1 1 2 2 2 2 1 2 1 1 1 2 1 1 1 2 2 1 1 1 1 2 1 2 2 1 2 1 1 1 1 2 2 2 2 1 1 1 2 2 1 1 1 1 2 2 2 2 1 1 1 2 1 1 2 1 2 2 1 1 1 2 1 1 2 2 2 1 1 2 2 1 1 1 1 2 2 2 1 2 2 2 1 1 2 1 1 1 1 1 1 2 1 1 2 1 2 1 1 1 2 1 1 2 1 1 2 1 1 2 1 2 2 1 2 2 2 1 2 1 1 2 1 1 1 2 1 2 1 1 1 1 2 2 1 1 1 2 2 2 1 2 1 1 1 1 2 2 2 1 1 2 2 1 1 2 2 2 1 1 2 2 2 1 2 2 2 1 2 2 1 1 2 2 1 1 2 1 1 2 1 1 1 2 1 2 2 1 2 2 1 2 2 1 2 2 1 1 1 2 2 1 2 1 1 2 2 2 2 2 1 1 2 2 2 2 2 1 2 2 2 2 1 2 2 2 1 2 2 1 1 2 1 1 2 1 1 1 1 2 2 1 1 1 2 2 2 1 1 1 2 2 1 1 1 1 1 1 1 2 1 1 1 1 1 2 1 1 2 2 2 1 1 1 1 2 2 2 2 1 1 2 2 1 1 1 1 1 2 2 1 2 1 1 2 2 1 1 2 1 2 2 1 2 1 1 1 1 2 2 1 1 2 1 1 2 1 1 2 2 1 1 2 2 2 2 1 2 2 1 1 2 2 2 2 1 2 1 2 2 2 2 2 2 2 2 2 2 2 1 2 1 2 1 1 1 2 1 2 2 2 2 2 1 2 1 1 2 1 2 2 2 2 2 2 2 2 1 1 1 1 2 2 1 2 1 2 1 1 2 2 1 1 1 1 1 1 1 2 2 1 1 1 2 2 2 2 2 2 1 1 1 2 1 2 2 1 1 2 2 2 1 1 1 2 2 1 1 1 2 2 2 2 2 1 1 1 2 2 2 1 1 1 2 1 2 2 2 2 1 2 2 1 1 2 1 1 2 2 2 2 1 2 2 2 2 1 1 2 1 1 1 1 2 2 1 2 2 2 2 1 1 1 2 1 1 1 1 2 2 1 1 1 2 1 2 1 2 2 1 2 1 2 1 1 2 2 2 2 2 2 2 1 2 1 1 1 1 2 1 2 1 1 1 1 2 2 2 2 2 1 2 2 2 1 2 2 2 2 2 1 1 1 1 1 1 1 2 2 1 1 1 2 2 1 2 1 2 1 1 1 1 1 1 1 2 1 2 1 1 1 2 2 1 2 2 1 1 1 2 1 1 1 1 1 1 2 2 2 1 2 2 2 1 2 2 1 2 1 1 1 1 1 2 2 1 1 2 2 2 2 1 1 2 2 1 1 1 1 1 1 1 2 1 1 1 2 2 2 1 2 2 2 2 2 1 1 2 2 2 2 2 1 1 2 2 2 1 2 2 2 2 1 1 2 2 2 1 2 1 1 2 1 1 1 2 2 2 2 2 1 2 2 1 1 1 1 1 2 1 2 1 1 1 1 2 2 1 2 1 1 2 2 1 1 2 2 2 1 2 1 2 1 1 2 2 2 2 2 1 1 1 2 2 1 1 1 2 1 2 2 2 1 2 1 2 2 1 1 1 2 1 1 2 2 1 2 1 2 1 2 2 2 1 1 1 1 2 2 2 2 2 1 1 2 2 1 1 1 2 2 1 2 1 1 1 2 2 2 1 1 1 1 2 1 2 1 2 2 1 1 2 1 1 2 2 2 2 2 1 2 2 2 1 2 1 1 2 1 2 1 1 2 2 1 2 2 2 2 2 2 2 1 1 2 2 1 2 2 1 1 1 1 2 2 2 1 2 1 2 1 1 2 2 1 1 1 2 1 1 2 2 1 1 2 2 1 2 2 2 1 1 1 1 1 2 1 1 1 2 2 2 2 1 1 1 1 2 1 1 2 1 2 2 1 2 2 1 1 2 1 1 1 1 1 1 2 2 2 2 1 1 2 2 2 2 2 2 2 2 1 1 1 2 2 2 1 2 1 1 2 1 2 2 2 2 2 1 2 1 2 2 2 1 2 1 1 2 2 1 1 2 1 1 2 1 1 2 1 2 1 2 1 2 2 1 2 2 2 1 1 1 2 2 2 2 2 2 1 2 1 2 2 1 2 1 1 2 1 1 1 1 2 1 1 2 2 2 1 1 1 2 2 2 2 2 1 2 2 1 1 1 2 1 2 2 2 2 1 1 1 1 2 1 1 2 1 1 1 2 2 2 2 1 1 2 1 1 2 1 1 2 2 2 2 1 1 1 2 1 2 2 1 2 1 1 2 1 2 1 1 2 2 2 2 1 1 1 2 1 2 2 1 1 2 1 1 2 1 2 1 1 2 1 2 1 1 2 2 1 1 2 1 1 1 1 2 1 2 1 2 2 1 2 1 1 2 1 1 2 1 2 2 2 1 2 2 2 1 1 1 2 1 2 2 2 2 1 2 1 2 2 1 1 1 2 2 1 1 1 2 1 1 2 2 1 2 2 1 2 1 1 1 2 1 1 1 2 1 1 2 1 1 1 1 1 2 1 2 1 1 2 2 1 2 2 2 2 1 1 2 1 2 2 1 1 1 2 2 2 2 1 2 2 1 2 2 1 2 2 1 1 2 2 1 1 2 2 1 2 1 2 1 2 2 1 1 2 1 1 1 1 2 1 2 2 2 1 1 2 2 2 2 1 1 1 2 2 1 1 2 1 2 1 2 1 1 1 1 1 1 1 2 2 1 1 1 1 1 1 1 2 1 1 2 2 2 1 1 2 1 1 2 1 1 2 1 1 1 1 1 1 2 2 2 1 1 2 2 1 2 1 2 2 1 1 2 1 1 2 1 2 2 2 2 2 1 1 1 1 2 2 1 2 2 2 2 2 2 1 1 2 2 1 2 1 2 2 1 2 2 1 2 2 1 1 2 1 2 1 2 1 2 1 1 1 2 1 2 1 2 1 2 1 2 1 1 1 2 2 1 2 2 1 2 2 2 1 1 1 1 1 2 2 2 2 1 1 2 2 2 1 2 2 2 2 1 1 2 2 2 2 1 2 2 2 2 1 1 1 1 2 2 2 2 2 1 1 2 2 1 1 2 2 1 1 2 1 2 2 2 1 1 2 1 1 2 1 1 2 1 2 2 2 2 1 2 1 1 2 2 2 2 2 2 2 1 1 1 1 1 1 2 2 2 1 2 1 1 1 2 1 2 2 2 1 2 1 2 2 1 1 2 2 2 2 2 2 2 2 1 1 2 1 1 2 2 1 2 2 1 2 2 1 1 1 1 2 2 2 1 1 2 2 2 1 2 2 1 2 1 1 1 2 1 2 2 2 2 1 2 1 2 1 1 1 1 2 1 1 2 2 2 1 1 1 2 1 1 2 1 2 2 2 2 1 2 1 2 1 1 1 2 1 2 2 2 1 1 2 1 2 1 1 1 2 2 2 1 2 1 1 1 1 2 2 2 1 2 1 2 2 2 1 1 1 1 1 1 2 2 1 1 1 1 1 2 2 1 2 1 1 1 1 1 2 1 2 2 1 1 1 1 2 1 2 2 1 1 1 2 1 1 2 1 2 2 2 2 1 2 2 1 1 1 1 2 2 2 2 2 1 -9 2 1 2 2 2 1 1 1 2 2 2 2 1 2 1 2 1 2 1 2 1 2 1 2 2 1 2 2 1 1 2 2 1 1 1 2 1 1 2 2 2 1 1 2 1 1 2 2 1 2 2 2 2 2 2 1 1 1 1 2 1 2 2 2 2 1 1 2 2 1 1 1 1 2 2 1 2 1 2 2 2 1 2 1 2 2 2 2 2 2 1 1 2 1 2 2 1 1 2 1 2 2 2 1 1 1 2 2 2 1 2 1 1 2 1 1 1 1 2 1 2 1 1 2 2 2 2 2 2 1 1 2 1 1 2 1 1 1 1 1 1 2 2 1 1 2 2 2 1 2 2 2 2 2 2 2 2 1 1 2 2 2 2 1 2 2 1 2 1 1 2 1 1 1 2 1 1 2 1 2 1 2 2 1 2 2 2 2 1 2 1 2 2 1 2 2 2 1 2 1 2 1 2 1 2 2 2 1 1 2 1 2 2 2 1 1 2 1 2 2 1 2 1 2 1 2 2 2 2 1 2 1 1 1 2 1 1 2 2 2 2 2 2 2 1 1 2 1 1 2 2 1 1 2 1 2 1 2 2 1 1 2 2 2 1 2 1 1 2 1 1 1 2 2 2 2 2 1 1 2 1 2 2 2 1 1 1 2 1 2 2 2 2 1 1 2 2 1 1 1 1 2 1 1 1 1 2 1 1 1 2 1 2 2 1 2 2 2 1 2 2 2 2 1 1 2 1 1 1 1 2 1 2 1 1 1 2 2 2 2 2 2 1 1 2 1 1 2 2 2 1 2 1 2 2 1 2 1 1 1 1 2 2 2 1 1 2 2 1 1 2 2 1 2 2 2 1 2 2 1 1 2 2 1 2 1 1 1 2 2 1 1 1 1 1 1 2 2 1 2 1 1 2 2 1 2 2 1 1 1 2 2 2 2 1 2 2 2 1 1 1 1 1 1 1 1 2 1 2 1 2 2 1 1 1 2 1 2 1 1 2 1 1 1 2 1 1 1 1 1 1 1 1 1 1 1 1 1 2 1 2 1 2 2 1 1 2 1 1 2 2 2 1 1 2 2 2 1 2 1 1 1 1 2 2 1 1 2 2 1 2 2 2 1 2 2 1 1 1 2 1 1 2 1 1 1 2 1 2 2 1 2 1 1 2 1 1 1 1 1 1 1 2 2 2 2 1 1 1 1 2 2 1 1 1 2 2 2 1 2 1 2 1 2 2 2 1 2 1 2 2 2 2 2 1 1 1 2 1 1 1 2 1 1 1 2 1 2 1 1 1 1 2 1 2 2 1 1 1 2 2 1 2 1 2 2 2 1 2 1 2 2 2 1 1 2 2 1 1 1 1 2 1 2 1 1 2 1 2 1 1 1 2 2 1 1 1 2 1 1 2 2 1 1 2 1 2 2 1 1 1 2 1 2 1 1 1 2 1 2 2 1 2 1 2 2 1 2 1 2 1 2 2 2 2 1 2 1 2 1 1 1 1 1 2 1 2 2 1 2 1 1 2 2 2 1 2 2 2 2 2 2 2 1 1 1 2 1 1 1 1 2 2 1 2 1 2 2 2 1 2 1 2 2 2 2 1 2 2 1 2 1 2 2 1 2 1 1 1 1 1 2 2 1 2 2 2 2 1 1 2 1 1 1 1 1 2 1 2 2 2 1 2 1 2 1 1 1 2 2 2 2 2 2 2 2 2 1 2 2 2 2 2 2 2 2 2 1 2 2 1 1 1 2 2 2 2 1 2 1 1 2 2 1 1 1 2 2 1 2 1 1 1 2 1 1 1 1 1 2 1 1 2 2 1 1 2 2 2 1 1 2 1 1 1 1 1 1 2 1 1 2 1 1 2 2 1 2 2 1 2 2 1 2 1 2 2 2 1 2 1 1 2 1 1 2 2 1 2 2 2 1 1 2 2 2 2 1 2 2 1 1 1 2 1 2 1 1 1 2 1 1 1 1 1 1 2 2 2 1 2 2 1 2 1 1 1 2 2 1 2 2 1 2 1 2 1 2 1 2 2 1 2 2 1 2 2 1 2 1 1 1 1 2 1 2 1 2 1 1 1 1 2 1 2 2 1 1 1 2 2 2 2 1 2 1 2 2 1 1 2 1 2 1 1 2 1 1 1 1 1 2 1 1 2 1 2 1 1 2 2 1 1 2 2 1 1 1 2 2 2 2 2 2 1 2 1 2 2 2 1 2 1 2 1 2 1 2 2 1 2 2 1 2 2 1 1 1 2 1 1 1 2 2 1 1 2 2 1
China dummy dummy dummy dummy dummy 2 1 1 1 2 1 2 2 1 2 1 1 1 1 2 1 1 2 1 2 1 1 2 2 1 1 2 1 2 1 2 2 2 2 2 2 2 1 2 1 1 1 1 1 2 2 1 1 1 1 1 2 1 2 2 2 2 1 2 2 2 1 2 2 1 2 1 1 2 2 1 2 1 -9 1 1 2 2 2 2 1 2 2 2 2 1 1 1 1 1 1 2 1 2 1 1 2 2 2 1 2 2 1 1 1 1 1 2 1 2 2 2 2 1 2 2 1 1 2 1 2 1 1 2 2 2 2 2 1 2 1 1 2 1 2 2 1 2 2 2 2 2 1 1 2 1 2 2 2 1 1 2 1 1 1 2 1 1 2 1 2 1 1 2 1 2 2 2 1 1 1 2 1 1 1 2 2 2 2 1 1 1 1 2 2 1 1 2 1 2 1 2 2 2 2 1 1 1 1 1 2 1 2 1 2 1 1 1 1 2 1 1 2 2 2 2 2 2 2 2 1 2 2 1 1 1 2 2 2 1 1 2 1 1 2 2 1 2 1 2 2 2 2 2 1 2 1 2 2 2 2 2 1 1 2 2 1 2 1 1 2 1 1 2 2 1 1 2 1 2 1 2 2 2 1 2 2 1 2 1 2 1 1 2 2 1 1 1 1 1 1 2 2 1 1 1 1 1 1 2 2 2 1 2 2 2 2 2 1 2 2 2 2 2 1 2 2 1 2 2 2 1 2 2 2 1 1 1 2 1 1 2 2 2 1 1 1 1 1 -9 1 2 2 2 2 1 2 2 1 1 1 1 1 2 2 1 2 2 2 1 1 2 1 1 1 1 2 1 1 1 2 1 2 1 1 1 2 2 2 1 2 2 1 1 2 2 1 1 1 1 2 2 1 1 2 1 2 1 2 1 2 1 2 1 2 2 1 2 1 1 1 2 2 2 1 1 1 1 1 1 2 1 1 1 2 1 2 1 1 1 1 2 2 1 1 1 1 1 2 2 1 2 2 1 1 2 2 2 2 2 2 2 2 2 1 2 2 2 1 2 1 1 2 2 1 2 1 2 2 2 2 1 2 2 1 2 2 1 2 2 1 2 2 1 2 2 2 1 2 1 1 1 2 2 2 1 2 2 1 1 2 1 1 2 2 2 1 2 1 1 2 2 1 1 1 2 2 1 2 1 2 1 1 2 1 1 1 2 2 1 1 2 1 1 2 2 2 1 1 2 2 2 2 1 1 2 2 1 1 2 1 2 1 2 1 1 2 2 1 1 2 1 1 2 2 1 1 1 2 1 2 2 2 1 2 2 1 1 2 2 1 1 1 2 1 1 1 2 2 1 1 1 1 2 1 2 1 2 2 2 1 1 2 1 1 1 2 1 2 1 1 1 2 1 1 2 1 1 1 2 2 1 2 2 1 1 1 2 1 2 2 2 2 1 2 2 1 1 1 2 2 1 1 1 2 2 2 2 1 -9 2 1 1 1 2 2 1 1 1 1 2 2 2 2 2 1 2 2 2 1 1 2 1 1 2 1 2 2 2 1 2 1 1 1 2 2 2 1 1 1 2 1 2 1 2 2 2 2 1 1 1 1 -9 2 2 1 2 1 2 1 2 1 1 1 2 1 1 1 2 1 1 1 1 1 -9 1 1 1 1 1 2 1 2 1 2 1 2 1 1 1 1 2 1 2 1 1 2 1 2 2 2 1 2 1 2 1 1 2 1 2 1 1 2 2 2 2 2 2 1 1 1 2 2 2 1 1 2 1 2 1 1 1 1 2 2 1 1 1 2 2 2 1 2 1 2 2 1 2 2 2 1 1 1 2 2 1 2 2 2 1 1 1 2 2 2 2 1 2 1 2 2 2 2 2 1 1 2 1 2 1 1 1 1 2 1 1 2 1 2 1 2 1 2 1 1 1 2 2 1 2 2 2 2 1 2 1 2 1 2 2 1 2 1 1 1 1 2 2 2 1 1 1 2 1 2 1 1 1 1 2 1 2 2 1 2 2 1 1 1 1 2 2 1 2 1 2 1 2 1 1 1 1 1 1 2 1 2 1 1 1 -9 1 2 2 2 1 1 1 1 1 2 1 2 1 1 2 1 1 2 1 1 1 1 1 1 2 2 2 2 2 1 1 1 2 2 1 1 2 2 1 1 2 2 2 2 2 1 1 1 1 1 1 2 1 2 1 2 2 2 2 2 2 1 2 1 1 2 1 2 2 1 2 2 2 1 2 1 1 2 2 1 2 1 1 1 1 1 2 2 1 1 1 1 2 2 2 1 1 2 2 2 2 2 1 1 2 1 1 1 -9 1 1 1 1 2 1 2 2 1 2 2 1 -9 1 2 1 2 2 2 1 1 1 1 2 2 2 1 2 2 1 2 2 1 2 2 2 1 2 1 1 2 1 2 1 2 1 2 2 1 1 2 2 2 1 2 2 1 2 1 1 2 1 1 1 2 2 1 1 1 1 2 1 1 1 1 1 1 1 2 2 2 1 2 1 1 1 1 2 1 1 1 2 2 2 2 2 1 1 1 2 2 1 1 1 2 2 -9 2 1 2 -9 2 2 1 2 2 2 2 1 2 2 1 2 2 2 2 1 2 1 2 2 1 2 2 2 2 2 1 1 1 1 -9 1 1 2 1 1 -9 1 2 2 1 2 1 2 2 1 1 2 1 1 1 -9 2 2 1 1 1 1 1 2 2 2 1 1 2 1 1 1 2 2 2 1 1 2 2 2 2 2 2 2 1 1 2 1 1 2 1 1 1 2 2 1 2 2 1 2 2 2 2 2 1 2 2 1 1 2 1 1 1 2 2 2 1 2 2 1 2 1 1 1 2 1 1 1 2 2 1 2 1 2 2 2 2 2 2 1 2 2 1 1 1 -9 2 1 2 1 1 1 2 2 2 1 1 2 1 2 2 1 1 1 1 2 1 1 1 2 2 1 2 1 1 1 1 2 1 1 2 2 2 2 2 1 2 2 1 1 2 1 1 2 1 1 1 1 2 1 2 2 1 1 1 1 2 2 1 1 2 1 1 2 1 1 1 2 1 1 2 1 1 1 2 2 2 1 2 1 2 1 2 1 2 1 1 1 2 1 1 1 2 1 1 2 1 2 2 1 1 1 1 2 2 1 1 1 2 1 2 2 1 2 2 2 2 2 2 1 2 1 2 1 1 1 1 2 1 1 1 2 2 2 2 2 1 2 1 1 2 1 2 1 1 2 2 1 2 2 2 2 1 1 2 2 1 2 1 1 2 2 1 2 2 1 1 1 2 1 1 2 2 2 2 2 1 2 1 2 2 1 1 2 2 2 2 1 2 1 2 2 2 2 1 2 1 1 2 1 2 2 2 2 2 1 1 1 1 2 1 1 1 1 1 2 2 1 2 2 2 2 1 1 1 2 1 1 2 2 1 1 2 1 2 1 1 1 2 1 1 1 1 2 2 1 1 1 2 2 2 2 1 2 2 2 1 1 2 1 2 2 1 2 2 2 2 1 2 1 -9 2 1 1 2 1 2 1 1 1 1 1 2 2 1 2 1 2 2 1 2 1 1 1 2 1 2 1 1 1 2 2 1 2 2 1 1 2 2 2 1 2 1 2 1 1 2 2 1 2 2 1 2 2 1 1 1 1 1 1 2 1 1 1 2 1 2 1 2 2 2 2 1 1 1 1 2 1 2 1 2 1 2 1 2 1 2 1 1 2 1 1 2 1 2 1 1 1 1 2 1 2 1 2 2 1 2 1 2 2 2 2 1 1 2 2 2 1 2 2 2 1 2 2 1 2 1 2 1 1 2 1 2 1 2 2 1 1 2 2 1 2 2 1 2 2 2 2 2 1 2 2 1 1 2 1 1 1 2 1 1 1 2 2 1 1 2 1 1 1 2 1 2 1 1 1 2 1 2 2 2 1 2 2 2 2 2 2 1 2 2 1 -9 1 2 2 1 2 1 2 1 2 2 2 1 2 2 2 2 2 1 2 2 2 1 2 1 2 2 1 2 2 1 1 2 1 2 1 2 2 1 1 1 2 1 2 2 1 1 2 1 1 1 2 1 1 1 1 1 1 1 2 1 1 2 2 2 2 1 1 1 1 1 2 1 1 2 2 2 2 1 2 2 2 2 2 1 2 1 2 2 1 2 1 2 1 2 1 2 1 2 1 2 2 1 2 1 2 1 1 2 2 2 1 2 1 2 1 1 2 2 2 1 1 2 1 1 1 1 1 1 1 1 2 1 1 1 1 2 2 1 2 1 1 1 2 2 1 2 1 2 1 1 2 1 1 2 2 1 1 2 2 2 1 2 1 2 2 1 1 1 2 2 2 2 2 2 1 1 2 2 1 1 2 1 2 2 1 1 2 1 2 1 2 1 1 1 1 2 2 2 1 1 2 2 1 1 2 1 2 1 1 2 1 2 2 2 2 2 2 2 2 1 2 2 2 2 2 2 2 1 2 2 1 2 1 1 2 2 2 1 2 1 1 1 2 1 2 2 1 1 1 2 2 1 1 1 2 1 1 2 2 2 2 2 2 1 2 1 1 2 2 2 2 1 2 2 1 2 1 2 2 2 2 1 1 2 1 1 1 2 1 2 2 1 2 1 1 1 1 2 1 2 2 2 2 1 1 1 2 2 1 1 2 1 2 2 2 2 2 2 1 1 1 1 2 1 1 1 2 1 2 1 1 1 1 2 2 1 2 1 2 1 2 1 2 1 2 2 2 1 1 2 1 2 1 1 2 2 2 2 1 2 1 1 1 1 2 2 2 1 1 2 2 2 2 1 2 1 1 2 2 2 1 2 2 2 2 1 2 1 1 1 2 1 1 1 1 2 1 1 2 2 2 1 1 2 1 1 2 2 1 2 2 2 1 2 2 1 1 1 1 1 2 1 1 2 1 2 2 2 1 1 2 1 1 1 1 1 2 1 2 2 1 1 2 2 2 1 2 2 2 2 1 2 1 1 1 1 1 1 2 1 1 2 2 2 2 1 2 1 2 2 2 2 1 1 2 2 2 1 1 1 2 2 2 1 1 2 2 1 2 2 1 2 1 1 1 2 1 2 1 1 2 2 -9 1 2 1 2 1 1 2 2 1 1 1 1 2 1 2 2 1 2 2 2 1 2 2 2 2 1 1 1 2 1 2 1 1 2 2 1 1 1 2 1 2 2 2 1 2 1 2 2 1 2 2 1 1 2 2 1 2 2 1 2 2 1 1 1 2 2 1 2 2 1 2 2 1 2 1 2 2 2 2 2 1 2 1 2 1 1 1 2 2 2 2 1 2 2 1 1 1 2 2 2 -9 2 1 2 1 1 2 2 2 1 1 1 1 2 2 1 2 2 1 2 1 1 2 1 1 1 2 2 1 2 2 2 2 1 1 1 1 1 1 2 2 2 2 2 1 2 1 2 2 -9 2 1 1 1 2 2 2 2 1 2 1 2 2 1 1 1 1 1 1 2 1 2 2 2 1 2 2 1 2 2 1 2 2 2 2 2 2 2 1 2 1 2 2 1 2 2 1 2 2 2 2 1 2 2 2 2 2 2 2 2 2 1 2 1 1 2 2 2 2 2 2 2 1 1 1 2 2 2 2 2 1 2 1 1 1 1 1 2 2 2 2 1 2 2 1 2 1 2 2 2 1 1 1 2 1 2 2 1 1 1 1 2 1 1 1 2 1 1 2 2 1 2 2 2 1 1 1 1 2 1 2 2 2 2 1 1 1 1 2 2 2 1 2 1 1 1 1 2 1 1 -9 1 1 1 2 1 2 1 1 1 1 1 2 2 2 2 2 1 2 1 2 1 1 2 2 2 2 -9 2 2 2 1 1 1 1 2 1 1 1 1 2 1 1 2 2 2 1 2 1 1 1 1 1 1 1 2 2 1 1 1 2 1 1 2 2 1 1 1 2 1 2 2 1 2 2 1 1 2 2 1 1 2 2 1 1 2 1 2 1 2 1 2 1 2 1 2 1 1 1 1 2 2 1 1 2 1 2 2 -9 2 1 2 2 1 1 1 2 2 1 1 1 2 1 2 2 2 2 2 2 2 2 1 2 2 1 2 1 2 2 1 2 2 1 2 1 1 1 1 1 2 1 2 2 2 2 1 2 1 1 2 1 1 1 2 1 1 1 1 1 2 2 1 2 1 2 1 2 2 2 1 2 2 2 2 1 1 2 1 2 1 2 2 1 2 2 1 2 2 1 2 1 2 2 2 2 1 1 1 2 2 2 2 1 2 1 1 1 2 2 2 2 1 2 2 1 1 2 2 1 1 2 1 2 1 1 1 1 1 2 1 2 1 2 2 2 2 2 2 2 2 2 2 2 1 1 2 1 2 1 1 1 2 2 2 2 2 2 2 2 2 1 2 2 2 1 2 1 1 1 1 1 1 -9 2 2 2 1 1 2 2 1 2 2 1 1 2 2 1 2 1 2 1 2 1 1 2 1 1 2 1 2 1 2 2 1 1 1 2 1 1 2 2 1 1 2 1 2 2 1 2 2 2 2 2 1 2 2 1 2 2 2 2 2 2 1 2 1 2 1 2 1 2 2 2 2 1 1 2 2 2 1 2 1 1 2 1 1 2 2 2 1 2 2 2 1 2 1 2 2 2 2 1 2 1 1 1 1 2 1 1 2 2 2 2 2 1 2 1 1 2 1 2 1 2 2 2 1 1 2 2 1 2 1 1 2 2 2 2 2 1 1 1 2 1 2 2 1 1 2 1 1 1 2 1 2 2 1 1 1 1 2 2 1 2 1 2 2 1 2 1 1 1 2 1 2 2 2 2 2 2 1 2 2 2 2 1 2 1 1 1 2 2 1 2 2 1 2 1 2 2 1 2 2 1 2 2 1 1 2 1 2 1 1 2 2 2 1 1 2 2 1 1 2 1 2 1 -9 2 1 2 1 2 2 2 2 1 2 1 2 2 2 2 1 1 2 2 2 1 1 1 2 1 2 2 2 2 2 2 1 1 2 1 2 2 1 2 2 2 2 1 1 2 2 1 2 1 1 1 1 1 1 2 2 1 2 2 1 1 2 2 1 1 2 -9 2 2 2 1 1 2 2 1 2 1 1 1 1 2 1 2 2 1 1 2 2 1 2 2 1 1 1 1 2 2 1 2 2 2 2 1 1 2 1 2 1 2 2 1 2 2 2 2 2 2 2 2 2 1 1 1 2 1 2 1 1 1 2 1 1 2 1 1 2 2 1 1 1 2 2 1 2 1 2 2 2 1 2 2 2 1 2 1 2 2 2 2 2 2 1 1 2 2 2 2 2 2 1 1 1 1 2 1 1 1 2 2 1 1 1 1 1 2 1 2 1 1 1 1 2 2 2 2 1 1 2 1 2 1 2 2 1 1 2 2 1 1 1 2 2 1 1 1 2 1 1 2 2 1 1 1 1 1 2 2 2 2 2 1 1 1 2 2 1 2 1 2 1 2 2 2 2 2 1 2 1 2 2 2 1 2 2 2 1 2 2 2 1 2 2 1 2 2 1 1 2 2 1 2 1 2 1 2 1 1 1 2 1 2 1 1 1 2 2 1 1 2 2 1 1 2 1 2 2 1 2 2 1 2 2 2 1 1 2 2 2 1 1 1 2 1 1 1 1 1 2 1 1 2 1 1 2 -9 1 2 2 2 1 2 2 2 1 2 2 1 1 2 1 2 1 2 2 2 2 1 2 2 2 1 1 1 2 1 2 2 2 1 2 2 2 2 1 1 1 2 2 1 2 1 1 2 1 1 1 2 2 2 2 1 2 2 1 2 1 2 1 2 1 2 1 2 2 1 2 2 1 1 2 1 1 2 1 2 2 2 2 2 2 2 1 1 2 1 1 1 2 2 1 1 2 2 2 1 1 2 2 2 1 2 1 2 2 1 1 1 1 2 2 1 1 1 2 2 1 2 1 1 1 2 1 1 1 2 1 1 2 1 1 1 2 2 2 1 1 2 1 2 2 2 1 2 1 1 2 2 2 2 1 2 2 1 2 2 1 1 2 1 1 2 1 2 1 2 2 1 1 1 1 2 2 1 1 2 2 2 2 1 2 1 1 2 1 2 2 2 1 1 2 1 2 2 1 1 1 1 1 2 2 2 2 2 1 2 2 1 1 1 2 1 2 2 2 1 2 2 2 2 1 1 1 2 2 1 1 1 1 1 1 1 2 1 2 1 1 1 1 1 1 1 1 1 1 1 2 1 1 2 1 2 1 2 1 2 1 1 1 1 2 1 1 2 1 2 1 2 2 2 1 1 1 1 1 1 2 2 2 1 1 1 2 1 2 1 1 1 1 1 2 1 1 2 1 2 1 2 1 2 1 2 1 2 2 1 1 2 1 2 1 2 1 2 2 1 1 1 2 2 1 2 1 2 1 2 1 2 1 2 2 2 1 1 1 1 2 1 2 1 2 1 1 1 2 2 1 2 2 2 2 2 1 1 2 2 1 2 2 2 2 2 2 1 1 1 2 2 2 1 2 2 1 1 1 1 1 1 2 1 1 2 2 2 1 2 1 1 2 1 2 2 2 2 2 1 1 2 1 2 1 2 2 2 1 2 2 2 2 1 1 2 1 2 2 2 2 1 2 2 1 2 2 1 1 1 2 2 2 1 2 2 1 2 1 2 1 1 2 1 1 1 1 2 2 1 2 1 1 1 2 1 2 2 2 2 2 1 2 1 2 1 1 1 2 1 2 2 2 1 1 2 1 2 1 2 1 1 2 1 1 2 1 1 2 1 2 2 1 1 2 1 2 2 2 2 2 2 1 2 2 1 2 1 1 2 1 1 2 1 2 1 1 2 2 2 1 2 2 1 1 2 1 2 2 2 2 2 1 2 2 1 2 1 2 2 1 1 1 1 2 2 1 2 1 1 1 1 1 1 1 2 2 1 1 2 2 1 1 1 1 1 2 1 1 1 2 2 2 1 1 1 1 2 2 2 1 1 1 2 1 1 1 2 1 2 1 1 2 1 2 2 2 2 2 1 2 1 2 2 2 1 2 2 1 2 1 2 1 2 1 1 2 2 1 2 2 2 2 1 1 1 1 2 2 2 2 2 1 1 2 2 2 1 1 1 2 1 1 2 1 1 2 1 2 2 1 1 2 1 1 1 1 2 2 1 1 2 2 2 1 1 1 2 1 2 2 2 2 1 2 2 2 1 1 2 1 1 2 2 2 2 1 2 1 1 1 2 2 1 1 1 1 1 1 1 2 2 2 2 1 1 2 1 1 1 2 2 2 1 2 1 1 2 2 2 1 1 2 2 1 2 2 2 1 1 2 2 1 1 2 1 1 1 2 2 1 2 2 2 2 2 1 1 1 1 2 2 2 2 2 2 2 1 2 2 2 1 2 2 2 1 1 1 1 1 1 2 2 2 1 2 2 1 2 2 1 2 2 1 2 1 1 2 2 2 2 2 1 2 1 2 1 1 1 1 1 1 2 1 1 1 1 1 2 2 1 1 2 -9 2 1 1 1 1 1 1 2 1 1 1 2 2 1 1 1 2 2 2 1 1 1 2 1 2 2 2 2 2 1 2 2 2 1 2 2 1 2 2 2 1 2 2 1 1 1 2 1 2 2 2 1 1 1 1 2 2 2 1 1 1 1 1 2 2 2 1 2 1 2 1 1 2 2 2 1 1 1 1 2 1 2 2 2 1 1 2 2 2 2 1 1 2 1 1 2 1 2 2 2 1 1 2 2 1 1 1 1 2 1 2 1 1 2 2 1 2 1 1 2 1 2 1 2 1 1 1 1 2 1 2 1 2 1 2 2 2 2 1 1 2 1 1 1 1 1 1 2 2 1 1 1 2 1 1 1 2 2 2 1 2 2 1 1 2 2 1 2 1 1 1 1 1 2 1 2 1 1 2 1 2 1 1 2 2 1 2 2 1 2 1 2 2 1 2 1 1 2 2 2 2 1 1 1 1 1 1 2 2 2 2 1 2 1 1 2 2 1 1 1 2 2 2 1 1 1 1 1 1 2 1 1 2 1 1 2 2 1 2 2 1 2 2 2 1 2 2 1 2 1 2 1 1 2 1 1 1 2 2 1 2 2 1 1 1 1 1 2 2 1 1 1 1 2 1 1 2 2 2 2 1 2 2 2 2 2 1 1 1 1 1 1 2 1 1 1 2 2 1 2 1 2 2 1 1 2 2 2 2 2 2 2 2 1 1 2 2 2 1 1 1 2 1 1 2 2 2 1 1 2 2 1 1 2 1 1 1 1 2 2 2 1 2 1 1 2 2 1 2 1 1 2 2 1 2 2 2 1 1 2 1 2 2 2 1 2 1 1 1 1 2 1 1 2 2 2 1 1 1 2 1 2 2 1 2 2 2 2 1 1 2 1 2 2 1 2 2 2 1 2 2 1 1 2 1 2 1 1 2 1 2 1 2 1 1 2 1 2 2 2 2 2 2 2 1 2 2 1 1 2 1 1 1 2 2 2 2 2 1 -9 2 2 1 1 2 1 1 2 2 2 2 1 2 1 1 1 2 2 1 1 1 2 1 1 1 2 1 1 1 2 2 2 2 2 2 1 2 2 2 2 2 2 2 1 2 1 2 2 1 2 1 2 1 2 2 2 2 2 1 2 2 -9 1 1 2 1 1 2 1 2 2 1 1 2 2 2 1 2 2 1 1 1 2 1 2 2 1 1 2 2 1 1 1 1 1 2 2 2 1 1 1 2 1 2 2 2 1 2 1 2 2 2 2 1 2 2 1 1 2 2 2 2 1 1 1 2 1 1 2 1 1 2 1 1 2 2 1 1 2 2 2 1 1 1 2 2 1 2 1 2 2 1 2 2 2 2 2 1 1 1 1 1 1 1 2 2 2 1 1 2 2 2 2 2 2 2 1 1 1 1 1 2 2 1 2 2 1 1 2 1 1 1 1 1 2 2 1 2 1 1 2 2 1 1 2 1 2 2 1 1 2 2 2 2 1 2 1 1 1 1 2 1 2 1 1 2 2 1 2 2 2 2 1 1 1 1 2 2 1 1 2 1 2 1 2 1 2 2 2 1 1 1 1 2 1 1 1 1 2 2 2 1 2 1 2 1 1 2 1 2 1 1 2 2 1 1 1 1 2 2 2 1 2 2 2 2 2 1 2 2 1 2 2 1 2 2 1 2 2 1 2 2 2 1 1 1 1 1 1 2 2 1 2 1 2 1 1 1 2 2 1 1 2 1 2 1 1 2 1 1 2 1 2 2 1 1 1 1 1 2 1 2 2 1 1 2 2 1 1 1 1 2 2 2 1 2 2 2 2 1 2 2 2 1 1 1 1 2 2 1 2 2 1 2 2 2 2 2 1 2 2 2 1 1 1 2 2 1 2 2 2 1 1 2 2 1 1 2 2 2 1 1 1 1 1 2 1 1 2 2 1 1 1 1 1 2 2 1 2 1 1 1 1 1 1 2 2 1 1 2 1 1 1 1 2 2 2 1 1 1 1 2 1 1 2 2 1 2 1 2 1 1 1 2 1 2 1 2 1 1 2 2 2 1 1 2 1 1 1 2 1 1 2 2 1 2 2 2 1 1 1 2 1 1 1 1 1 1 2 2 2 2 2 1 2 1 2 2 2 2 2 1 1 2 1 1 2 1 1 1 1 1 2 2 2 1 1 2 1 2 1 1 2 1 2 2 2 1 1 2 2 2 1 2 2 1 2 2 1 2 1 2 1 1 -9 1 2 2 1 2 2 1 1 2 2 1 2 1 2 2 2 1 1 1 1 1 2 2 2 2 2 2 1 1 1 2 2 1 2 2 1 1 2 2 1 1 1 2 2 1 1 2 1 1 2 2 1 1 2 1 2 2 2 1 1 2 2 2 1 1 2 1 2 2 2 1 1 2 1 1 1 2 2 1 1 1 1 2 2 1 1 2 1 1 2 1 2 2 2 1 2 2 1 2 1 1 1 1 2 1 1 1 2 1 2 2 1 1 1 1 1 2 1 2 2 1 2 1 2 1 2 2 2 1 2 1 1 1 2 1 1 2 1 2 1 1 1 1 1 2 -9 2 1 1 1 2 1 1 2 1 1 1 1 2 2 1 1 2 2 1 2 1 2 1 1 2 2 2 1 1 2 1 1 1 1 2 2 1 2 2 1 1 1 2 1 1 2 2 2 2 2 2 2 2 1 1 2 1 1 2 2 2 2 1 2 2 2 1 1 2 2 1 1 1 1 2 2 1 1 1 1 2 2 2 2 1 2 1 1 1 1 2 2 1 2 1 2 1 1 1 1 2 2 1 1 1 1 1 1 2 2 2 1 2 1 1 1 2 2 2 2 2 2 2 2 2 2 1 2 2 1 2 2 1 1 1 1 1 1 1 1 1 1 1 2 2 1 1 2 2 2 1 2 2 2 1 1 2 2 1 1 2 1 2 1 2 1 2 2 2 1 -9 2 2 1 2 2 1 1 1 2 2 1 2 2 1 1 2 2 1 1 2 1 2 1 2 1 2 1 2 1 1 2 2 1 1 2 2 1 1 1 1 1 1 1 2 2 2 2 1 2 2 2 1 2 1 2 1 2 2 2 1 1 1 2 2 2 1 1 1 1 2 1 1 2 1 2 2 2 1 2 1 1 2 1 1 2 1 2 2 2 1 2 1 2 2 1 1 2 1 2 2 2 1 2 2 2 2 2 2 1 1 1 1 1 1 2 2 1 1 2 1 1 2 1 1 1 1 2 2 2 2 2 1 2 2 2 1 2 1 1 1 2 2 2 1 1 1 2 2 1 1 2 2 1 1 2 1 2 2 2 2 2 2 1 1 2 1 1 1 2 1 1 2 2 1 1 2 2 1 1 -9 1 2 1 1 1 2 1 1 1 2 2 1 1 1 2 1 2 2 1 1 2 1 2 1 1 2 2 1 1 2 2 2 2 1 1 2 2 2 1 2 1 1 1 1 2 2 1 1 1 1 2 2 2 2 1 2 1 2 2 2 1 2 2 1 1 1 1 1 2 2 1 2 2 1 2 1 1 2 1 2 1 2 1 2 1 2 2 2 1 1 1 2 2 2 1 2 1 2 2 1 1 1 1 1 1 2 2 2 1 2 1 2 1 2 2 1 2 1 1 1 2 1 1 2 1 1 2 2 2 1 1 1 1 1 2 2 2 1 2 2 2 2 1 2 1 1 1 2 2 2 2 1 2 1 1 1 1 2 2 1 1 1 2 2 1 1 2 2 2 1 2 2 1 2 1 1 2 2 2 1 1 2 2 1 2 2 2 2 2 1 1 2 2 2 2 1 1 2 2 1 1 1 1 1 2 1 1 1 2 2 1 1 2 2 1 1 2 2 2 2 2 1 2 2 1 1 1 2 1 2 2 2 2 1 2 2 1 1 1 2 2 1 1 1 2 2 2 1 2 1 1 1 2 2 1 1 2 2 2 2 1 1 2 1 2 1 2 1 1 1 1 1 1 1 2 1 1 2 1 1 1 2 1 1 1 1 1 1 2 2 2 1 1 1 1 1 1 2 1 1 2 2 1 1 1 2 1 2 2 2 1 1 2 2 1 1 2 1 2 2 1 1 1 2 2 1 2 1 1 1 1 2 1 2 2 1 2 1 1 2 2 1 2 2 1 1 1 2 2 1 1 2 2 2 1 2 2 1 1 1 2 2 1 2 2 1 1 1 1 2 2 1 2 2 2 1 2 1 1 2 1 1 2 1 1 2 1 2 1 2 2 1 1 1 2 1 2 2 1 2 2 2 1 2 1 2 2 1 1 1 1 2 2 1 2 2 1 2 2 1 2 1 2 2 1 2 2 2 2 1 2 2 1 1 1 1 1 2 1 1 2 2 1 1 2 1 2 2 1 2 2 2 1 2 1 2 1 1 2 1 2 1 2 2 1 2 1 1 1 2 2 2 1 2 1 2 2 1 1 2 2 2 2 1 2 2 2 2 2 2 2 2 1 1 2 1 1 1 2 1 1 2 2 2 1 1 1 1 1 2 2 2 1 1 2 2 2 2 2 2 1 -9 1 -9 2 1 1 2 1 1 1 2 1 2 1 1 2 2 2 2 2 2 1 2 2 2 -9 2 1 1 1 1 1 2 2 1 2 2 2 1 2 1 2 1 2 2 2 1 1 2 1 1 1 2 2 2 2 2 2 1 1 2 1 1 1 2 2 2 1 1 1 1 2 1 1 1 2 1 2 1 2 1 2 2 1 2 2 2 2 1 1 1 1 1 2 2 1 1 2 1 1 1 1 2 1 1 1 1 2 1 2 1 1 1 2 2 1 1 2 1 2 2 2 2 1 1 1 1 1 2 1 2 1 2 2 1 1 2 1 2 2 2 1 1 2 1 2 2 1 1 2 2 1 2 2 1 2 1 1 2 1 1 2 2 2 1 2 1 2 2 1 1 2 1 2 2 1 1 2 2 2 2 2 1 2 1 1 1 1 1 1 2 1 1 2 2 2 1 2 1 1 1 2 1 2 2 1 2 1 2 2 2 2 2 1 2 2 1 1 1 2 1 1 1 1 2 1 1 1 2 2 2 1 1 1 2 2 1 1 2 1 2 1 1 1 2 2 2 1 1 1 1 2 1 -9 1 2 1 1 1 2 1 2 2 2 1 2 1 1 2 1 1 1 1 1 1 1 2 1 2 2 2 2 2 1 1 2 1 1 1 2 1 1 2 1 1 -9 1 2 2 2 1 2 2 2 2 1 1 2 2 1 2 2 2 1 1 2 1 2 2 2 1 2 2 2 1 1 1 2 1 2 1 1 2 2 1 2 2 1 1 2 1 1 1 1 1 1 2 2 1 2 1 1 2 1 2 2 1 1 2 2 2 2 1 1 2 1 2 1 2 1 1 1 2 1 2 1 2 1 2 2 1 2 2 2 2 1 2 2 2 1 2 2 1 2 1 2 1 2 2 1 2 1 1 1 1 2 1 1 1 1 1 2 1 1 2 1 2 2 1 2 2 2 2 1 1 2 2 1 1 1 1 2 2 1 2 1 1 2 2 2 2 2 1 2 2 1 1 2 1 1 1 2 2 1 1 2 1 2 2 2 1 1 1 1 2 2 2 1 2 1 1 1 2 2 2 1 2 2 1 2 1 1 1 1 1 1 1 1 2 2 1 2 1 1 1 2 1 1 2 2 1 2 2 1 1 2 2 1 1 2 2 2 1 1 1 1 1 2 2 2 1 1 2 1 2 2 1 2 1 2 2 1 2 1 1 1 1 1 1 2 2 1 1 1 1 1 1 1 2 2 1 1 2 1 1 2 1 2 2 2 1 1 2 2 1 1 2 1 1 2 1 2 2 1 1 2 1 2 2 1 2 1 2 1 2 2 1 2 2 1 1 1 2 1 2 1 2 2 1 2 1 2 1 2 2 1 1 1 1 2 2 1 1 1 2 2 2 2 2 2 1 1 2 2 2 1 1 2 2 1 2 2 2 2 1 1 2 2 1 1 2 1 2 2 1 1 1 1 1 2 2 2 1 1 2 2 2 2 2 1 2 1 2 2 1 2 1 1 1 2 2 2 1 2 2 1 1 1 2 1 2 1 1 1 2 1 2 1 2 2 1 2 2 1 1 1 1 1 2 2 1 2 2 1 1 2 1 2 2 1 1 2 2 2 2 1 1 2 2 1 2 1 2 1 1 2 1 2 2 2 2 1 2 2 1 1 1 2 2 1 1 2 1 1 1 1 2 1 1 1 2 1 1 1 2 2 1 2 2 2 1 2 2 2 1 1 1 1 2 2 2 2 2 1 1 1 1 2 1 1 2 2 1 1 2 2 2 2 2 1 1 2 2 1 1 2 2 2 2 1 1 2 2 1 1 2 2 1 1 2 1 2 2 1 2 2 1 1 1 2 1 2 2 1 1 2 1 2 1 1 2 2 1 2 1 2 1 2 2 1 1 2 1 2 1 1 2 2 1 1 1 1 1 1 2 2 1 2 1 2 2 1 1 1 1 2 1 2 2 1 1 2 2 2 2 2 1 2 1 2 2 1 2 2 2 2 1 1 1 1 2 2 1 2 1 2 1 2 1 1 2 2 2 1 2 1 1 1 1 2 1 2 2 1 1 1 1 2 1 1 2 2 2 1 2 2 2 2 2 1 2 2 1 1 2 1 2 2 1 1 1 2 2 2 1 1 1 1 2 2 1 2 2 2 2 2 1 2 1 2 2 2 1 1 1 2 1 1 1 2 1 2 2 1 2 2 2 1 2 2 1 2 1 1 1 2 1 1 1 2 1 2 1 1 1 2 1 2 1 1 2 2 2 1 2 2 2 1 1 2 1 1 2 2 1 1 2 1 2 1 1 1 2 2 1 2 2 2 1 1 2 1 2 2 1 1 2 2 1 2 2 1 2 2 2 1 1 1 1 2 1 2 2 1 2 1 2 2 2 1 2 2 2 2 2 1 1 1 2 1 2 2 1 1 2 2 1 1 2 2 1 1 2 2 1 1 1 2 2 1 2 2 1 2 2 2 2 2 2 1 2 1 2 2 2 2 2 1 2 1 2 2 1 2 1 2 1 2 1 1 1 2 1 1 2 1 2 1 2 1 1 1 1 2 2 1 1 1 2 2 1 1 1 2 1 1 2 2 2 2 2 1 2 2 2 1 1 1 2 2 1 1 2 2 2 1 1 2 2 1 2 2 1 1 1 1 1 1 2 1 1 1 1 1 2 1 1 2 2 2 2 1 1 2 1 1 2 1 1 1 1 2 1 2 1 1 1 1 2 2 2 1 2 1 2 1 1 1 2 2 2 1 1 1 1 1 1 1 2 1 2 2 2 2 1 2 2 1 1 1 1 2 2 1 1 1 2 2 1 2 1 2 2 1 1 1 2 1 2 1 1 1 1 1 1 1 2 2 1 1 1 1 1 1 2 1 2 2 1 2 2 1 1 2 2 2 1 2 1 1 -9 2 1 2 1 2 1 2 1 1 2 2 2 1 2 1 2 1 2 1 1 1 1 2 2 1 2 2 1 2 2 1 1 2 1 1 2 2 2 1 1 2 1 1 2 2 2 1 2 1 1 1 2 1 2 2 1 2 1 1 1 2 2 2 2 1 1 2 2 1 1 2 1 2 2 1 1 1 2 1 2 1 1 1 2 1 2 2 2 2 1 2 2 2 2 2 1 2 1 2 1 1 1 1 1 2 1 2 1 2 1 2 2 2 2 2 1 1 2 2 1 1 2 2 1 2 1 2 2 2 1 1 1 1 2 1 2 1 1 1 2 1 1 2 1 2 1 2 2 2 1 2 2 2 2 2 1 2 1 1 2 2 2 2 1 1 1 2 1 1 2 2 2 1 1 1 1 2 1 2 1 2 1 1 2 1 -9 1 2 2 1 1 2 1 1 2 2 2 2 2 -9 1 2 1 1 2 1 2 1 2 1 2 1 2 2 2 2 1 2 1 1 1 1 1 2 2 2 2 2 1 2 1 1 2 1 1 2 2 2 2 1 2 2 2 1 2 1 2 1 2 1 1 2 1 2 1 2 1 1 1 1 2 1 2 2 2 1 1 2 1 1 1 1 1 2 2 1 2 2 2 1 2 2 1 2 2 1 2 2 1 2 1 1 1 1 2 1 2 1 2 2 1 1 1 1 1 2 2 1 1 1 2 2 2 2 2 2 2 2 2 1 2 2 1 2 1 2 2 1 1 2 2 1 1 1 2 2 1 1 1 1 2 2 2 2 2 1 2 2 1 1 2 1 1 1 1 2 1 2 2 2 2 1 2 1 1 2 1 1 2 2 1 2 2 1 1 1 2 1 2 2 2 2 1 2 1 2 1 1 1 2 2 2 2 2 2 2 1 1 1 1 1 1 1 2 2 2 1 1 1 2 2 1 2 1 2 1 2 1 2 1 1 1 1 1 2 1 2 1 2 2 2 1 1 1 2 2 2 1 2 1 1 1 2 2 2 1 1 2 2 2 1 1 2 1 2 2 1 2 1 2 1 1 1 1 1 1 1 2 1 2 2 2 2 2 1 2 2 2 2 2 1 2 2 2 2 1 1 1 1 1 2 2 1 1 2 2 2 2 1 1 1 2 1 2 1 2 2 2 1 1 2 1 2 1 2 2 2 1 2 2 2 2 2 1 1 2 2 2 1 2 1 1 2 2 2 2 2 1 1 1 2 2 2 1 1 2 2 1 1 2 2 2 1 2 1 1 2 1 1 1 2 1 1 2 1 2 1 2 1 1 1 1 1 1 1 1 1 1 2 2 1 1 2 1 1 2 1 1 2 1 2 1 1 1 2 2 2 2 2 2 1 2 2 1 2 1 1 1 2 1 2 2 2 2 2 2 2 2 1 1 1 1 2 2 2 2 1 1 1 2 2 1 2 1 2 2 1 1 1 2 2 2 2 1 2 1 1 1 2 2 1 2 1 1 2 1 1 2 2 1 2 1 2 2 1 2 1 2 2 1 1 2 2 1 1 1 1 2 1 1 2 2 2 2 2 2 1 1 1 2 1 1 2 2 1 1 1 1 2 1 2 2 1 2 1 1 1 2 1 1 1 2 2 2 2 2 2 2 2 2 1 2 2 2 2 1 2 1 2 2 1 2 2 2 1 1 1 1 -9 2 2 2 1 2 2 2 2 2 2 1 2 2 1 1 2 2 2 1 1 1 2 2 2 2 2 1 1 1 2 2 1 1 1 1 2 1 2 2 2 2 2 1 2 1 1 1 2 2 1 1 1 2 1 2 1 1 1 1 2 2 1 2 2 2 2 1 1 2 1 1 2 1 1 2 1 1 1 1 1 2 2 2 2 1 1 1 2 2 2 -9 1 1 2 1 1 2 1 2 1 1 2 1 1 1 2 1 1 1 2 2 1 2 1 1 2 2 2 1 2 1 1 1 1 2 1 2 1 2 2 1 2 1 1 1 1 2 2 2 1 2 1 2 2 2 2 1 2 1 2 1 1 1 2 1 1 2 1 2 2 2 2 2 2 2 2 1 1 1 2 2 2 2 2 1 1 2 1 1 1 1 1 2 1 1 2 2 1 2 2 2 1 2 1 2 2 1 1 1 1 2 1 2 2 2 1 2 1 2 1 1 2 2 1 2 2 2 1 2 1 2 1 2 2 1 1 2 2 1 2 2 2 2 1 1 1 2 2 2 2 1 2 2 2 2 1 1 2 2 2 2 1 1 1 2 2 1 2 2 2 2 1 2 1 1 1 1 2 2 1 1 1 2 1 1 1 1 2 2 2 1 2 1 1 2 2 1 2 1 1 1 2 2 1 1 -9 1 2 2 1 2 2 2 1 1 2 2 2 2 1 2 1 1 2 1 2 1 2 2 1 1 2 2 1 1 2 2 1 2 2 2 1 1 1 2 1 1 2 2 1 2 2 2 2 1 2 2 2 2 2 2 2 1 1 1 2 2 1 1 2 2 2 2 2 1 1 2 2 2 2 1 1 1 2 2 2 2 2 2 1 1 1 1 2 2 2 2 2 1 2 2 1 2 2 2 1 2 1 2 2 1 2 1 2 1 1 2 1 2 1 2 2 1 1 2 2 2 2 2 2 2 2 2 1 2 1 1 2 1 1 2 2 2 2 1 1 1 2 2 1 1 -9 1 1 1 1 1 2 2 2 2 1 1 1 1 2 1 1 1 2 2 1 1 1 2 1 2 1 2 1 2 1 1 1 1 2 1 1 1 1 1 1 1 1 1 1 1 1 2 2 1 2 2 1 2 1 1 2 2 2 2 2 1 2 1 2 1 1 2 2 2 1 2 1 1 1 2 2 1 2 1 2 2 1 1 1 2 2 2 2 2 2 1 2 1 2 1 1 1 1 2 2 1 2 1 1 2 2 1 1 1 1 2 1 1 1 2 2 2 2 2 2 2 2 1 1 1 2 2 2 2 1 2 1 2 1 1 1 -9 1 2 1 1 2 2 1 2 2 1 2 2 2 2 1 1 2 1 1 1 1 2 2 1 2 2 2 1 2 1 1 1 2 2 2 1 1 1 1 2 1 2 1 2 2 1 1 2 2 2 1 1 1 1 2 1 2 1 1 1 1 2 2 1 1 1 2 1 1 1 1 1 1 1 1 1 1 2 1 1 1 1 1 1 1 2 1 2 1 1 2 1 2 2 1 1 2 2 2 1 2 2 2 2 2 2 2 1 2 2 2 1 2 -9 1 1 2 1 2 1 2 2 2 1 1 2 2 1 2 1 1 1 2 2 2 2 2 2 1 1 2 1 1 1 2 2 1 1 2 2 1 2 2 2 2 1 1 2 2 2 1 2 2 1 2 2 1 2 1 1 2 1 1 1 1 2 2 1 1 2 2 1 1 1 1 1 1 1 2 2 2 2 1 2 2 2 2 1 1 2 1 2 1 2 2 1 1 1 2 1 2 2 2 2 1 1 2 1 1 1 1 2 1 2 2 2 2 1 2 2 2 2 2 2 1 2 2 2 2 1 1 1 2 2 1 2 1 2 2 2 2 1 2 1 1 2 1 1 1 2 2 2 1 2 1 2 1 1 2 2 1 1 2 1 2 2 1 2 1 2 1 1 2 1 2 1 2 2 1 1 2 1 1 2 2 1 1 2 2 2 1 2 2 2 2 1 -9 2 2 2 2 1 2 2 2 2 2 2 2 2 1 2 1 2 2 1 1 2 2 2 1 2 1 1 2 2 1 1 2 1 1 1 2 1 2 1 1 2 2 2 1 1 1 2 1 2 2 1 2 2 2 2 1 1 1 2 1 1 2 2 1 1 1 2 1 1 2 2 2 1 1 1 2 1 2 1 2 1 1 1 2 2 2 1 2 2 2 1 1 1 1 1 1 1 2 1 2 2 1 1 2 1 1 1 2 2 1 1 2 1 2 1 1 1 1 2 2 2 1 1 1 2 2 1 1 2 2 2 1 2 2 2 1 2 2 2 2 1 2 1 2 1 1 1 2 2 1 1 1 1 1 2 2 1 2 2 2 2 1 1 2 1 1 2 2 1 2 1 1 1 1 1 2 2 2 1 2 1 2 2 1 1 2 1 2 1 2 2 2 2 1 2 2 1 1 1 1 1 2 1 1 2 1 2 1 1 1 1 2 1 1 1 1 2 2 2 2 2 1 2 2 1 2 1 1 -9 2 1 1 2 2 2 1 2 2 2 2 1 1 1 2 1 1 1 1 1 2 2 1 2 2 1 1 1 2 1 2 2 1 2 1 2 1 2 1 2 2 1 1 1 2 1 1 1 2 1 1 2 1 1 1 1 2 2 1 1 2 1 1 1 1 2 1 2 1 1 1 2 1 2 1 1 2 1 1 1 1 2 2 1 2 1 1 1 1 1 2 1 2 2 1 1 2 2 1 1 2 1 1 1 2 1 2 2 1 2 2 2 2 1 1 2 2 1 2 2 1 1 2 1 1 1 1 2 1 1 2 1 2 2 1 2 2 2 2 1 2 2 1 1 2 1 2 1 1 2 1 1 1 2 1 1 1 2 2 2 2 2 2 1 1 2 1 1 2 2 1 1 1 2 2 1 2 1 2 2 2 1 2 1 2 1 2 1 2 1 2 2 1 2 2 1 1 2 2 2 1 2 1 1 1 1 2 2 1 2 2 2 2 1 2 1 2 2 1 2 1 2 2 1 2 2 2 1 1 2 2 2 1 1 1 1 1 1 1 1 2 1 1 1 2 2 2 1 1 2 1 2 1 2 2 1 2 1 1 2 1 1 2 2 2 1 1 2 2 2 1 2 1 1 1 1 2 1 1 2 1 2 1 2 2 1 1 1 1 2 1 2 2 1 2 2 1 1 1 1 1 2 1 1 1 1 2 2 1 1 2 2 2 2 2 1 1 2 1 2 1 2 2 2 1 2 1 2 2 1 2 2 1 2 2 2 2 2 2 1 2 2 2 1 1 2 2 1 1 2 2 1 2 1 1 2 2 1 2 1 2 1 1 1 1 2 1 2 1 1 1 2 1 1 1 2 1 2 1 1 1 1 1 1 2 1 1 1 2 2 1 1 1 2 1 2 1 2 1 1 2 2 1 2 1 2 1 2 2 2 1 1 1 2 2 2 1 2 2 2 2 2 1 1 1 2 2 1 1 2 2 2 1 1 2 2 1 2 2 1 1 2 2 1 1 2 2 1 1 2 1 2 1 1 2 1 1 1 1 1 1 1 1 1 1 1 2 1 1 1 1 1 2 2 2 2 2 1 2 2 2 1 2 2 2 2 1 1 1 2 2 2 2 1 1 2 2 1 1 1 1 1 2 2 2 1 2 2 1 1 1 1 1 2 2 2 1 1 2 2 1 1 1 2 1 2 1 1 2 2 1 2 2 2 1 2 2 1 2 2 1 1 2 2 2 1 2 1 1 1 1 2 2 1 2 1 1 2 1 1 1 2 2 1 1 2 2 1 1 2 2 1 2 1 1 1 1 1 1 1 1 2 2 1 2 2 1 1 1 1 1 2 2 1 2 1 1 2 1 2 2 2 2 2 1 2 2 1 2 1 2 1 1 1 1 2 2 1 1 1 2 2 2 2 1 2 2 1 1 1 1 1 1 2 1 1 2 2 2 2 2 2 2 2 1 2 1 1 2 2 2 2 2 1 1 1 2 2 1 2 1 1 2 2 2 2 1 1 1 2 2 1 2 1 2 -9 1 1 2 1 2 1 1 2 1 1 1 2 1 1 1 1 1 2 2 2 2 1 1 1 1 2 2 2 2 1 1 2 2 2 2 1 2 1 1 1 1 1 1 2 1 2 1 2 2 2 1 1 2 1 2 2 2 1 2 1 2 1 1 2 1 2 2 1 2 2 2 2 2 1 1 1 2 1 2 2 1 1 1 2 1 1 2 1 1 1 2 2 2 1 2 2 2 2 2 2 1 2 1 1 2 2 2 1 2 1 2 1 1 1 1 1 1 1 2 1 2 1 1 1 2 2 2 1 1 2 2 2 1 2 2 2 2 1 1 1 2 2 1 2 1 2 2 2 1 2 2 2 1 2 1 2 1 1 1 2 2 1 1 2 2 1 1 2 1 2 1 1 1 1 1 1 2 2 2 1 2 2 1 1 1 2 1 2 2 2 1 1 1 1 2 1 2 2 1 2 1 2 1 2 2 2 1 1 2 2 1 1 1 1 2 1 1 1 2 2 2 2 2 2 2 2 1 2 2 1 1 1 1 2 1 1 2 2 1 1 2 2 1 2 1 1 1 2 1 2 2 1 1 1 2 1 2 1 1 1 2 1 2 1 1 2 2 2 1 1 2 2 2 2 2 2 2 2 2 2 2 1 1 1 2 2 2 1 2 2 1 1 1 1 1 1 1 2 2 2 1 1 2 2 2 2 1 1 1 2 2 2 2 1 1 1 2 1 2 1 2 2 1 1 2 1 2 1 1 2 2 1 1 2 2 2 2 2 2 2 2 2 2 2 2 1 1 1 2 2 2 2 1 1 2 1 1 2 2 2 1 1 2 2 1 2 1 2 1 2 1 1 1 1 2 1 2 1 1 2 1 2 1 2 2 1 1 1 1 2 1 1 2 1 1 1 1 1 2 1 1 1 2 1 2 2 2 2 2 1 2 2 2 1 1 2 1 2 1 2 2 2 1 1 1 1 2 1 1 2 2 1 2 1 2 1 1 2 1 2 1 1 1 2 1 2 2 1 2 1 2 2 1 1 1 2 1 2 1 2 2 2 2 2 2 1 2 1 2 2 2 1 1 2 2 1 2 1 1 1 1 1 1 1 2 1 1 2 1 2 1 2 1 1 2 2 2 1 2 1 2 2 2 1 2 2 1 2 2 2 2 2 2 1 1 2 2 2 2 1 1 1 1 1 2 2 2 2 2 1 1 1 2 2 2 2 2 1 2 1 2 2 2 2 1 1 2 1 2 1 1 2 2 1 1 2 1 2 1 2 2 2 1 1 2 1 1 2 1 1 2 1 1 2 2 2 1 1 2 1 2 2 2 2 1 2 2 1 2 1 2 1 1 2 2 1 2 1 1 1 2 1 1 2 2 2 1 2 1 1 2 2 2 2 2 1 2 1 2 2 1 2 1 2 2 2 1 2 2 2 2 2 1 1 2 2 1 1 2 2 2 2 1 1 2 2 2 2 2 2 1 1 2 2 2 2 2 2 2 2 1 1 1 2 2 2 2 2 1 2 2 2 1 1 2 1 2 1 2 1 2 1 2 2 1 2 2 2 1 1 1 1 2 1 2 2 1 2 1 1 2 2 2 2 2 1 2 2 2 2 2 2 2 2 2 2 1 2 1 2 1 1 1 1 1 1 2 2 1 2 2 2 2 1 2 1 1 2 1 2 1 2 1 2 1 1 2 2 1 2 2 2 1 1 1 1 2 1 2 1 2 1 2 1 2 1 1 2 1 1 2 1 1 1 2 2 2 1 1 2 1 1 2 1 1 2 1 1 1 2 2 2 1 2 1 1 1 1 2 2 1 1 1 2 1 2 1 2 1 1 2 1 1 2 1 2 2 1 2 1 2 2 2 1 1 1 2 2 2 2 1 2 2 2 1 2 2 2 2 2 1 1 2 1 2 1 1 2 1 1 2 2 1 2 1 1 2 1 2 1 2 2 1 1 2 1 1 2 1 1 1 2 2 2 2 1 2 1 2 2 1 2 2 2 2 2 1 1 2 1 2 2 1 2 1 2 2 2 1 1 1 1 2 1 2 1 2 2 2 1 2 1 1 1 1 2 1 1 2 2 2 2 2 2 1 1 1 2 1 2 2 2 2 2 2 1 2 2 2 2 1 2 1 1 2 1 2 2 2 2 1 1 2 1 2 2 2 2 2 1 1 2 1 2 2 2 1 2 2 2 1 2 2 1 1 1 1 2 2 2 1 2 1 2 1 1 1 2 1 2 1 1 1 1 2 1 1 1 2 1 1 1 1 1 1 1 2 1 2 1 2 1 1 1 2 2 1 2 2 1 2 2 2 1 1 1 2 1 2 2 1 2 1 2 1 2 1 1 1 2 2 1 1 2 1 2 2 2 2 2 1 2 2 1 2 2 2 2 2 2 1 2 2 1 2 2 1 1 2 2 2 1 1 1 2 1 2 1 2 2 2 2 1 2 2 1 2 2 1 2 1 2 1 1 1 2 2 2 2 1 1 1 1 2 1 1 2 2 2 2 1 1 1 2 1 1 2 1 2 2 2 2 1 1 2 1 1 2 1
China dummy dummy dummy dummy dummy 2 1 1 1 2 1 2 2 1 2 1 1 1 1 2 1 1 2 1 2 1 1 2 2 1 1 2 1 2 1 2 2 2 2 2 2 2 1 2 1 1 1 1 1 2 2 1 1 1 1 1 2 1 2 2 2 2 1 2 2 2 1 2 2 1 2 1 1 2 2 1 2 1 -9 1 1 2 2 2 2 1 2 2 2 2 1 1 1 1 1 1 2 1 2 1 1 2 2 2 1 2 2 1 1 1 1 1 2 1 2 2 2 2 1 2 2 1 1 2 1 2 1 1 2 2 2 2 2 1 2 1 1 2 1 2 2 1 2 2 2 2 2 1 1 2 1 2 2 2 1 1 2 1 1 1 2 1 1 2 1 2 1 1 2 1 2 2 2 1 1 1 2 1 1 1 2 2 2 2 1 1 1 1 2 2 1 1 2 1 2 1 2 2 2 2 1 1 1 1 1 2 1 2 1 2 1 1 1 1 2 1 1 2 2 2 2 2 2 2 2 1 2 2 1 1 1 2 2 2 1 1 2 1 1 2 2 1 2 1 2 2 2 2 2 1 2 1 2 2 2 2 2 1 1 2 2 1 2 1 1 2 1 1 2 2 1 1 2 1 2 1 2 2 2 1 2 2 1 2 1 2 1 1 2 2 1 1 1 1 1 1 2 2 1 1 1 1 1 1 2 2 2 1 2 2 2 2 2 1 2 2 2 2 2 1 2 2 1 2 2 2 1 2 2 2 1 1 1 2 1 1 2 2 2 1 1 1 1 1 -9 1 2 2 2 2 1 2 2 1 1 1 1 1 2 2 1 2 2 2 1 1 2 1 1 1 1 2 1 1 1 2 1 2 1 1 1 2 2 2 1 2 2 1 1 2 2 1 1 1 1 2 2 1 1 2 1 2 1 2 1 2 1 2 1 2 2 1 2 1 1 1 2 2 2 1 1 1 1 1 1 2 1 1 1 2 1 2 1 1 1 1 2 2 1 1 1 1 1 2 2 1 2 2 1 1 2 2 2 2 2 2 2 2 2 1 2 2 2 1 2 1 1 2 2 1 2 1 2 2 2 2 1 2 2 1 2 2 1 2 2 1 2 2 1 2 2 2 1 2 1 1 1 2 2 2 1 2 2 1 1 2 1 1 2 2 2 1 2 1 1 2 2 1 1 1 2 2 1 2 1 2 1 1 2 1 1 1 2 2 1 1 2 1 1 2 2 2 1 1 2 2 2 2 1 1 2 2 1 1 2 1 2 1 2 1 1 2 2 1 1 2 1 1 2 2 1 1 1 2 1 2 2 2 1 2 2 1 1 2 2 1 1 1 2 1 1 1 2 2 1 1 1 1 2 1 2 1 2 2 2 1 1 2 1 1 1 2 1 2 1 1 1 2 1 1 2 1 1 1 2 2 1 2 2 1 1 1 2 1 2 2 2 2 1 2 2 1 1 1 2 2 1 1 1 2 2 2 2 1 -9 2 1 1 1 2 2 1 1 1 1 2 2 2 2 2 1 2 2 2 1 1 2 1 1 2 1 2 2 2 1 2 1 1 1 2 2 2 1 1 1 2 1 2 1 2 2 2 2 1 1 1 1 -9 2 2 1 2 1 2 1 2 1 1 1 2 1 1 1 2 1 1 1 1 1 -9 1 1 1 1 1 2 1 2 1 2 1 2 1 1 1 1 2 1 2 1 1 2 1 2 2 2 1 2 1 2 1 1 2 1 2 1 1 2 2 2 2 2 2 1 1 1 2 2 2 1 1 2 1 2 1 1 1 1 2 2 1 1 1 2 2 2 1 2 1 2 2 1 2 2 2 1 1 1 2 2 1 2 2 2 1 1 1 2 2 2 2 1 2 1 2 2 2 2 2 1 1 2 1 2 1 1 1 1 2 1 1 2 1 2 1 2 1 2 1 1 1 2 2 1 2 2 2 2 1 2 1 2 1 2 2 1 2 1 1 1 1 2 2 2 1 1 1 2 1 2 1 1 1 1 2 1 2 2 1 2 2 1 1 1 1 2 2 1 2 1 2 1 2 1 1 1 1 1 1 2 1 2 1 1 1 -9 1 2 2 2 1 1 1 1 1 2 1 2 1 1 2 1 1 2 1 1 1 1 1 1 2 2 2 2 2 1 1 1 2 2 1 1 2 2 1 1 2 2 2 2 2 1 1 1 1 1 1 2 1 2 1 2 2 2 2 2 2 1 2 1 1 2 1 2 2 1 2 2 2 1 2 1 1 2 2 1 2 1 1 1 1 1 2 2 1 1 1 1 2 2 2 1 1 2 2 2 2 2 1 1 2 1 1 1 -9 1 1 1 1 2 1 2 2 1 2 2 1 -9 1 2 1 2 2 2 1 1 1 1 2 2 2 1 2 2 1 2 2 1 2 2 2 1 2 1 1 2 1 2 1 2 1 2 2 1 1 2 2 2 1 2 2 1 2 1 1 2 1 1 1 2 2 1 1 1 1 2 1 1 1 1 1 1 1 2 2 2 1 2 1 1 1 1 2 1 1 1 2 2 2 2 2 1 1 1 2 2 1 1 1 2 2 -9 2 1 2 -9 2 2 1 2 2 2 2 1 2 2 1 2 2 2 2 1 2 1 2 2 1 2 2 2 2 2 1 1 1 1 -9 1 1 2 1 1 -9 1 2 2 1 2 1 2 2 1 1 2 1 1 1 -9 2 2 1 1 1 1 1 2 2 2 1 1 2 1 1 1 2 2 2 1 1 2 2 2 2 2 2 2 1 1 2 1 1 2 1 1 1 2 2 1 2 2 1 2 2 2 2 2 1 2 2 1 1 2 1 1 1 2 2 2 1 2 2 1 2 1 1 1 2 1 1 1 2 2 1 2 1 2 2 2 2 2 2 1 2 2 1 1 1 -9 2 1 2 1 1 1 2 2 2 1 1 2 1 2 2 1 1 1 1 2 1 1 1 2 2 1 2 1 1 1 1 2 1 1 2 2 2 2 2 1 2 2 1 1 2 1 1 2 1 1 1 1 2 1 2 2 1 1 1 1 2 2 1 1 2 1 1 2 1 1 1 2 1 1 2 1 1 1 2 2 2 1 2 1 2 1 2 1 2 1 1 1 2 1 1 1 2 1 1 2 1 2 2 1 1 1 1 2 2 1 1 1 2 1 2 2 1 2 2 2 2 2 2 1 2 1 2 1 1 1 1 2 1 1 1 2 2 2 2 2 1 2 1 1 2 1 2 1 1 2 2 1 2 2 2 2 1 1 2 2 1 2 1 1 2 2 1 2 2 1 1 1 2 1 1 2 2 2 2 2 1 2 1 2 2 1 1 2 2 2 2 1 2 1 2 2 2 2 1 2 1 1 2 1 2 2 2 2 2 1 1 1 1 2 1 1 1 1 1 2 2 1 2 2 2 2 1 1 1 2 1 1 2 2 1 1 2 1 2 1 1 1 2 1 1 1 1 2 2 1 1 1 2 2 2 2 1 2 2 2 1 1 2 1 2 2 1 2 2 2 2 1 2 1 -9 2 1 1 2 1 2 1 1 1 1 1 2 2 1 2 1 2 2 1 2 1 1 1 2 1 2 1 1 1 2 2 1 2 2 1 1 2 2 2 1 2 1 2 1 1 2 2 1 2 2 1 2 2 1 1 1 1 1 1 2 1 1 1 2 1 2 1 2 2 2 2 1 1 1 1 2 1 2 1 2 1 2 1 2 1 2 1 1 2 1 1 2 1 2 1 1 1 1 2 1 2 1 2 2 1 2 1 2 2 2 2 1 1 2 2 2 1 2 2 2 1 2 2 1 2 1 2 1 1 2 1 2 1 2 2 1 1 2 2 1 2 2 1 2 2 2 2 2 1 2 2 1 1 2 1 1 1 2 1 1 1 2 2 1 1 2 1 1 1 2 1 2 1 1 1 2 1 2 2 2 1 2 2 2 2 2 2 1 2 2 1 -9 1 2 2 1 2 1 2 1 2 2 2 1 2 2 2 2 2 1 2 2 2 1 2 1 2 2 1 2 2 1 1 2 1 2 1 2 2 1 1 1 2 1 2 2 1 1 2 1 1 1 2 1 1 1 1 1 1 1 2 1 1 2 2 2 2 1 1 1 1 1 2 1 1 2 2 2 2 1 2 2 2 2 2 1 2 1 2 2 1 2 1 2 1 2 1 2 1 2 1 2 2 1 2 1 2 1 1 2 2 2 1 2 1 2 1 1 2 2 2 1 1 2 1 1 1 1 1 1 1 1 2 1 1 1 1 2 2 1 2 1 1 1 2 2 1 2 1 2 1 1 2 1 1 2 2 1 1 2 2 2 1 2 1 2 2 1 1 1 2 2 2 2 2 2 1 1 2 2 1 1 2 1 2 2 1 1 2 1 2 1 2 1 1 1 1 2 2 2 1 1 2 2 1 1 2 1 2 1 1 2 1 2 2 2 2 2 2 2 2 1 2 2 2 2 2 2 2 1 2 2 1 2 1 1 2 2 2 1 2 1 1 1 2 1 2 2 1 1 1 2 2 1 1 1 2 1 1 2 2 2 2 2 2 1 2 1 1 2 2 2 2 1 2 2 1 2 1 2 2 2 2 1 1 2 1 1 1 2 1 2 2 1 2 1 1 1 1 2 1 2 2 2 2 1 1 1 2 2 1 1 2 1 2 2 2 2 2 2 1 1 1 1 2 1 1 1 2 1 2 1 1 1 1 2 2 1 2 1 2 1 2 1 2 1 2 2 2 1 1 2 1 2 1 1 2 2 2 2 1 2 1 1 1 1 2 2 2 1 1 2 2 2 2 1 2 1 1 2 2 2 1 2 2 2 2 1 2 1 1 1 2 1 1 1 1 2 1 1 2 2 2 1 1 2 1 1 2 2 1 2 2 2 1 2 2 1 1 1 1 1 2 1 1 2 1 2 2 2 1 1 2 1 1 1 1 1 2 1 2 2 1 1 2 2 2 1 2 2 2 2 1 2 1 1 1 1 1 1 2 1 1 2 2 2 2 1 2 1 2 2 2 2 1 1 2 2 2 1 1 1 2 2 2 1 1 2 2 1 2 2 1 2 1 1 1 2 1 2 1 1 2 2 -9 1 2 1 2 1 1 2 2 1 1 1 1 2 1 2 2 1 2 2 2 1 2 2 2 2 1 1 1 2 1 2 1 1 2 2 1 1 1 2 1 2 2 2 1 2 1 2 2 1 2 2 1 1 2 2 1 2 2 1 2 2 1 1 1 2 2 1 2 2 1 2 2 1 2 1 2 2 2 2 2 1 2 1 2 1 1 1 2 2 2 2 1 2 2 1 1 1 2 2 2 -9 2 1 2 1 1 2 2 2 1 1 1 1 2 2 1 2 2 1 2 1 1 2 1 1 1 2 2 1 2 2 2 2 1 1 1 1 1 1 2 2 2 2 2 1 2 1 2 2 -9 2 1 1 1 2 2 2 2 1 2 1 2 2 1 1 1 1 1 1 2 1 2 2 2 1 2 2 1 2 2 1 2 2 2 2 2 2 2 1 2 1 2 2 1 2 2 1 2 2 2 2 1 2 2 2 2 2 2 2 2 2 1 2 1 1 2 2 2 2 2 2 2 1 1 1 2 2 2 2 2 1 2 1 1 1 1 1 2 2 2 2 1 2 2 1 2 1 2 2 2 1 1 1 2 1 2 2 1 1 1 1 2 1 1 1 2 1 1 2 2 1 2 2 2 1 1 1 1 2 1 2 2 2 2 1 1 1 1 2 2 2 1 2 1 1 1 1 2 1 1 -9 1 1 1 2 1 2 1 1 1 1 1 2 2 2 2 2 1 2 1 2 1 1 2 2 2 2 -9 2 2 2 1 1 1 1 2 1 1 1 1 2 1 1 2 2 2 1 2 1 1 1 1 1 1 1 2 2 1 1 1 2 1 1 2 2 1 1 1 2 1 2 2 1 2 2 1 1 2 2 1 1 2 2 1 1 2 1 2 1 2 1 2 1 2 1 2 1 1 1 1 2 2 1 1 2 1 2 2 -9 2 1 2 2 1 1 1 2 2 1 1 1 2 1 2 2 2 2 2 2 2 2 1 2 2 1 2 1 2 2 1 2 2 1 2 1 1 1 1 1 2 1 2 2 2 2 1 2 1 1 2 1 1 1 2 1 1 1 1 1 2 2 1 2 1 2 1 2 2 2 1 2 2 2 2 1 1 2 1 2 1 2 2 1 2 2 1 2 2 1 2 1 2 2 2 2 1 1 1 2 2 2 2 1 2 1 1 1 2 2 2 2 1 2 2 1 1 2 2 1 1 2 1 2 1 1 1 1 1 2 1 2 1 2 2 2 2 2 2 2 2 2 2 2 1 1 2 1 2 1 1 1 2 2 2 2 2 2 2 2 2 1 2 2 2 1 2 1 1 1 1 1 1 -9 2 2 2 1 1 2 2 1 2 2 1 1 2 2 1 2 1 2 1 2 1 1 2 1 1 2 1 2 1 2 2 1 1 1 2 1 1 2 2 1 1 2 1 2 2 1 2 2 2 2 2 1 2 2 1 2 2 2 2 2 2 1 2 1 2 1 2 1 2 2 2 2 1 1 2 2 2 1 2 1 1 2 1 1 2 2 2 1 2 2 2 1 2 1 2 2 2 2 1 2 1 1 1 1 2 1 1 2 2 2 2 2 1 2 1 1 2 1 2 1 2 2 2 1 1 2 2 1 2 1 1 2 2 2 2 2 1 1 1 2 1 2 2 1 1 2 1 1 1 2 1 2 2 1 1 1 1 2 2 1 2 1 2 2 1 2 1 1 1 2 1 2 2 2 2 2 2 1 2 2 2 2 1 2 1 1 1 2 2 1 2 2 1 2 1 2 2 1 2 2 1 2 2 1 1 2 1 2 1 1 2 2 2 1 1 2 2 1 1 2 1 2 1 -9 2 1 2 1 2 2 2 2 1 2 1 2 2 2 2 1 1 2 2 2 1 1 1 2 1 2 2 2 2 2 2 1 1 2 1 2 2 1 2 2 2 2 1 1 2 2 1 2 1 1 1 1 1 1 2 2 1 2 2 1 1 2 2 1 1 2 -9 2 2 2 1 1 2 2 1 2 1 1 1 1 2 1 2 2 1 1 2 2 1 2 2 1 1 1 1 2 2 1 2 2 2 2 1 1 2 1 2 1 2 2 1 2 2 2 2 2 2 2 2 2 1 1 1 2 1 2 1 1 1 2 1 1 2 1 1 2 2 1 1 1 2 2 1 2 1 2 2 2 1 2 2 2 1 2 1 2 2 2 2 2 2 1 1 2 2 2 2 2 2 1 1 1 1 2 1 1 1 2 2 1 1 1 1 1 2 1 2 1 1 1 1 2 2 2 2 1 1 2 1 2 1 2 2 1 1 2 2 1 1 1 2 2 1 1 1 2 1 1 2 2 1 1 1 1 1 2 2 2 2 2 1 1 1 2 2 1 2 1 2 1 2 2 2 2 2 1 2 1 2 2 2 1 2 2 2 1 2 2 2 1 2 2 1 2 2 1 1 2 2 1 2 1 2 1 2 1 1 1 2 1 2 1 1 1 2 2 1 1 2 2 1 1 2 1 2 2 1 2 2 1 2 2 2 1 1 2 2 2 1 1 1 2 1 1 1 1 1 2 1 1 2 1 1 2 -9 1 2 2 2 1 2 2 2 1 2 2 1 1 2 1 2 1 2 2 2 2 1 2 2 2 1 1 1 2 1 2 2 2 1 2 2 2 2 1 1 1 2 2 1 2 1 1 2 1 1 1 2 2 2 2 1 2 2 1 2 1 2 1 2 1 2 1 2 2 1 2 2 1 1 2 1 1 2 1 2 2 2 2 2 2 2 1 1 2 1 1 1 2 2 1 1 2 2 2 1 1 2 2 2 1 2 1 2 2 1 1 1 1 2 2 1 1 1 2 2 1 2 1 1 1 2 1 1 1 2 1 1 2 1 1 1 2 2 2 1 1 2 1 2 2 2 1 2 1 1 2 2 2 2 1 2 2 1 2 2 1 1 2 1 1 2 1 2 1 2 2 1 1 1 1 2 2 1 1 2 2 2 2 1 2 1 1 2 1 2 2 2 1 1 2 1 2 2 1 1 1 1 1 2 2 2 2 2 1 2 2 1 1 1 2 1 2 2 2 1 2 2 2 2 1 1 1 2 2 1 1 1 1 1 1 1 2 1 2 1 1 1 1 1 1 1 1 1 1 1 2 1 1 2 1 2 1 2 1 2 1 1 1 1 2 1 1 2 1 2 1 2 2 2 1 1 1 1 1 1 2 2 2 1 1 1 2 1 2 1 1 1 1 1 2 1 1 2 1 2 1 2 1 2 1 2 1 2 2 1 1 2 1 2 1 2 1 2 2 1 1 1 2 2 1 2 1 2 1 2 1 2 1 2 2 2 1 1 1 1 2 1 2 1 2 1 1 1 2 2 1 2 2 2 2 2 1 1 2 2 1 2 2 2 2 2 2 1 1 1 2 2 2 1 2 2 1 1 1 1 1 1 2 1 1 2 2 2 1 2 1 1 2 1 2 2 2 2 2 1 1 2 1 2 1 2 2 2 1 2 2 2 2 1 1 2 1 2 2 2 2 1 2 2 1 2 2 1 1 1 2 2 2 1 2 2 1 2 1 2 1 1 2 1 1 1 1 2 2 1 2 1 1 1 2 1 2 2 2 2 2 1 2 1 2 1 1 1 2 1 2 2 2 1 1 2 1 2 1 2 1 1 2 1 1 2 1 1 2 1 2 2 1 1 2 1 2 2 2 2 2 2 1 2 2 1 2 1 1 2 1 1 2 1 2 1 1 2 2 2 1 2 2 1 1 2 1 2 2 2 2 2 1 2 2 1 2 1 2 2 1 1 1 1 2 2 1 2 1 1 1 1 1 1 1 2 2 1 1 2 2 1 1 1 1 1 2 1 1 1 2 2 2 1 1 1 1 2 2 2 1 1 1 2 1 1 1 2 1 2 1 1 2 1 2 2 2 2 2 1 2 1 2 2 2 1 2 2 1 2 1 2 1 2 1 1 2 2 1 2 2 2 2 1 1 1 1 2 2 2 2 2 1 1 2 2 2 1 1 1 2 1 1 2 1 1 2 1 2 2 1 1 2 1 1 1 1 2 2 1 1 2 2 2 1 1 1 2 1 2 2 2 2 1 2 2 2 1 1 2 1 1 2 2 2 2 1 2 1 1 1 2 2 1 1 1 1 1 1 1 2 2 2 2 1 1 2 1 1 1 2 2 2 1 2 1 1 2 2 2 1 1 2 2 1 2 2 2 1 1 2 2 1 1 2 1 1 1 2 2 1 2 2 2 2 2 1 1 1 1 2 2 2 2 2 2 2 1 2 2 2 1 2 2 2 1 1 1 1 1 1 2 2 2 1 2 2 1 2 2 1 2 2 1 2 1 1 2 2 2 2 2 1 2 1 2 1 1 1 1 1 1 2 1 1 1 1 1 2 2 1 1 2 -9 2 1 1 1 1 1 1 2 1 1 1 2 2 1 1 1 2 2 2 1 1 1 2 1 2 2 2 2 2 1 2 2 2 1 2 2 1 2 2 2 1 2 2 1 1 1 2 1 2 2 2 1 1 1 1 2 2 2 1 1 1 1 1 2 2 2 1 2 1 2 1 1 2 2 2 1 1 1 1 2 1 2 2 2 1 1 2 2 2 2 1 1 2 1 1 2 1 2 2 2 1 1 2 2 1 1 1 1 2 1 2 1 1 2 2 1 2 1 1 2 1 2 1 2 1 1 1 1 2 1 2 1 2 1 2 2 2 2 1 1 2 1 1 1 1 1 1 2 2 1 1 1 2 1 1 1 2 2 2 1 2 2 1 1 2 2 1 2 1 1 1 1 1 2 1 2 1 1 2 1 2 1 1 2 2 1 2 2 1 2 1 2 2 1 2 1 1 2 2 2 2 1 1 1 1 1 1 2 2 2 2 1 2 1 1 2 2 1 1 1 2 2 2 1 1 1 1 1 1 2 1 1 2 1 1 2 2 1 2 2 1 2 2 2 1 2 2 1 2 1 2 1 1 2 1 1 1 2 2 1 2 2 1 1 1 1 1 2 2 1 1 1 1 2 1 1 2 2 2 2 1 2 2 2 2 2 1 1 1 1 1 1 2 1 1 1 2 2 1 2 1 2 2 1 1 2 2 2 2 2 2 2 2 1 1 2 2 2 1 1 1 2 1 1 2 2 2 1 1 2 2 1 1 2 1 1 1 1 2 2 2 1 2 1 1 2 2 1 2 1 1 2 2 1 2 2 2 1 1 2 1 2 2 2 1 2 1 1 1 1 2 1 1 2 2 2 1 1 1 2 1 2 2 1 2 2 2 2 1 1 2 1 2 2 1 2 2 2 1 2 2 1 1 2 1 2 1 1 2 1 2 1 2 1 1 2 1 2 2 2 2 2 2 2 1 2 2 1 1 2 1 1 1 2 2 2 2 2 1 -9 2 2 1 1 2 1 1 2 2 2 2 1 2 1 1 1 2 2 1 1 1 2 1 1 1 2 1 1 1 2 2 2 2 2 2 1 2 2 2 2 2 2 2 1 2 1 2 2 1 2 1 2 1 2 2 2 2 2 1 2 2 -9 1 1 2 1 1 2 1 2 2 1 1 2 2 2 1 2 2 1 1 1 2 1 2 2 1 1 2 2 1 1 1 1 1 2 2 2 1 1 1 2 1 2 2 2 1 2 1 2 2 2 2 1 2 2 1 1 2 2 2 2 1 1 1 2 1 1 2 1 1 2 1 1 2 2 1 1 2 2 2 1 1 1 2 2 1 2 1 2 2 1 2 2 2 2 2 1 1 1 1 1 1 1 2 2 2 1 1 2 2 2 2 2 2 2 1 1 1 1 1 2 2 1 2 2 1 1 2 1 1 1 1 1 2 2 1 2 1 1 2 2 1 1 2 1 2 2 1 1 2 2 2 2 1 2 1 1 1 1 2 1 2 1 1 2 2 1 2 2 2 2 1 1 1 1 2 2 1 1 2 1 2 1 2 1 2 2 2 1 1 1 1 2 1 1 1 1 2 2 2 1 2 1 2 1 1 2 1 2 1 1 2 2 1 1 1 1 2 2 2 1 2 2 2 2 2 1 2 2 1 2 2 1 2 2 1 2 2 1 2 2 2 1 1 1 1 1 1 2 2 1 2 1 2 1 1 1 2 2 1 1 2 1 2 1 1 2 1 1 2 1 2 2 1 1 1 1 1 2 1 2 2 1 1 2 2 1 1 1 1 2 2 2 1 2 2 2 2 1 2 2 2 1 1 1 1 2 2 1 2 2 1 2 2 2 2 2 1 2 2 2 1 1 1 2 2 1 2 2 2 1 1 2 2 1 1 2 2 2 1 1 1 1 1 2 1 1 2 2 1 1 1 1 1 2 2 1 2 1 1 1 1 1 1 2 2 1 1 2 1 1 1 1 2 2 2 1 1 1 1 2 1 1 2 2 1 2 1 2 1 1 1 2 1 2 1 2 1 1 2 2 2 1 1 2 1 1 1 2 1 1 2 2 1 2 2 2 1 1 1 2 1 1 1 1 1 1 2 2 2 2 2 1 2 1 2 2 2 2 2 1 1 2 1 1 2 1 1 1 1 1 2 2 2 1 1 2 1 2 1 1 2 1 2 2 2 1 1 2 2 2 1 2 2 1 2 2 1 2 1 2 1 1 -9 1 2 2 1 2 2 1 1 2 2 1 2 1 2 2 2 1 1 1 1 1 2 2 2 2 2 2 1 1 1 2 2 1 2 2 1 1 2 2 1 1 1 2 2 1 1 2 1 1 2 2 1 1 2 1 2 2 2 1 1 2 2 2 1 1 2 1 2 2 2 1 1 2 1 1 1 2 2 1 1 1 1 2 2 1 1 2 1 1 2 1 2 2 2 1 2 2 1 2 1 1 1 1 2 1 1 1 2 1 2 2 1 1 1 1 1 2 1 2 2 1 2 1 2 1 2 2 2 1 2 1 1 1 2 1 1 2 1 2 1 1 1 1 1 2 -9 2 1 1 1 2 1 1 2 1 1 1 1 2 2 1 1 2 2 1 2 1 2 1 1 2 2 2 1 1 2 1 1 1 1 2 2 1 2 2 1 1 1 2 1 1 2 2 2 2 2 2 2 2 1 1 2 1 1 2 2 2 2 1 2 2 2 1 1 2 2 1 1 1 1 2 2 1 1 1 1 2 2 2 2 1 2 1 1 1 1 2 2 1 2 1 2 1 1 1 1 2 2 1 1 1 1 1 1 2 2 2 1 2 1 1 1 2 2 2 2 2 2 2 2 2 2 1 2 2 1 2 2 1 1 1 1 1 1 1 1 1 1 1 2 2 1 1 2 2 2 1 2 2 2 1 1 2 2 1 1 2 1 2 1 2 1 2 2 2 1 -9 2 2 1 2 2 1 1 1 2 2 1 2 2 1 1 2 2 1 1 2 1 2 1 2 1 2 1 2 1 1 2 2 1 1 2 2 1 1 1 1 1 1 1 2 2 2 2 1 2 2 2 1 2 1 2 1 2 2 2 1 1 1 2 2 2 1 1 1 1 2 1 1 2 1 2 2 2 1 2 1 1 2 1 1 2 1 2 2 2 1 2 1 2 2 1 1 2 1 2 2 2 1 2 2 2 2 2 2 1 1 1 1 1 1 2 2 1 1 2 1 1 2 1 1 1 1 2 2 2 2 2 1 2 2 2 1 2 1 1 1 2 2 2 1 1 1 2 2 1 1 2 2 1 1 2 1 2 2 2 2 2 2 1 1 2 1 1 1 2 1 1 2 2 1 1 2 2 1 1 -9 1 2 1 1 1 2 1 1 1 2 2 1 1 1 2 1 2 2 1 1 2 1 2 1 1 2 2 1 1 2 2 2 2 1 1 2 2 2 1 2 1 1 1 1 2 2 1 1 1 1 2 2 2 2 1 2 1 2 2 2 1 2 2 1 1 1 1 1 2 2 1 2 2 1 2 1 1 2 1 2 1 2 1 2 1 2 2 2 1 1 1 2 2 2 1 2 1 2 2 1 1 1 1 1 1 2 2 2 1 2 1 2 1 2 2 1 2 1 1 1 2 1 1 2 1 1 2 2 2 1 1 1 1 1 2 2 2 1 2 2 2 2 1 2 1 1 1 2 2 2 2 1 2 1 1 1 1 2 2 1 1 1 2 2 1 1 2 2 2 1 2 2 1 2 1 1 2 2 2 1 1 2 2 1 2 2 2 2 2 1 1 2 2 2 2 1 1 2 2 1 1 1 1 1 2 1 1 1 2 2 1 1 2 2 1 1 2 2 2 2 2 1 2 2 1 1 1 2 1 2 2 2 2 1 2 2 1 1 1 2 2 1 1 1 2 2 2 1 2 1 1 1 2 2 1 1 2 2 2 2 1 1 2 1 2 1 2 1 1 1 1 1 1 1 2 1 1 2 1 1 1 2 1 1 1 1 1 1 2 2 2 1 1 1 1 1 1 2 1 1 2 2 1 1 1 2 1 2 2 2 1 1 2 2 1 1 2 1 2 2 1 1 1 2 2 1 2 1 1 1 1 2 1 2 2 1 2 1 1 2 2 1 2 2 1 1 1 2 2 1 1 2 2 2 1 2 2 1 1 1 2 2 1 2 2 1 1 1 1 2 2 1 2 2 2 1 2 1 1 2 1 1 2 1 1 2 1 2 1 2 2 1 1 1 2 1 2 2 1 2 2 2 1 2 1 2 2 1 1 1 1 2 2 1 2 2 1 2 2 1 2 1 2 2 1 2 2 2 2 1 2 2 1 1 1 1 1 2 1 1 2 2 1 1 2 1 2 2 1 2 2 2 1 2 1 2 1 1 2 1 2 1 2 2 1 2 1 1 1 2 2 2 1 2 1 2 2 1 1 2 2 2 2 1 2 2 2 2 2 2 2 2 1 1 2 1 1 1 2 1 1 2 2 2 1 1 1 1 1 2 2 2 1 1 2 2 2 2 2 2 1 -9 1 -9 2 1 1 2 1 1 1 2 1 2 1 1 2 2 2 2 2 2 1 2 2 2 -9 2 1 1 1 1 1 2 2 1 2 2 2 1 2 1 2 1 2 2 2 1 1 2 1 1 1 2 2 2 2 2 2 1 1 2 1 1 1 2 2 2 1 1 1 1 2 1 1 1 2 1 2 1 2 1 2 2 1 2 2 2 2 1 1 1 1 1 2 2 1 1 2 1 1 1 1 2 1 1 1 1 2 1 2 1 1 1 2 2 1 1 2 1 2 2 2 2 1 1 1 1 1 2 1 2 1 2 2 1 1 2 1 2 2 2 1 1 2 1 2 2 1 1 2 2 1 2 2 1 2 1 1 2 1 1 2 2 2 1 2 1 2 2 1 1 2 1 2 2 1 1 2 2 2 2 2 1 2 1 1 1 1 1 1 2 1 1 2 2 2 1 2 1 1 1 2 1 2 2 1 2 1 2 2 2 2 2 1 2 2 1 1 1 2 1 1 1 1 2 1 1 1 2 2 2 1 1 1 2 2 1 1 2 1 2 1 1 1 2 2 2 1 1 1 1 2 1 -9 1 2 1 1 1 2 1 2 2 2 1 2 1 1 2 1 1 1 1 1 1 1 2 1 2 2 2 2 2 1 1 2 1 1 1 2 1 1 2 1 1 -9 1 2 2 2 1 2 2 2 2 1 1 2 2 1 2 2 2 1 1 2 1 2 2 2 1 2 2 2 1 1 1 2 1 2 1 1 2 2 1 2 2 1 1 2 1 1 1 1 1 1 2 2 1 2 1 1 2 1 2 2 1 1 2 2 2 2 1 1 2 1 2 1 2 1 1 1 2 1 2 1 2 1 2 2 1 2 2 2 2 1 2 2 2 1 2 2 1 2 1 2 1 2 2 1 2 1 1 1 1 2 1 1 1 1 1 2 1 1 2 1 2 2 1 2 2 2 2 1 1 2 2 1 1 1 1 2 2 1 2 1 1 2 2 2 2 2 1 2 2 1 1 2 1 1 1 2 2 1 1 2 1 2 2 2 1 1 1 1 2 2 2 1 2 1 1 1 2 2 2 1 2 2 1 2 1 1 1 1 1 1 1 1 2 2 1 2 1 1 1 2 1 1 2 2 1 2 2 1 1 2 2 1 1 2 2 2 1 1 1 1 1 2 2 2 1 1 2 1 2 2 1 2 1 2 2 1 2 1 1 1 1 1 1 2 2 1 1 1 1 1 1 1 2 2 1 1 2 1 1 2 1 2 2 2 1 1 2 2 1 1 2 1 1 2 1 2 2 1 1 2 1 2 2 1 2 1 2 1 2 2 1 2 2 1 1 1 2 1 2 1 2 2 1 2 1 2 1 2 2 1 1 1 1 2 2 1 1 1 2 2 2 2 2 2 1 1 2 2 2 1 1 2 2 1 2 2 2 2 1 1 2 2 1 1 2 1 2 2 1 1 1 1 1 2 2 2 1 1 2 2 2 2 2 1 2 1 2 2 1 2 1 1 1 2 2 2 1 2 2 1 1 1 2 1 2 1 1 1 2 1 2 1 2 2 1 2 2 1 1 1 1 1 2 2 1 2 2 1 1 2 1 2 2 1 1 2 2 2 2 1 1 2 2 1 2 1 2 1 1 2 1 2 2 2 2 1 2 2 1 1 1 2 2 1 1 2 1 1 1 1 2 1 1 1 2 1 1 1 2 2 1 2 2 2 1 2 2 2 1 1 1 1 2 2 2 2 2 1 1 1 1 2 1 1 2 2 1 1 2 2 2 2 2 1 1 2 2 1 1 2 2 2 2 1 1 2 2 1 1 2 2 1 1 2 1 2 2 1 2 2 1 1 1 2 1 2 2 1 1 2 1 2 1 1 2 2 1 2 1 2 1 2 2 1 1 2 1 2 1 1 2 2 1 1 1 1 1 1 2 2 1 2 1 2 2 1 1 1 1 2 1 2 2 1 1 2 2 2 2 2 1 2 1 2 2 1 2 2 2 2 1 1 1 1 2 2 1 2 1 2 1 2 1 1 2 2 2 1 2 1 1 1 1 2 1 2 2 1 1 1 1 2 1 1 2 2 2 1 2 2 2 2 2 1 2 2 1 1 2 1 2 2 1 1 1 2 2 2 1 1 1 1 2 2 1 2 2 2 2 2 1 2 1 2 2 2 1 1 1 2 1 1 1 2 1 2 2 1 2 2 2 1 2 2 1 2 1 1 1 2 1 1 1 2 1 2 1 1 1 2 1 2 1 1 2 2 2 1 2 2 2 1 1 2 1 1 2 2 1 1 2 1 2 1 1 1 2 2 1 2 2 2 1 1 2 1 2 2 1 1 2 2 1 2 2 1 2 2 2 1 1 1 1 2 1 2 2 1 2 1 2 2 2 1 2 2 2 2 2 1 1 1 2 1 2 2 1 1 2 2 1 1 2 2 1 1 2 2 1 1 1 2 2 1 2 2 1 2 2 2 2 2 2 1 2 1 2 2 2 2 2 1 2 1 2 2 1 2 1 2 1 2 1 1 1 2 1 1 2 1 2 1 2 1 1 1 1 2 2 1 1 1 2 2 1 1 1 2 1 1 2 2 2 2 2 1 2 2 2 1 1 1 2 2 1 1 2 2 2 1 1 2 2 1 2 2 1 1 1 1 1 1 2 1 1 1 1 1 2 1 1 2 2 2 2 1 1 2 1 1 2 1 1 1 1 2 1 2 1 1 1 1 2 2 2 1 2 1 2 1 1 1 2 2 2 1 1 1 1 1 1 1 2 1 2 2 2 2 1 2 2 1 1 1 1 2 2 1 1 1 2 2 1 2 1 2 2 1 1 1 2 1 2 1 1 1 1 1 1 1 2 2 1 1 1 1 1 1 2 1 2 2 1 2 2 1 1 2 2 2 1 2 1 1 -9 2 1 2 1 2 1 2 1 1 2 2 2 1 2 1 2 1 2 1 1 1 1 2 2 1 2 2 1 2 2 1 1 2 1 1 2 2 2 1 1 2 1 1 2 2 2 1 2 1 1 1 2 1 2 2 1 2 1 1 1 2 2 2 2 1 1 2 2 1 1 2 1 2 2 1 1 1 2 1 2 1 1 1 2 1 2 2 2 2 1 2 2 2 2 2 1 2 1 2 1 1 1 1 1 2 1 2 1 2 1 2 2 2 2 2 1 1 2 2 1 1 2 2 1 2 1 2 2 2 1 1 1 1 2 1 2 1 1 1 2 1 1 2 1 2 1 2 2 2 1 2 2 2 2 2 1 2 1 1 2 2 2 2 1 1 1 2 1 1 2 2 2 1 1 1 1 2 1 2 1 2 1 1 2 1 -9 1 2 2 1 1 2 1 1 2 2 2 2 2 -9 1 2 1 1 2 1 2 1 2 1 2 1 2 2 2 2 1 2 1 1 1 1 1 2 2 2 2 2 1 2 1 1 2 1 1 2 2 2 2 1 2 2 2 1 2 1 2 1 2 1 1 2 1 2 1 2 1 1 1 1 2 1 2 2 2 1 1 2 1 1 1 1 1 2 2 1 2 2 2 1 2 2 1 2 2 1 2 2 1 2 1 1 1 1 2 1 2 1 2 2 1 1 1 1 1 2 2 1 1 1 2 2 2 2 2 2 2 2 2 1 2 2 1 2 1 2 2 1 1 2 2 1 1 1 2 2 1 1 1 1 2 2 2 2 2 1 2 2 1 1 2 1 1 1 1 2 1 2 2 2 2 1 2 1 1 2 1 1 2 2 1 2 2 1 1 1 2 1 2 2 2 2 1 2 1 2 1 1 1 2 2 2 2 2 2 2 1 1 1 1 1 1 1 2 2 2 1 1 1 2 2 1 2 1 2 1 2 1 2 1 1 1 1 1 2 1 2 1 2 2 2 1 1 1 2 2 2 1 2 1 1 1 2 2 2 1 1 2 2 2 1 1 2 1 2 2 1 2 1 2 1 1 1 1 1 1 1 2 1 2 2 2 2 2 1 2 2 2 2 2 1 2 2 2 2 1 1 1 1 1 2 2 1 1 2 2 2 2 1 1 1 2 1 2 1 2 2 2 1 1 2 1 2 1 2 2 2 1 2 2 2 2 2 1 1 2 2 2 1 2 1 1 2 2 2 2 2 1 1 1 2 2 2 1 1 2 2 1 1 2 2 2 1 2 1 1 2 1 1 1 2 1 1 2 1 2 1 2 1 1 1 1 1 1 1 1 1 1 2 2 1 1 2 1 1 2 1 1 2 1 2 1 1 1 2 2 2 2 2 2 1 2 2 1 2 1 1 1 2 1 2 2 2 2 2 2 2 2 1 1 1 1 2 2 2 2 1 1 1 2 2 1 2 1 2 2 1 1 1 2 2 2 2 1 2 1 1 1 2 2 1 2 1 1 2 1 1 2 2 1 2 1 2 2 1 2 1 2 2 1 1 2 2 1 1 1 1 2 1 1 2 2 2 2 2 2 1 1 1 2 1 1 2 2 1 1 1 1 2 1 2 2 1 2 1 1 1 2 1 1 1 2 2 2 2 2 2 2 2 2 1 2 2 2 2 1 2 1 2 2 1 2 2 2 1 1 1 1 -9 2 2 2 1 2 2 2 2 2 2 1 2 2 1 1 2 2 2 1 1 1 2 2 2 2 2 1 1 1 2 2 1 1 1 1 2 1 2 2 2 2 2 1 2 1 1 1 2 2 1 1 1 2 1 2 1 1 1 1 2 2 1 2 2 2 2 1 1 2 1 1 2 1 1 2 1 1 1 1 1 2 2 2 2 1 1 1 2 2 2 -9 1 1 2 1 1 2 1 2 1 1 2 1 1 1 2 1 1 1 2 2 1 2 1 1 2 2 2 1 2 1 1 1 1 2 1 2 1 2 2 1 2 1 1 1 1 2 2 2 1 2 1 2 2 2 2 1 2 1 2 1 1 1 2 1 1 2 1 2 2 2 2 2 2 2 2 1 1 1 2 2 2 2 2 1 1 2 1 1 1 1 1 2 1 1 2 2 1 2 2 2 1 2 1 2 2 1 1 1 1 2 1 2 2 2 1 2 1 2 1 1 2 2 1 2 2 2 1 2 1 2 1 2 2 1 1 2 2 1 2 2 2 2 1 1 1 2 2 2 2 1 2 2 2 2 1 1 2 2 2 2 1 1 1 2 2 1 2 2 2 2 1 2 1 1 1 1 2 2 1 1 1 2 1 1 1 1 2 2 2 1 2 1 1 2 2 1 2 1 1 1 2 2 1 1 -9 1 2 2 1 2 2 2 1 1 2 2 2 2 1 2 1 1 2 1 2 1 2 2 1 1 2 2 1 1 2 2 1 2 2 2 1 1 1 2 1 1 2 2 1 2 2 2 2 1 2 2 2 2 2 2 2 1 1 1 2 2 1 1 2 2 2 2 2 1 1 2 2 2 2 1 1 1 2 2 2 2 2 2 1 1 1 1 2 2 2 2 2 1 2 2 1 2 2 2 1 2 1 2 2 1 2 1 2 1 1 2 1 2 1 2 2 1 1 2 2 2 2 2 2 2 2 2 1 2 1 1 2 1 1 2 2 2 2 1 1 1 2 2 1 1 -9 1 1 1 1 1 2 2 2 2 1 1 1 1 2 1 1 1 2 2 1 1 1 2 1 2 1 2 1 2 1 1 1 1 2 1 1 1 1 1 1 1 1 1 1 1 1 2 2 1 2 2 1 2 1 1 2 2 2 2 2 1 2 1 2 1 1 2 2 2 1 2 1 1 1 2 2 1 2 1 2 2 1 1 1 2 2 2 2 2 2 1 2 1 2 1 1 1 1 2 2 1 2 1 1 2 2 1 1 1 1 2 1 1 1 2 2 2 2 2 2 2 2 1 1 1 2 2 2 2 1 2 1 2 1 1 1 -9 1 2 1 1 2 2 1 2 2 1 2 2 2 2 1 1 2 1 1 1 1 2 2 1 2 2 2 1 2 1 1 1 2 2 2 1 1 1 1 2 1 2 1 2 2 1 1 2 2 2 1 1 1 1 2 1 2 1 1 1 1 2 2 1 1 1 2 1 1 1 1 1 1 1 1 1 1 2 1 1 1 1 1 1 1 2 1 2 1 1 2 1 2 2 1 1 2 2 2 1 2 2 2 2 2 2 2 1 2 2 2 1 2 -9 1 1 2 1 2 1 2 2 2 1 1 2 2 1 2 1 1 1 2 2 2 2 2 2 1 1 2 1 1 1 2 2 1 1 2 2 1 2 2 2 2 1 1 2 2 2 1 2 2 1 2 2 1 2 1 1 2 1 1 1 1 2 2 1 1 2 2 1 1 1 1 1 1 1 2 2 2 2 1 2 2 2 2 1 1 2 1 2 1 2 2 1 1 1 2 1 2 2 2 2 1 1 2 1 1 1 1 2 1 2 2 2 2 1 2 2 2 2 2 2 1 2 2 2 2 1 1 1 2 2 1 2 1 2 2 2 2 1 2 1 1 2 1 1 1 2 2 2 1 2 1 2 1 1 2 2 1 1 2 1 2 2 1 2 1 2 1 1 2 1 2 1 2 2 1 1 2 1 1 2 2 1 1 2 2 2 1 2 2 2 2 1 -9 2 2 2 2 1 2 2 2 2 2 2 2 2 1 2 1 2 2 1 1 2 2 2 1 2 1 1 2 2 1 1 2 1 1 1 2 1 2 1 1 2 2 2 1 1 1 2 1 2 2 1 2 2 2 2 1 1 1 2 1 1 2 2 1 1 1 2 1 1 2 2 2 1 1 1 2 1 2 1 2 1 1 1 2 2 2 1 2 2 2 1 1 1 1 1 1 1 2 1 2 2 1 1 2 1 1 1 2 2 1 1 2 1 2 1 1 1 1 2 2 2 1 1 1 2 2 1 1 2 2 2 1 2 2 2 1 2 2 2 2 1 2 1 2 1 1 1 2 2 1 1 1 1 1 2 2 1 2 2 2 2 1 1 2 1 1 2 2 1 2 1 1 1 1 1 2 2 2 1 2 1 2 2 1 1 2 1 2 1 2 2 2 2 1 2 2 1 1 1 1 1 2 1 1 2 1 2 1 1 1 1 2 1 1 1 1 2 2 2 2 2 1 2 2 1 2 1 1 -9 2 1 2 2 2 2 1 2 2 2 2 1 1 1 2 1 1 1 1 1 2 2 1 2 2 1 1 1 2 1 2 2 1 2 1 2 1 2 1 2 2 1 1 1 2 1 1 1 2 1 1 2 1 1 1 1 2 2 1 1 2 1 1 1 1 2 1 2 1 1 1 2 1 2 1 1 2 1 1 1 1 2 2 1 2 1 1 1 1 1 2 1 2 2 1 1 2 2 1 1 2 1 1 1 2 1 2 2 1 2 2 2 2 1 1 2 2 1 2 2 1 1 2 1 1 1 1 2 1 1 2 1 2 2 1 2 2 2 2 1 2 2 1 1 2 1 2 1 1 2 1 1 1 2 1 1 1 2 2 2 2 2 2 1 1 2 1 1 2 2 1 1 1 2 2 1 2 1 2 2 2 1 2 1 2 1 2 1 2 1 2 2 1 2 2 1 1 2 2 2 1 2 1 1 1 1 2 2 1 2 2 2 2 1 2 1 2 2 1 2 1 2 2 1 2 2 2 1 1 2 2 2 1 1 1 1 1 1 1 1 2 1 1 1 2 2 2 1 1 2 1 2 1 2 2 1 2 1 1 2 1 1 2 2 2 1 1 2 2 2 1 2 1 1 1 1 2 1 1 2 1 2 1 2 2 1 1 1 1 2 1 2 2 1 2 2 1 1 1 1 1 2 1 1 1 1 2 2 1 1 2 2 2 2 2 1 1 2 1 2 1 2 2 2 1 2 1 2 2 1 2 2 1 2 2 2 2 2 2 1 2 2 2 1 1 2 2 1 1 2 2 1 2 1 1 2 2 1 2 1 2 1 1 1 1 2 1 2 1 1 1 2 1 1 1 2 1 2 1 1 1 1 1 1 2 1 1 1 2 2 1 1 1 2 1 2 1 2 1 1 2 2 1 2 1 2 1 2 2 2 1 1 1 2 2 2 1 2 2 2 2 2 1 1 1 2 2 1 1 2 2 2 1 1 2 2 1 2 2 1 1 2 2 1 1 2 2 1 1 2 1 2 1 1 2 1 1 1 1 1 1 1 1 1 1 1 2 1 1 1 1 1 2 2 2 2 2 1 2 2 2 1 2 2 2 2 1 1 1 2 2 2 2 1 1 2 2 1 1 1 1 1 2 2 2 1 2 2 1 1 1 1 1 2 2 2 1 1 2 2 1 1 1 2 1 2 1 1 2 2 1 2 2 2 1 2 2 1 2 2 1 1 2 2 2 1 2 1 1 1 1 2 2 1 2 1 1 2 1 1 1 2 2 1 1 2 2 1 1 2 2 1 2 1 1 1 1 1 1 1 1 2 2 1 2 2 1 1 1 1 1 2 2 1 2 1 1 2 1 2 2 2 2 2 1 2 2 1 2 1 2 1 1 1 1 2 2 1 1 1 2 2 2 2 1 2 2 1 1 1 1 1 1 2 1 1 2 2 2 2 2 2 2 2 1 2 1 1 2 2 2 2 2 1 1 1 2 2 1 2 1 1 2 2 2 2 1 1 1 2 2 1 2 1 2 -9 1 1 2 1 2 1 1 2 1 1 1 2 1 1 1 1 1 2 2 2 2 1 1 1 1 2 2 2 2 1 1 2 2 2 2 1 2 1 1 1 1 1 1 2 1 2 1 2 2 2 1 1 2 1 2 2 2 1 2 1 2 1 1 2 1 2 2 1 2 2 2 2 2 1 1 1 2 1 2 2 1 1 1 2 1 1 2 1 1 1 2 2 2 1 2 2 2 2 2 2 1 2 1 1 2 2 2 1 2 1 2 1 1 1 1 1 1 1 2 1 2 1 1 1 2 2 2 1 1 2 2 2 1 2 2 2 2 1 1 1 2 2 1 2 1 2 2 2 1 2 2 2 1 2 1 2 1 1 1 2 2 1 1 2 2 1 1 2 1 2 1 1 1 1 1 1 2 2 2 1 2 2 1 1 1 2 1 2 2 2 1 1 1 1 2 1 2 2 1 2 1 2 1 2 2 2 1 1 2 2 1 1 1 1 2 1 1 1 2 2 2 2 2 2 2 2 1 2 2 1 1 1 1 2 1 1 2 2 1 1 2 2 1 2 1 1 1 2 1 2 2 1 1 1 2 1 2 1 1 1 2 1 2 1 1 2 2 2 1 1 2 2 2 2 2 2 2 2 2 2 2 1 1 1 2 2 2 1 2 2 1 1 1 1 1 1 1 2 2 2 1 1 2 2 2 2 1 1 1 2 2 2 2 1 1 1 2 1 2 1 2 2 1 1 2 1 2 1 1 2 2 1 1 2 2 2 2 2 2 2 2 2 2 2 2 1 1 1 2 2 2 2 1 1 2 1 1 2 2 2 1 1 2 2 1 2 1 2 1 2 1 1 1 1 2 1 2 1 1 2 1 2 1 2 2 1 1 1 1 2 1 1 2 1 1 1 1 1 2 1 1 1 2 1 2 2 2 2 2 1 2 2 2 1 1 2 1 2 1 2 2 2 1 1 1 1 2 1 1 2 2 1 2 1 2 1 1 2 1 2 1 1 1 2 1 2 2 1 2 1 2 2 1 1 1 2 1 2 1 2 2 2 2 2 2 1 2 1 2 2 2 1 1 2 2 1 2 1 1 1 1 1 1 1 2 1 1 2 1 2 1 2 1 1 2 2 2 1 2 1 2 2 2 1 2 2 1 2 2 2 2 2 2 1 1 2 2 2 2 1 1 1 1 1 2 2 2 2 2 1 1 1 2 2 2 2 2 1 2 1 2 2 2 2 1 1 2 1 2 1 1 2 2 1 1 2 1 2 1 2 2 2 1 1 2 1 1 2 1 1 2 1 1 2 2 2 1 1 2 1 2 2 2 2 1 2 2 1 2 1 2 1 1 2 2 1 2 1 1 1 2 1 1 2 2 2 1 2 1 1 2 2 2 2 2 1 2 1 2 2 1 2 1 2 2 2 1 2 2 2 2 2 1 1 2 2 1 1 2 2 2 2 1 1 2 2 2 2 2 2 1 1 2 2 2 2 2 2 2 2 1 1 1 2 2 2 2 2 1 2 2 2 1 1 2 1 2 1 2 1 2 1 2 2 1 2 2 2 1 1 1 1 2 1 2 2 1 2 1 1 2 2 2 2 2 1 2 2 2 2 2 2 2 2 2 2 1 2 1 2 1 1 1 1 1 1 2 2 1 2 2 2 2 1 2 1 1 2 1 2 1 2 1 2 1 1 2 2 1 2 2 2 1 1 1 1 2 1 2 1 2 1 2 1 2 1 1 2 1 1 2 1 1 1 2 2 2 1 1 2 1 1 2 1 1 2 1 1 1 2 2 2 1 2 1 1 1 1 2 2 1 1 1 2 1 2 1 2 1 1 2 1 1 2 1 2 2 1 2 1 2 2 2 1 1 1 2 2 2 2 1 2 2 2 1 2 2 2 2 2 1 1 2 1 2 1 1 2 1 1 2 2 1 2 1 1 2 1 2 1 2 2 1 1 2 1 1 2 1 1 1 2 2 2 2 1 2 1 2 2 1 2 2 2 2 2 1 1 2 1 2 2 1 2 1 2 2 2 1 1 1 1 2 1 2 1 2 2 2 1 2 1 1 1 1 2 1 1 2 2 2 2 2 2 1 1 1 2 1 2 2 2 2 2 2 1 2 2 2 2 1 2 1 1 2 1 2 2 2 2 1 1 2 1 2 2 2 2 2 1 1 2 1 2 2 2 1 2 2 2 1 2 2 1 1 1 1 2 2 2 1 2 1 2 1 1 1 2 1 2 1 1 1 1 2 1 1 1 2 1 1 1 1 1 1 1 2 1 2 1 2 1 1 1 2 2 1 2 2 1 2 2 2 1 1 1 2 1 2 2 1 2 1 2 1 2 1 1 1 2 2 1 1 2 1 2 2 2 2 2 1 2 2 1 2 2 2 2 2 2 1 2 2 1 2 2 1 1 2 2 2 1 1 1 2 1 2 1 2 2 2 2 1 2 2 1 2 2 1 2 1 2 1 1 1 2 2 2 2 1 1 1 1 2 1 1 2 2 2 2 1 1 1 2 1 1 2 1 2 2 2 2 1 1 2 1 1 2 1
Ballet dummy dummy dummy dummy dummy 1 2 2 1 1 1 2 2 1 2 1 1 1 1 2 1 2 2 1 1 1 1 1 1 1 1 1 1 2 2 1 2 2 1 1 1 2 2 1 1 1 1 2 1 2 1 2 2 2 2 1 2 1 1 2 2 2 2 2 1 1 1 2 1 1 1 1 1 2 2 2 1 2 2 2 1 2 1 2 2 1 2 1 2 2 1 1 1 2 1 2 2 1 2 2 2 2 2 1 1 2 1 1 2 2 2 1 1 1 2 1 1 2 2 1 2 1 1 1 2 1 1 2 1 1 1 2 1 1 2 1 1 1 2 1 2 2 2 1 2 2 2 1 2 1 1 2 2 2 2 1 2 1 1 2 2 1 1 1 1 1 1 2 2 1 2 1 2 1 1 2 2 1 1 1 2 2 1 1 2 1 1 2 1 2 1 1 1 1 2 1 1 1 2 2 1 2 1 1 2 2 1 1 2 2 1 1 1 2 2 2 1 2 1 1 2 1 2 2 1 2 2 1 1 2 2 1 1 1 1 2 1 2 2 2 2 2 1 2 2 2 1 1 1 2 1 1 1 2 2 2 2 2 1 2 1 2 2 1 2 2 1 2 1 2 1 2 1 1 1 1 2 2 2 1 2 1 2 2 2 2 2 1 2 1 2 1 2 2 1 2 2 2 1 1 2 1 1 1 1 2 2 1 1 2 1 1 2 2 2 1 1 1 2 2 2 1 1 1 2 2 1 2 2 1 2 2 2 1 1 2 1 1 1 1 1 2 2 1 2 1 2 1 2 2 1 1 2 2 1 1 1 1 1 1 1 2 2 2 1 1 2 2 2 2 2 2 1 1 2 1 1 2 1 2 1 2 2 2 2 2 2 1 1 2 1 2 1 2 1 1 2 2 1 2 2 2 1 1 1 2 1 1 1 2 1 1 2 1 2 1 1 2 1 1 2 2 2 2 2 1 2 1 2 1 1 2 1 2 1 2 1 2 1 1 1 2 1 2 1 2 2 2 1 2 2 2 2 2 2 2 1 2 1 2 1 2 2 2 1 2 1 2 1 2 2 1 2 2 1 2 2 1 2 1 2 2 1 2 2 2 1 2 2 2 2 2 2 2 1 1 2 1 2 2 2 2 2 1 2 2 1 1 1 1 1 2 2 1 1 2 2 1 1 1 2 2 2 1 1 2 1 2 1 1 1 1 2 1 2 1 2 1 2 1 1 1 1 1 1 2 2 2 2 1 2 1 2 2 2 1 1 1 2 1 2 1 2 2 1 1 1 2 1 1 2 2 1 1 1 2 1 2 2 2 1 2 1 2 1 1 2 2 2 2 1 1 1 2 2 1 1 1 1 1 1 1 1 1 2 1 2 2 1 1 1 2 2 2 1 1 2 2 1 1 2 2 2 1 2 1 1 1 2 1 1 1 1 1 2 2 1 2 1 2 2 1 1 1 2 1 2 1 1 1 1 2 2 2 2 1 1 1 1 1 2 2 2 1 1 1 1 2 1 1 1 2 1 1 1 1 2 2 1 1 2 2 2 2 1 1 2 2 1 1 1 1 2 1 2 2 1 2 2 2 1 2 2 2 1 2 2 2 1 2 1 2 2 1 2 1 2 2 2 1 2 1 1 2 2 2 1 1 2 1 2 1 1 1 2 2 1 1 1 2 1 2 1 1 1 2 1 2 2 1 2 1 1 2 1 2 2 1 1 2 1 1 1 2 2 1 2 2 2 1 2 1 1 2 1 2 2 1 2 2 2 1 1 2 1 1 1 2 2 1 2 1 2 1 1 2 2 1 2 2 2 1 2 2 1 1 2 2 1 1 2 2 2 1 2 2 2 1 2 1 2 2 1 1 1 2 1 1 2 1 1 2 1 1 1 2 2 2 2 1 1 1 2 1 1 1 2 1 2 1 1 2 1 1 1 2 1 2 1 2 1 2 1 1 1 1 2 2 2 1 1 2 2 2 1 1 2 1 1 2 1 1 2 2 2 1 1 2 1 2 2 1 2 1 2 1 2 2 1 2 1 2 2 1 1 1 1 1 2 1 1 2 1 1 2 2 1 2 1 1 1 2 1 1 2 1 1 2 1 1 2 2 2 2 1 1 2 2 2 1 1 1 2 2 1 1 2 2 2 2 2 1 1 2 2 1 1 2 1 1 1 2 1 2 1 1 1 2 1 2 2 1 1 2 2 2 1 2 2 1 1 2 1 1 1 2 2 2 1 1 2 2 2 2 1 1 2 1 2 1 1 2 2 2 1 1 2 1 2 2 2 1 1 1 2 2 1 2 2 2 1 1 2 2 2 2 1 2 2 2 1 2 1 1 2 1 1 2 2 2 1 2 1 2 1 2 2 1 1 2 2 1 1 2 1 2 1 1 2 2 1 1 1 2 1 2 1 2 1 1 2 2 2 1 2 1 2 1 1 2 1 1 1 2 1 1 2 1 2 1 1 1 2 1 2 2 2 2 2 1 1 1 2 1 2 1 1 1 2 1 1 1 2 2 2 2 1 2 1 1 2 2 2 1 2 1 2 1 2 1 2 1 1 1 1 1 2 1 2 2 2 2 1 1 1 1 1 2 1 1 2 2 2 1 2 2 2 2 2 2 2 1 1 1 1 1 1 1 2 2 2 1 2 1 2 1 1 2 1 2 2 2 1 2 1 1 1 1 2 1 1 2 1 1 2 2 2 2 1 2 2 1 1 1 1 2 2 1 1 1 2 2 1 2 1 2 1 1 2 2 1 1 1 2 2 2 1 1 2 2 2 1 1 1 2 1 1 1 1 2 2 2 1 2 1 2 2 2 2 1 1 2 1 1 1 2 2 1 2 2 1 1 1 2 2 2 2 2 2 2 2 1 2 1 -9 1 2 2 2 2 1 1 2 1 1 1 2 2 1 1 2 1 1 2 1 1 2 2 1 2 1 1 1 2 1 1 1 2 2 2 1 1 1 2 2 2 2 2 1 1 1 1 2 2 1 2 2 1 1 1 2 1 2 1 1 1 1 2 2 1 1 1 2 2 1 2 1 1 1 2 1 2 1 1 1 1 2 1 2 1 1 1 1 1 1 1 2 1 2 2 2 1 2 1 2 1 1 2 1 2 2 2 1 2 2 2 2 2 1 1 2 1 2 2 2 2 1 1 2 2 1 2 1 2 2 1 1 1 1 2 1 1 2 2 2 2 1 1 1 2 1 2 2 2 1 2 2 2 2 1 2 2 2 1 1 1 2 2 2 1 1 2 1 1 1 1 2 1 1 1 2 1 2 1 1 1 1 2 1 2 1 1 1 1 1 2 2 2 1 2 1 1 2 2 1 2 1 1 1 1 1 1 2 2 1 1 1 1 1 2 1 2 2 1 1 1 1 2 1 1 1 2 1 1 1 2 2 2 1 2 1 1 2 1 1 1 1 1 1 2 2 1 1 1 2 2 1 2 2 1 2 2 1 2 1 1 1 1 2 1 2 1 2 1 1 1 2 2 1 2 2 1 1 2 1 1 2 2 2 2 2 2 2 2 2 1 2 1 1 1 2 2 2 -9 1 1 1 2 1 1 1 1 2 2 1 1 1 1 1 1 1 1 1 1 1 2 2 2 2 2 1 2 2 1 2 1 1 2 1 1 2 1 2 2 2 1 2 1 2 1 2 1 2 2 1 1 1 2 2 1 2 1 1 1 1 2 1 1 1 2 1 2 1 1 2 1 2 2 1 2 2 1 1 1 1 2 1 2 2 2 1 1 1 2 1 1 1 2 2 2 1 2 1 1 1 1 1 1 2 2 1 1 1 2 1 1 1 1 2 2 2 1 1 2 2 1 1 2 1 1 1 2 1 1 1 1 1 1 1 1 2 1 1 2 1 1 1 1 2 1 1 1 2 2 1 2 2 1 2 1 1 1 1 1 1 2 1 2 1 1 2 2 1 2 1 2 1 1 1 1 1 2 2 2 2 2 2 2 2 2 1 2 2 2 2 2 1 2 1 2 1 2 2 2 2 2 1 1 2 1 1 1 2 2 1 2 2 2 1 1 2 2 1 2 1 2 2 1 1 1 1 2 2 1 1 2 2 2 2 2 2 1 1 1 1 2 2 2 1 1 2 2 2 1 2 1 1 1 1 1 2 2 2 1 2 2 2 2 2 2 1 2 2 2 1 1 1 2 2 2 2 2 1 2 1 1 2 1 2 1 2 2 2 1 2 1 1 2 2 2 1 2 1 1 1 2 2 2 1 1 1 2 2 2 2 1 1 2 2 1 2 1 1 2 2 2 1 2 1 2 2 1 1 2 1 2 2 1 2 1 2 1 1 2 2 1 1 2 1 1 1 2 1 1 1 1 2 2 1 2 2 2 1 2 2 2 1 1 1 2 2 2 1 1 2 2 2 2 2 2 2 1 2 1 2 1 2 2 2 2 1 2 2 2 1 2 2 1 1 2 2 1 1 1 2 1 2 1 1 2 1 1 2 2 2 1 1 1 1 1 1 2 2 2 2 2 2 1 1 1 2 1 2 2 2 1 1 2 2 2 1 2 1 1 2 1 1 1 2 1 2 2 2 2 2 1 1 1 1 1 2 1 2 1 2 2 1 1 1 1 1 1 1 2 2 1 1 1 1 1 2 2 2 1 1 1 2 2 1 2 1 1 1 2 2 2 1 1 1 2 1 1 2 2 2 2 1 1 1 1 1 2 2 1 1 1 2 2 2 1 2 1 1 2 1 1 1 2 2 1 1 1 2 1 2 2 2 1 1 1 2 2 1 2 2 1 1 1 2 2 1 1 1 2 1 1 1 2 1 2 1 1 2 2 1 1 1 1 1 1 2 2 1 2 2 2 1 1 1 2 2 2 2 2 2 1 2 1 1 2 2 1 1 1 1 1 2 2 1 2 1 2 2 1 1 2 2 1 1 1 1 1 2 2 1 1 2 2 1 2 2 1 1 1 2 2 1 2 1 1 2 1 1 2 2 2 2 1 2 2 1 2 1 2 2 1 2 2 2 1 2 1 1 1 1 2 1 2 2 2 1 2 1 2 2 1 2 1 1 1 1 1 2 1 1 2 2 1 2 1 2 2 1 1 2 2 1 1 1 1 2 2 2 2 1 1 1 1 1 1 1 2 2 2 2 1 2 1 2 1 1 1 1 2 1 1 1 2 1 2 2 1 2 1 1 2 1 1 1 2 1 2 1 1 2 2 1 2 1 1 2 1 1 2 1 2 1 1 2 2 2 1 2 2 2 2 1 2 1 2 1 2 1 1 2 2 2 2 1 1 1 2 1 1 2 1 1 2 1 2 2 2 2 2 1 2 1 2 1 1 1 1 1 1 2 1 1 2 1 1 2 2 1 1 2 1 2 1 2 2 1 1 1 1 1 1 1 2 2 2 2 2 2 1 1 1 2 1 2 1 2 2 1 2 2 2 1 2 2 2 2 2 2 2 1 1 1 2 1 2 2 1 2 1 1 1 1 1 1 2 2 1 2 1 2 1 1 2 1 2 2 2 2 2 1 1 2 1 1 1 2 1 2 1 1 1 1 2 1 2 1 2 1 1 2 2 1 2 1 2 2 1 2 2 1 1 1 2 1 1 2 1 1 2 2 1 2 1 2 2 1 2 2 2 1 2 1 2 1 2 1 1 1 2 2 1 2 1 2 1 1 2 1 1 1 2 2 2 1 1 2 2 1 2 1 2 2 2 2 2 1 1 1 2 2 2 2 1 2 2 1 1 2 2 1 2 1 1 2 1 1 1 2 1 2 1 2 1 2 1 2 1 1 1 2 1 2 1 1 2 1 2 2 1 1 2 1 1 1 1 1 2 1 2 2 1 1 1 2 2 1 2 2 2 2 2 2 1 1 1 1 1 1 2 2 1 1 2 2 1 1 2 1 1 2 2 2 2 2 2 2 2 2 2 2 2 2 1 2 1 2 2 2 1 1 1 1 2 2 1 2 2 2 2 2 1 1 2 1 2 2 1 2 1 2 1 2 2 1 2 1 1 1 1 1 2 2 2 1 2 1 2 2 2 1 1 2 1 1 1 2 2 1 2 1 1 2 2 1 2 2 2 1 1 1 1 2 1 1 1 2 2 1 1 2 1 1 2 1 1 2 2 1 1 2 2 1 2 2 2 1 1 1 2 2 2 2 2 1 2 2 1 1 1 2 2 1 1 2 2 2 1 1 1 1 2 1 2 2 2 1 2 2 2 2 2 2 2 2 1 1 1 1 1 1 2 1 1 2 1 2 2 1 2 2 1 1 1 2 2 2 1 1 2 1 2 2 2 2 1 1 2 1 2 2 1 2 2 1 2 1 1 1 2 1 2 1 2 1 1 1 2 2 2 1 2 2 2 1 2 1 2 1 2 2 1 2 2 1 2 2 1 1 2 1 1 1 1 1 2 2 1 1 2 2 1 2 1 2 2 1 1 2 1 2 1 2 1 1 1 2 2 2 2 2 1 2 1 2 2 1 2 1 1 1 2 2 1 1 1 2 1 2 1 1 1 2 1 2 1 2 1 1 1 2 2 2 1 1 2 2 1 2 2 1 2 2 2 2 2 2 1 2 1 2 1 2 1 1 2 1 1 1 1 2 2 1 2 1 1 2 2 2 1 2 1 1 1 1 1 1 1 1 1 1 1 1 2 2 2 2 1 2 1 2 1 2 1 2 2 1 2 2 1 2 1 2 1 1 1 2 1 2 1 1 1 2 1 1 1 1 2 1 2 1 2 1 1 1 1 2 2 1 2 2 2 2 1 2 2 1 2 2 1 1 2 1 1 2 2 1 2 2 2 2 2 1 1 1 2 1 2 1 1 1 2 2 1 2 2 1 1 1 2 2 2 2 2 2 1 1 2 2 2 1 2 2 2 2 1 2 1 2 1 1 2 2 1 1 1 1 2 1 2 2 1 2 1 2 2 1 1 2 2 2 2 2 2 2 2 1 2 2 1 2 2 1 1 1 1 2 1 1 2 2 2 2 2 1 1 1 1 2 1 1 1 1 1 1 1 1 1 1 2 2 2 1 2 2 2 2 2 2 1 1 1 2 2 2 2 1 1 1 2 1 1 1 1 1 1 2 1 1 1 1 2 2 2 2 2 2 2 2 2 1 1 1 1 1 2 1 2 1 2 2 2 1 1 2 2 2 1 2 1 2 1 2 2 2 2 1 2 1 1 2 1 2 1 2 2 2 2 2 2 2 1 1 1 2 1 2 1 2 1 2 1 1 1 2 2 2 1 1 2 2 1 1 2 2 2 1 1 1 2 2 2 1 2 2 2 1 1 1 1 1 2 2 2 2 2 1 2 1 1 2 2 2 2 2 1 2 2 2 1 2 2 2 2 1 2 1 1 1 2 1 2 1 1 2 2 1 1 1 2 1 1 1 1 1 2 1 1 1 2 2 2 1 1 1 2 1 2 1 1 1 1 1 2 1 2 2 1 2 1 2 1 2 2 2 2 2 1 1 1 1 1 2 2 1 2 2 2 2 1 1 2 2 1 1 2 2 1 1 2 2 2 1 2 1 1 2 1 2 2 2 1 1 2 2 1 2 1 2 1 1 2 1 2 1 2 2 2 2 2 1 2 2 1 1 1 1 1 1 2 1 2 1 2 1 2 2 2 2 2 2 1 1 2 2 1 2 1 2 2 1 2 1 1 1 2 1 1 1 2 2 1 1 1 2 2 2 1 2 1 1 1 2 1 2 1 2 1 1 1 2 1 2 1 1 1 2 1 2 1 2 1 1 2 1 2 2 1 2 2 1 2 1 2 1 1 2 2 2 2 1 1 1 2 2 2 1 1 1 2 2 1 2 1 2 2 2 1 2 1 1 1 2 1 2 1 2 2 1 2 2 2 1 2 1 1 2 1 2 2 2 2 1 1 2 2 1 2 1 1 1 1 2 1 1 1 2 2 1 2 1 2 2 2 2 1 1 2 1 1 2 1 2 2 2 2 1 2 1 2 2 1 2 2 1 2 1 2 1 2 1 1 1 2 1 2 2 1 2 1 2 1 1 2 1 1 1 2 1 1 2 2 1 1 1 2 1 2 1 2 2 2 2 2 2 2 2 1 1 1 1 2 1 2 2 2 1 1 1 2 2 2 1 1 2 1 2 1 2 2 1 1 2 1 1 1 1 1 1 2 2 2 1 1 1 1 1 1 1 1 2 2 1 1 1 2 2 2 2 2 2 1 2 1 2 2 2 1 1 1 2 2 1 1 1 1 1 2 2 1 2 1 2 1 1 1 2 2 2 2 2 1 2 2 2 1 2 2 2 1 2 1 2 1 1 2 1 2 1 2 2 2 1 2 2 2 2 1 1 1 2 2 1 2 1 1 1 1 2 2 1 1 2 1 2 2 2 1 1 2 1 2 2 1 1 2 1 2 2 1 2 2 2 1 1 2 1 2 2 2 1 1 2 2 1 2 1 1 2 1 2 2 2 1 1 2 1 2 2 2 2 1 1 2 2 2 2 1 2 2 2 1 1 2 2 1 2 2 1 2 1 2 2 2 2 1 1 1 1 1 2 1 1 2 1 2 2 1 2 2 2 2 1 1 2 2 1 2 1 2 2 2 2 2 1 1 1 2 1 1 2 1 2 1 1 1 2 2 2 2 1 2 1 2 1 1 1 2 2 2 2 2 2 2 1 2 1 2 1 2 1 1 1 1 1 1 1 1 1 2 2 2 1 2 2 1 1 2 2 1 1 2 2 2 2 1 1 2 1 1 2 1 2 2 2 2 2 2 2 1 2 2 1 2 2 1 1 1 1 1 1 1 2 2 2 1 1 1 1 1 1 2 2 2 1 2 2 1 2 1 1 1 2 2 1 1 1 2 2 1 1 1 2 1 2 1 1 2 2 1 1 2 1 2 2 2 2 1 1 2 1 2 1 1 1 2 2 1 2 1 1 1 2 1 2 1 1 2 1 2 2 1 1 2 2 2 1 1 1 2 2 1 1 2 2 1 2 2 2 1 1 2 1 1 1 2 2 1 2 1 2 2 1 1 1 1 1 1 2 1 1 2 2 2 1 2 1 1 2 1 2 1 2 2 1 1 2 2 2 1 1 2 1 1 2 1 2 2 2 2 1 1 2 2 1 1 2 2 2 1 2 2 1 2 2 1 1 2 2 1 2 2 1 1 1 1 2 1 2 2 2 2 1 2 1 2 1 1 1 1 2 1 1 1 2 2 1 1 1 2 1 2 1 1 2 1 1 2 2 1 1 1 1 2 2 2 1 1 2 2 2 1 1 2 2 1 2 1 2 2 2 2 2 1 2 2 2 2 2 2 1 1 1 1 1 1 2 1 1 2 1 2 2 2 2 2 1 2 1 2 1 2 2 1 2 1 2 2 1 1 1 2 2 2 1 1 2 2 2 2 2 1 2 2 2 1 1 1 1 2 2 2 2 2 2 2 2 1 2 2 2 2 1 1 2 2 2 2 2 2 1 1 1 1 2 2 1 2 1 2 2 1 2 2 1 1 1 1 2 1 1 1 2 2 2 1 1 2 1 2 2 2 1 1 2 1 2 2 1 2 1 2 1 1 1 1 2 1 2 2 2 2 1 1 2 1 2 1 2 2 2 2 1 1 2 1 1 2 1 2 1 2 2 1 1 1 2 1 1 2 1 1 2 2 1 1 1 2 2 2 1 1 1 2 1 1 1 2 2 1 2 1 2 1 1 1 1 1 1 1 1 1 1 1 1 2 2 1 2 1 2 2 1 2 1 1 1 2 1 1 1 1 2 2 1 2 2 1 1 1 1 2 2 1 1 1 1 1 1 2 1 1 2 1 1 2 1 2 1 1 2 2 2 2 1 2 2 1 2 2 1 1 1 2 2 2 1 2 2 2 1 1 1 1 1 2 2 1 2 2 1 2 2 1 1 1 1 1 2 1 2 2 1 2 1 1 2 2 2 1 2 1 1 2 2 1 2 2 1 1 1 2 1 1 1 2 1 1 1 2 1 1 2 1 1 1 2 1 2 2 1 2 1 1 2 2 1 2 2 2 1 1 1 2 2 1 2 2 2 2 1 1 2 2 1 2 1 2 2 1 2 2 2 1 1 1 2 2 1 1 1 2 1 2 1 1 1 2 1 2 1 1 1 1 1 1 1 2 2 2 2 2 2 2 1 1 2 2 2 2 2 1 2 1 1 2 2 2 1 1 1 2 2 1 1 1 1 1 1 2 1 1 1 2 2 2 1 1 2 1 1 1 1 2 1 2 1 2 1 2 1 2 1 2 2 2 1 1 1 1 2 2 1 2 1 1 1 2 2 1 1 1 2 2 1 1 1 1 1 2 1 2 2 2 1 1 1 1 2 1 1 2 1 2 2 2 1 2 1 1 2 1 1 1 1 1 1 2 2 1 2 2 2 1 1 2 2 2 1 2 1 2 2 1 2 2 1 1 2 2 1 2 2 2 1 2 2 1 1 2 1 1 1 2 1 2 1 1 1 1 2 1 1 2 2 1 1 1 1 2 1 1 1 2 2 2 1 2 2 2 2 2 2 2 2 2 2 2 2 2 2 2 1 2 1 1 2 1 1 2 1 1 2 1 2 1 1 1 1 2 1 1 1 1 2 1 1 1 1 1 2 2 1 2 1 1 1 1 1 2 2 2 2 1 2 2 1 1 2 2 1 1 2 2 1 1 2 2 2 1 1 1 2 1 1 1 2 2 2 1 2 1 2 2 1 1 2 1 1 2 2 2 2 2 1 2 2 1 2 2 2 1 1 2 1 2 1 1 1 1 1 1 2 1 1 1 1 2 2 1 1 1 1 1 1 1 2 1 1 1 2 1 1 1 1 2 1 1 2 2 1 1 2 1 2 1 1 2 2 1 1 1 2 2 1 1 1 1 2 1 1 1 1 1 2 2 1 2 1 1 1 2 1 2 2 1 1 2 2 1 1 1 2 2 1 2 1 2 1 1 1 1 1 2 2 2 1 1 2 1 2 1 2 2 2 1 1 2 1 2 2 2 2 1 1 1 2 2 2 2 2 1 2 2 2 1 1 2 1 1 1 2 1 1 2 1 2 2 2 1 1 2 2 1 1 1 1 1 1 2 2 2 2 1 2 1 1 1 1 1 2 2 2 2 1 2 1 1 2 2 1 2 1 1 2 2 1 1 1 1 1 1 2 2 2 1 2 2 1 2 1 2 2 1 2 1 1 1 2 1 1 2 1 1 1 2 1 2 1 1 2 2 2 1 1 2 1 1 1 2 2 2 1 1 2 1 2 2 2 1 2 1 1 1 2 1 2 2 1 2 2 1 2 1 2 2 2 2 2 2 2 1 2 2 2 1 2 1 2 1 2 2 1 2 2 1 2 1 2 2 2 1 1 1 1 1 1 2 1 1 2 2 2 2 2 2 1 1 2 1 1 1 1 1 1 1 2 1 1 1 1 2 1 1 1 2 2 1 2 1 1 2 1 1 1 2 2 2 2 2 1 1 2 1 2 2 2 2 2 2 1 1 2 2 2 1 1 2 2 1 1 1 1 2 1 1 1 1 2 1 2 2 1 2 2 2 2 2 2 2 1 2 1 1 2 2 2 1 1 1 1 1 1 2 1 2 2 2 1 1 2 1 1 2 2 1 2 2 1 2 1 2 1 2 1 1 1 1 2 2 1 2 2 1 2 1 2 1 1 1 1 1 2 1 2 1 2 1 2 2 1 1 1 2 2 2 1 1 1 2 2 1 2 1 2 2 1 2 1 1 2 2 2 2 2 1 1 1 2 1 1 1 2 1 2 1 2 1 2 2 2 1 1 2 2 1 2 2 1 1 1 1 1 1 2 1 2 1 1 1 2 1 2 1 2 1 1 2 2 1 2 2 1 1 2 2 1 2 2 2 1 2 1 1 2 1 2 2 2 2 1 2 1 2 1 1 1 1 1 1 2 2 2 1 1 2 1 2 1 2 1 2 1 1 1 2 1 2 1 2 2 2 2 2 1 2 2 2 1 1 2 2 1 1 2 1 1 1 1 2 1 1 2 2 2 2 1 1 2 1 1 2 2 2 1 1 2 1 2 1 2 1 1 2 2 2 1 1 1 2 2 1 2 1 2 2 2 2 2 1 1 1 1 2 2 2 1 2 1 2 2 2 2 1 1 1 1 1 2 1 2 2 2 1 2 1 1 1 1 1 1 1 2 2 1 1 2 1 1 2 1 1 2 2 2 1 2 2 2 2 1 2 2 1 1 1 2 1 2 1 2 2 2 1 1 1 2 2 1 2 1 1 2 2 1 1 2 2 1 1 2 2 2 2 2 1 1 2 1 2 1 2 2 2 1 2 1 1 1 2 1 2 1 1 2 1 1 1 2 1 1 1 2 1 1 1 2 1 2 1 2 2 2 2 1 2 1 1 1 2 1 2 1 1 1 1 1 1 2 1 2 2 2 2 1 1 1 1 2 1 2 1 1 1 2 2 2 1 1 2 2 1 2 1 2 1 2 2 2 1 1 2 1 1 2 2 2 2 2 1 2 2 1 1 2 2 1 2 2 2 1 2 2 1 2 1 2 2 2 2 1 1 1 2 2 1 1 1 1 2 2 2 1 2 2 2 1 1 1 1 2 1 1 1 2 1 1 1 2 2 2 2 1 1 2 2 1 2 1 2 1 2 1 1 1 1 2 2 2 1 2 1 2 1 2 1 2 2 2 1 1 1 1 1 2 2 2 1 2 1 2 1 1 2 1 1 2 2 1 2 2 2 2 2 1 2 2 1 2 2 1 2 2 1 2 1 2 1 1 2 1 1 2 2 1 2 1 2 2 1 2 2 1 1 2 2 1 2 2 1 2 2 2 1 1 1 2 1 2 2 1 2 1 1 2 2 2 1 2 1 2 2 1 2 1 2 2 2 2 1 2 1 2 1 1 1 1 2 2 2 2 2 1 1 1 1 2 2 2 2 2 1 1 2 2 1 2 2 1 2 2 2 2 1 1 1 1 2 2 1 1 2 2 2 2 2 1 2 1 2 2 1 1 1 2 2 1 2 2 1 2 1 1 2 1 2 1 2 1 2 2 1 2 2 2 1 2 2 1 1 2 2 2 1 1 1 2 1 2 2 2 1 1 1 2 1 2 1 2 1 2 1 1 2 2 2 1 2 1 2 2 2 2 2 1 2 2 1 2 1 1 2 1 1 1 2 2 2 1 2 2 2 1 2 1 1 1 1 1 2 2 1 2 1 2 1 2 1 2 1 2 2 2 2 2 2 1 1 2 1 2 2 1 2 1 2 1 1 2 2 1 2 1 1 2 1 1 1 2 1 2 2 2 1 2 1 2 2 1 1 2 2 2 2 1 1 2 1 1 1 2 1 1 2 1 2 1 1 1 2 1 1 2 1 1 1 1 2 1 2 2 2 1 1 1 1 2 2 1 1 1 1 1 2 2 2 1 1 2 1 1 1 2 1 1 1 2 2 1 2 1 1 2 1 1 2 2 2 2 2 1 1 1 1 1 1 1 1 1 2 1 1 1 2 1 2 1 2 2 2 1 1 2 2 1 1 1 1 1 1 2 2 1 2 1 1 2 1 1 1 1 1 2 2 2 2 1 2 2 1 1 1 2 1 2 2 1 1 2 2 2 2 2 1 2 1 2 2 2 1 1 1 1 1 2 1 2 2 1 2 1 1 1 1 2 2 2 2 1 2 1 1 1 2 1 1 2 2 1 2 2 2 2 2 1 2 1 2 2 2 1 1 1 2 1 2 1 1 1 2 2 1 1 1 1 1 2 1 2 1 1 1 2 2 2 2 1 1 1 1 1 2 2 2 1 1 2 2 1 2 2 1 2 1 2 1 1 2 2 2 2 1 1 2 1 2 2 2 1 2 1 1 2 1 1 2 1 2 2 1 1 1 1 2 1 2 2 1 1 2 2 2 2 2 2 1 2 2 1 1 1 2 2 2 2 1 1 1 1 2 1 2 2 2 1 1 1 2 2 1 1 2 2 1 2 1 2 2 1 1 2 2 1 1 1 1 1 2 2 1 1 2 1 2 2 1 2 1 2 1 2 1 2 1 1 2 2 1 2 1 2 1 1 2 2 1 2 1 1 1 2 2 2 1 2 2 1 2 2 1 2 1 1 2 1 2 1 1 2 2 1 2 1 1 1 2 2 2 1 2 1 1 1 1 1 1 1 2 2 2 2 1 2 2 1 2 1 1 1 2 1 1 1 2 1 2 1 1 1 2 1 2 1 2 2 2 2 1 1 1 2 2 1 1 2 2 1 1 1 1 1 2 1 1 1 1 2 2 2 2 1 1 2 2 2 2 2 1 1 2 1 2 2 2 1 2 1 2 2 2 1 2 1 1 1 2 2 2 1 2 2 2 2 2 1 1 1 1 1 2 1 2 2 2 2 1 2 2 2 2 1 2 1 2 1 2 1 1 2 2 2 2 1 1 2 1 2 2 1 1 1 1 2 1 2 1 2 2 1 1 1 2 1 1 1 2 1 1 1 1 1 1 2 1 2 2 2 1 2 1 1 1 2 2 1 1 2 2 1 2 2 2 1 2 1 1 1 2 1 1 2 1 1 2 1 2 1 1 2 1 1 2 1 2 2 1 2 1 1 2 1 2 2 1 1 1 1 2 1 1 1 2 1 2 2 2 2 1 1 1 2 2 2 1 1 2 2 1 1 1 2 1 1 1 1 1 2 1 2 2 2 1 1 1 2 2 1 2 1 2 2 1 1 2 1 2 1 1 2 1 1 2 2 1 2 1 1 2 1 1 2 1 2 2 1 1 1 2 2 1 2 1 2 1 1 2 1 2 1 2 2 2 1 1 2 1 1 1 2 2 1 2 2 1 1 1 1 1 1 1 1 1 2 2 1 1 2 1 2 1 1 1 2 2 1 2 1 1 1 2 2 1 1 1 1 2 2 2 2 1 2 2 2 1 1 1 2 1 2 1 1 2 2 1 1 1 2 1 2 1 2 2 1 1 2 1 1 1 2 2 1 1 2 1 1 2 2 1 2 1 1 2 1 2 1 2 1 2 2 2 2 1 2 1 2 1 1 2 2 2 2 2 1 1 1 2 1 1 1 1 1 1 2 1 1 2 1 1 2 2 2 2 2 1 1 1 2 1 1 2 2 1 1 1 2 2 2 1 1 1 1 1 2 2 2 1 1 2 2 2 2 2 2 2 1 2 1 1 1 1 2 1 1 1 1 1 2 1 2 2 1 1 1 1 1 1 1 2 2 1 1 2 1 2 2 2 2 1 2 2 1 1 2 2 1 1 2 1 1 1 2 1 2 2 1 2 1 1 1 2 1 2 1 2 2 1 2 2 1 2 2 1 1 2 2 2 2 1 1 1 1 2 2 1 2 1 2 2 1 1 2 2 2 2 2 1 2 1 1 2 2 1 1 2 1 2 1 1 1 2 2 2 1 1 2 2 2 2 2 1 1 2 1 2 2 1 1 1 1 2 2 1 1 1 1 2 2 1 1 2 1 1 2 1 2 2 1 2 2 1 1 1 1 2 2 1 2 1 2 2 2 2 1 2 1 1 1 1 2 2 2 2 2 1 1 2 1 2 2 1 2 2 2 1 2 2 2 2 2 1 2 1 2 2 2 2 2 2 2 1 1 2 2 2 1 1 1 2 1 1 1 2 1 2 2 1 1 1 1 1 1 1 2 2 1 1 2 1 1 2 2 2 1 1 2 2 2 2 1 1 2 2 1 1 2 1 2 2 2 2 2 1 2 2 2 1 2 2 1 1 1 2 2 2 1 2 2 1 1 2 1 1 1 2 1 2 2 2 1 2 1 1 1 2 2 2 2 2 2 1 1 2 2 2 1 2 2 2 2 1 2 2 2 2 2 2 2 1 2 2 1 2 1 1 2 1 2 1 1 2 1 2 1 1 2 1 2 1 1 1 1 2 2 2 1 1 1 2 1 1 1 1 2 2 2 1 2 2 1 1 2 1 1 1 2 1 2 2 2 2 1 2 2 1 2 1 1 1 2 2 1 1 2 1 1 2 1 2 2 1 2 1 1 2 1 1 2 2 1 2 2 1 2 2 2 1 1 1 1 1 2 2 2 2 2 2 2 1 1 1 2 2 2 1 1 2 1 1 2 1 1 1 2 1 2 2 1 1 1 1 2 1 2 1 1 1 1 1 1 2 1 1 2 1 1 2 2 2 2 2 2 2 2 1 1 1 1 2 2 1 2 2 2 2 2 1 1 2 1 1 1 1 1 1 1 2 1 2 1 1 1 1 1 1 1 2 2 1 2 2 1 2 1 2 2 2 2 2 1 2 2 2 2 2 2 2 2 1 2 1 2 2 2 1 1 1 1 2 1 1 1 1 1 1 2 2 2 2 2 1 1 1 2 2 2 2 1 1 1 2 2 1 1 2 1 2 1 2 1 2 2 1 2 2 2 2 1 1 2 1 2 1 2 1 1 1 2 1 2 2 1 1 1 2 1 2 2 1 1 2 1 2 2 2 2 1 2 1 1 2 2 1 1 2 1 2 1 1 2 2 2 1 1 2 1 1 2 1 2 1 1 1 2 1 2 1 2 1 1 2 1 2 1 2 1 2 2 2 1 1 1 2 1 2 1 1 2 2 1 2 1 1 1 1 1 2 1 2 2 1 2 1 2 2 2 1 2 1 2 1 2 2 1 2 1 2 1 2 1 2 1 2 1 1 1 1 1 1 1 2 2 2 2 1 1 2 2 1 1 1 2 1 1 1 1 1 1 1 2 1 1 1 2 1 2 2 2 1 2 2 1 2 1 2 2 1 1 1 2 1 1 1 1 1 2 2 1 1 1 2 1 1 2 2 2 2 1 1 2 2 2 2 1 1 1 2 2 1 2 2 2 2 1 1 1 1 1 2 1 1 2 2 2 2 2 2 1 2 2 1 1 2 2 2 2 2 2 1 2 1 2 2 1 1 1 1 1 1 2 1 2 1 1 1 1 1 2 1 1 1 1 2 2 1 1 2 1 2 2 2 2 1 1 2 1 2 2 2 2 2 2 2 1 2 1 2 1 2 1 1 2 2 2 1 1 2 2 1 2 1 1 1 1 1 1 1 1 1 1 2 1 2 2 2 1 2 2 2 2 1 2 2 2 1 2 1 1 1 1 2 2 1 2 2 1 2 1 2 1 1 1 1 2 1 1 2 2 2 1 1 1 2 2 1 2 2 2 1 2 2 2 2 1 2 2 2 1 2 1 2 1 2 1 2 2 2 1 1 1 2 1 1 1 2 1 2 1 2 1 2 1 2 2 2 2 2 1 2 2 2 1 2 2 1 1 2 2 2 1 2 1 2 2 2 2 2 1 1 2 1 1 1 2 1 1 2 1 2 1 1 1 1 2 2 2 1 1 2 1 2 2 1 1 2 2 2 2 2 2 2 1 2 1 1 1 1 1 2 2 1 1 1 2 2 2 2 2 2 2 2 2 1 1 2 2 2 2 2 2 2 1 2 2 2 2 1 2 2 2 2 1 2 1 1 1 1 2 2 1 2 1 1 1 1 2 1 2 1 2 1 2 2 2 1 1 2 1 2 2 2 2 1 2 2 1 1 1 1 2 1 2 2 1 1 1 1 1 1 2 2 1 1 2 1 2 1 1 2 1 2 2 2 1 2 1 1 2 2 2 2 2 2 1 1 2 1 1 2 2 1 1 1 2 2 1 1 2 2 1 2 2 1 1 2 1 1 1 2 1 2 2 2 2 2 1 1 2 2 2 2 2 1 2 1 1 2 2 2 1 2 1 1 1 1 1 2 2 1 2 2 1 1 1 1 2 1 2 2 1 1 2 2 1 2 1 2 2 2 2 1 2 2 1 1 1 2 1 2 2 2 2 1 2 1 1 1 2 2 1 1 1 2 2 1 1 1 1 1 1 1 1 2 2 1 1 1 1 2 2 1 1 2 1 2 2 2 2 2 2 1 1 1 2 2 1 2 1 2 1 2 2 2 2 2 2 1 1 1 2 1 2 1 1 2 1 2 1 1 2 2 2 2 2 1 2 2 1 1 1 1 2 1 1 1 2 1 1 2 2 2 2 2 1 2 2 2 1 2 1 2 1 2 2 2 2 1 1 2 2 2 1 1 1 2 1 1 1 1 1 1 1 2 2 2 1 2 1 1 2 1 1 2 2 1 2 1 1 1 1 1 2 2 1 2 1 1 1 2 2 1 2 1 2 1 1 1 1 1 2 2 2 2 1 1 2 1 2 2 2 1 2 2 1 2 1 2 2 1 2 2 1 1 1 2 2 1 1 1 2 1 1 2 2 1 1 1 1 1 1 1 1 2 1 1 2 1 2 1 2 1 1 2 1 1 1 2 1 1 1 2 2 2 1 2 2 2 2 1 1 1 1 2 2 2 2 1 2 1 1 1 1 1 2 2 2 1 1 1 2 1 2 2 2 2 2 2 2 2 2 1 1 1 1 2 1 2 1 2 1 2 1 2 2 2 1 1 1 1 1 1 1 1 1 2 2 2 2 2 1 1 2 2 1 1 1 1 1 1 2 2 2 2 2 1 1 1 2 2 1 2 2 2 1 2 2 1 2 1 1 1 2 1 2 2 1 2 1 1 1 2 2 1 1 1 2 1 1 1 1 1 1 1 2 2 1 2 2 2 2 1 2 1 2 2 2 2 2 2 1 1 1 2 1 1 1 1 1 1 2 2 2 1 1 2 1 2 1 2 2 2 1 2 1 1 1 2 1 2 1 1 2 1 1 1 2 2 1 2 2 1 2 1 2 1 2 2 2 1 1 2 1 1 1 1 1 1 1 1 2 2 2 1 1 2 2 2 1 1 2 2 1 2 2 1 1 1 2 1 2 1 2 2 1 1 2 1 1 1 2 2 1 2 2 1 1 1 1 2 1 2 1 1 2 2 1 2 2 1 2 2 2 2 2 1 1 2 1 2 2 1 2 1 2 1 1 2 2 2 1 2 2 1 2 1 1 1 2 2 1 2 2 1 2 2 1 1 1 2 1 1 2 2 1 1 1 1 2 1 1 1 1 2 1 2 1 1 1 2 2 2 2 2 2 1 2 1 2 1 2 1 2 1 1 2 1 2 1 2 2 1 2 1 2 2 1 2 2 1 1 1 2 1 2 1 2 1 1 1 1 1 2 2 1 1 2 1 2 1 1 2 1 2 2 1 2 1 1 1 2 1 2 2 2 1 2 2 2 2 2 2 2 1 1 1 2 1 1 1 2 1 1 2 1 2 2 1 2 1 1 2 2 1 1 2 1 1 2 1 2 2 1 2 1 1 2 2 2 2 2 1 2 2 2 2 2 1 1 1 1 2 2 2 1 2 1 1 1 1 1 2 2 2 1 1 2 2 1 2 1 2 2 2 1 2 1 1 1 1 2 1 1 1 2 1 2 2 1 1 1 1 1 2 1 2 1 1 2 1 2 2 2 1 2 1 1 2 2 1 2 2 1 2 1 1 2 1 1 2 2 1 2 2 1 2 2 2 1 2 1 2 1 2 2 2 1 1 1 1 2 2 2 2 1 2 1 1 2 1 2 2 2 1 1 1 2 2 1 1 2 2 2 2 1 1 1 2 1 2 1 1 2 2 1 1 2 1 1 2 2 1 2 2 2 1 1 2 2 1 2 2 1 1 1 2 2 1 1 1 1 2 1 2 1 1 1 1 2 1 2 1 1 1 2 2 1 1 1 2 2 1 1 2 1 2 1 1 2 1 2 2 2 2 2 1 2 1 1 1 1 2 2 1 1 1 2 2 2 1 2 1 2 1 1 2 2 1 2 2 1 1 1 1 1 2 1 1 1 2 1 1 1 2 2 2 1 2 2 2 2 2 1 1 1 2 1 2 1 2 1 1 1 1 2 2 1 2 1 2 2 1 2 2 2 1 2 1 1 1 2 1 2 2 1 1 2 1 1 2 2 2 1 1 2 2 2 2 2 2 2 2 1 2 1 2 1 1 1 2 1 1 2 2 2 2 2 2 2 1 2 1 2 1 2 2 1 1 2 2 2 1 2 2 2 1 1 1 2 2 2 1 1 1 1 1 1 2 2 2 1 1 1 2 1 1 2 1 2 1 1 1 1 2 1 1 1 2 1 2 2 2 1 2 1 2 2 1 1 2 1 1 1 1 1 2 2 2 2 1 2 1 2 2 1 2 2 1 1 2 2 1 1 2 1 2 2 2 2 2 1 2 1 2 2 1 1 1 1 2 2 1 1 1 1 2 1 2 1 1 1 2 2 1 2 1 2 2 1 1 1 1 2 1 1 2 1 2 1 1 1 2 2 2 2 2 1 2 2 2 1 1 1 2 1 2 1 2 1 1 1 2 2 1 2 2 2 2 1 2 1 1 1 1 1 2 1 1 2 2 2 1 2 2 1 2 2 2 1 2 1 1 2 1 2 1 1 2 1 1 1 2 1 2 1 1 1 2 2 2 2 1 2 2 1 2 1 2 1 1 1 2 2 2 1 1 1 1 2 1 2 1 1 1 2 2 1 2 2 2 1 1 2 1 1 2 1 1 1 2 2 2 1 2 2 2 1 2 2 1 2 1 2 1 1 1 2 2 1 1 2 1 2 2 1 1 2 2 1 1 1 1 1 1 2 2 1 1 1 2 2 1 1 2 2 2 1 2 2 1 1 1 2 1 1 1 2 2 2 1 1 2 2 2 1 2 1 2 2 2 1 1 1 1 2 1 1 1 1 2 2 2 1 1 2 1 1 1 1 2 2 2 1 2 1 2 1 1 2 2 1 1 1 1 1 1 2 1 2 2 1 1 2 1 1 2 1 2 1 2 2 1 1 1 2 2 2 1 1 1 2 1 1 2 2 1 1 1 1 2 1 1 1 2 2 1 2 2 2 2 2 2 2 2 1 1 2 1 1 1 2 2 1 2 2 1 2 1 2 1 2 2 1 2 1 2 2 1 1 2 1 2 1 1 1 1 2 2 2 1 1 2 2 1 2 1 1 2 2 2 2 1 1 2 2 2 1 2 1 1 2 1 2 2 2 2 2 1 2 2 2 2 2 2 1 1 2 1 2 2 2 1 1 1 1 1 2 2 2 1 2 2 2 2 1 2 1 1 1 1 2 2 1 2 2 1 1 2 1 1 2 2 2 1 1 2 1 2 1 1 2 1 2 2 1 1 1 1 2 1 2 1 1 1 1 1 2 1 2 1 1 1 2 1 2 1 1 1 1 2 2 2 1 1 1 2 2 2 2 1 2 2 2 2 1 1 2 1 2 1 2 2 2 1 1 2 2 2 2 2 1 1 1 1 2 1 2 1 1 1 2 1 1 1 1 1 1 2 1 1 2 1 2 1 1 1 1 2 1 1 2 2 2 2 1 1 2 2 2 2 2 1 2 2 2 2 1 2 1 1 2 2 1 1 1 2 1 1 2 2 1 1 2 1 1 2 2 2 2 2 2 2 2 1 1 2 1 2 2 2 2 1 1 1 2 1 2 2 2 1 1 1 2 2 1 2 1 1 2 1 1 2 2 1 2 1 2 2 1 1 1 2 2 1 2 1 2 1 2 2 1 2 1 1 2 1 1 2 2 2 1 2 1 2 2 1 1 2 2 2 2 1 1 1 1 2 1 2 1 2 2 2 1 1 2 1 1 1 2 1 2 1 1 2 2 1 2 1 1 2 1 1 2 1 2 2 1 1 2 2 2 1 1 1 2 1 2 2 2 2 1 2 2 2 2 1 1 1 1 2 1 1 1 1 1 2 2 2 1 2 1 1 2 1 1 1 2 1 1 1 2 1 1 2 1 1 1 2 1 2 1 2 1 1 1 2 2 2 1 2 1 1 2 2 2 1 2 1 2 1 2 1 2 1 2 1 1 1 2 2 1 1 2 1 1 2 1 1 1 1 2 1 2 1 1 1 2 2 1 1 2 1 1 1 1 2 1 2 2 2 1 1 2 2 1 2 1 1 1 1 2 1 1 2 1 2 1 1 1 1 1 1 1 1 1 2 2 1 1 1 1 1 1 2 2 1 2 2 2 2 1 1 2 1 1 2 1 1 1 1 1 1 1 1 1 2 2 2 1 1 1 2 1 2 1 1 2 1 1 2 1 1 1 1 1 1 2 2 2 1 1 1 2 2 2 1 2 2 2 1 2 2 2 1 2 2 1 2 1 2 2 1 2 2 1 2 2 1 1 2 1 2 1 1 2 2 2 1 1 2 1 2 2 1 1 2 1 1 1 1 1 2 2 1 2 2 1 2 2 1 1 2 1 1 1 1 2 2 2 1 2 2 2 2 2 2 2 2 1 1 1 2 2 2 2 2 2 2 1 2 1 1 1 1 2 2 2 2 2 2 2 2 2 2 1 2 2 1 2 2 1 2 2 2 2 1 2 1 1 2 1 2 2 1 2 2 2 2 2 2 1 1 2 2 2 2 2 2 1 1 1 1 1 1 1 1 2 2 1 2 1 1 1 2 1 2 2 2 1 2 1 1 1 1 2 2 2 2 2 2 1 2 2 1 2 2 2 2 1 2 1 2 2 1 1 2 1 1 2 1 2 2 2 1 2 2 2 1 2 2 1 1 2 2 1 1 2 1 2 2 1 2 2 1 1 1 1 1 2 1 2 1 1 1 2 2 2 1 1 1 1 2 2 1 2 2 2 2 1 1 1 2 1 2 2 1 1 2 2 2 1 1 1 2 2 1 1 1 2 2 2 1 1 1 2 2 2 1 2 1 1 2 1 2 2 1 1 1 1 1 2 1 1 2 1 2 1 1 1 2 2 1 2 2 1 1 2 2 2 1 2 2 1 2 1 1 2 2 2 2 1 1 1 2 2 1 2 1 2 2 2 2 1 2 2 1 1 1 1 2 1 2 1 2 2 2 2 1 2 1 2 2 2 1 2 2 1 2 1 2 1 2 2 1 1 1 1 1 1 2 1 1 2 2 1 2 2 2 2 2 1 2 1 2 1 1 2 1 1 2 1 1 2 2 1 2 2 2 2 2 2 1 1 1 1 2 2 1 1 1 2 2 2 1 2 1 1 1 2 2 2 1 2 1 2 2 2 1 1 1 2 2 2 2 2 1 1 1 2 1 1 2 1 1 2 1 2 2 2 1 2 2 2 2 2 1 2 1 1 2 1 1 2 2 2 1 2 1 1 2 2 2 2 2 2 1 1 2 2 2 2 2 1 1 2 1 1 2 2 1 2 2 2 2 1 2 2 2 1 2 2 1 2 1 1 2 2 2 2 1 1 2 1 2 1 1 2 1 1 2 2 2 2 2 1 1 2 2 2 1 2 2 2 1 1 2 1 2 2 1 2 1 2 1 2 2 1 1 1 1 2 2 2 1 1 1 2 2 2 2 1 1 2 1 2 2 2 2 1 2 2 2 2 2 2 1 2 1 2 1 2 1 1 2 1 2 1 2 2 2 1 1 2 2 2 2 2 2 1 1 1 1 2 2 1 1 1 2 2 2 1 2 1 2 2 1 2 1 1 2 2 2 2 2 1 2 1 2 2 1 1 1 2 2 1 1 2 2 2 2 1 1 2 1 1 1 1 1 1 2 1 1 1 1 2 1 2 1 1 2 2 1 1 2 1 1 1 2 2 1 1 1 1 1 2 1 2 1 1 1 1 1 1 2 2 2 2 2 1 1 2 1 1 2 2 2 1 2 1 2 2 2 2 2 2 1 1 1 2 2 1 1 2 2 1 1 2 2 1 2 2 1 2 1 1 1 1 2 2 1 1 1 1 1 2 1 2 1 1 1 1 1 1 2 1 2 1 1 1 2 2 2 2 1 1 1 2 2 2 2 1 2 1 2 1 1 1 1 1 1 2 1 1 2 1 1 2 2 2 1 2 2 1 2 1 1 2 1 2 2 2 1 1 1 1 2 1 1 1 1 1 1 1 1 2 1 1 2 2 2 2 2 1 1 1 2 2 2 2 2 2 2 2 2 2 2 1 1 1 1 2 2 1 2 1 2 2 2 2 2 2 2 2 1 1 2 1 1 2 2 1 1 2 2 2 1 2 2 1 1 2 1 1 2 1 2 1 1 2 1 1 2 1 1 2 1 2 1 1 2 1 2 2 2 1 2 1 1 1 2 2 2 1 2 1 1 2 2 2 2 2 1 1 2 2 1 1 2 1 1 2 2 1 2 2 1 2 2 2 1 2 2 2 2 1 2 2 1 1 1 1 2 2 1 2 1 1 2 2 2 1 2 1 1 1 1 1 2 1 1 2 2 2 1 2 1 1 1 2 2 2 2 1 2 1 1 2 2 2 1 2 1 2 2 1 1 1 2 2 2 1 2 1 2 1 2 2 2 2 1 2 2 1 2 1 1 2 2 2 2 2 1 1 2 2 1 2 1 2 1 1 2 1 2 2 2 1 1 2 1 2 1 2 2 2 2 1 2 1 1 2 2 2 1 2 2 2 2 2 1 2 2 1 2 2 1 2 1 1 2 1 1 2 2 2 1 2 2 2 2 1 2 1 1 2 1 1 2 2 1 2 2 2 2 1 1 1 1 1 1 1 1 2 1 2 2 1 2 2 1 1 1 2 1 1 2 2 2 1 2 1 2 2 1 2 2 1 2 2 2 2 1 1 2 2 2 1 2 1 2 2 1 2 1 1 1 1 2 1 1 2 2 1 1 1 2 2 2 1 2 1 2 2 2 2 2 1 1 2 2 1 1 2 1 2 1 2 2 1 2 2 2 2 1 2 2 2 2 1 2 1 2 1 2 2 1 2 2 2 2 1 2 2 2 2 1 2 2 2 2 1 2 2 1 1 2 2 1 2 2 2 2 1 1 2 2 1 1 1 1 1 2 1 1 1 2 1 1 2 2 1 2 2 2 2 1 2 2 2 2 2 2 1 2 2 1 2 1 1 2 1 2 1 2 1 1 2 1 1 2 2 2 2 1 2 2 2 2 1 2 2 2 1 1 1 1 2 2 1 2 2 2 1 1 2 1 2 2 2 2 2 1 1 2 2 1 2 1 2 1 1 2 1 1 1 1 1 2 2 1 2 1 2 1 2 2 1 1 1 2 1 1 1 2 2 1 1 2 2 1 1 2 1 2 1 2 1 2 1 2 1 1 1 1 2 1 2 2 1 2 1 1 1 1 2 1 2 2 1 1 1 2 2 2 1
Ballet dummy dummy dummy dummy dummy 1 2 2 1 1 1 2 2 1 2 1 1 1 1 2 1 2 2 1 1 1 1 1 1 1 1 1 1 2 2 1 2 2 1 1 1 2 2 1 1 1 1 2 1 2 1 2 2 2 2 1 2 1 1 2 2 2 2 2 1 1 1 2 1 1 1 1 1 2 2 2 1 2 2 2 1 2 1 2 2 1 2 1 2 2 1 1 1 2 1 2 2 1 2 2 2 2 2 1 1 2 1 1 2 2 2 1 1 1 2 1 1 2 2 1 2 1 1 1 2 1 1 2 1 1 1 2 1 1 2 1 1 1 2 1 2 2 2 1 2 2 2 1 2 1 1 2 2 2 2 1 2 1 1 2 2 1 1 1 1 1 1 2 2 1 2 1 2 1 1 2 2 1 1 1 2 2 1 1 2 1 1 2 1 2 1 1 1 1 2 1 1 1 2 2 1 2 1 1 2 2 1 1 2 2 1 1 1 2 2 2 1 2 1 1 2 1 2 2 1 2 2 1 1 2 2 1 1 1 1 2 1 2 2 2 2 2 1 2 2 2 1 1 1 2 1 1 1 2 2 2 2 2 1 2 1 2 2 1 2 2 1 2 1 2 1 2 1 1 1 1 2 2 2 1 2 1 2 2 2 2 2 1 2 1 2 1 2 2 1 2 2 2 1 1 2 1 1 1 1 2 2 1 1 2 1 1 2 2 2 1 1 1 2 2 2 1 1 1 2 2 1 2 2 1 2 2 2 1 1 2 1 1 1 1 1 2 2 1 2 1 2 1 2 2 1 1 2 2 1 1 1 1 1 1 1 2 2 2 1 1 2 2 2 2 2 2 1 1 2 1 1 2 1 2 1 2 2 2 2 2 2 1 1 2 1 2 1 2 1 1 2 2 1 2 2 2 1 1 1 2 1 1 1 2 1 1 2 1 2 1 1 2 1 1 2 2 2 2 2 1 2 1 2 1 1 2 1 2 1 2 1 2 1 1 1 2 1 2 1 2 2 2 1 2 2 2 2 2 2 2 1 2 1 2 1 2 2 2 1 2 1 2 1 2 2 1 2 2 1 2 2 1 2 1 2 2 1 2 2 2 1 2 2 2 2 2 2 2 1 1 2 1 2 2 2 2 2 1 2 2 1 1 1 1 1 2 2 1 1 2 2 1 1 1 2 2 2 1 1 2 1 2 1 1 1 1 2 1 2 1 2 1 2 1 1 1 1 1 1 2 2 2 2 1 2 1 2 2 2 1 1 1 2 1 2 1 2 2 1 1 1 2 1 1 2 2 1 1 1 2 1 2 2 2 1 2 1 2 1 1 2 2 2 2 1 1 1 2 2 1 1 1 1 1 1 1 1 1 2 1 2 2 1 1 1 2 2 2 1 1 2 2 1 1 2 2 2 1 2 1 1 1 2 1 1 1 1 1 2 2 1 2 1 2 2 1 1 1 2 1 2 1 1 1 1 2 2 2 2 1 1 1 1 1 2 2 2 1 1 1 1 2 1 1 1 2 1 1 1 1 2 2 1 1 2 2 2 2 1 1 2 2 1 1 1 1 2 1 2 2 1 2 2 2 1 2 2 2 1 2 2 2 1 2 1 2 2 1 2 1 2 2 2 1 2 1 1 2 2 2 1 1 2 1 2 1 1 1 2 2 1 1 1 2 1 2 1 1 1 2 1 2 2 1 2 1 1 2 1 2 2 1 1 2 1 1 1 2 2 1 2 2 2 1 2 1 1 2 1 2 2 1 2 2 2 1 1 2 1 1 1 2 2 1 2 1 2 1 1 2 2 1 2 2 2 1 2 2 1 1 2 2 1 1 2 2 2 1 2 2 2 1 2 1 2 2 1 1 1 2 1 1 2 1 1 2 1 1 1 2 2 2 2 1 1 1 2 1 1 1 2 1 2 1 1 2 1 1 1 2 1 2 1 2 1 2 1 1 1 1 2 2 2 1 1 2 2 2 1 1 2 1 1 2 1 1 2 2 2 1 1 2 1 2 2 1 2 1 2 1 2 2 1 2 1 2 2 1 1 1 1 1 2 1 1 2 1 1 2 2 1 2 1 1 1 2 1 1 2 1 1 2 1 1 2 2 2 2 1 1 2 2 2 1 1 1 2 2 1 1 2 2 2 2 2 1 1 2 2 1 1 2 1 1 1 2 1 2 1 1 1 2 1 2 2 1 1 2 2 2 1 2 2 1 1 2 1 1 1 2 2 2 1 1 2 2 2 2 1 1 2 1 2 1 1 2 2 2 1 1 2 1 2 2 2 1 1 1 2 2 1 2 2 2 1 1 2 2 2 2 1 2 2 2 1 2 1 1 2 1 1 2 2 2 1 2 1 2 1 2 2 1 1 2 2 1 1 2 1 2 1 1 2 2 1 1 1 2 1 2 1 2 1 1 2 2 2 1 2 1 2 1 1 2 1 1 1 2 1 1 2 1 2 1 1 1 2 1 2 2 2 2 2 1 1 1 2 1 2 1 1 1 2 1 1 1 2 2 2 2 1 2 1 1 2 2 2 1 2 1 2 1 2 1 2 1 1 1 1 1 2 1 2 2 2 2 1 1 1 1 1 2 1 1 2 2 2 1 2 2 2 2 2 2 2 1 1 1 1 1 1 1 2 2 2 1 2 1 2 1 1 2 1 2 2 2 1 2 1 1 1 1 2 1 1 2 1 1 2 2 2 2 1 2 2 1 1 1 1 2 2 1 1 1 2 2 1 2 1 2 1 1 2 2 1 1 1 2 2 2 1 1 2 2 2 1 1 1 2 1 1 1 1 2 2 2 1 2 1 2 2 2 2 1 1 2 1 1 1 2 2 1 2 2 1 1 1 2 2 2 2 2 2 2 2 1 2 1 -9 1 2 2 2 2 1 1 2 1 1 1 2 2 1 1 2 1 1 2 1 1 2 2 1 2 1 1 1 2 1 1 1 2 2 2 1 1 1 2 2 2 2 2 1 1 1 1 2 2 1 2 2 1 1 1 2 1 2 1 1 1 1 2 2 1 1 1 2 2 1 2 1 1 1 2 1 2 1 1 1 1 2 1 2 1 1 1 1 1 1 1 2 1 2 2 2 1 2 1 2 1 1 2 1 2 2 2 1 2 2 2 2 2 1 1 2 1 2 2 2 2 1 1 2 2 1 2 1 2 2 1 1 1 1 2 1 1 2 2 2 2 1 1 1 2 1 2 2 2 1 2 2 2 2 1 2 2 2 1 1 1 2 2 2 1 1 2 1 1 1 1 2 1 1 1 2 1 2 1 1 1 1 2 1 2 1 1 1 1 1 2 2 2 1 2 1 1 2 2 1 2 1 1 1 1 1 1 2 2 1 1 1 1 1 2 1 2 2 1 1 1 1 2 1 1 1 2 1 1 1 2 2 2 1 2 1 1 2 1 1 1 1 1 1 2 2 1 1 1 2 2 1 2 2 1 2 2 1 2 1 1 1 1 2 1 2 1 2 1 1 1 2 2 1 2 2 1 1 2 1 1 2 2 2 2 2 2 2 2 2 1 2 1 1 1 2 2 2 -9 1 1 1 2 1 1 1 1 2 2 1 1 1 1 1 1 1 1 1 1 1 2 2 2 2 2 1 2 2 1 2 1 1 2 1 1 2 1 2 2 2 1 2 1 2 1 2 1 2 2 1 1 1 2 2 1 2 1 1 1 1 2 1 1 1 2 1 2 1 1 2 1 2 2 1 2 2 1 1 1 1 2 1 2 2 2 1 1 1 2 1 1 1 2 2 2 1 2 1 1 1 1 1 1 2 2 1 1 1 2 1 1 1 1 2 2 2 1 1 2 2 1 1 2 1 1 1 2 1 1 1 1 1 1 1 1 2 1 1 2 1 1 1 1 2 1 1 1 2 2 1 2 2 1 2 1 1 1 1 1 1 2 1 2 1 1 2 2 1 2 1 2 1 1 1 1 1 2 2 2 2 2 2 2 2 2 1 2 2 2 2 2 1 2 1 2 1 2 2 2 2 2 1 1 2 1 1 1 2 2 1 2 2 2 1 1 2 2 1 2 1 2 2 1 1 1 1 2 2 1 1 2 2 2 2 2 2 1 1 1 1 2 2 2 1 1 2 2 2 1 2 1 1 1 1 1 2 2 2 1 2 2 2 2 2 2 1 2 2 2 1 1 1 2 2 2 2 2 1 2 1 1 2 1 2 1 2 2 2 1 2 1 1 2 2 2 1 2 1 1 1 2 2 2 1 1 1 2 2 2 2 1 1 2 2 1 2 1 1 2 2 2 1 2 1 2 2 1 1 2 1 2 2 1 2 1 2 1 1 2 2 1 1 2 1 1 1 2 1 1 1 1 2 2 1 2 2 2 1 2 2 2 1 1 1 2 2 2 1 1 2 2 2 2 2 2 2 1 2 1 2 1 2 2 2 2 1 2 2 2 1 2 2 1 1 2 2 1 1 1 2 1 2 1 1 2 1 1 2 2 2 1 1 1 1 1 1 2 2 2 2 2 2 1 1 1 2 1 2 2 2 1 1 2 2 2 1 2 1 1 2 1 1 1 2 1 2 2 2 2 2 1 1 1 1 1 2 1 2 1 2 2 1 1 1 1 1 1 1 2 2 1 1 1 1 1 2 2 2 1 1 1 2 2 1 2 1 1 1 2 2 2 1 1 1 2 1 1 2 2 2 2 1 1 1 1 1 2 2 1 1 1 2 2 2 1 2 1 1 2 1 1 1 2 2 1 1 1 2 1 2 2 2 1 1 1 2 2 1 2 2 1 1 1 2 2 1 1 1 2 1 1 1 2 1 2 1 1 2 2 1 1 1 1 1 1 2 2 1 2 2 2 1 1 1 2 2 2 2 2 2 1 2 1 1 2 2 1 1 1 1 1 2 2 1 2 1 2 2 1 1 2 2 1 1 1 1 1 2 2 1 1 2 2 1 2 2 1 1 1 2 2 1 2 1 1 2 1 1 2 2 2 2 1 2 2 1 2 1 2 2 1 2 2 2 1 2 1 1 1 1 2 1 2 2 2 1 2 1 2 2 1 2 1 1 1 1 1 2 1 1 2 2 1 2 1 2 2 1 1 2 2 1 1 1 1 2 2 2 2 1 1 1 1 1 1 1 2 2 2 2 1 2 1 2 1 1 1 1 2 1 1 1 2 1 2 2 1 2 1 1 2 1 1 1 2 1 2 1 1 2 2 1 2 1 1 2 1 1 2 1 2 1 1 2 2 2 1 2 2 2 2 1 2 1 2 1 2 1 1 2 2 2 2 1 1 1 2 1 1 2 1 1 2 1 2 2 2 2 2 1 2 1 2 1 1 1 1 1 1 2 1 1 2 1 1 2 2 1 1 2 1 2 1 2 2 1 1 1 1 1 1 1 2 2 2 2 2 2 1 1 1 2 1 2 1 2 2 1 2 2 2 1 2 2 2 2 2 2 2 1 1 1 2 1 2 2 1 2 1 1 1 1 1 1 2 2 1 2 1 2 1 1 2 1 2 2 2 2 2 1 1 2 1 1 1 2 1 2 1 1 1 1 2 1 2 1 2 1 1 2 2 1 2 1 2 2 1 2 2 1 1 1 2 1 1 2 1 1 2 2 1 2 1 2 2 1 2 2 2 1 2 1 2 1 2 1 1 1 2 2 1 2 1 2 1 1 2 1 1 1 2 2 2 1 1 2 2 1 2 1 2 2 2 2 2 1 1 1 2 2 2 2 1 2 2 1 1 2 2 1 2 1 1 2 1 1 1 2 1 2 1 2 1 2 1 2 1 1 1 2 1 2 1 1 2 1 2 2 1 1 2 1 1 1 1 1 2 1 2 2 1 1 1 2 2 1 2 2 2 2 2 2 1 1 1 1 1 1 2 2 1 1 2 2 1 1 2 1 1 2 2 2 2 2 2 2 2 2 2 2 2 2 1 2 1 2 2 2 1 1 1 1 2 2 1 2 2 2 2 2 1 1 2 1 2 2 1 2 1 2 1 2 2 1 2 1 1 1 1 1 2 2 2 1 2 1 2 2 2 1 1 2 1 1 1 2 2 1 2 1 1 2 2 1 2 2 2 1 1 1 1 2 1 1 1 2 2 1 1 2 1 1 2 1 1 2 2 1 1 2 2 1 2 2 2 1 1 1 2 2 2 2 2 1 2 2 1 1 1 2 2 1 1 2 2 2 1 1 1 1 2 1 2 2 2 1 2 2 2 2 2 2 2 2 1 1 1 1 1 1 2 1 1 2 1 2 2 1 2 2 1 1 1 2 2 2 1 1 2 1 2 2 2 2 1 1 2 1 2 2 1 2 2 1 2 1 1 1 2 1 2 1 2 1 1 1 2 2 2 1 2 2 2 1 2 1 2 1 2 2 1 2 2 1 2 2 1 1 2 1 1 1 1 1 2 2 1 1 2 2 1 2 1 2 2 1 1 2 1 2 1 2 1 1 1 2 2 2 2 2 1 2 1 2 2 1 2 1 1 1 2 2 1 1 1 2 1 2 1 1 1 2 1 2 1 2 1 1 1 2 2 2 1 1 2 2 1 2 2 1 2 2 2 2 2 2 1 2 1 2 1 2 1 1 2 1 1 1 1 2 2 1 2 1 1 2 2 2 1 2 1 1 1 1 1 1 1 1 1 1 1 1 2 2 2 2 1 2 1 2 1 2 1 2 2 1 2 2 1 2 1 2 1 1 1 2 1 2 1 1 1 2 1 1 1 1 2 1 2 1 2 1 1 1 1 2 2 1 2 2 2 2 1 2 2 1 2 2 1 1 2 1 1 2 2 1 2 2 2 2 2 1 1 1 2 1 2 1 1 1 2 2 1 2 2 1 1 1 2 2 2 2 2 2 1 1 2 2 2 1 2 2 2 2 1 2 1 2 1 1 2 2 1 1 1 1 2 1 2 2 1 2 1 2 2 1 1 2 2 2 2 2 2 2 2 1 2 2 1 2 2 1 1 1 1 2 1 1 2 2 2 2 2 1 1 1 1 2 1 1 1 1 1 1 1 1 1 1 2 2 2 1 2 2 2 2 2 2 1 1 1 2 2 2 2 1 1 1 2 1 1 1 1 1 1 2 1 1 1 1 2 2 2 2 2 2 2 2 2 1 1 1 1 1 2 1 2 1 2 2 2 1 1 2 2 2 1 2 1 2 1 2 2 2 2 1 2 1 1 2 1 2 1 2 2 2 2 2 2 2 1 1 1 2 1 2 1 2 1 2 1 1 1 2 2 2 1 1 2 2 1 1 2 2 2 1 1 1 2 2 2 1 2 2 2 1 1 1 1 1 2 2 2 2 2 1 2 1 1 2 2 2 2 2 1 2 2 2 1 2 2 2 2 1 2 1 1 1 2 1 2 1 1 2 2 1 1 1 2 1 1 1 1 1 2 1 1 1 2 2 2 1 1 1 2 1 2 1 1 1 1 1 2 1 2 2 1 2 1 2 1 2 2 2 2 2 1 1 1 1 1 2 2 1 2 2 2 2 1 1 2 2 1 1 2 2 1 1 2 2 2 1 2 1 1 2 1 2 2 2 1 1 2 2 1 2 1 2 1 1 2 1 2 1 2 2 2 2 2 1 2 2 1 1 1 1 1 1 2 1 2 1 2 1 2 2 2 2 2 2 1 1 2 2 1 2 1 2 2 1 2 1 1 1 2 1 1 1 2 2 1 1 1 2 2 2 1 2 1 1 1 2 1 2 1 2 1 1 1 2 1 2 1 1 1 2 1 2 1 2 1 1 2 1 2 2 1 2 2 1 2 1 2 1 1 2 2 2 2 1 1 1 2 2 2 1 1 1 2 2 1 2 1 2 2 2 1 2 1 1 1 2 1 2 1 2 2 1 2 2 2 1 2 1 1 2 1 2 2 2 2 1 1 2 2 1 2 1 1 1 1 2 1 1 1 2 2 1 2 1 2 2 2 2 1 1 2 1 1 2 1 2 2 2 2 1 2 1 2 2 1 2 2 1 2 1 2 1 2 1 1 1 2 1 2 2 1 2 1 2 1 1 2 1 1 1 2 1 1 2 2 1 1 1 2 1 2 1 2 2 2 2 2 2 2 2 1 1 1 1 2 1 2 2 2 1 1 1 2 2 2 1 1 2 1 2 1 2 2 1 1 2 1 1 1 1 1 1 2 2 2 1 1 1 1 1 1 1 1 2 2 1 1 1 2 2 2 2 2 2 1 2 1 2 2 2 1 1 1 2 2 1 1 1 1 1 2 2 1 2 1 2 1 1 1 2 2 2 2 2 1 2 2 2 1 2 2 2 1 2 1 2 1 1 2 1 2 1 2 2 2 1 2 2 2 2 1 1 1 2 2 1 2 1 1 1 1 2 2 1 1 2 1 2 2 2 1 1 2 1 2 2 1 1 2 1 2 2 1 2 2 2 1 1 2 1 2 2 2 1 1 2 2 1 2 1 1 2 1 2 2 2 1 1 2 1 2 2 2 2 1 1 2 2 2 2 1 2 2 2 1 1 2 2 1 2 2 1 2 1 2 2 2 2 1 1 1 1 1 2 1 1 2 1 2 2 1 2 2 2 2 1 1 2 2 1 2 1 2 2 2 2 2 1 1 1 2 1 1 2 1 2 1 1 1 2 2 2 2 1 2 1 2 1 1 1 2 2 2 2 2 2 2 1 2 1 2 1 2 1 1 1 1 1 1 1 1 1 2 2 2 1 2 2 1 1 2 2 1 1 2 2 2 2 1 1 2 1 1 2 1 2 2 2 2 2 2 2 1 2 2 1 2 2 1 1 1 1 1 1 1 2 2 2 1 1 1 1 1 1 2 2 2 1 2 2 1 2 1 1 1 2 2 1 1 1 2 2 1 1 1 2 1 2 1 1 2 2 1 1 2 1 2 2 2 2 1 1 2 1 2 1 1 1 2 2 1 2 1 1 1 2 1 2 1 1 2 1 2 2 1 1 2 2 2 1 1 1 2 2 1 1 2 2 1 2 2 2 1 1 2 1 1 1 2 2 1 2 1 2 2 1 1 1 1 1 1 2 1 1 2 2 2 1 2 1 1 2 1 2 1 2 2 1 1 2 2 2 1 1 2 1 1 2 1 2 2 2 2 1 1 2 2 1 1 2 2 2 1 2 2 1 2 2 1 1 2 2 1 2 2 1 1 1 1 2 1 2 2 2 2 1 2 1 2 1 1 1 1 2 1 1 1 2 2 1 1 1 2 1 2 1 1 2 1 1 2 2 1 1 1 1 2 2 2 1 1 2 2 2 1 1 2 2 1 2 1 2 2 2 2 2 1 2 2 2 2 2 2 1 1 1 1 1 1 2 1 1 2 1 2 2 2 2 2 1 2 1 2 1 2 2 1 2 1 2 2 1 1 1 2 2 2 1 1 2 2 2 2 2 1 2 2 2 1 1 1 1 2 2 2 2 2 2 2 2 1 2 2 2 2 1 1 2 2 2 2 2 2 1 1 1 1 2 2 1 2 1 2 2 1 2 2 1 1 1 1 2 1 1 1 2 2 2 1 1 2 1 2 2 2 1 1 2 1 2 2 1 2 1 2 1 1 1 1 2 1 2 2 2 2 1 1 2 1 2 1 2 2 2 2 1 1 2 1 1 2 1 2 1 2 2 1 1 1 2 1 1 2 1 1 2 2 1 1 1 2 2 2 1 1 1 2 1 1 1 2 2 1 2 1 2 1 1 1 1 1 1 1 1 1 1 1 1 2 2 1 2 1 2 2 1 2 1 1 1 2 1 1 1 1 2 2 1 2 2 1 1 1 1 2 2 1 1 1 1 1 1 2 1 1 2 1 1 2 1 2 1 1 2 2 2 2 1 2 2 1 2 2 1 1 1 2 2 2 1 2 2 2 1 1 1 1 1 2 2 1 2 2 1 2 2 1 1 1 1 1 2 1 2 2 1 2 1 1 2 2 2 1 2 1 1 2 2 1 2 2 1 1 1 2 1 1 1 2 1 1 1 2 1 1 2 1 1 1 2 1 2 2 1 2 1 1 2 2 1 2 2 2 1 1 1 2 2 1 2 2 2 2 1 1 2 2 1 2 1 2 2 1 2 2 2 1 1 1 2 2 1 1 1 2 1 2 1 1 1 2 1 2 1 1 1 1 1 1 1 2 2 2 2 2 2 2 1 1 2 2 2 2 2 1 2 1 1 2 2 2 1 1 1 2 2 1 1 1 1 1 1 2 1 1 1 2 2 2 1 1 2 1 1 1 1 2 1 2 1 2 1 2 1 2 1 2 2 2 1 1 1 1 2 2 1 2 1 1 1 2 2 1 1 1 2 2 1 1 1 1 1 2 1 2 2 2 1 1 1 1 2 1 1 2 1 2 2 2 1 2 1 1 2 1 1 1 1 1 1 2 2 1 2 2 2 1 1 2 2 2 1 2 1 2 2 1 2 2 1 1 2 2 1 2 2 2 1 2 2 1 1 2 1 1 1 2 1 2 1 1 1 1 2 1 1 2 2 1 1 1 1 2 1 1 1 2 2 2 1 2 2 2 2 2 2 2 2 2 2 2 2 2 2 2 1 2 1 1 2 1 1 2 1 1 2 1 2 1 1 1 1 2 1 1 1 1 2 1 1 1 1 1 2 2 1 2 1 1 1 1 1 2 2 2 2 1 2 2 1 1 2 2 1 1 2 2 1 1 2 2 2 1 1 1 2 1 1 1 2 2 2 1 2 1 2 2 1 1 2 1 1 2 2 2 2 2 1 2 2 1 2 2 2 1 1 2 1 2 1 1 1 1 1 1 2 1 1 1 1 2 2 1 1 1 1 1 1 1 2 1 1 1 2 1 1 1 1 2 1 1 2 2 1 1 2 1 2 1 1 2 2 1 1 1 2 2 1 1 1 1 2 1 1 1 1 1 2 2 1 2 1 1 1 2 1 2 2 1 1 2 2 1 1 1 2 2 1 2 1 2 1 1 1 1 1 2 2 2 1 1 2 1 2 1 2 2 2 1 1 2 1 2 2 2 2 1 1 1 2 2 2 2 2 1 2 2 2 1 1 2 1 1 1 2 1 1 2 1 2 2 2 1 1 2 2 1 1 1 1 1 1 2 2 2 2 1 2 1 1 1 1 1 2 2 2 2 1 2 1 1 2 2 1 2 1 1 2 2 1 1 1 1 1 1 2 2 2 1 2 2 1 2 1 2 2 1 2 1 1 1 2 1 1 2 1 1 1 2 1 2 1 1 2 2 2 1 1 2 1 1 1 2 2 2 1 1 2 1 2 2 2 1 2 1 1 1 2 1 2 2 1 2 2 1 2 1 2 2 2 2 2 2 2 1 2 2 2 1 2 1 2 1 2 2 1 2 2 1 2 1 2 2 2 1 1 1 1 1 1 2 1 1 2 2 2 2 2 2 1 1 2 1 1 1 1 1 1 1 2 1 1 1 1 2 1 1 1 2 2 1 2 1 1 2 1 1 1 2 2 2 2 2 1 1 2 1 2 2 2 2 2 2 1 1 2 2 2 1 1 2 2 1 1 1 1 2 1 1 1 1 2 1 2 2 1 2 2 2 2 2 2 2 1 2 1 1 2 2 2 1 1 1 1 1 1 2 1 2 2 2 1 1 2 1 1 2 2 1 2 2 1 2 1 2 1 2 1 1 1 1 2 2 1 2 2 1 2 1 2 1 1 1 1 1 2 1 2 1 2 1 2 2 1 1 1 2 2 2 1 1 1 2 2 1 2 1 2 2 1 2 1 1 2 2 2 2 2 1 1 1 2 1 1 1 2 1 2 1 2 1 2 2 2 1 1 2 2 1 2 2 1 1 1 1 1 1 2 1 2 1 1 1 2 1 2 1 2 1 1 2 2 1 2 2 1 1 2 2 1 2 2 2 1 2 1 1 2 1 2 2 2 2 1 2 1 2 1 1 1 1 1 1 2 2 2 1 1 2 1 2 1 2 1 2 1 1 1 2 1 2 1 2 2 2 2 2 1 2 2 2 1 1 2 2 1 1 2 1 1 1 1 2 1 1 2 2 2 2 1 1 2 1 1 2 2 2 1 1 2 1 2 1 2 1 1 2 2 2 1 1 1 2 2 1 2 1 2 2 2 2 2 1 1 1 1 2 2 2 1 2 1 2 2 2 2 1 1 1 1 1 2 1 2 2 2 1 2 1 1 1 1 1 1 1 2 2 1 1 2 1 1 2 1 1 2 2 2 1 2 2 2 2 1 2 2 1 1 1 2 1 2 1 2 2 2 1 1 1 2 2 1 2 1 1 2 2 1 1 2 2 1 1 2 2 2 2 2 1 1 2 1 2 1 2 2 2 1 2 1 1 1 2 1 2 1 1 2 1 1 1 2 1 1 1 2 1 1 1 2 1 2 1 2 2 2 2 1 2 1 1 1 2 1 2 1 1 1 1 1 1 2 1 2 2 2 2 1 1 1 1 2 1 2 1 1 1 2 2 2 1 1 2 2 1 2 1 2 1 2 2 2 1 1 2 1 1 2 2 2 2 2 1 2 2 1 1 2 2 1 2 2 2 1 2 2 1 2 1 2 2 2 2 1 1 1 2 2 1 1 1 1 2 2 2 1 2 2 2 1 1 1 1 2 1 1 1 2 1 1 1 2 2 2 2 1 1 2 2 1 2 1 2 1 2 1 1 1 1 2 2 2 1 2 1 2 1 2 1 2 2 2 1 1 1 1 1 2 2 2 1 2 1 2 1 1 2 1 1 2 2 1 2 2 2 2 2 1 2 2 1 2 2 1 2 2 1 2 1 2 1 1 2 1 1 2 2 1 2 1 2 2 1 2 2 1 1 2 2 1 2 2 1 2 2 2 1 1 1 2 1 2 2 1 2 1 1 2 2 2 1 2 1 2 2 1 2 1 2 2 2 2 1 2 1 2 1 1 1 1 2 2 2 2 2 1 1 1 1 2 2 2 2 2 1 1 2 2 1 2 2 1 2 2 2 2 1 1 1 1 2 2 1 1 2 2 2 2 2 1 2 1 2 2 1 1 1 2 2 1 2 2 1 2 1 1 2 1 2 1 2 1 2 2 1 2 2 2 1 2 2 1 1 2 2 2 1 1 1 2 1 2 2 2 1 1 1 2 1 2 1 2 1 2 1 1 2 2 2 1 2 1 2 2 2 2 2 1 2 2 1 2 1 1 2 1 1 1 2 2 2 1 2 2 2 1 2 1 1 1 1 1 2 2 1 2 1 2 1 2 1 2 1 2 2 2 2 2 2 1 1 2 1 2 2 1 2 1 2 1 1 2 2 1 2 1 1 2 1 1 1 2 1 2 2 2 1 2 1 2 2 1 1 2 2 2 2 1 1 2 1 1 1 2 1 1 2 1 2 1 1 1 2 1 1 2 1 1 1 1 2 1 2 2 2 1 1 1 1 2 2 1 1 1 1 1 2 2 2 1 1 2 1 1 1 2 1 1 1 2 2 1 2 1 1 2 1 1 2 2 2 2 2 1 1 1 1 1 1 1 1 1 2 1 1 1 2 1 2 1 2 2 2 1 1 2 2 1 1 1 1 1 1 2 2 1 2 1 1 2 1 1 1 1 1 2 2 2 2 1 2 2 1 1 1 2 1 2 2 1 1 2 2 2 2 2 1 2 1 2 2 2 1 1 1 1 1 2 1 2 2 1 2 1 1 1 1 2 2 2 2 1 2 1 1 1 2 1 1 2 2 1 2 2 2 2 2 1 2 1 2 2 2 1 1 1 2 1 2 1 1 1 2 2 1 1 1 1 1 2 1 2 1 1 1 2 2 2 2 1 1 1 1 1 2 2 2 1 1 2 2 1 2 2 1 2 1 2 1 1 2 2 2 2 1 1 2 1 2 2 2 1 2 1 1 2 1 1 2 1 2 2 1 1 1 1 2 1 2 2 1 1 2 2 2 2 2 2 1 2 2 1 1 1 2 2 2 2 1 1 1 1 2 1 2 2 2 1 1 1 2 2 1 1 2 2 1 2 1 2 2 1 1 2 2 1 1 1 1 1 2 2 1 1 2 1 2 2 1 2 1 2 1 2 1 2 1 1 2 2 1 2 1 2 1 1 2 2 1 2 1 1 1 2 2 2 1 2 2 1 2 2 1 2 1 1 2 1 2 1 1 2 2 1 2 1 1 1 2 2 2 1 2 1 1 1 1 1 1 1 2 2 2 2 1 2 2 1 2 1 1 1 2 1 1 1 2 1 2 1 1 1 2 1 2 1 2 2 2 2 1 1 1 2 2 1 1 2 2 1 1 1 1 1 2 1 1 1 1 2 2 2 2 1 1 2 2 2 2 2 1 1 2 1 2 2 2 1 2 1 2 2 2 1 2 1 1 1 2 2 2 1 2 2 2 2 2 1 1 1 1 1 2 1 2 2 2 2 1 2 2 2 2 1 2 1 2 1 2 1 1 2 2 2 2 1 1 2 1 2 2 1 1 1 1 2 1 2 1 2 2 1 1 1 2 1 1 1 2 1 1 1 1 1 1 2 1 2 2 2 1 2 1 1 1 2 2 1 1 2 2 1 2 2 2 1 2 1 1 1 2 1 1 2 1 1 2 1 2 1 1 2 1 1 2 1 2 2 1 2 1 1 2 1 2 2 1 1 1 1 2 1 1 1 2 1 2 2 2 2 1 1 1 2 2 2 1 1 2 2 1 1 1 2 1 1 1 1 1 2 1 2 2 2 1 1 1 2 2 1 2 1 2 2 1 1 2 1 2 1 1 2 1 1 2 2 1 2 1 1 2 1 1 2 1 2 2 1 1 1 2 2 1 2 1 2 1 1 2 1 2 1 2 2 2 1 1 2 1 1 1 2 2 1 2 2 1 1 1 1 1 1 1 1 1 2 2 1 1 2 1 2 1 1 1 2 2 1 2 1 1 1 2 2 1 1 1 1 2 2 2 2 1 2 2 2 1 1 1 2 1 2 1 1 2 2 1 1 1 2 1 2 1 2 2 1 1 2 1 1 1 2 2 1 1 2 1 1 2 2 1 2 1 1 2 1 2 1 2 1 2 2 2 2 1 2 1 2 1 1 2 2 2 2 2 1 1 1 2 1 1 1 1 1 1 2 1 1 2 1 1 2 2 2 2 2 1 1 1 2 1 1 2 2 1 1 1 2 2 2 1 1 1 1 1 2 2 2 1 1 2 2 2 2 2 2 2 1 2 1 1 1 1 2 1 1 1 1 1 2 1 2 2 1 1 1 1 1 1 1 2 2 1 1 2 1 2 2 2 2 1 2 2 1 1 2 2 1 1 2 1 1 1 2 1 2 2 1 2 1 1 1 2 1 2 1 2 2 1 2 2 1 2 2 1 1 2 2 2 2 1 1 1 1 2 2 1 2 1 2 2 1 1 2 2 2 2 2 1 2 1 1 2 2 1 1 2 1 2 1 1 1 2 2 2 1 1 2 2 2 2 2 1 1 2 1 2 2 1 1 1 1 2 2 1 1 1 1 2 2 1 1 2 1 1 2 1 2 2 1 2 2 1 1 1 1 2 2 1 2 1 2 2 2 2 1 2 1 1 1 1 2 2 2 2 2 1 1 2 1 2 2 1 2 2 2 1 2 2 2 2 2 1 2 1 2 2 2 2 2 2 2 1 1 2 2 2 1 1 1 2 1 1 1 2 1 2 2 1 1 1 1 1 1 1 2 2 1 1 2 1 1 2 2 2 1 1 2 2 2 2 1 1 2 2 1 1 2 1 2 2 2 2 2 1 2 2 2 1 2 2 1 1 1 2 2 2 1 2 2 1 1 2 1 1 1 2 1 2 2 2 1 2 1 1 1 2 2 2 2 2 2 1 1 2 2 2 1 2 2 2 2 1 2 2 2 2 2 2 2 1 2 2 1 2 1 1 2 1 2 1 1 2 1 2 1 1 2 1 2 1 1 1 1 2 2 2 1 1 1 2 1 1 1 1 2 2 2 1 2 2 1 1 2 1 1 1 2 1 2 2 2 2 1 2 2 1 2 1 1 1 2 2 1 1 2 1 1 2 1 2 2 1 2 1 1 2 1 1 2 2 1 2 2 1 2 2 2 1 1 1 1 1 2 2 2 2 2 2 2 1 1 1 2 2 2 1 1 2 1 1 2 1 1 1 2 1 2 2 1 1 1 1 2 1 2 1 1 1 1 1 1 2 1 1 2 1 1 2 2 2 2 2 2 2 2 1 1 1 1 2 2 1 2 2 2 2 2 1 1 2 1 1 1 1 1 1 1 2 1 2 1 1 1 1 1 1 1 2 2 1 2 2 1 2 1 2 2 2 2 2 1 2 2 2 2 2 2 2 2 1 2 1 2 2 2 1 1 1 1 2 1 1 1 1 1 1 2 2 2 2 2 1 1 1 2 2 2 2 1 1 1 2 2 1 1 2 1 2 1 2 1 2 2 1 2 2 2 2 1 1 2 1 2 1 2 1 1 1 2 1 2 2 1 1 1 2 1 2 2 1 1 2 1 2 2 2 2 1 2 1 1 2 2 1 1 2 1 2 1 1 2 2 2 1 1 2 1 1 2 1 2 1 1 1 2 1 2 1 2 1 1 2 1 2 1 2 1 2 2 2 1 1 1 2 1 2 1 1 2 2 1 2 1 1 1 1 1 2 1 2 2 1 2 1 2 2 2 1 2 1 2 1 2 2 1 2 1 2 1 2 1 2 1 2 1 1 1 1 1 1 1 2 2 2 2 1 1 2 2 1 1 1 2 1 1 1 1 1 1 1 2 1 1 1 2 1 2 2 2 1 2 2 1 2 1 2 2 1 1 1 2 1 1 1 1 1 2 2 1 1 1 2 1 1 2 2 2 2 1 1 2 2 2 2 1 1 1 2 2 1 2 2 2 2 1 1 1 1 1 2 1 1 2 2 2 2 2 2 1 2 2 1 1 2 2 2 2 2 2 1 2 1 2 2 1 1 1 1 1 1 2 1 2 1 1 1 1 1 2 1 1 1 1 2 2 1 1 2 1 2 2 2 2 1 1 2 1 2 2 2 2 2 2 2 1 2 1 2 1 2 1 1 2 2 2 1 1 2 2 1 2 1 1 1 1 1 1 1 1 1 1 2 1 2 2 2 1 2 2 2 2 1 2 2 2 1 2 1 1 1 1 2 2 1 2 2 1 2 1 2 1 1 1 1 2 1 1 2 2 2 1 1 1 2 2 1 2 2 2 1 2 2 2 2 1 2 2 2 1 2 1 2 1 2 1 2 2 2 1 1 1 2 1 1 1 2 1 2 1 2 1 2 1 2 2 2 2 2 1 2 2 2 1 2 2 1 1 2 2 2 1 2 1 2 2 2 2 2 1 1 2 1 1 1 2 1 1 2 1 2 1 1 1 1 2 2 2 1 1 2 1 2 2 1 1 2 2 2 2 2 2 2 1 2 1 1 1 1 1 2 2 1 1 1 2 2 2 2 2 2 2 2 2 1 1 2 2 2 2 2 2 2 1 2 2 2 2 1 2 2 2 2 1 2 1 1 1 1 2 2 1 2 1 1 1 1 2 1 2 1 2 1 2 2 2 1 1 2 1 2 2 2 2 1 2 2 1 1 1 1 2 1 2 2 1 1 1 1 1 1 2 2 1 1 2 1 2 1 1 2 1 2 2 2 1 2 1 1 2 2 2 2 2 2 1 1 2 1 1 2 2 1 1 1 2 2 1 1 2 2 1 2 2 1 1 2 1 1 1 2 1 2 2 2 2 2 1 1 2 2 2 2 2 1 2 1 1 2 2 2 1 2 1 1 1 1 1 2 2 1 2 2 1 1 1 1 2 1 2 2 1 1 2 2 1 2 1 2 2 2 2 1 2 2 1 1 1 2 1 2 2 2 2 1 2 1 1 1 2 2 1 1 1 2 2 1 1 1 1 1 1 1 1 2 2 1 1 1 1 2 2 1 1 2 1 2 2 2 2 2 2 1 1 1 2 2 1 2 1 2 1 2 2 2 2 2 2 1 1 1 2 1 2 1 1 2 1 2 1 1 2 2 2 2 2 1 2 2 1 1 1 1 2 1 1 1 2 1 1 2 2 2 2 2 1 2 2 2 1 2 1 2 1 2 2 2 2 1 1 2 2 2 1 1 1 2 1 1 1 1 1 1 1 2 2 2 1 2 1 1 2 1 1 2 2 1 2 1 1 1 1 1 2 2 1 2 1 1 1 2 2 1 2 1 2 1 1 1 1 1 2 2 2 2 1 1 2 1 2 2 2 1 2 2 1 2 1 2 2 1 2 2 1 1 1 2 2 1 1 1 2 1 1 2 2 1 1 1 1 1 1 1 1 2 1 1 2 1 2 1 2 1 1 2 1 1 1 2 1 1 1 2 2 2 1 2 2 2 2 1 1 1 1 2 2 2 2 1 2 1 1 1 1 1 2 2 2 1 1 1 2 1 2 2 2 2 2 2 2 2 2 1 1 1 1 2 1 2 1 2 1 2 1 2 2 2 1 1 1 1 1 1 1 1 1 2 2 2 2 2 1 1 2 2 1 1 1 1 1 1 2 2 2 2 2 1 1 1 2 2 1 2 2 2 1 2 2 1 2 1 1 1 2 1 2 2 1 2 1 1 1 2 2 1 1 1 2 1 1 1 1 1 1 1 2 2 1 2 2 2 2 1 2 1 2 2 2 2 2 2 1 1 1 2 1 1 1 1 1 1 2 2 2 1 1 2 1 2 1 2 2 2 1 2 1 1 1 2 1 2 1 1 2 1 1 1 2 2 1 2 2 1 2 1 2 1 2 2 2 1 1 2 1 1 1 1 1 1 1 1 2 2 2 1 1 2 2 2 1 1 2 2 1 2 2 1 1 1 2 1 2 1 2 2 1 1 2 1 1 1 2 2 1 2 2 1 1 1 1 2 1 2 1 1 2 2 1 2 2 1 2 2 2 2 2 1 1 2 1 2 2 1 2 1 2 1 1 2 2 2 1 2 2 1 2 1 1 1 2 2 1 2 2 1 2 2 1 1 1 2 1 1 2 2 1 1 1 1 2 1 1 1 1 2 1 2 1 1 1 2 2 2 2 2 2 1 2 1 2 1 2 1 2 1 1 2 1 2 1 2 2 1 2 1 2 2 1 2 2 1 1 1 2 1 2 1 2 1 1 1 1 1 2 2 1 1 2 1 2 1 1 2 1 2 2 1 2 1 1 1 2 1 2 2 2 1 2 2 2 2 2 2 2 1 1 1 2 1 1 1 2 1 1 2 1 2 2 1 2 1 1 2 2 1 1 2 1 1 2 1 2 2 1 2 1 1 2 2 2 2 2 1 2 2 2 2 2 1 1 1 1 2 2 2 1 2 1 1 1 1 1 2 2 2 1 1 2 2 1 2 1 2 2 2 1 2 1 1 1 1 2 1 1 1 2 1 2 2 1 1 1 1 1 2 1 2 1 1 2 1 2 2 2 1 2 1 1 2 2 1 2 2 1 2 1 1 2 1 1 2 2 1 2 2 1 2 2 2 1 2 1 2 1 2 2 2 1 1 1 1 2 2 2 2 1 2 1 1 2 1 2 2 2 1 1 1 2 2 1 1 2 2 2 2 1 1 1 2 1 2 1 1 2 2 1 1 2 1 1 2 2 1 2 2 2 1 1 2 2 1 2 2 1 1 1 2 2 1 1 1 1 2 1 2 1 1 1 1 2 1 2 1 1 1 2 2 1 1 1 2 2 1 1 2 1 2 1 1 2 1 2 2 2 2 2 1 2 1 1 1 1 2 2 1 1 1 2 2 2 1 2 1 2 1 1 2 2 1 2 2 1 1 1 1 1 2 1 1 1 2 1 1 1 2 2 2 1 2 2 2 2 2 1 1 1 2 1 2 1 2 1 1 1 1 2 2 1 2 1 2 2 1 2 2 2 1 2 1 1 1 2 1 2 2 1 1 2 1 1 2 2 2 1 1 2 2 2 2 2 2 2 2 1 2 1 2 1 1 1 2 1 1 2 2 2 2 2 2 2 1 2 1 2 1 2 2 1 1 2 2 2 1 2 2 2 1 1 1 2 2 2 1 1 1 1 1 1 2 2 2 1 1 1 2 1 1 2 1 2 1 1 1 1 2 1 1 1 2 1 2 2 2 1 2 1 2 2 1 1 2 1 1 1 1 1 2 2 2 2 1 2 1 2 2 1 2 2 1 1 2 2 1 1 2 1 2 2 2 2 2 1 2 1 2 2 1 1 1 1 2 2 1 1 1 1 2 1 2 1 1 1 2 2 1 2 1 2 2 1 1 1 1 2 1 1 2 1 2 1 1 1 2 2 2 2 2 1 2 2 2 1 1 1 2 1 2 1 2 1 1 1 2 2 1 2 2 2 2 1 2 1 1 1 1 1 2 1 1 2 2 2 1 2 2 1 2 2 2 1 2 1 1 2 1 2 1 1 2 1 1 1 2 1 2 1 1 1 2 2 2 2 1 2 2 1 2 1 2 1 1 1 2 2 2 1 1 1 1 2 1 2 1 1 1 2 2 1 2 2 2 1 1 2 1 1 2 1 1 1 2 2 2 1 2 2 2 1 2 2 1 2 1 2 1 1 1 2 2 1 1 2 1 2 2 1 1 2 2 1 1 1 1 1 1 2 2 1 1 1 2 2 1 1 2 2 2 1 2 2 1 1 1 2 1 1 1 2 2 2 1 1 2 2 2 1 2 1 2 2 2 1 1 1 1 2 1 1 1 1 2 2 2 1 1 2 1 1 1 1 2 2 2 1 2 1 2 1 1 2 2 1 1 1 1 1 1 2 1 2 2 1 1 2 1 1 2 1 2 1 2 2 1 1 1 2 2 2 1 1 1 2 1 1 2 2 1 1 1 1 2 1 1 1 2 2 1 2 2 2 2 2 2 2 2 1 1 2 1 1 1 2 2 1 2 2 1 2 1 2 1 2 2 1 2 1 2 2 1 1 2 1 2 1 1 1 1 2 2 2 1 1 2 2 1 2 1 1 2 2 2 2 1 1 2 2 2 1 2 1 1 2 1 2 2 2 2 2 1 2 2 2 2 2 2 1 1 2 1 2 2 2 1 1 1 1 1 2 2 2 1 2 2 2 2 1 2 1 1 1 1 2 2 1 2 2 1 1 2 1 1 2 2 2 1 1 2 1 2 1 1 2 1 2 2 1 1 1 1 2 1 2 1 1 1 1 1 2 1 2 1 1 1 2 1 2 1 1 1 1 2 2 2 1 1 1 2 2 2 2 1 2 2 2 2 1 1 2 1 2 1 2 2 2 1 1 2 2 2 2 2 1 1 1 1 2 1 2 1 1 1 2 1 1 1 1 1 1 2 1 1 2 1 2 1 1 1 1 2 1 1 2 2 2 2 1 1 2 2 2 2 2 1 2 2 2 2 1 2 1 1 2 2 1 1 1 2 1 1 2 2 1 1 2 1 1 2 2 2 2 2 2 2 2 1 1 2 1 2 2 2 2 1 1 1 2 1 2 2 2 1 1 1 2 2 1 2 1 1 2 1 1 2 2 1 2 1 2 2 1 1 1 2 2 1 2 1 2 1 2 2 1 2 1 1 2 1 1 2 2 2 1 2 1 2 2 1 1 2 2 2 2 1 1 1 1 2 1 2 1 2 2 2 1 1 2 1 1 1 2 1 2 1 1 2 2 1 2 1 1 2 1 1 2 1 2 2 1 1 2 2 2 1 1 1 2 1 2 2 2 2 1 2 2 2 2 1 1 1 1 2 1 1 1 1 1 2 2 2 1 2 1 1 2 1 1 1 2 1 1 1 2 1 1 2 1 1 1 2 1 2 1 2 1 1 1 2 2 2 1 2 1 1 2 2 2 1 2 1 2 1 2 1 2 1 2 1 1 1 2 2 1 1 2 1 1 2 1 1 1 1 2 1 2 1 1 1 2 2 1 1 2 1 1 1 1 2 1 2 2 2 1 1 2 2 1 2 1 1 1 1 2 1 1 2 1 2 1 1 1 1 1 1 1 1 1 2 2 1 1 1 1 1 1 2 2 1 2 2 2 2 1 1 2 1 1 2 1 1 1 1 1 1 1 1 1 2 2 2 1 1 1 2 1 2 1 1 2 1 1 2 1 1 1 1 1 1 2 2 2 1 1 1 2 2 2 1 2 2 2 1 2 2 2 1 2 2 1 2 1 2 2 1 2 2 1 2 2 1 1 2 1 2 1 1 2 2 2 1 1 2 1 2 2 1 1 2 1 1 1 1 1 2 2 1 2 2 1 2 2 1 1 2 1 1 1 1 2 2 2 1 2 2 2 2 2 2 2 2 1 1 1 2 2 2 2 2 2 2 1 2 1 1 1 1 2 2 2 2 2 2 2 2 2 2 1 2 2 1 2 2 1 2 2 2 2 1 2 1 1 2 1 2 2 1 2 2 2 2 2 2 1 1 2 2 2 2 2 2 1 1 1 1 1 1 1 1 2 2 1 2 1 1 1 2 1 2 2 2 1 2 1 1 1 1 2 2 2 2 2 2 1 2 2 1 2 2 2 2 1 2 1 2 2 1 1 2 1 1 2 1 2 2 2 1 2 2 2 1 2 2 1 1 2 2 1 1 2 1 2 2 1 2 2 1 1 1 1 1 2 1 2 1 1 1 2 2 2 1 1 1 1 2 2 1 2 2 2 2 1 1 1 2 1 2 2 1 1 2 2 2 1 1 1 2 2 1 1 1 2 2 2 1 1 1 2 2 2 1 2 1 1 2 1 2 2 1 1 1 1 1 2 1 1 2 1 2 1 1 1 2 2 1 2 2 1 1 2 2 2 1 2 2 1 2 1 1 2 2 2 2 1 1 1 2 2 1 2 1 2 2 2 2 1 2 2 1 1 1 1 2 1 2 1 2 2 2 2 1 2 1 2 2 2 1 2 2 1 2 1 2 1 2 2 1 1 1 1 1 1 2 1 1 2 2 1 2 2 2 2 2 1 2 1 2 1 1 2 1 1 2 1 1 2 2 1 2 2 2 2 2 2 1 1 1 1 2 2 1 1 1 2 2 2 1 2 1 1 1 2 2 2 1 2 1 2 2 2 1 1 1 2 2 2 2 2 1 1 1 2 1 1 2 1 1 2 1 2 2 2 1 2 2 2 2 2 1 2 1 1 2 1 1 2 2 2 1 2 1 1 2 2 2 2 2 2 1 1 2 2 2 2 2 1 1 2 1 1 2 2 1 2 2 2 2 1 2 2 2 1 2 2 1 2 1 1 2 2 2 2 1 1 2 1 2 1 1 2 1 1 2 2 2 2 2 1 1 2 2 2 1 2 2 2 1 1 2 1 2 2 1 2 1 2 1 2 2 1 1 1 1 2 2 2 1 1 1 2 2 2 2 1 1 2 1 2 2 2 2 1 2 2 2 2 2 2 1 2 1 2 1 2 1 1 2 1 2 1 2 2 2 1 1 2 2 2 2 2 2 1 1 1 1 2 2 1 1 1 2 2 2 1 2 1 2 2 1 2 1 1 2 2 2 2 2 1 2 1 2 2 1 1 1 2 2 1 1 2 2 2 2 1 1 2 1 1 1 1 1 1 2 1 1 1 1 2 1 2 1 1 2 2 1 1 2 1 1 1 2 2 1 1 1 1 1 2 1 2 1 1 1 1 1 1 2 2 2 2 2 1 1 2 1 1 2 2 2 1 2 1 2 2 2 2 2 2 1 1 1 2 2 1 1 2 2 1 1 2 2 1 2 2 1 2 1 1 1 1 2 2 1 1 1 1 1 2 1 2 1 1 1 1 1 1 2 1 2 1 1 1 2 2 2 2 1 1 1 2 2 2 2 1 2 1 2 1 1 1 1 1 1 2 1 1 2 1 1 2 2 2 1 2 2 1 2 1 1 2 1 2 2 2 1 1 1 1 2 1 1 1 1 1 1 1 1 2 1 1 2 2 2 2 2 1 1 1 2 2 2 2 2 2 2 2 2 2 2 1 1 1 1 2 2 1 2 1 2 2 2 2 2 2 2 2 1 1 2 1 1 2 2 1 1 2 2 2 1 2 2 1 1 2 1 1 2 1 2 1 1 2 1 1 2 1 1 2 1 2 1 1 2 1 2 2 2 1 2 1 1 1 2 2 2 1 2 1 1 2 2 2 2 2 1 1 2 2 1 1 2 1 1 2 2 1 2 2 1 2 2 2 1 2 2 2 2 1 2 2 1 1 1 1 2 2 1 2 1 1 2 2 2 1 2 1 1 1 1 1 2 1 1 2 2 2 1 2 1 1 1 2 2 2 2 1 2 1 1 2 2 2 1 2 1 2 2 1 1 1 2 2 2 1 2 1 2 1 2 2 2 2 1 2 2 1 2 1 1 2 2 2 2 2 1 1 2 2 1 2 1 2 1 1 2 1 2 2 2 1 1 2 1 2 1 2 2 2 2 1 2 1 1 2 2 2 1 2 2 2 2 2 1 2 2 1 2 2 1 2 1 1 2 1 1 2 2 2 1 2 2 2 2 1 2 1 1 2 1 1 2 2 1 2 2 2 2 1 1 1 1 1 1 1 1 2 1 2 2 1 2 2 1 1 1 2 1 1 2 2 2 1 2 1 2 2 1 2 2 1 2 2 2 2 1 1 2 2 2 1 2 1 2 2 1 2 1 1 1 1 2 1 1 2 2 1 1 1 2 2 2 1 2 1 2 2 2 2 2 1 1 2 2 1 1 2 1 2 1 2 2 1 2 2 2 2 1 2 2 2 2 1 2 1 2 1 2 2 1 2 2 2 2 1 2 2 2 2 1 2 2 2 2 1 2 2 1 1 2 2 1 2 2 2 2 1 1 2 2 1 1 1 1 1 2 1 1 1 2 1 1 2 2 1 2 2 2 2 1 2 2 2 2 2 2 1 2 2 1 2 1 1 2 1 2 1 2 1 1 2 1 1 2 2 2 2 1 2 2 2 2 1 2 2 2 1 1 1 1 2 2 1 2 2 2 1 1 2 1 2 2 2 2 2 1 1 2 2 1 2 1 2 1 1 2 1 1 1 1 1 2 2 1 2 1 2 1 2 2 1 1 1 2 1 1 1 2 2 1 1 2 2 1 1 2 1 2 1 2 1 2 1 2 1 1 1 1 2 1 2 2 1 2 1 1 1 1 2 1 2 2 1 1 1 2 2 2 1
Cerise dummy dummy dummy dummy dummy 1 2 2 1 2 1 2 2 2 1 2 1 1 1 1 1 1 2 1 2 2 1 2 1 2 1 1 2 1 2 2 1 2 1 1 2 2 1 1 2 1 1 1 1 2 1 2 1 2 2 2 1 1 1 2 2 2 2 2 2 1 1 2 2 1 2 1 1 2 1 1 2 1 2 1 1 1 2 1 2 1 2 2 1 2 1 2 1 1 1 1 1 1 2 2 1 2 2 2 2 1 1 1 2 2 1 2 2 1 1 2 2 2 1 1 2 1 1 2 1 1 1 1 2 1 1 1 1 1 2 2 1 1 1 2 1 2 2 1 2 1 2 1 1 1 2 2 1 2 2 1 2 2 2 2 2 1 1 1 2 1 2 1 1 -9 1 1 2 2 1 1 2 2 1 1 2 2 1 1 2 2 1 2 2 2 1 1 2 2 1 1 2 1 1 1 2 2 2 2 1 2 1 1 1 1 1 2 1 1 2 1 2 2 1 1 2 1 2 2 1 1 1 2 2 1 1 1 1 2 1 2 1 2 1 1 2 2 1 2 2 2 2 1 1 2 1 1 2 2 1 2 2 2 1 1 1 1 1 1 1 2 1 2 2 1 2 1 2 1 2 2 2 2 2 1 1 1 1 1 2 2 2 2 2 2 1 1 1 1 1 2 1 1 1 1 1 1 1 1 2 2 2 2 1 2 1 1 1 2 1 2 2 2 2 1 2 1 2 1 2 1 1 2 2 1 1 2 1 2 2 2 1 2 1 1 1 1 1 1 2 1 1 2 2 1 2 2 1 2 1 1 2 2 1 2 1 2 2 2 1 2 1 1 2 1 2 1 1 1 2 2 1 1 2 2 2 2 1 1 1 1 1 1 1 2 1 2 1 2 2 1 2 1 2 1 2 2 1 2 2 2 1 1 2 1 2 1 2 2 2 2 2 1 1 2 2 1 1 2 2 2 2 2 1 2 1 2 1 2 1 1 2 2 2 1 2 1 1 2 1 2 2 2 -9 1 2 1 1 1 1 1 1 2 1 2 2 2 1 1 2 1 1 2 2 1 1 1 2 1 2 1 1 1 2 1 2 1 2 2 1 1 1 1 2 2 2 2 2 2 1 2 1 2 2 2 2 2 1 1 2 1 1 1 2 2 1 2 2 2 2 2 2 1 1 1 2 1 1 2 2 1 1 1 1 2 2 2 2 2 2 1 2 1 1 1 1 1 1 1 1 1 2 1 1 2 2 1 2 1 2 1 2 1 2 2 1 1 2 2 1 1 2 2 2 2 2 1 1 2 1 2 2 2 1 2 1 1 1 2 2 1 2 1 1 1 1 1 1 2 1 1 2 2 1 1 1 1 2 2 2 1 1 2 2 1 2 2 1 2 1 2 2 1 1 1 2 2 2 1 2 2 2 1 2 2 1 1 2 1 2 2 1 2 1 1 2 1 1 1 2 2 1 1 1 2 1 2 1 2 2 1 1 1 1 2 2 1 2 2 1 1 1 2 1 2 1 2 2 1 2 1 2 2 1 2 2 2 2 2 1 1 1 1 1 1 1 1 2 1 1 1 2 2 2 2 1 2 2 1 1 1 1 2 2 1 1 2 1 2 2 2 1 2 1 1 2 1 1 2 2 2 1 1 2 1 1 1 1 2 1 2 2 2 1 1 1 2 1 1 1 1 1 1 2 1 2 -9 2 2 2 1 2 1 1 1 2 1 2 2 2 1 2 2 1 1 2 2 2 2 1 1 2 2 2 2 1 2 1 2 1 1 2 2 2 1 1 1 2 2 1 1 1 2 2 1 2 2 1 2 2 2 1 1 1 2 2 1 1 1 1 2 1 1 2 1 2 1 1 1 2 2 1 2 2 1 1 1 1 2 1 1 2 2 1 2 1 1 2 2 1 2 2 1 2 1 1 1 1 2 2 2 2 2 1 2 2 1 2 1 1 2 2 1 1 1 1 1 1 2 1 1 2 1 1 1 2 2 1 1 2 1 1 1 1 1 1 1 1 2 1 1 2 2 2 2 2 1 2 2 1 1 2 1 1 2 1 2 2 1 1 2 1 1 1 1 1 1 2 1 2 2 1 2 2 1 2 2 1 1 1 1 2 1 2 2 2 1 2 2 1 1 1 1 1 2 2 2 1 1 2 1 1 1 1 1 2 1 1 2 2 1 1 2 1 1 1 2 1 2 2 2 1 1 2 2 1 1 2 2 1 1 2 1 1 2 2 2 2 2 2 1 1 1 1 1 1 2 2 1 1 1 1 1 2 2 1 2 1 1 2 2 2 1 1 1 1 1 2 1 2 2 1 1 2 2 2 2 2 1 1 2 2 1 1 1 2 1 2 2 1 2 1 1 2 1 2 1 1 2 1 2 2 2 2 2 1 1 1 2 1 2 1 2 1 2 1 2 2 1 1 2 1 2 1 1 1 2 1 1 1 1 1 2 1 2 2 1 1 2 2 2 1 2 2 2 2 1 1 1 1 1 2 2 1 2 1 1 1 2 1 2 1 1 1 2 1 1 2 1 1 1 1 1 2 1 1 2 1 1 1 1 2 1 2 1 2 1 2 2 2 1 1 2 1 2 2 2 1 1 1 2 2 2 2 2 2 2 2 1 1 1 2 1 2 2 2 2 2 1 1 2 2 2 1 2 2 2 1 1 1 2 1 1 2 1 1 2 1 1 1 2 2 2 1 2 2 1 1 1 2 2 1 1 1 2 2 2 1 1 1 1 2 1 2 2 1 1 1 2 1 2 2 2 2 1 1 1 2 2 1 1 1 1 2 2 1 1 1 2 1 2 2 1 2 1 2 1 1 1 1 1 1 1 1 1 2 1 1 1 2 2 2 2 1 2 2 1 2 2 -9 1 2 1 2 1 2 1 1 1 1 2 2 1 1 1 2 1 2 1 1 1 1 2 1 2 1 1 1 1 1 1 1 1 1 2 1 2 1 2 2 1 1 1 1 2 1 1 2 1 1 1 1 1 1 1 2 2 2 2 2 1 1 2 2 1 1 1 2 2 1 2 1 1 1 1 2 -9 1 2 2 1 2 1 2 2 2 1 1 2 1 2 2 2 2 1 1 1 2 2 1 1 1 1 1 2 1 2 2 2 1 2 1 2 1 1 2 1 2 2 2 1 2 2 2 1 1 1 1 1 2 1 1 1 1 1 1 1 1 2 1 1 1 2 1 1 1 2 2 1 1 1 2 2 1 1 2 2 2 2 1 1 2 2 2 2 1 1 1 2 1 1 2 1 2 1 2 1 1 2 2 2 1 2 1 2 1 2 1 1 1 2 1 2 2 1 1 2 1 1 1 1 1 1 2 1 1 1 1 1 2 1 1 1 1 2 1 2 1 1 1 2 1 2 2 1 1 2 2 2 2 1 1 2 2 1 2 1 2 1 -9 1 2 1 1 2 2 2 1 1 2 2 1 2 1 1 2 2 1 2 2 2 1 2 2 1 2 1 2 1 1 2 2 2 1 1 2 1 2 2 1 1 1 2 1 1 2 1 1 1 2 2 2 2 1 1 2 2 1 2 1 1 1 1 2 2 1 1 2 1 1 1 2 1 1 1 2 1 1 2 1 1 2 2 1 2 1 1 1 2 2 2 1 1 1 1 2 2 1 1 2 2 2 2 1 1 2 1 2 2 1 2 1 2 1 1 1 1 1 1 1 1 1 1 1 1 2 2 1 1 2 1 1 2 1 2 2 1 1 1 2 2 1 1 2 2 2 1 2 2 1 1 1 2 1 2 2 1 1 2 2 2 1 2 1 2 2 1 2 1 2 2 1 2 1 1 2 2 1 2 2 1 1 2 1 1 2 1 2 1 1 1 2 1 1 1 2 1 2 1 2 2 2 1 2 2 1 1 2 2 1 1 1 2 2 1 1 1 1 1 2 1 2 1 1 2 1 2 1 2 1 1 1 1 1 2 1 2 1 2 2 2 1 1 2 2 1 2 2 2 2 2 1 2 2 2 1 2 1 2 1 1 2 1 1 1 1 1 2 1 1 1 1 2 1 1 1 2 2 1 1 2 2 1 1 1 1 1 2 1 1 1 2 1 1 1 2 1 2 2 2 2 2 1 1 1 2 2 2 1 2 1 1 2 1 1 2 1 1 1 2 1 2 2 2 1 2 2 1 2 2 2 1 2 1 2 2 1 1 2 1 2 2 2 2 1 1 2 2 1 2 2 2 1 1 1 2 1 1 1 1 2 2 1 2 1 1 1 1 2 1 1 1 2 2 1 2 1 2 2 1 2 2 2 2 2 1 1 1 2 2 1 1 2 2 2 1 1 1 2 2 1 2 2 2 1 2 2 1 1 2 1 1 2 2 1 2 2 1 1 2 1 2 1 2 2 2 2 1 2 1 1 2 2 1 2 2 2 2 1 2 1 1 2 2 2 1 1 1 2 1 2 1 2 1 2 2 1 1 1 2 1 2 2 1 2 2 1 1 1 1 1 1 2 1 1 2 1 1 2 2 2 2 1 2 1 2 2 2 1 2 1 1 1 2 2 1 1 2 1 2 1 1 1 2 2 1 1 2 2 2 1 1 1 2 1 1 1 1 1 2 2 2 2 1 2 1 1 2 1 1 2 2 2 1 1 1 2 2 2 2 2 2 2 1 2 1 1 2 2 1 2 1 2 1 1 2 2 2 1 2 2 1 1 1 2 1 1 2 2 1 1 2 2 2 1 2 2 1 2 2 1 1 2 2 2 1 2 2 2 2 2 2 2 1 1 1 1 2 1 2 2 1 1 2 2 2 1 1 2 1 2 1 2 2 2 1 1 2 1 1 2 1 2 1 1 2 2 2 1 1 2 2 1 1 2 1 2 2 2 1 2 2 1 1 2 2 2 2 2 2 1 2 1 1 1 1 2 2 1 1 2 1 1 1 1 2 2 1 1 2 1 1 2 2 2 1 2 1 2 2 1 2 2 1 1 2 1 1 1 2 2 2 2 2 2 2 2 1 1 1 1 1 1 2 1 2 2 2 2 2 2 2 2 2 2 1 2 1 1 1 2 2 2 2 1 2 1 1 1 1 2 1 1 1 2 2 2 1 1 1 2 2 1 2 2 2 1 2 2 1 1 1 2 1 1 1 2 2 1 2 2 2 1 2 1 2 1 1 2 1 1 2 2 2 2 2 1 1 1 1 2 1 1 2 1 1 2 2 2 2 2 2 2 1 2 2 2 1 2 1 2 1 2 2 2 2 1 1 2 2 2 1 1 2 2 1 1 2 1 1 2 1 2 1 1 1 2 2 2 2 1 1 1 2 2 1 2 1 2 2 1 1 1 2 1 2 2 1 1 1 1 2 2 1 1 1 1 1 1 2 1 2 1 2 2 1 2 1 2 1 1 2 1 2 2 1 2 1 1 1 1 1 1 2 1 1 1 2 2 2 1 2 2 2 2 2 1 2 1 1 2 1 1 2 2 2 2 1 1 2 2 2 1 1 2 1 1 1 1 2 1 1 2 1 2 2 1 2 2 2 2 2 2 1 1 2 1 2 1 1 1 2 1 2 2 1 1 1 1 2 2 2 2 1 2 2 1 2 1 2 1 1 1 1 2 2 1 1 2 2 1 1 2 2 2 1 2 2 2 1 2 2 2 1 1 1 2 1 2 1 1 2 2 2 1 2 2 1 1 2 2 1 2 2 1 2 2 1 1 1 1 2 2 2 2 1 2 1 2 2 1 1 1 2 2 2 1 1 1 2 2 2 1 2 1 2 1 2 2 2 1 2 1 1 1 1 1 2 1 2 1 1 1 2 2 1 1 1 1 2 1 2 1 2 1 1 1 2 2 1 1 1 2 2 1 1 2 2 1 1 2 1 2 1 2 1 1 2 2 1 1 1 1 1 1 1 2 2 1 2 2 1 1 2 2 1 2 2 1 2 2 1 2 1 1 2 1 2 1 1 2 1 2 1 1 1 2 2 1 1 1 1 1 2 1 1 1 2 2 2 1 1 2 2 2 2 2 2 1 1 2 1 1 1 1 1 1 2 2 1 1 2 1 1 2 2 1 1 2 2 2 2 1 1 2 2 2 1 1 1 1 2 1 1 1 2 2 2 2 1 1 2 2 1 1 2 1 1 2 2 2 1 2 2 2 1 1 2 1 1 1 1 2 1 2 2 2 2 2 1 2 1 1 2 1 1 1 2 2 2 1 1 1 2 2 2 2 2 2 1 1 2 2 2 1 1 2 1 1 1 1 2 2 2 2 2 1 1 1 1 1 1 2 1 2 2 1 2 2 2 2 1 2 2 1 1 2 1 2 2 1 1 2 2 2 2 1 1 2 2 2 1 2 1 2 2 2 2 2 2 1 2 2 1 2 1 2 1 2 1 1 1 1 2 1 2 2 1 1 1 1 1 1 1 1 1 1 1 1 1 1 2 2 2 2 2 2 1 2 2 1 1 1 2 1 1 2 1 1 1 1 2 1 2 2 1 2 2 1 1 1 2 2 1 1 2 2 2 1 1 1 2 1 2 1 1 2 1 2 2 2 1 1 2 2 2 1 2 1 1 2 2 1 2 2 2 1 2 1 1 2 1 1 2 1 2 1 2 1 1 2 2 1 1 1 1 1 2 2 2 1 1 1 2 2 1 1 2 1 1 1 1 1 2 2 1 1 1 2 2 1 2 1 1 1 1 1 2 2 2 2 2 2 1 2 1 2 1 1 2 2 1 1 2 2 2 2 1 2 1 2 1 1 2 1 2 2 1 1 2 2 2 2 2 2 1 1 1 2 2 2 1 2 2 1 1 2 2 2 2 1 1 2 2 2 1 2 2 1 2 1 2 1 2 2 1 1 1 2 1 1 1 1 1 2 2 2 2 1 2 1 2 1 1 1 2 1 2 2 1 1 1 1 1 2 2 2 2 2 2 2 1 1 2 2 1 1 2 2 1 1 2 2 2 2 2 2 1 2 2 1 1 1 2 2 2 1 1 1 1 1 2 1 1 2 2 1 2 1 1 2 2 2 1 1 2 1 1 2 1 1 1 2 1 1 2 2 2 2 2 1 2 2 1 2 1 1 2 1 2 1 2 1 1 2 2 2 2 1 1 2 2 1 2 2 2 1 2 2 2 2 2 1 1 2 2 2 1 1 1 1 2 2 2 1 1 1 2 2 1 2 1 2 2 1 2 1 2 1 2 2 2 1 1 1 2 1 1 1 1 1 1 1 2 1 2 2 2 2 2 1 1 1 2 2 1 2 2 2 2 1 1 1 1 1 2 1 1 2 1 1 1 2 1 1 1 1 2 2 2 2 2 1 2 2 1 2 2 2 2 1 2 2 2 1 1 2 2 1 2 1 2 2 2 1 1 1 1 2 1 1 1 1 1 2 1 2 1 2 1 1 1 1 1 1 2 2 1 1 2 2 2 1 1 2 1 2 2 2 2 2 1 2 1 2 1 2 1 2 2 1 2 2 2 1 2 1 2 1 1 2 2 2 2 1 2 2 2 2 2 1 1 1 1 2 1 1 2 2 2 2 1 1 1 2 2 1 1 2 1 1 2 2 1 2 2 2 2 1 1 2 2 2 1 2 1 2 2 2 1 2 2 2 2 1 1 2 1 2 2 2 1 2 2 2 2 2 2 1 2 2 2 2 2 1 2 1 2 1 2 1 1 1 2 2 1 1 2 1 2 1 2 2 1 2 2 2 2 2 2 2 1 1 1 1 2 1 2 2 2 1 1 2 2 1 2 2 1 1 2 2 1 2 1 2 2 1 1 1 1 2 2 2 2 2 2 2 1 1 2 1 1 1 1 1 2 2 2 2 2 1 1 2 2 2 1 1 1 1 2 2 2 1 1 1 1 2 2 1 2 1 2 1 1 1 2 1 1 2 1 2 1 1 2 2 1 2 2 1 2 2 2 1 1 1 1 1 2 2 2 1 2 2 2 1 2 1 2 1 1 1 2 2 2 1 1 1 1 1 2 -9 1 1 2 1 1 2 1 1 1 2 1 2 2 2 2 2 1 2 1 1 1 1 1 2 1 2 1 1 2 2 1 1 2 1 1 1 1 1 2 1 1 1 1 1 1 2 1 1 2 2 2 2 2 1 1 1 2 1 1 2 1 2 2 1 2 2 1 1 2 2 1 1 1 1 2 1 2 2 2 1 1 2 1 1 1 1 1 1 2 2 1 2 2 1 2 2 1 2 2 1 2 2 2 2 1 2 2 1 1 1 1 2 2 2 1 2 1 1 2 1 1 1 1 2 2 2 2 1 2 1 2 1 2 1 2 1 2 2 1 1 2 1 1 1 2 2 2 2 1 2 2 1 2 2 2 1 2 2 2 1 1 2 1 2 2 1 2 2 1 1 2 1 2 1 1 2 1 1 1 1 2 1 1 1 1 2 1 1 1 1 2 1 1 1 1 1 2 2 2 1 2 2 2 1 2 1 2 1 1 2 2 1 2 2 2 2 2 1 2 1 2 2 2 2 2 1 2 1 1 1 2 2 2 1 2 1 1 1 2 2 2 1 2 2 1 1 2 1 2 1 2 1 2 1 2 2 2 1 2 2 1 2 2 1 1 1 1 2 1 2 2 2 1 1 1 2 1 1 2 2 1 2 2 1 1 1 1 1 1 2 1 2 2 2 1 2 2 1 2 2 2 1 1 2 1 2 2 1 2 1 2 1 2 2 2 1 2 1 2 1 1 2 1 1 2 2 2 1 2 2 2 2 2 1 1 2 2 2 2 2 1 1 2 2 2 2 2 1 2 2 1 2 1 1 1 1 2 1 1 1 2 2 1 1 2 1 2 1 1 1 1 2 2 1 2 1 2 2 2 1 2 1 1 1 1 2 2 1 1 2 2 2 2 2 1 2 1 1 2 2 2 2 1 1 2 2 1 1 2 2 1 1 2 1 2 1 2 2 2 1 2 2 2 1 1 1 2 2 2 1 2 2 2 2 1 1 2 2 1 2 2 2 2 2 2 2 2 1 1 1 1 2 2 2 1 2 1 1 2 1 2 2 1 2 1 2 2 1 1 1 1 1 1 2 2 1 2 1 1 2 2 1 1 1 2 1 1 1 1 2 1 1 2 1 1 1 2 2 1 2 2 2 2 1 2 2 1 2 2 2 1 2 2 2 2 1 2 2 2 1 2 1 2 1 2 1 1 2 2 1 2 2 1 2 1 1 2 2 2 1 2 1 2 1 1 2 2 1 2 1 2 1 1 1 2 2 1 1 1 2 1 2 1 2 2 1 2 2 2 1 2 2 1 1 2 2 1 2 2 2 2 1 2 2 2 1 2 1 1 1 1 1 1 1 1 1 2 1 1 2 1 2 2 2 2 2 2 2 1 2 2 2 1 1 2 2 1 1 2 2 2 1 2 2 1 1 2 2 2 2 1 2 1 1 1 2 1 2 1 1 1 1 2 2 2 1 2 2 1 2 1 1 1 2 2 2 2 1 1 1 1 2 1 2 2 1 1 2 1 1 1 2 1 1 1 2 -9 2 1 1 2 2 1 2 1 2 2 1 2 2 1 1 1 2 2 1 2 1 2 2 1 1 1 1 2 2 1 2 2 1 1 1 2 1 2 1 1 2 2 1 2 1 2 1 2 1 2 2 1 2 1 2 2 1 1 1 2 2 1 1 2 2 1 1 1 2 2 1 2 2 2 2 1 2 2 2 2 1 1 2 2 2 2 1 1 2 1 2 1 1 2 1 2 2 2 1 1 1 1 1 2 1 1 1 2 1 2 1 1 2 2 2 2 1 1 1 1 2 2 1 2 1 1 1 1 2 1 2 2 1 2 2 1 2 2 1 1 2 2 1 1 1 2 2 2 2 2 2 2 2 1 1 2 1 2 1 2 1 1 1 2 1 2 2 1 2 2 2 1 2 1 1 1 2 1 1 1 1 2 2 1 1 1 2 1 2 2 1 1 1 2 2 2 1 2 1 2 1 1 2 1 2 2 1 1 1 2 1 2 1 1 1 2 1 1 1 1 2 2 2 2 1 1 1 1 2 2 2 2 1 2 2 2 1 2 2 1 2 2 2 1 2 1 2 1 1 2 2 1 2 1 2 1 1 2 1 1 1 1 1 1 1 1 2 1 1 2 1 2 1 2 2 2 1 1 2 1 2 1 2 2 1 2 2 2 1 2 2 2 1 2 2 1 2 1 2 1 1 1 1 1 1 2 1 1 1 2 1 2 1 2 1 2 1 1 2 2 1 1 1 2 2 1 1 2 1 1 1 2 2 2 1 1 2 1 1 1 1 2 2 1 1 1 1 1 2 1 2 1 1 1 1 2 2 1 2 2 2 2 2 2 2 2 1 2 1 2 1 2 2 2 1 2 2 1 2 2 1 2 1 2 1 2 2 2 2 2 1 2 1 2 1 1 2 1 2 1 2 2 1 1 2 1 2 2 1 2 1 2 2 1 1 2 1 1 1 1 2 2 1 2 2 1 1 1 1 1 2 2 1 1 1 2 1 1 2 2 2 1 1 1 2 2 1 1 1 1 1 1 2 2 1 2 1 2 2 2 2 2 2 2 2 1 2 2 1 1 2 1 2 2 1 1 1 1 2 1 1 1 1 2 1 2 2 2 1 2 1 1 2 2 2 1 1 1 2 1 2 1 2 2 2 1 2 2 2 2 1 2 2 1 2 2 2 2 1 1 1 1 2 1 2 2 1 1 1 1 1 2 1 1 1 1 2 2 1 1 2 2 2 1 2 2 2 2 1 2 2 2 1 1 2 2 2 2 2 2 1 2 1 2 1 2 1 1 1 2 1 1 1 2 2 1 2 1 2 2 2 1 2 2 1 1 2 1 1 2 2 2 1 1 1 2 2 1 1 1 1 1 2 2 2 2 1 2 1 2 2 1 1 1 1 1 2 1 2 2 1 1 1 2 2 2 2 2 2 1 1 1 1 2 2 1 2 2 2 2 1 2 2 2 2 2 2 2 1 1 2 2 2 2 2 2 1 2 2 2 1 2 2 1 2 1 1 1 2 2 2 1 1 2 1 2 2 1 2 1 1 1 2 1 2 1 1 2 1 2 1 1 1 1 1 2 1 1 2 1 2 2 1 2 2 1 2 1 1 2 1 2 1 2 1 2 2 1 1 2 1 2 2 1 2 2 2 2 2 2 2 1 2 1 2 1 1 2 2 2 2 2 1 2 2 2 1 1 2 1 1 1 1 1 1 1 2 1 1 2 1 2 2 2 2 1 2 1 2 1 2 1 2 1 2 1 1 2 2 2 1 2 2 1 2 1 2 2 1 1 1 2 2 2 2 2 2 1 1 1 1 2 1 1 2 2 1 1 1 1 1 2 1 1 2 1 1 2 2 2 1 1 2 1 1 2 1 1 1 1 2 1 2 2 2 2 1 1 2 2 1 2 2 1 1 1 2 1 2 1 2 1 1 2 2 1 2 1 1 1 1 1 1 1 2 2 1 1 2 2 2 2 1 2 1 2 2 1 1 1 2 1 1 1 2 2 1 2 2 1 2 1 2 1 1 2 2 2 2 2 1 2 1 1 1 1 1 1 1 2 1 1 2 2 1 2 1 2 1 2 2 1 1 2 1 2 2 1 1 1 1 2 1 1 2 1 2 2 2 2 1 1 2 1 2 2 2 1 1 2 2 2 1 1 1 1 1 2 2 1 1 1 1 2 2 2 1 2 1 2 1 2 2 1 1 1 1 1 1 2 1 1 2 1 1 1 1 2 2 1 1 2 2 2 1 1 2 1 1 2 2 1 1 1 1 2 2 1 1 1 2 2 1 2 2 2 2 1 1 2 1 1 2 2 1 2 1 2 1 1 1 2 1 1 1 1 1 1 2 2 1 1 2 2 1 2 1 1 2 2 2 1 2 2 1 2 1 1 2 2 1 1 2 1 1 1 1 1 1 2 1 2 2 2 2 1 2 2 1 1 1 1 2 1 2 1 2 1 2 1 1 2 2 1 2 2 2 1 1 2 1 2 1 2 1 2 1 2 2 1 1 1 1 1 1 2 2 2 1 2 1 1 2 2 2 1 2 1 2 2 1 2 1 2 2 2 2 2 1 1 2 1 2 2 1 2 2 2 2 1 2 2 1 1 1 2 2 2 2 1 2 2 2 2 2 1 2 2 2 2 2 1 2 1 1 2 2 2 1 2 1 1 1 2 2 1 1 2 1 1 2 1 1 2 1 1 1 2 2 2 1 1 2 1 1 1 1 1 2 1 2 1 2 2 2 2 2 1 2 2 1 2 2 1 1 2 2 2 2 2 1 1 2 2 1 2 2 2 2 1 2 1 2 2 2 1 1 2 1 1 1 1 1 1 1 1 1 1 1 1 1 2 2 1 1 1 1 1 1 2 1 2 1 2 2 2 2 2 1 2 2 2 1 2 1 1 2 1 2 2 2 2 2 2 1 1 1 1 2 2 1 1 2 1 2 2 1 1 2 2 2 2 2 2 2 1 2 2 2 2 2 1 1 2 2 1 2 2 2 1 2 2 1 1 1 1 2 1 1 1 2 2 2 2 1 2 1 2 1 2 2 2 2 1 2 2 1 1 2 2 1 2 1 1 2 1 2 2 1 2 1 2 1 2 2 1 1 2 2 2 1 2 1 1 2 2 2 2 1 2 1 2 2 2 1 2 1 2 1 1 1 2 1 1 1 1 1 2 2 2 2 1 1 2 1 2 1 2 2 2 1 2 1 1 2 1 2 1 1 2 2 1 1 1 1 1 2 2 2 2 2 1 2 2 1 2 2 2 1 2 2 2 2 1 2 1 1 2 1 2 1 2 2 2 2 1 1 2 2 1 2 2 2 2 1 2 1 2 1 2 2 1 1 1 1 2 1 1 1 1 1 2 1 2 2 2 2 2 2 2 2 1 1 1 1 1 1 1 2 1 2 1 1 1 2 2 1 2 2 2 1 2 2 1 2 2 1 2 1 1 1 2 1 1 1 1 1 2 2 2 1 2 1 1 2 1 1 1 2 1 2 1 2 1 1 2 1 2 2 1 2 2 1 1 1 1 1 1 1 2 1 2 2 1 1 1 1 1 2 1 2 2 2 2 1 2 2 1 1 2 1 2 1 1 1 2 2 1 1 2 2 2 1 1 2 1 2 1 2 2 2 1 2 1 1 2 2 1 1 2 1 1 2 2 1 1 1 1 1 1 2 2 1 1 1 2 1 1 2 1 1 1 2 1 1 1 2 1 2 2 1 1 1 2 2 1 2 1 2 2 1 2 2 1 2 1 2 2 1 2 2 2 1 2 1 2 1 2 1 2 2 1 2 2 2 1 1 2 2 1 1 2 1 2 1 2 1 2 2 1 2 1 2 2 2 1 2 1 1 2 2 1 1 2 2 1 2 1 1 1 2 2 2 1 1 2 1 2 1 1 1 1 2 2 1 1 1 2 2 2 1 1 2 1 1 1 1 2 2 1 1 1 1 2 1 2 2 2 2 1 1 1 2 2 1 2 2 1 2 2 2 2 2 2 2 1 2 2 2 2 1 2 1 1 2 1 2 1 2 2 2 2 1 1 2 1 1 2 1 1 2 1 2 2 2 1 2 2 2 2 1 1 1 1 1 1 2 1 2 1 2 1 2 1 1 2 1 2 2 1 2 1 1 1 2 1 2 2 1 1 2 1 1 1 2 2 2 2 2 1 2 1 2 1 2 2 1 2 2 1 2 2 2 2 2 2 2 1 2 2 2 1 1 1 2 1 1 2 1 1 1 1 2 2 2 2 2 -9 1 2 2 2 1 1 2 2 1 2 2 1 2 1 1 2 2 1 1 1 2 1 2 2 2 2 1 1 2 1 2 2 1 2 1 1 1 1 1 1 2 1 1 1 2 2 1 2 1 1 2 2 2 1 1 1 1 1 2 2 1 2 1 2 2 2 2 1 1 2 1 1 1 1 2 2 2 1 1 2 1 1 1 1 1 1 2 2 2 1 1 2 2 2 1 2 -9 1 1 1 -9 1 2 2 1 2 1 2 2 2 1 1 1 2 1 2 2 2 1 2 1 2 1 2 2 2 1 1 1 2 2 2 2 2 1 1 2 1 2 2 2 1 1 1 2 2 1 2 2 1 2 2 1 2 2 2 2 1 1 2 1 1 1 1 1 2 1 1 2 2 2 1 1 1 1 1 1 2 2 1 2 1 2 2 2 2 2 2 2 1 -9 2 1 2 2 1 2 2 1 2 2 2 2 1 2 1 2 1 2 2 1 2 2 2 1 1 1 2 2 1 1 1 1 1 1 1 2 2 2 2 1 2 1 1 2 1 1 2 2 1 1 2 2 2 2 2 1 1 1 1 2 2 1 1 2 2 2 1 2 1 2 2 2 2 2 2 2 1 2 2 2 1 1 1 2 1 1 -9 2 1 1 2 2 2 2 1 2 2 1 1 1 2 1 2 2 2 1 2 1 2 1 1 2 1 2 2 1 2 1 1 2 2 1 1 2 1 1 1 2 1 2 2 1 1 2 2 2 2 2 2 2 2 1 2 1 2 2 2 1 1 2 1 1 2 1 2 1 2 2 1 2 2 2 2 1 1 1 1 2 1 1 1 1 1 1 1 2 2 1 1 1 1 2 2 2 2 1 2 1 2 2 2 1 1 1 1 1 1 2 1 1 1 2 2 1 1 1 1 2 2 1 1 1 2 2 2 2 1 1 1 1 1 1 1 1 1 1 2 2 2 1 1 1 1 1 2 1 1 1 2 1 2 1 1 2 1 1 2 1 1 1 2 2 1 1 2 1 2 1 1 2 2 2 2 2 2 2 1 1 1 2 1 2 2 2 1 1 1 2 2 2 2 1 2 2 1 1 1 2 2 1 2 2 1 1 1 2 2 1 2 1 1 2 2 1 2 2 1 2 1 2 1 1 2 1 2 2 2 2 1 2 1 2 2 1 2 2 2 1 1 1 2 1 2 1 1 1 1 1 2 2 2 2 2 1 1 1 2 2 1 1 1 2 1 2 1 2 2 2 2 1 2 1 1 1 2 2 1 1 2 1 1 2 2 2 2 2 1 2 1 2 1 2 2 2 2 2 1 2 1 1 1 2 1 1 2 2 1 2 2 1 1 2 2 2 1 2 1 1 2 1 1 2 2 1 1 1 1 1 1 1 2 1 2 1 1 2 1 1 2 2 1 1 1 1 2 1 2 2 1 2 1 1 2 2 1 1 1 1 2 1 2 2 1 1 1 1 1 2 1 1 1 1 2 2 1 2 2 1 2 1 2 1 1 1 1 2 1 2 1 1 2 2 2 2 1 1 1 2 2 2 1 2 2 2 1 1 2 2 2 2 1 1 2 1 2 2 1 1 1 1 1 1 2 2 1 2 1 2 2 2 1 2 2 1 1 2 2 2 1 1 2 2 2 1 2 2 2 2 2 2 2 2 2 2 1 1 1 2 1 1 2 1 1 2 2 2 2 2 1 2 2 1 2 2 1 2 1 2 2 1 2 2 1 2 2 1 2 2 2 2 1 1 1 2 1 1 2 1 1 2 2 2 1 1 2 2 1 1 2 1 1 2 1 2 2 1 1 2 1 2 2 2 2 2 1 2 1 1 2 1 2 2 2 1 2 2 2 2 1 2 1 1 1 2 2 1 1 1 2 2 2 2 2 1 2 2 1 2 2 1 2 2 2 1 2 1 2 2 1 2 1 2 1 2 1 1 2 1 2 1 1 1 2 2 2 1 1 2 2 2 1 1 2 1 2 2 2 1 2 2 2 1 1 2 1 2 2 2 1 2 1 1 2 2 1 2 2 2 2 1 2 1 1 1 2 1 2 1 1 1 1 1 1 1 2 1 1 2 1 2 2 2 2 1 1 1 2 2 1 1 2 1 1 2 1 2 2 1 1 2 1 2 1 2 2 1 1 1 2 1 2 1 1 2 2 2 2 2 2 2 2 2 2 1 1 2 1 2 2 2 1 1 1 1 2 1 2 1 1 2 2 2 1 2 1 1 1 1 2 2 2 2 1 1 2 1 1 1 1 2 2 2 2 1 2 1 1 1 2 1 2 1 2 2 1 2 2 1 1 1 2 1 1 2 1 2 2 2 1 2 1 1 2 1 2 1 2 1 2 2 2 1 1 1 2 1 1 1 1 2 1 1 1 1 1 2 1 1 2 1 1 1 1 1 2 2 1 2 1 2 1 1 1 2 2 1 1 1 1 1 1 1 1 2 1 2 2 2 1 1 1 1 1 2 1 2 1 1 2 1 2 2 2 1 2 1 1 2 1 1 2 1 1 1 2 1 1 1 1 2 2 2 1 1 2 1 1 1 2 1 1 1 2 1 1 2 1 1 2 2 2 1 1 2 1 2 2 2 1 2 1 1 2 1 2 2 2 2 2 2 2 1 2 1 2 2 1 2 1 2 2 2 2 2 1 2 2 1 1 2 2 2 1 1 1 2 2 1 1 2 2 2 2 1 1 1 1 1 2 2 2 1 2 2 2 2 2 2 1 2 2 1 2 1 1 2 2 1 1 2 2 2 2 1 1 2 1 1 2 2 1 1 2 2 2 1 1 1 2 1 1 2 2 2 2 2 2 2 2 2 1 2 1 2 1 1 2 2 1 2 1 2 1 2 1 1 1 2 1 1 1 2 1 1 1 2 2 2 2 1 2 1 1 1 1 2 1 2 1 2 2 2 1 2 1 1 1 2 1 1 2 2 2 2 2 1 2 2 1 2 2 2 2 2 1 2 2 1 2 1 2 1 1 1 2 2 1 2 2 2 1 1 2 1 1 2 2 1 1 2 2 1 1 1 1 2 2 2 2 1 1 1 1 1 1 2 2 1 2 1 2 2 1 2 2 1 1 2 1 2 2 1 2 2 1 2 2 2 1 2 1 1 2 2 2 2 2 1 1 2 2 2 1 1 1 2 2 2 2 1 1 2 2 1 2 1 2 1 1 2 2 2 2 1 1 1 1 2 1 1 1 2 1 1 2 1 2 1 1 1 2 2 1 2 1 2 1 2 2 2 2 2 2 1 1 2 1 1 1 2 1 1 1 1 1 1 1 2 2 2 1 1 1 2 1 2 1 1 1 2 2 1 1 1 2 1 2 1 2 2 1 2 2 1 2 2 1 1 1 1 1 1 2 1 2 2 1 2 1 2 2 1 2 1 1 2 1 1 2 2 2 1 1 1 2 2 1 2 1 2 1 2 1 1 2 1 1 1 1 1 2 1 2 2 1 2 1 2 2 2 2 2 1 2 1 1 2 2 2 1 1 1 1 2 2 1 1 1 2 2 1 2 2 1 2 1 2 1 2 1 2 2 1 2 1 2 1 1 1 2 1 1 2 2 2 1 2 1 1 2 1 2 2 1 2 1 2 1 2 2 1 2 1 2 2 2 1 2 2 2 2 2 1 2 2 2 2 1 2 1 2 2 2 1 2 1 2 2 1 1 2 2 2 1 2 2 1 2 1 1 2 1 1 1 2 2 2 1 2 1 1 2 1 1 1 2 2 2 2 2 2 1 1 1 1 2 2 1 -9 1 2 1 2 2 2 2 1 1 1 2 2 1 2 2 2 2 2 1 1 2 1 2 1 2 2 1 1 1 1 1 2 2 2 1 1 1 2 2 1 2 1 1 1 2 1 2 1 1 2 2 2 2 1 1 1 2 1 2 1 2 1 2 1 2 2 2 2 1 2 2 1 1 1 2 1 1 2 2 2 2 1 2 2 2 1 2 1 2 2 1 1 2 2 2 1 1 2 2 1 2 2 2 1 1 1 1 1 1 2 2 2 2 2 2 1 1 2 1 2 2 1 1 2 1 1 2 2 2 2 1 2 2 2 2 2 1 1 2 1 2 1 2 2 1 2 1 2 2 1 1 1 1 1 1 1 1 2 1 2 1 2 2 2 2 1 1 2 2 1 2 2 1 2 1 2 2 2 2 1 1 1 2 2 2 2 1 1 2 1 2 2 1 1 2 2 2 1 1 1 1 2 2 1 2 2 2 2 1 2 1 2 2 1 2 1 2 1 2 1 1 1 2 2 2 1 2 2 2 2 2 1 2 2 1 2 2 2 2 2 2 1 2 1 2 2 2 2 2 1 2 2 2 1 1 1 1 1 2 1 1 2 1 1 1 2 2 1 2 2 1 2 1 1 2 1 1 1 2 1 1 1 1 2 2 2 1 1 2 2 2 1 2 1 2 2 1 2 1 -9 1 1 2 1 1 2 1 2 2 2 1 2 1 2 1 1 1 2 2 1 1 2 2 1 1 1 2 2 1 1 1 2 1 1 2 1 2 1 1 2 1 1 1 2 2 1 1 1 1 2 2 1 1 2 2 2 1 2 1 1 1 1 2 2 2 1 1 2 2 1 1 1 2 2 1 1 2 1 1 1 2 1 2 1 2 2 2 2 1 2 1 1 2 2 1 1 2 2 2 2 2 1 1 1 1 1 2 2 1 2 2 1 1 2 1 2 2 1 2 2 1 1 2 1 2 1 1 2 2 1 2 1 2 2 2 2 1 1 2 2 2 1 2 2 1 2 2 2 1 2 1 1 1 2 2 1 2 2 1 1 2 2 2 2 1 2 2 2 2 2 1 1 2 2 2 1 1 2 1 1 1 1 1 2 2 2 2 2 1 1 2 2 1 1 2 2 1 1 2 2 2 2 2 1 2 2 1 1 1 2 2 2 2 2 2 2 2 1 2 1 2 1 2 1 2 2 1 1 2 1 1 1 1 2 1 1 1 2 2 1 2 1 1 1 1 1 1 2 1 1 1 1 2 2 2 1 1 1 2 1 1 2 1 2 1 1 2 2 2 2 1 2 2 1 2 1 2 1 2 1 1 1 1 2 2 1 1 1 1 1 1 2 2 2 1 1 2 2 1 2 2 1 1 2 1 1 2 2 1 1 1 2 2 1 2 1 1 1 1 1 1 2 1 1 1 1 1 1 1 2 2 2 2 2 2 1 1 1 1 1 1 2 2 1 2 1 2 1 1 2 1 1 1 2 2 2 2 1 2 1 1 2 1 1 2 1 1 1 2 2 2 1 2 2 2 1 2 2 1 1 1 1 2 2 2 2 1 2 2 1 1 2 1 1 2 2 1 1 2 2 1 1 1 2 1 2 2 2 2 1 1 2 2 2 2 1 1 2 1 2 1 1 2 1 1 2 1 1 1 2 1 1 1 2 2 2 2 2 1 1 2 2 1 2 2 2 1 1 1 1 2 2 1 1 2 2 2 2 1 1 1 2 2 1 2 1 2 1 1 2 1 1 2 1 2 2 1 2 2 2 2 2 2 2 2 2 2 2 2 1 1 1 2 2 2 1 2 1 1 2 1 2 1 1 2 2 2 2 2 1 2 2 2 2 2 2 2 2 2 2 1 1 2 1 1 2 2 2 1 1 1 1 1 2 2 1 1 1 1 2 2 1 1 2 1 2 2 1 2 2 1 1 1 2 1 1 1 1 2 1 2 2 1 2 2 1 2 2 1 2 2 1 2 1 2 2 1 1 1 2 2 2 2 2 2 1 2 2 2 2 1 1 2 1 2 1 2 2 1 2 1 1 2 2 2 1 2 1 1 1 2 2 1 1 2 1 2 2 1 1 2 1 2 1 2 1 2 1 1 2 1 2 2 2 1 1 2 2 1 1 2 2 2 2 2 2 1 1 1 2 2 2 2 1 1 1 2 1 2 2 2 2 1 1 2 1 1 1 1 1 1 2 2 2 2 2 1 1 2 2 1 2 1 2 1 2 2 2 2 2 1 1 2 2 1 1 1 2 1 2 2 1 1 1 2 2 2 1 1 2 1 1 2 2 1 2 2 1 2 2 2 2 2 1 2 1 2 2 2 1 2 1 1 1 1 1 1 1 1 2 2 2 1 2 2 2 2 1 2 1 1 2 1 1 1 1 1 2 1 1 2 1 2 2 2 2 2 1 1 2 2 1 1 2 2 1 2 1 1 1 1 1 1 2 2 1 1 1 1 1 1 1 1 1 1 2 1 1 1 1 1 2 1 1 1 1 2 2 1 2 2 1 2 1 1 2 1 1 2 1 2 1 2 1 2 2 1 2 2 2 1 2 2 2 2 1 2 2 1 2 2 2 2 2 2 1 1 1 1 1 1 1 2 1 2 2 1 2 2 1 1 1 1 1 1 1 2 2 1 1 2 2 2 1 1 2 2 2 1 2 2 1 2 1 1 2 1 1 1 1 1 1 1 1 2 1 2 1 2 2 2 2 2 1 1 2 1 1 1 2 1 1 1 2 1 1 2 1 1 2 1 1 1 1 2 2 2 1 1 2 1 1 2 1 1 2 2 1 2 2 2 1 1 1 2 2 2 1 1 2 1 2 2 1 1 2 2 1 1 2 1 1 1 2 2 1 2 2 2 1 1 1 2 1 2 1 1 2 1 1 1 1 2 1 2 1 2 1 1 2 2 2 1 2 2 1 2 2 1 2 1 1 2 2 2 2 1 2 1 1 2 1 1 2 2 1 2 2 1 2 1 1 1 2 2 1 1 1 1 1 2 2 2 1 2 1 2 1 2 2 1 2 2 2 1 1 1 2 1 1 1 2 1 1 2 1 2 1 1 1 2 1 1 1 1 2 1 1 2 1 2 1 1 1 1 2 2 2 2 1 1 2 1 1 1 2 2 1 2 1 2 2 2 1 2 2 2 1 2 2 1 2 2 1 2 2 2 2 1 2 2 2 1 2 2 1 2 2 1 2 1 1 1 1 2 2 1 1 1 2 2 2 1 1 2 1 1 1 2 1 2 2 2 2 2 2 2 2 1 2 2 2 1 2 1 2 2 2 2 1 1 2 2 1 1 2 1 2 1 2 2 1 1 1 2 1 1 2 2 2 1 2 2 2 2 1 1 1 1 2 1 1 2 1 2 2 2 1 2 1 2 2 2 2 2 1 1 2 2 2 2 2 2 2 2 1 1 1 1 1 2 2 2 1 1 1 1 1 2 2 2 2 2 1 2 2 1 1 2 1 2 2 2 2 1 2 2 2 2 1 1 2 2 1 2 2 2 2 1 2 1 2 1 2 1 1 2 1 1 2 1 2 1 2 1 1 2 2 1 2 2 2 2 1 2 1 1 2 2 1 1 2 2 1 1 1 2 1 1 1 2 2 1 2 1 1 2 2 2 1 1 2 2 1 2 2 1 2 1 2 1 1 1 2 1 2 1 1 1 2 1 2 2 1 1 1 2 1 1 2 1 2 2 2 1 1 1 2 1 1 1 2 2 2 2 2 1 -9 2 2 2 1 2 1 1 2 1 2 2 2 2 2 1 1 1 1 1 2 2 2 1 2 1 2 1 1 1 2 2 1 1 2 2 1 2 1 2 2 2 2 2 2 1 2 1 2 1 1 2 1 1 2 1 1 1 1 2 1 2 2 2 1 1 2 1 2 2 1 2 2 2 1 2 2 1 2 2 1 2 2 1 1 1 1 1 1 1 2 1 2 1 1 2 1 2 1 2 1 1 1 2 2 1 1 1 2 2 2 2 2 1 1 2 1 1 2 1 2 1 2 2 2 2 1 2 2 1 1 2 1 2 2 2 1 2 2 1 2 2 2 2 1 1 1 2 1 1 2 2 2 2 1 2 1 1 2 1 1 1 1 2 2 2 2 2 2 1 2 1 1 2 1 2 2 1 2 2 1 1 1 2 2 1 2 1 2 1 1 2 2 2 1 2 1 2 2 2 2 1 2 2 1 1 1 1 1 1 2 2 2 2 1 1 2 1 1 2 2 1 1 2 2 1 1 2 2 2 1 2 1 2 1 1 1 1 2 2 1 1 2 2 2 1 1 2 2 2 2 2 2 1 1 2 1 2 1 2 2 2 2 2 2 2 1 1 2 2 2 1 1 2 1 1 2 1 1 1 2 2 1 1 2 1 2 1 1 2 1 2 1 2 2 1 2 2 2 2 1 2 1 2 2 2 1 1 2 1 2 2 1 1 2 2 1 1 1 1 2 1 2 1 2 1 1 1 1 2 1 2 2 1 2 1 2 1 2 2 1 2 1 2 2 1 2 1 1 2 1 2 1 1 2 2 1 2 1 1 2 1 1 2 1 1 1 2 1 2 2 2 2 1 1 1 1 1 2 1 2 2 2 1 2 1 1 2 1 2 2 2 1 2 1 1 2 2 1 2 2 2 1 2 1 2 1 1 1 2 2 1 2 2 1 2 1 1 1 2 1 1 1 1 1 2 2 1 2 1 1 2 2 2 1 1 1 1 1 2 2 2 2 1 2 2 2 2 1 2 2 1 2 2 1 2 1 2 1 2 2 2 1 2 1 2 2 1 2 2 2 2 2 1 1 2 2 1 1 2 1 2 2 1 1 2 2 2 2 1 2 1 2 2 2 2 2 2 2 2 2 2 1 2 1 1 2 1 2 2 2 2 2 1 2 1 1 1 1 2 2 1 1 1 1 1 1 2 1 2 2 2 1 1 1 1 2 2 1 2 2 2 2 2 2 2 1 1 1 2 1 2 1 2 1 2 2 1 2 2 1 1 1 1 1 2 1 2 1 2 1 2 2 1 1 2 1 2 1 2 1 2 2 1 2 2 2 2 2 1 2 1 2 1 1 1 1 1 2 1 1 1 1 2 2 2 2 1 2 1 2 1 2 2 1 2 1 2 1 2 1 1 2 2 1 1 2 2 2 2 2 1 2 2 2 1 1 1 1 2 1 1 2 1 1 2 2 2 1 1 1 2 2 1 2 2 2 2 2 1 1 1 2 2 2 1 2 2 2 1 2 2 1 2 2 1 1 2 1 1 2 2 1 2 2 1 2 2 2 2 2 1 2 2 2 2 1 2 1 1 1 2 2 1 1 2 1 1 2 1 1 1 1 1 1 1 1 2 2 1 2 1 2 2 2 2 2 1 2 1 2 2 2 2 1 1 2 2 1 1 2 2 1 2 1 2 1 1 1 2 2 1 1 2 1 2 2 2 1 2 1 2 2 2 2 1 1 1 2 2 1 2 1 2 1 1 2 1 1 1 1 1 1 2 1 1 1 1 2 2 2 1 1 1 1 2 2 2 2 2 1 1 2 1 2 1 1 2 2 1 2 1 2 1 1 2 1 1 2 2 2 1 2 1 1 2 2 1 2 1 2 2 1 2 2 2 2 2 2 1 1 2 1 2 2 1 1 1 2 1 1 2 1 1 1 1 2 2 1 1 2 2 2 2 2 2 2 1 1 1 1 2 1 1 2 -9 1 2 1 1 2 1 2 1 1 2 2 1 1 1 1 2 2 1 2 2 2 1 1 2 1 1 2 2 2 2 2 2 2 1 2 1 1 2 1 2 1 1 1 1 2 2 2 2 1 1 1 2 1 2 2 2 1 2 2 2 1 2 2 1 2 2 1 2 2 1 2 2 2 2 2 2 1 2 1 2 2 2 1 1 2 2 1 1 1 1 1 1 2 1 1 1 1 1 1 2 1 2 2 2 1 1 2 1 2 1 1 2 1 2 2 2 1 2 1 1 2 1 2 1 1 2 2 1 2 1 2 1 2 2 2 2 1 1 2 1 2 1 1 1 2 1 1 2 1 1 2 1 2 2 2 1 1 1 1 2 1 2 2 1 2 1 1 1 1 1 2 2 2 2 2 2 1 1 2 1 1 2 2 2 1 2 2 1 2 2 1 2 1 2 1 1 2 2 2 1 2 1 1 1 2 1 1 2 2 2 2 1 2 2 1 1 2 1 2 1 1 1 2 2 1 2 1 2 1 2 2 2 1 2 1 1 1 2 2 2 2 1 1 1 2 1 1 2 2 1 2 2 1 1 2 1 1 1 2 1 1 1 2 1 2 2 2 1 1 2 1 2 1 1 2 1 1 1 2 1 1 1 1 1 1 1 1 2 2 1 1 1 1 1 2 2 1 2 2 1 2 1 1 2 2 2 1 2 1 2 2 1 2 1 1 2 1 2 1 2 2 2 2 1 2 2 2 2 2 2 2 1 1 1 1 1 2 1 1 1 2 2 1 2 2 2 2 1 2 1 2 1 1 2 2 1 2 1 2 2 1 1 1 1 2 1 1 1 1 2 2 2 1 1 1 2 1 2 2 2 2 1 2 2 1 2 2 2 1 1 1 1 2 1 1 2 1 1 2 2 2 1 1 1 2 1 2 2 1 2 1 2 1 1 2 1 1 1 2 2 1 2 2 1 2 2 2 2 1 1 1 2 1 1 1 2 1 1 1 1 2 2 2 1 2 1 2 2 2 1 2 2 1 1 2 2 1 1 2 2 1 1 1 2 2 2 1 2 1 1 1 2 1 2 1 1 2 1 2 2 2 2 1 2 2 1 2 1 2 2 1 2 2 1 1 1 1 1 1 1 1 2 1 2 1 1 1 1 2 1 2 1 1 1 2 2 1 1 1 2 2 1 1 1 2 2 2 1 1 2 2 2 1 1 2 1 1 2 2 1 1 2 1 1 1 1 1 2 1 1 1 2 1 1 2 2 2 1 1 2 2 1 1 1 2 1 1 2 1 2 1 1 2 2 2 1 1 1 2 1 1 1 1 1 1 2 1 2 2 2 1 1 2 2 1 2 2 1 1 2 1 1 1 2 1 1 2 2 2 2 2 1 1 1 1 1 1 1 2 1 2 1 1 1 1 2 2 2 1 2 1 1 2 2 1 1 2 1 1 1 2 2 2 1 2 2 2 1 2 1 2 1 2 1 2 1 1 2 2 2 1 2 2 1 2 1 2 1 1 2 2 1 1 1 2 1 2 2 2 1 2 1 1 1 2 1 2 1 2 1 2 1 2 2 1 2 1 1 1 1 1 1 1 2 2 1 1 2 2 1 2 1 1 1 2 2 1 1 2 1 1 2 2 2 1 1 2 2 1 2 1 1 2 2 2 1 1 1 2 1 1 1 1 1 1 1 2 1 2 2 1 1 2 2 1 1 2 2 2 2 2 1 1 2 2 2 2 2 2 1 2 2 2 1 2 1 1 1 1 2 2 1 2 1 1 2 1 2 2 1 1 1 2 2 2 1 2 1 2 1 1 1 2 2 1 1 2 1 2 1 1 1 2 2 2 2 1 2 2 1 1 2 2 1 2 2 1 2 2 1 1 2 1 1 2 2 1 1 1 2 2 1 1
Cerise dummy dummy dummy dummy dummy 1 2 2 1 2 1 2 2 2 1 2 1 1 1 1 1 1 2 1 2 2 1 2 1 2 1 1 2 1 2 2 1 2 1 1 2 2 1 1 2 1 1 1 1 2 1 2 1 2 2 2 1 1 1 2 2 2 2 2 2 1 1 2 2 1 2 1 1 2 1 1 2 1 2 1 1 1 2 1 2 1 2 2 1 2 1 2 1 1 1 1 1 1 2 2 1 2 2 2 2 1 1 1 2 2 1 2 2 1 1 2 2 2 1 1 2 1 1 2 1 1 1 1 2 1 1 1 1 1 2 2 1 1 1 2 1 2 2 1 2 1 2 1 1 1 2 2 1 2 2 1 2 2 2 2 2 1 1 1 2 1 2 1 1 -9 1 1 2 2 1 1 2 2 1 1 2 2 1 1 2 2 1 2 2 2 1 1 2 2 1 1 2 1 1 1 2 2 2 2 1 2 1 1 1 1 1 2 1 1 2 1 2 2 1 1 2 1 2 2 1 1 1 2 2 1 1 1 1 2 1 2 1 2 1 1 2 2 1 2 2 2 2 1 1 2 1 1 2 2 1 2 2 2 1 1 1 1 1 1 1 2 1 2 2 1 2 1 2 1 2 2 2 2 2 1 1 1 1 1 2 2 2 2 2 2 1 1 1 1 1 2 1 1 1 1 1 1 1 1 2 2 2 2 1 2 1 1 1 2 1 2 2 2 2 1 2 1 2 1 2 1 1 2 2 1 1 2 1 2 2 2 1 2 1 1 1 1 1 1 2 1 1 2 2 1 2 2 1 2 1 1 2 2 1 2 1 2 2 2 1 2 1 1 2 1 2 1 1 1 2 2 1 1 2 2 2 2 1 1 1 1 1 1 1 2 1 2 1 2 2 1 2 1 2 1 2 2 1 2 2 2 1 1 2 1 2 1 2 2 2 2 2 1 1 2 2 1 1 2 2 2 2 2 1 2 1 2 1 2 1 1 2 2 2 1 2 1 1 2 1 2 2 2 -9 1 2 1 1 1 1 1 1 2 1 2 2 2 1 1 2 1 1 2 2 1 1 1 2 1 2 1 1 1 2 1 2 1 2 2 1 1 1 1 2 2 2 2 2 2 1 2 1 2 2 2 2 2 1 1 2 1 1 1 2 2 1 2 2 2 2 2 2 1 1 1 2 1 1 2 2 1 1 1 1 2 2 2 2 2 2 1 2 1 1 1 1 1 1 1 1 1 2 1 1 2 2 1 2 1 2 1 2 1 2 2 1 1 2 2 1 1 2 2 2 2 2 1 1 2 1 2 2 2 1 2 1 1 1 2 2 1 2 1 1 1 1 1 1 2 1 1 2 2 1 1 1 1 2 2 2 1 1 2 2 1 2 2 1 2 1 2 2 1 1 1 2 2 2 1 2 2 2 1 2 2 1 1 2 1 2 2 1 2 1 1 2 1 1 1 2 2 1 1 1 2 1 2 1 2 2 1 1 1 1 2 2 1 2 2 1 1 1 2 1 2 1 2 2 1 2 1 2 2 1 2 2 2 2 2 1 1 1 1 1 1 1 1 2 1 1 1 2 2 2 2 1 2 2 1 1 1 1 2 2 1 1 2 1 2 2 2 1 2 1 1 2 1 1 2 2 2 1 1 2 1 1 1 1 2 1 2 2 2 1 1 1 2 1 1 1 1 1 1 2 1 2 -9 2 2 2 1 2 1 1 1 2 1 2 2 2 1 2 2 1 1 2 2 2 2 1 1 2 2 2 2 1 2 1 2 1 1 2 2 2 1 1 1 2 2 1 1 1 2 2 1 2 2 1 2 2 2 1 1 1 2 2 1 1 1 1 2 1 1 2 1 2 1 1 1 2 2 1 2 2 1 1 1 1 2 1 1 2 2 1 2 1 1 2 2 1 2 2 1 2 1 1 1 1 2 2 2 2 2 1 2 2 1 2 1 1 2 2 1 1 1 1 1 1 2 1 1 2 1 1 1 2 2 1 1 2 1 1 1 1 1 1 1 1 2 1 1 2 2 2 2 2 1 2 2 1 1 2 1 1 2 1 2 2 1 1 2 1 1 1 1 1 1 2 1 2 2 1 2 2 1 2 2 1 1 1 1 2 1 2 2 2 1 2 2 1 1 1 1 1 2 2 2 1 1 2 1 1 1 1 1 2 1 1 2 2 1 1 2 1 1 1 2 1 2 2 2 1 1 2 2 1 1 2 2 1 1 2 1 1 2 2 2 2 2 2 1 1 1 1 1 1 2 2 1 1 1 1 1 2 2 1 2 1 1 2 2 2 1 1 1 1 1 2 1 2 2 1 1 2 2 2 2 2 1 1 2 2 1 1 1 2 1 2 2 1 2 1 1 2 1 2 1 1 2 1 2 2 2 2 2 1 1 1 2 1 2 1 2 1 2 1 2 2 1 1 2 1 2 1 1 1 2 1 1 1 1 1 2 1 2 2 1 1 2 2 2 1 2 2 2 2 1 1 1 1 1 2 2 1 2 1 1 1 2 1 2 1 1 1 2 1 1 2 1 1 1 1 1 2 1 1 2 1 1 1 1 2 1 2 1 2 1 2 2 2 1 1 2 1 2 2 2 1 1 1 2 2 2 2 2 2 2 2 1 1 1 2 1 2 2 2 2 2 1 1 2 2 2 1 2 2 2 1 1 1 2 1 1 2 1 1 2 1 1 1 2 2 2 1 2 2 1 1 1 2 2 1 1 1 2 2 2 1 1 1 1 2 1 2 2 1 1 1 2 1 2 2 2 2 1 1 1 2 2 1 1 1 1 2 2 1 1 1 2 1 2 2 1 2 1 2 1 1 1 1 1 1 1 1 1 2 1 1 1 2 2 2 2 1 2 2 1 2 2 -9 1 2 1 2 1 2 1 1 1 1 2 2 1 1 1 2 1 2 1 1 1 1 2 1 2 1 1 1 1 1 1 1 1 1 2 1 2 1 2 2 1 1 1 1 2 1 1 2 1 1 1 1 1 1 1 2 2 2 2 2 1 1 2 2 1 1 1 2 2 1 2 1 1 1 1 2 -9 1 2 2 1 2 1 2 2 2 1 1 2 1 2 2 2 2 1 1 1 2 2 1 1 1 1 1 2 1 2 2 2 1 2 1 2 1 1 2 1 2 2 2 1 2 2 2 1 1 1 1 1 2 1 1 1 1 1 1 1 1 2 1 1 1 2 1 1 1 2 2 1 1 1 2 2 1 1 2 2 2 2 1 1 2 2 2 2 1 1 1 2 1 1 2 1 2 1 2 1 1 2 2 2 1 2 1 2 1 2 1 1 1 2 1 2 2 1 1 2 1 1 1 1 1 1 2 1 1 1 1 1 2 1 1 1 1 2 1 2 1 1 1 2 1 2 2 1 1 2 2 2 2 1 1 2 2 1 2 1 2 1 -9 1 2 1 1 2 2 2 1 1 2 2 1 2 1 1 2 2 1 2 2 2 1 2 2 1 2 1 2 1 1 2 2 2 1 1 2 1 2 2 1 1 1 2 1 1 2 1 1 1 2 2 2 2 1 1 2 2 1 2 1 1 1 1 2 2 1 1 2 1 1 1 2 1 1 1 2 1 1 2 1 1 2 2 1 2 1 1 1 2 2 2 1 1 1 1 2 2 1 1 2 2 2 2 1 1 2 1 2 2 1 2 1 2 1 1 1 1 1 1 1 1 1 1 1 1 2 2 1 1 2 1 1 2 1 2 2 1 1 1 2 2 1 1 2 2 2 1 2 2 1 1 1 2 1 2 2 1 1 2 2 2 1 2 1 2 2 1 2 1 2 2 1 2 1 1 2 2 1 2 2 1 1 2 1 1 2 1 2 1 1 1 2 1 1 1 2 1 2 1 2 2 2 1 2 2 1 1 2 2 1 1 1 2 2 1 1 1 1 1 2 1 2 1 1 2 1 2 1 2 1 1 1 1 1 2 1 2 1 2 2 2 1 1 2 2 1 2 2 2 2 2 1 2 2 2 1 2 1 2 1 1 2 1 1 1 1 1 2 1 1 1 1 2 1 1 1 2 2 1 1 2 2 1 1 1 1 1 2 1 1 1 2 1 1 1 2 1 2 2 2 2 2 1 1 1 2 2 2 1 2 1 1 2 1 1 2 1 1 1 2 1 2 2 2 1 2 2 1 2 2 2 1 2 1 2 2 1 1 2 1 2 2 2 2 1 1 2 2 1 2 2 2 1 1 1 2 1 1 1 1 2 2 1 2 1 1 1 1 2 1 1 1 2 2 1 2 1 2 2 1 2 2 2 2 2 1 1 1 2 2 1 1 2 2 2 1 1 1 2 2 1 2 2 2 1 2 2 1 1 2 1 1 2 2 1 2 2 1 1 2 1 2 1 2 2 2 2 1 2 1 1 2 2 1 2 2 2 2 1 2 1 1 2 2 2 1 1 1 2 1 2 1 2 1 2 2 1 1 1 2 1 2 2 1 2 2 1 1 1 1 1 1 2 1 1 2 1 1 2 2 2 2 1 2 1 2 2 2 1 2 1 1 1 2 2 1 1 2 1 2 1 1 1 2 2 1 1 2 2 2 1 1 1 2 1 1 1 1 1 2 2 2 2 1 2 1 1 2 1 1 2 2 2 1 1 1 2 2 2 2 2 2 2 1 2 1 1 2 2 1 2 1 2 1 1 2 2 2 1 2 2 1 1 1 2 1 1 2 2 1 1 2 2 2 1 2 2 1 2 2 1 1 2 2 2 1 2 2 2 2 2 2 2 1 1 1 1 2 1 2 2 1 1 2 2 2 1 1 2 1 2 1 2 2 2 1 1 2 1 1 2 1 2 1 1 2 2 2 1 1 2 2 1 1 2 1 2 2 2 1 2 2 1 1 2 2 2 2 2 2 1 2 1 1 1 1 2 2 1 1 2 1 1 1 1 2 2 1 1 2 1 1 2 2 2 1 2 1 2 2 1 2 2 1 1 2 1 1 1 2 2 2 2 2 2 2 2 1 1 1 1 1 1 2 1 2 2 2 2 2 2 2 2 2 2 1 2 1 1 1 2 2 2 2 1 2 1 1 1 1 2 1 1 1 2 2 2 1 1 1 2 2 1 2 2 2 1 2 2 1 1 1 2 1 1 1 2 2 1 2 2 2 1 2 1 2 1 1 2 1 1 2 2 2 2 2 1 1 1 1 2 1 1 2 1 1 2 2 2 2 2 2 2 1 2 2 2 1 2 1 2 1 2 2 2 2 1 1 2 2 2 1 1 2 2 1 1 2 1 1 2 1 2 1 1 1 2 2 2 2 1 1 1 2 2 1 2 1 2 2 1 1 1 2 1 2 2 1 1 1 1 2 2 1 1 1 1 1 1 2 1 2 1 2 2 1 2 1 2 1 1 2 1 2 2 1 2 1 1 1 1 1 1 2 1 1 1 2 2 2 1 2 2 2 2 2 1 2 1 1 2 1 1 2 2 2 2 1 1 2 2 2 1 1 2 1 1 1 1 2 1 1 2 1 2 2 1 2 2 2 2 2 2 1 1 2 1 2 1 1 1 2 1 2 2 1 1 1 1 2 2 2 2 1 2 2 1 2 1 2 1 1 1 1 2 2 1 1 2 2 1 1 2 2 2 1 2 2 2 1 2 2 2 1 1 1 2 1 2 1 1 2 2 2 1 2 2 1 1 2 2 1 2 2 1 2 2 1 1 1 1 2 2 2 2 1 2 1 2 2 1 1 1 2 2 2 1 1 1 2 2 2 1 2 1 2 1 2 2 2 1 2 1 1 1 1 1 2 1 2 1 1 1 2 2 1 1 1 1 2 1 2 1 2 1 1 1 2 2 1 1 1 2 2 1 1 2 2 1 1 2 1 2 1 2 1 1 2 2 1 1 1 1 1 1 1 2 2 1 2 2 1 1 2 2 1 2 2 1 2 2 1 2 1 1 2 1 2 1 1 2 1 2 1 1 1 2 2 1 1 1 1 1 2 1 1 1 2 2 2 1 1 2 2 2 2 2 2 1 1 2 1 1 1 1 1 1 2 2 1 1 2 1 1 2 2 1 1 2 2 2 2 1 1 2 2 2 1 1 1 1 2 1 1 1 2 2 2 2 1 1 2 2 1 1 2 1 1 2 2 2 1 2 2 2 1 1 2 1 1 1 1 2 1 2 2 2 2 2 1 2 1 1 2 1 1 1 2 2 2 1 1 1 2 2 2 2 2 2 1 1 2 2 2 1 1 2 1 1 1 1 2 2 2 2 2 1 1 1 1 1 1 2 1 2 2 1 2 2 2 2 1 2 2 1 1 2 1 2 2 1 1 2 2 2 2 1 1 2 2 2 1 2 1 2 2 2 2 2 2 1 2 2 1 2 1 2 1 2 1 1 1 1 2 1 2 2 1 1 1 1 1 1 1 1 1 1 1 1 1 1 2 2 2 2 2 2 1 2 2 1 1 1 2 1 1 2 1 1 1 1 2 1 2 2 1 2 2 1 1 1 2 2 1 1 2 2 2 1 1 1 2 1 2 1 1 2 1 2 2 2 1 1 2 2 2 1 2 1 1 2 2 1 2 2 2 1 2 1 1 2 1 1 2 1 2 1 2 1 1 2 2 1 1 1 1 1 2 2 2 1 1 1 2 2 1 1 2 1 1 1 1 1 2 2 1 1 1 2 2 1 2 1 1 1 1 1 2 2 2 2 2 2 1 2 1 2 1 1 2 2 1 1 2 2 2 2 1 2 1 2 1 1 2 1 2 2 1 1 2 2 2 2 2 2 1 1 1 2 2 2 1 2 2 1 1 2 2 2 2 1 1 2 2 2 1 2 2 1 2 1 2 1 2 2 1 1 1 2 1 1 1 1 1 2 2 2 2 1 2 1 2 1 1 1 2 1 2 2 1 1 1 1 1 2 2 2 2 2 2 2 1 1 2 2 1 1 2 2 1 1 2 2 2 2 2 2 1 2 2 1 1 1 2 2 2 1 1 1 1 1 2 1 1 2 2 1 2 1 1 2 2 2 1 1 2 1 1 2 1 1 1 2 1 1 2 2 2 2 2 1 2 2 1 2 1 1 2 1 2 1 2 1 1 2 2 2 2 1 1 2 2 1 2 2 2 1 2 2 2 2 2 1 1 2 2 2 1 1 1 1 2 2 2 1 1 1 2 2 1 2 1 2 2 1 2 1 2 1 2 2 2 1 1 1 2 1 1 1 1 1 1 1 2 1 2 2 2 2 2 1 1 1 2 2 1 2 2 2 2 1 1 1 1 1 2 1 1 2 1 1 1 2 1 1 1 1 2 2 2 2 2 1 2 2 1 2 2 2 2 1 2 2 2 1 1 2 2 1 2 1 2 2 2 1 1 1 1 2 1 1 1 1 1 2 1 2 1 2 1 1 1 1 1 1 2 2 1 1 2 2 2 1 1 2 1 2 2 2 2 2 1 2 1 2 1 2 1 2 2 1 2 2 2 1 2 1 2 1 1 2 2 2 2 1 2 2 2 2 2 1 1 1 1 2 1 1 2 2 2 2 1 1 1 2 2 1 1 2 1 1 2 2 1 2 2 2 2 1 1 2 2 2 1 2 1 2 2 2 1 2 2 2 2 1 1 2 1 2 2 2 1 2 2 2 2 2 2 1 2 2 2 2 2 1 2 1 2 1 2 1 1 1 2 2 1 1 2 1 2 1 2 2 1 2 2 2 2 2 2 2 1 1 1 1 2 1 2 2 2 1 1 2 2 1 2 2 1 1 2 2 1 2 1 2 2 1 1 1 1 2 2 2 2 2 2 2 1 1 2 1 1 1 1 1 2 2 2 2 2 1 1 2 2 2 1 1 1 1 2 2 2 1 1 1 1 2 2 1 2 1 2 1 1 1 2 1 1 2 1 2 1 1 2 2 1 2 2 1 2 2 2 1 1 1 1 1 2 2 2 1 2 2 2 1 2 1 2 1 1 1 2 2 2 1 1 1 1 1 2 -9 1 1 2 1 1 2 1 1 1 2 1 2 2 2 2 2 1 2 1 1 1 1 1 2 1 2 1 1 2 2 1 1 2 1 1 1 1 1 2 1 1 1 1 1 1 2 1 1 2 2 2 2 2 1 1 1 2 1 1 2 1 2 2 1 2 2 1 1 2 2 1 1 1 1 2 1 2 2 2 1 1 2 1 1 1 1 1 1 2 2 1 2 2 1 2 2 1 2 2 1 2 2 2 2 1 2 2 1 1 1 1 2 2 2 1 2 1 1 2 1 1 1 1 2 2 2 2 1 2 1 2 1 2 1 2 1 2 2 1 1 2 1 1 1 2 2 2 2 1 2 2 1 2 2 2 1 2 2 2 1 1 2 1 2 2 1 2 2 1 1 2 1 2 1 1 2 1 1 1 1 2 1 1 1 1 2 1 1 1 1 2 1 1 1 1 1 2 2 2 1 2 2 2 1 2 1 2 1 1 2 2 1 2 2 2 2 2 1 2 1 2 2 2 2 2 1 2 1 1 1 2 2 2 1 2 1 1 1 2 2 2 1 2 2 1 1 2 1 2 1 2 1 2 1 2 2 2 1 2 2 1 2 2 1 1 1 1 2 1 2 2 2 1 1 1 2 1 1 2 2 1 2 2 1 1 1 1 1 1 2 1 2 2 2 1 2 2 1 2 2 2 1 1 2 1 2 2 1 2 1 2 1 2 2 2 1 2 1 2 1 1 2 1 1 2 2 2 1 2 2 2 2 2 1 1 2 2 2 2 2 1 1 2 2 2 2 2 1 2 2 1 2 1 1 1 1 2 1 1 1 2 2 1 1 2 1 2 1 1 1 1 2 2 1 2 1 2 2 2 1 2 1 1 1 1 2 2 1 1 2 2 2 2 2 1 2 1 1 2 2 2 2 1 1 2 2 1 1 2 2 1 1 2 1 2 1 2 2 2 1 2 2 2 1 1 1 2 2 2 1 2 2 2 2 1 1 2 2 1 2 2 2 2 2 2 2 2 1 1 1 1 2 2 2 1 2 1 1 2 1 2 2 1 2 1 2 2 1 1 1 1 1 1 2 2 1 2 1 1 2 2 1 1 1 2 1 1 1 1 2 1 1 2 1 1 1 2 2 1 2 2 2 2 1 2 2 1 2 2 2 1 2 2 2 2 1 2 2 2 1 2 1 2 1 2 1 1 2 2 1 2 2 1 2 1 1 2 2 2 1 2 1 2 1 1 2 2 1 2 1 2 1 1 1 2 2 1 1 1 2 1 2 1 2 2 1 2 2 2 1 2 2 1 1 2 2 1 2 2 2 2 1 2 2 2 1 2 1 1 1 1 1 1 1 1 1 2 1 1 2 1 2 2 2 2 2 2 2 1 2 2 2 1 1 2 2 1 1 2 2 2 1 2 2 1 1 2 2 2 2 1 2 1 1 1 2 1 2 1 1 1 1 2 2 2 1 2 2 1 2 1 1 1 2 2 2 2 1 1 1 1 2 1 2 2 1 1 2 1 1 1 2 1 1 1 2 -9 2 1 1 2 2 1 2 1 2 2 1 2 2 1 1 1 2 2 1 2 1 2 2 1 1 1 1 2 2 1 2 2 1 1 1 2 1 2 1 1 2 2 1 2 1 2 1 2 1 2 2 1 2 1 2 2 1 1 1 2 2 1 1 2 2 1 1 1 2 2 1 2 2 2 2 1 2 2 2 2 1 1 2 2 2 2 1 1 2 1 2 1 1 2 1 2 2 2 1 1 1 1 1 2 1 1 1 2 1 2 1 1 2 2 2 2 1 1 1 1 2 2 1 2 1 1 1 1 2 1 2 2 1 2 2 1 2 2 1 1 2 2 1 1 1 2 2 2 2 2 2 2 2 1 1 2 1 2 1 2 1 1 1 2 1 2 2 1 2 2 2 1 2 1 1 1 2 1 1 1 1 2 2 1 1 1 2 1 2 2 1 1 1 2 2 2 1 2 1 2 1 1 2 1 2 2 1 1 1 2 1 2 1 1 1 2 1 1 1 1 2 2 2 2 1 1 1 1 2 2 2 2 1 2 2 2 1 2 2 1 2 2 2 1 2 1 2 1 1 2 2 1 2 1 2 1 1 2 1 1 1 1 1 1 1 1 2 1 1 2 1 2 1 2 2 2 1 1 2 1 2 1 2 2 1 2 2 2 1 2 2 2 1 2 2 1 2 1 2 1 1 1 1 1 1 2 1 1 1 2 1 2 1 2 1 2 1 1 2 2 1 1 1 2 2 1 1 2 1 1 1 2 2 2 1 1 2 1 1 1 1 2 2 1 1 1 1 1 2 1 2 1 1 1 1 2 2 1 2 2 2 2 2 2 2 2 1 2 1 2 1 2 2 2 1 2 2 1 2 2 1 2 1 2 1 2 2 2 2 2 1 2 1 2 1 1 2 1 2 1 2 2 1 1 2 1 2 2 1 2 1 2 2 1 1 2 1 1 1 1 2 2 1 2 2 1 1 1 1 1 2 2 1 1 1 2 1 1 2 2 2 1 1 1 2 2 1 1 1 1 1 1 2 2 1 2 1 2 2 2 2 2 2 2 2 1 2 2 1 1 2 1 2 2 1 1 1 1 2 1 1 1 1 2 1 2 2 2 1 2 1 1 2 2 2 1 1 1 2 1 2 1 2 2 2 1 2 2 2 2 1 2 2 1 2 2 2 2 1 1 1 1 2 1 2 2 1 1 1 1 1 2 1 1 1 1 2 2 1 1 2 2 2 1 2 2 2 2 1 2 2 2 1 1 2 2 2 2 2 2 1 2 1 2 1 2 1 1 1 2 1 1 1 2 2 1 2 1 2 2 2 1 2 2 1 1 2 1 1 2 2 2 1 1 1 2 2 1 1 1 1 1 2 2 2 2 1 2 1 2 2 1 1 1 1 1 2 1 2 2 1 1 1 2 2 2 2 2 2 1 1 1 1 2 2 1 2 2 2 2 1 2 2 2 2 2 2 2 1 1 2 2 2 2 2 2 1 2 2 2 1 2 2 1 2 1 1 1 2 2 2 1 1 2 1 2 2 1 2 1 1 1 2 1 2 1 1 2 1 2 1 1 1 1 1 2 1 1 2 1 2 2 1 2 2 1 2 1 1 2 1 2 1 2 1 2 2 1 1 2 1 2 2 1 2 2 2 2 2 2 2 1 2 1 2 1 1 2 2 2 2 2 1 2 2 2 1 1 2 1 1 1 1 1 1 1 2 1 1 2 1 2 2 2 2 1 2 1 2 1 2 1 2 1 2 1 1 2 2 2 1 2 2 1 2 1 2 2 1 1 1 2 2 2 2 2 2 1 1 1 1 2 1 1 2 2 1 1 1 1 1 2 1 1 2 1 1 2 2 2 1 1 2 1 1 2 1 1 1 1 2 1 2 2 2 2 1 1 2 2 1 2 2 1 1 1 2 1 2 1 2 1 1 2 2 1 2 1 1 1 1 1 1 1 2 2 1 1 2 2 2 2 1 2 1 2 2 1 1 1 2 1 1 1 2 2 1 2 2 1 2 1 2 1 1 2 2 2 2 2 1 2 1 1 1 1 1 1 1 2 1 1 2 2 1 2 1 2 1 2 2 1 1 2 1 2 2 1 1 1 1 2 1 1 2 1 2 2 2 2 1 1 2 1 2 2 2 1 1 2 2 2 1 1 1 1 1 2 2 1 1 1 1 2 2 2 1 2 1 2 1 2 2 1 1 1 1 1 1 2 1 1 2 1 1 1 1 2 2 1 1 2 2 2 1 1 2 1 1 2 2 1 1 1 1 2 2 1 1 1 2 2 1 2 2 2 2 1 1 2 1 1 2 2 1 2 1 2 1 1 1 2 1 1 1 1 1 1 2 2 1 1 2 2 1 2 1 1 2 2 2 1 2 2 1 2 1 1 2 2 1 1 2 1 1 1 1 1 1 2 1 2 2 2 2 1 2 2 1 1 1 1 2 1 2 1 2 1 2 1 1 2 2 1 2 2 2 1 1 2 1 2 1 2 1 2 1 2 2 1 1 1 1 1 1 2 2 2 1 2 1 1 2 2 2 1 2 1 2 2 1 2 1 2 2 2 2 2 1 1 2 1 2 2 1 2 2 2 2 1 2 2 1 1 1 2 2 2 2 1 2 2 2 2 2 1 2 2 2 2 2 1 2 1 1 2 2 2 1 2 1 1 1 2 2 1 1 2 1 1 2 1 1 2 1 1 1 2 2 2 1 1 2 1 1 1 1 1 2 1 2 1 2 2 2 2 2 1 2 2 1 2 2 1 1 2 2 2 2 2 1 1 2 2 1 2 2 2 2 1 2 1 2 2 2 1 1 2 1 1 1 1 1 1 1 1 1 1 1 1 1 2 2 1 1 1 1 1 1 2 1 2 1 2 2 2 2 2 1 2 2 2 1 2 1 1 2 1 2 2 2 2 2 2 1 1 1 1 2 2 1 1 2 1 2 2 1 1 2 2 2 2 2 2 2 1 2 2 2 2 2 1 1 2 2 1 2 2 2 1 2 2 1 1 1 1 2 1 1 1 2 2 2 2 1 2 1 2 1 2 2 2 2 1 2 2 1 1 2 2 1 2 1 1 2 1 2 2 1 2 1 2 1 2 2 1 1 2 2 2 1 2 1 1 2 2 2 2 1 2 1 2 2 2 1 2 1 2 1 1 1 2 1 1 1 1 1 2 2 2 2 1 1 2 1 2 1 2 2 2 1 2 1 1 2 1 2 1 1 2 2 1 1 1 1 1 2 2 2 2 2 1 2 2 1 2 2 2 1 2 2 2 2 1 2 1 1 2 1 2 1 2 2 2 2 1 1 2 2 1 2 2 2 2 1 2 1 2 1 2 2 1 1 1 1 2 1 1 1 1 1 2 1 2 2 2 2 2 2 2 2 1 1 1 1 1 1 1 2 1 2 1 1 1 2 2 1 2 2 2 1 2 2 1 2 2 1 2 1 1 1 2 1 1 1 1 1 2 2 2 1 2 1 1 2 1 1 1 2 1 2 1 2 1 1 2 1 2 2 1 2 2 1 1 1 1 1 1 1 2 1 2 2 1 1 1 1 1 2 1 2 2 2 2 1 2 2 1 1 2 1 2 1 1 1 2 2 1 1 2 2 2 1 1 2 1 2 1 2 2 2 1 2 1 1 2 2 1 1 2 1 1 2 2 1 1 1 1 1 1 2 2 1 1 1 2 1 1 2 1 1 1 2 1 1 1 2 1 2 2 1 1 1 2 2 1 2 1 2 2 1 2 2 1 2 1 2 2 1 2 2 2 1 2 1 2 1 2 1 2 2 1 2 2 2 1 1 2 2 1 1 2 1 2 1 2 1 2 2 1 2 1 2 2 2 1 2 1 1 2 2 1 1 2 2 1 2 1 1 1 2 2 2 1 1 2 1 2 1 1 1 1 2 2 1 1 1 2 2 2 1 1 2 1 1 1 1 2 2 1 1 1 1 2 1 2 2 2 2 1 1 1 2 2 1 2 2 1 2 2 2 2 2 2 2 1 2 2 2 2 1 2 1 1 2 1 2 1 2 2 2 2 1 1 2 1 1 2 1 1 2 1 2 2 2 1 2 2 2 2 1 1 1 1 1 1 2 1 2 1 2 1 2 1 1 2 1 2 2 1 2 1 1 1 2 1 2 2 1 1 2 1 1 1 2 2 2 2 2 1 2 1 2 1 2 2 1 2 2 1 2 2 2 2 2 2 2 1 2 2 2 1 1 1 2 1 1 2 1 1 1 1 2 2 2 2 2 -9 1 2 2 2 1 1 2 2 1 2 2 1 2 1 1 2 2 1 1 1 2 1 2 2 2 2 1 1 2 1 2 2 1 2 1 1 1 1 1 1 2 1 1 1 2 2 1 2 1 1 2 2 2 1 1 1 1 1 2 2 1 2 1 2 2 2 2 1 1 2 1 1 1 1 2 2 2 1 1 2 1 1 1 1 1 1 2 2 2 1 1 2 2 2 1 2 -9 1 1 1 -9 1 2 2 1 2 1 2 2 2 1 1 1 2 1 2 2 2 1 2 1 2 1 2 2 2 1 1 1 2 2 2 2 2 1 1 2 1 2 2 2 1 1 1 2 2 1 2 2 1 2 2 1 2 2 2 2 1 1 2 1 1 1 1 1 2 1 1 2 2 2 1 1 1 1 1 1 2 2 1 2 1 2 2 2 2 2 2 2 1 -9 2 1 2 2 1 2 2 1 2 2 2 2 1 2 1 2 1 2 2 1 2 2 2 1 1 1 2 2 1 1 1 1 1 1 1 2 2 2 2 1 2 1 1 2 1 1 2 2 1 1 2 2 2 2 2 1 1 1 1 2 2 1 1 2 2 2 1 2 1 2 2 2 2 2 2 2 1 2 2 2 1 1 1 2 1 1 -9 2 1 1 2 2 2 2 1 2 2 1 1 1 2 1 2 2 2 1 2 1 2 1 1 2 1 2 2 1 2 1 1 2 2 1 1 2 1 1 1 2 1 2 2 1 1 2 2 2 2 2 2 2 2 1 2 1 2 2 2 1 1 2 1 1 2 1 2 1 2 2 1 2 2 2 2 1 1 1 1 2 1 1 1 1 1 1 1 2 2 1 1 1 1 2 2 2 2 1 2 1 2 2 2 1 1 1 1 1 1 2 1 1 1 2 2 1 1 1 1 2 2 1 1 1 2 2 2 2 1 1 1 1 1 1 1 1 1 1 2 2 2 1 1 1 1 1 2 1 1 1 2 1 2 1 1 2 1 1 2 1 1 1 2 2 1 1 2 1 2 1 1 2 2 2 2 2 2 2 1 1 1 2 1 2 2 2 1 1 1 2 2 2 2 1 2 2 1 1 1 2 2 1 2 2 1 1 1 2 2 1 2 1 1 2 2 1 2 2 1 2 1 2 1 1 2 1 2 2 2 2 1 2 1 2 2 1 2 2 2 1 1 1 2 1 2 1 1 1 1 1 2 2 2 2 2 1 1 1 2 2 1 1 1 2 1 2 1 2 2 2 2 1 2 1 1 1 2 2 1 1 2 1 1 2 2 2 2 2 1 2 1 2 1 2 2 2 2 2 1 2 1 1 1 2 1 1 2 2 1 2 2 1 1 2 2 2 1 2 1 1 2 1 1 2 2 1 1 1 1 1 1 1 2 1 2 1 1 2 1 1 2 2 1 1 1 1 2 1 2 2 1 2 1 1 2 2 1 1 1 1 2 1 2 2 1 1 1 1 1 2 1 1 1 1 2 2 1 2 2 1 2 1 2 1 1 1 1 2 1 2 1 1 2 2 2 2 1 1 1 2 2 2 1 2 2 2 1 1 2 2 2 2 1 1 2 1 2 2 1 1 1 1 1 1 2 2 1 2 1 2 2 2 1 2 2 1 1 2 2 2 1 1 2 2 2 1 2 2 2 2 2 2 2 2 2 2 1 1 1 2 1 1 2 1 1 2 2 2 2 2 1 2 2 1 2 2 1 2 1 2 2 1 2 2 1 2 2 1 2 2 2 2 1 1 1 2 1 1 2 1 1 2 2 2 1 1 2 2 1 1 2 1 1 2 1 2 2 1 1 2 1 2 2 2 2 2 1 2 1 1 2 1 2 2 2 1 2 2 2 2 1 2 1 1 1 2 2 1 1 1 2 2 2 2 2 1 2 2 1 2 2 1 2 2 2 1 2 1 2 2 1 2 1 2 1 2 1 1 2 1 2 1 1 1 2 2 2 1 1 2 2 2 1 1 2 1 2 2 2 1 2 2 2 1 1 2 1 2 2 2 1 2 1 1 2 2 1 2 2 2 2 1 2 1 1 1 2 1 2 1 1 1 1 1 1 1 2 1 1 2 1 2 2 2 2 1 1 1 2 2 1 1 2 1 1 2 1 2 2 1 1 2 1 2 1 2 2 1 1 1 2 1 2 1 1 2 2 2 2 2 2 2 2 2 2 1 1 2 1 2 2 2 1 1 1 1 2 1 2 1 1 2 2 2 1 2 1 1 1 1 2 2 2 2 1 1 2 1 1 1 1 2 2 2 2 1 2 1 1 1 2 1 2 1 2 2 1 2 2 1 1 1 2 1 1 2 1 2 2 2 1 2 1 1 2 1 2 1 2 1 2 2 2 1 1 1 2 1 1 1 1 2 1 1 1 1 1 2 1 1 2 1 1 1 1 1 2 2 1 2 1 2 1 1 1 2 2 1 1 1 1 1 1 1 1 2 1 2 2 2 1 1 1 1 1 2 1 2 1 1 2 1 2 2 2 1 2 1 1 2 1 1 2 1 1 1 2 1 1 1 1 2 2 2 1 1 2 1 1 1 2 1 1 1 2 1 1 2 1 1 2 2 2 1 1 2 1 2 2 2 1 2 1 1 2 1 2 2 2 2 2 2 2 1 2 1 2 2 1 2 1 2 2 2 2 2 1 2 2 1 1 2 2 2 1 1 1 2 2 1 1 2 2 2 2 1 1 1 1 1 2 2 2 1 2 2 2 2 2 2 1 2 2 1 2 1 1 2 2 1 1 2 2 2 2 1 1 2 1 1 2 2 1 1 2 2 2 1 1 1 2 1 1 2 2 2 2 2 2 2 2 2 1 2 1 2 1 1 2 2 1 2 1 2 1 2 1 1 1 2 1 1 1 2 1 1 1 2 2 2 2 1 2 1 1 1 1 2 1 2 1 2 2 2 1 2 1 1 1 2 1 1 2 2 2 2 2 1 2 2 1 2 2 2 2 2 1 2 2 1 2 1 2 1 1 1 2 2 1 2 2 2 1 1 2 1 1 2 2 1 1 2 2 1 1 1 1 2 2 2 2 1 1 1 1 1 1 2 2 1 2 1 2 2 1 2 2 1 1 2 1 2 2 1 2 2 1 2 2 2 1 2 1 1 2 2 2 2 2 1 1 2 2 2 1 1 1 2 2 2 2 1 1 2 2 1 2 1 2 1 1 2 2 2 2 1 1 1 1 2 1 1 1 2 1 1 2 1 2 1 1 1 2 2 1 2 1 2 1 2 2 2 2 2 2 1 1 2 1 1 1 2 1 1 1 1 1 1 1 2 2 2 1 1 1 2 1 2 1 1 1 2 2 1 1 1 2 1 2 1 2 2 1 2 2 1 2 2 1 1 1 1 1 1 2 1 2 2 1 2 1 2 2 1 2 1 1 2 1 1 2 2 2 1 1 1 2 2 1 2 1 2 1 2 1 1 2 1 1 1 1 1 2 1 2 2 1 2 1 2 2 2 2 2 1 2 1 1 2 2 2 1 1 1 1 2 2 1 1 1 2 2 1 2 2 1 2 1 2 1 2 1 2 2 1 2 1 2 1 1 1 2 1 1 2 2 2 1 2 1 1 2 1 2 2 1 2 1 2 1 2 2 1 2 1 2 2 2 1 2 2 2 2 2 1 2 2 2 2 1 2 1 2 2 2 1 2 1 2 2 1 1 2 2 2 1 2 2 1 2 1 1 2 1 1 1 2 2 2 1 2 1 1 2 1 1 1 2 2 2 2 2 2 1 1 1 1 2 2 1 -9 1 2 1 2 2 2 2 1 1 1 2 2 1 2 2 2 2 2 1 1 2 1 2 1 2 2 1 1 1 1 1 2 2 2 1 1 1 2 2 1 2 1 1 1 2 1 2 1 1 2 2 2 2 1 1 1 2 1 2 1 2 1 2 1 2 2 2 2 1 2 2 1 1 1 2 1 1 2 2 2 2 1 2 2 2 1 2 1 2 2 1 1 2 2 2 1 1 2 2 1 2 2 2 1 1 1 1 1 1 2 2 2 2 2 2 1 1 2 1 2 2 1 1 2 1 1 2 2 2 2 1 2 2 2 2 2 1 1 2 1 2 1 2 2 1 2 1 2 2 1 1 1 1 1 1 1 1 2 1 2 1 2 2 2 2 1 1 2 2 1 2 2 1 2 1 2 2 2 2 1 1 1 2 2 2 2 1 1 2 1 2 2 1 1 2 2 2 1 1 1 1 2 2 1 2 2 2 2 1 2 1 2 2 1 2 1 2 1 2 1 1 1 2 2 2 1 2 2 2 2 2 1 2 2 1 2 2 2 2 2 2 1 2 1 2 2 2 2 2 1 2 2 2 1 1 1 1 1 2 1 1 2 1 1 1 2 2 1 2 2 1 2 1 1 2 1 1 1 2 1 1 1 1 2 2 2 1 1 2 2 2 1 2 1 2 2 1 2 1 -9 1 1 2 1 1 2 1 2 2 2 1 2 1 2 1 1 1 2 2 1 1 2 2 1 1 1 2 2 1 1 1 2 1 1 2 1 2 1 1 2 1 1 1 2 2 1 1 1 1 2 2 1 1 2 2 2 1 2 1 1 1 1 2 2 2 1 1 2 2 1 1 1 2 2 1 1 2 1 1 1 2 1 2 1 2 2 2 2 1 2 1 1 2 2 1 1 2 2 2 2 2 1 1 1 1 1 2 2 1 2 2 1 1 2 1 2 2 1 2 2 1 1 2 1 2 1 1 2 2 1 2 1 2 2 2 2 1 1 2 2 2 1 2 2 1 2 2 2 1 2 1 1 1 2 2 1 2 2 1 1 2 2 2 2 1 2 2 2 2 2 1 1 2 2 2 1 1 2 1 1 1 1 1 2 2 2 2 2 1 1 2 2 1 1 2 2 1 1 2 2 2 2 2 1 2 2 1 1 1 2 2 2 2 2 2 2 2 1 2 1 2 1 2 1 2 2 1 1 2 1 1 1 1 2 1 1 1 2 2 1 2 1 1 1 1 1 1 2 1 1 1 1 2 2 2 1 1 1 2 1 1 2 1 2 1 1 2 2 2 2 1 2 2 1 2 1 2 1 2 1 1 1 1 2 2 1 1 1 1 1 1 2 2 2 1 1 2 2 1 2 2 1 1 2 1 1 2 2 1 1 1 2 2 1 2 1 1 1 1 1 1 2 1 1 1 1 1 1 1 2 2 2 2 2 2 1 1 1 1 1 1 2 2 1 2 1 2 1 1 2 1 1 1 2 2 2 2 1 2 1 1 2 1 1 2 1 1 1 2 2 2 1 2 2 2 1 2 2 1 1 1 1 2 2 2 2 1 2 2 1 1 2 1 1 2 2 1 1 2 2 1 1 1 2 1 2 2 2 2 1 1 2 2 2 2 1 1 2 1 2 1 1 2 1 1 2 1 1 1 2 1 1 1 2 2 2 2 2 1 1 2 2 1 2 2 2 1 1 1 1 2 2 1 1 2 2 2 2 1 1 1 2 2 1 2 1 2 1 1 2 1 1 2 1 2 2 1 2 2 2 2 2 2 2 2 2 2 2 2 1 1 1 2 2 2 1 2 1 1 2 1 2 1 1 2 2 2 2 2 1 2 2 2 2 2 2 2 2 2 2 1 1 2 1 1 2 2 2 1 1 1 1 1 2 2 1 1 1 1 2 2 1 1 2 1 2 2 1 2 2 1 1 1 2 1 1 1 1 2 1 2 2 1 2 2 1 2 2 1 2 2 1 2 1 2 2 1 1 1 2 2 2 2 2 2 1 2 2 2 2 1 1 2 1 2 1 2 2 1 2 1 1 2 2 2 1 2 1 1 1 2 2 1 1 2 1 2 2 1 1 2 1 2 1 2 1 2 1 1 2 1 2 2 2 1 1 2 2 1 1 2 2 2 2 2 2 1 1 1 2 2 2 2 1 1 1 2 1 2 2 2 2 1 1 2 1 1 1 1 1 1 2 2 2 2 2 1 1 2 2 1 2 1 2 1 2 2 2 2 2 1 1 2 2 1 1 1 2 1 2 2 1 1 1 2 2 2 1 1 2 1 1 2 2 1 2 2 1 2 2 2 2 2 1 2 1 2 2 2 1 2 1 1 1 1 1 1 1 1 2 2 2 1 2 2 2 2 1 2 1 1 2 1 1 1 1 1 2 1 1 2 1 2 2 2 2 2 1 1 2 2 1 1 2 2 1 2 1 1 1 1 1 1 2 2 1 1 1 1 1 1 1 1 1 1 2 1 1 1 1 1 2 1 1 1 1 2 2 1 2 2 1 2 1 1 2 1 1 2 1 2 1 2 1 2 2 1 2 2 2 1 2 2 2 2 1 2 2 1 2 2 2 2 2 2 1 1 1 1 1 1 1 2 1 2 2 1 2 2 1 1 1 1 1 1 1 2 2 1 1 2 2 2 1 1 2 2 2 1 2 2 1 2 1 1 2 1 1 1 1 1 1 1 1 2 1 2 1 2 2 2 2 2 1 1 2 1 1 1 2 1 1 1 2 1 1 2 1 1 2 1 1 1 1 2 2 2 1 1 2 1 1 2 1 1 2 2 1 2 2 2 1 1 1 2 2 2 1 1 2 1 2 2 1 1 2 2 1 1 2 1 1 1 2 2 1 2 2 2 1 1 1 2 1 2 1 1 2 1 1 1 1 2 1 2 1 2 1 1 2 2 2 1 2 2 1 2 2 1 2 1 1 2 2 2 2 1 2 1 1 2 1 1 2 2 1 2 2 1 2 1 1 1 2 2 1 1 1 1 1 2 2 2 1 2 1 2 1 2 2 1 2 2 2 1 1 1 2 1 1 1 2 1 1 2 1 2 1 1 1 2 1 1 1 1 2 1 1 2 1 2 1 1 1 1 2 2 2 2 1 1 2 1 1 1 2 2 1 2 1 2 2 2 1 2 2 2 1 2 2 1 2 2 1 2 2 2 2 1 2 2 2 1 2 2 1 2 2 1 2 1 1 1 1 2 2 1 1 1 2 2 2 1 1 2 1 1 1 2 1 2 2 2 2 2 2 2 2 1 2 2 2 1 2 1 2 2 2 2 1 1 2 2 1 1 2 1 2 1 2 2 1 1 1 2 1 1 2 2 2 1 2 2 2 2 1 1 1 1 2 1 1 2 1 2 2 2 1 2 1 2 2 2 2 2 1 1 2 2 2 2 2 2 2 2 1 1 1 1 1 2 2 2 1 1 1 1 1 2 2 2 2 2 1 2 2 1 1 2 1 2 2 2 2 1 2 2 2 2 1 1 2 2 1 2 2 2 2 1 2 1 2 1 2 1 1 2 1 1 2 1 2 1 2 1 1 2 2 1 2 2 2 2 1 2 1 1 2 2 1 1 2 2 1 1 1 2 1 1 1 2 2 1 2 1 1 2 2 2 1 1 2 2 1 2 2 1 2 1 2 1 1 1 2 1 2 1 1 1 2 1 2 2 1 1 1 2 1 1 2 1 2 2 2 1 1 1 2 1 1 1 2 2 2 2 2 1 -9 2 2 2 1 2 1 1 2 1 2 2 2 2 2 1 1 1 1 1 2 2 2 1 2 1 2 1 1 1 2 2 1 1 2 2 1 2 1 2 2 2 2 2 2 1 2 1 2 1 1 2 1 1 2 1 1 1 1 2 1 2 2 2 1 1 2 1 2 2 1 2 2 2 1 2 2 1 2 2 1 2 2 1 1 1 1 1 1 1 2 1 2 1 1 2 1 2 1 2 1 1 1 2 2 1 1 1 2 2 2 2 2 1 1 2 1 1 2 1 2 1 2 2 2 2 1 2 2 1 1 2 1 2 2 2 1 2 2 1 2 2 2 2 1 1 1 2 1 1 2 2 2 2 1 2 1 1 2 1 1 1 1 2 2 2 2 2 2 1 2 1 1 2 1 2 2 1 2 2 1 1 1 2 2 1 2 1 2 1 1 2 2 2 1 2 1 2 2 2 2 1 2 2 1 1 1 1 1 1 2 2 2 2 1 1 2 1 1 2 2 1 1 2 2 1 1 2 2 2 1 2 1 2 1 1 1 1 2 2 1 1 2 2 2 1 1 2 2 2 2 2 2 1 1 2 1 2 1 2 2 2 2 2 2 2 1 1 2 2 2 1 1 2 1 1 2 1 1 1 2 2 1 1 2 1 2 1 1 2 1 2 1 2 2 1 2 2 2 2 1 2 1 2 2 2 1 1 2 1 2 2 1 1 2 2 1 1 1 1 2 1 2 1 2 1 1 1 1 2 1 2 2 1 2 1 2 1 2 2 1 2 1 2 2 1 2 1 1 2 1 2 1 1 2 2 1 2 1 1 2 1 1 2 1 1 1 2 1 2 2 2 2 1 1 1 1 1 2 1 2 2 2 1 2 1 1 2 1 2 2 2 1 2 1 1 2 2 1 2 2 2 1 2 1 2 1 1 1 2 2 1 2 2 1 2 1 1 1 2 1 1 1 1 1 2 2 1 2 1 1 2 2 2 1 1 1 1 1 2 2 2 2 1 2 2 2 2 1 2 2 1 2 2 1 2 1 2 1 2 2 2 1 2 1 2 2 1 2 2 2 2 2 1 1 2 2 1 1 2 1 2 2 1 1 2 2 2 2 1 2 1 2 2 2 2 2 2 2 2 2 2 1 2 1 1 2 1 2 2 2 2 2 1 2 1 1 1 1 2 2 1 1 1 1 1 1 2 1 2 2 2 1 1 1 1 2 2 1 2 2 2 2 2 2 2 1 1 1 2 1 2 1 2 1 2 2 1 2 2 1 1 1 1 1 2 1 2 1 2 1 2 2 1 1 2 1 2 1 2 1 2 2 1 2 2 2 2 2 1 2 1 2 1 1 1 1 1 2 1 1 1 1 2 2 2 2 1 2 1 2 1 2 2 1 2 1 2 1 2 1 1 2 2 1 1 2 2 2 2 2 1 2 2 2 1 1 1 1 2 1 1 2 1 1 2 2 2 1 1 1 2 2 1 2 2 2 2 2 1 1 1 2 2 2 1 2 2 2 1 2 2 1 2 2 1 1 2 1 1 2 2 1 2 2 1 2 2 2 2 2 1 2 2 2 2 1 2 1 1 1 2 2 1 1 2 1 1 2 1 1 1 1 1 1 1 1 2 2 1 2 1 2 2 2 2 2 1 2 1 2 2 2 2 1 1 2 2 1 1 2 2 1 2 1 2 1 1 1 2 2 1 1 2 1 2 2 2 1 2 1 2 2 2 2 1 1 1 2 2 1 2 1 2 1 1 2 1 1 1 1 1 1 2 1 1 1 1 2 2 2 1 1 1 1 2 2 2 2 2 1 1 2 1 2 1 1 2 2 1 2 1 2 1 1 2 1 1 2 2 2 1 2 1 1 2 2 1 2 1 2 2 1 2 2 2 2 2 2 1 1 2 1 2 2 1 1 1 2 1 1 2 1 1 1 1 2 2 1 1 2 2 2 2 2 2 2 1 1 1 1 2 1 1 2 -9 1 2 1 1 2 1 2 1 1 2 2 1 1 1 1 2 2 1 2 2 2 1 1 2 1 1 2 2 2 2 2 2 2 1 2 1 1 2 1 2 1 1 1 1 2 2 2 2 1 1 1 2 1 2 2 2 1 2 2 2 1 2 2 1 2 2 1 2 2 1 2 2 2 2 2 2 1 2 1 2 2 2 1 1 2 2 1 1 1 1 1 1 2 1 1 1 1 1 1 2 1 2 2 2 1 1 2 1 2 1 1 2 1 2 2 2 1 2 1 1 2 1 2 1 1 2 2 1 2 1 2 1 2 2 2 2 1 1 2 1 2 1 1 1 2 1 1 2 1 1 2 1 2 2 2 1 1 1 1 2 1 2 2 1 2 1 1 1 1 1 2 2 2 2 2 2 1 1 2 1 1 2 2 2 1 2 2 1 2 2 1 2 1 2 1 1 2 2 2 1 2 1 1 1 2 1 1 2 2 2 2 1 2 2 1 1 2 1 2 1 1 1 2 2 1 2 1 2 1 2 2 2 1 2 1 1 1 2 2 2 2 1 1 1 2 1 1 2 2 1 2 2 1 1 2 1 1 1 2 1 1 1 2 1 2 2 2 1 1 2 1 2 1 1 2 1 1 1 2 1 1 1 1 1 1 1 1 2 2 1 1 1 1 1 2 2 1 2 2 1 2 1 1 2 2 2 1 2 1 2 2 1 2 1 1 2 1 2 1 2 2 2 2 1 2 2 2 2 2 2 2 1 1 1 1 1 2 1 1 1 2 2 1 2 2 2 2 1 2 1 2 1 1 2 2 1 2 1 2 2 1 1 1 1 2 1 1 1 1 2 2 2 1 1 1 2 1 2 2 2 2 1 2 2 1 2 2 2 1 1 1 1 2 1 1 2 1 1 2 2 2 1 1 1 2 1 2 2 1 2 1 2 1 1 2 1 1 1 2 2 1 2 2 1 2 2 2 2 1 1 1 2 1 1 1 2 1 1 1 1 2 2 2 1 2 1 2 2 2 1 2 2 1 1 2 2 1 1 2 2 1 1 1 2 2 2 1 2 1 1 1 2 1 2 1 1 2 1 2 2 2 2 1 2 2 1 2 1 2 2 1 2 2 1 1 1 1 1 1 1 1 2 1 2 1 1 1 1 2 1 2 1 1 1 2 2 1 1 1 2 2 1 1 1 2 2 2 1 1 2 2 2 1 1 2 1 1 2 2 1 1 2 1 1 1 1 1 2 1 1 1 2 1 1 2 2 2 1 1 2 2 1 1 1 2 1 1 2 1 2 1 1 2 2 2 1 1 1 2 1 1 1 1 1 1 2 1 2 2 2 1 1 2 2 1 2 2 1 1 2 1 1 1 2 1 1 2 2 2 2 2 1 1 1 1 1 1 1 2 1 2 1 1 1 1 2 2 2 1 2 1 1 2 2 1 1 2 1 1 1 2 2 2 1 2 2 2 1 2 1 2 1 2 1 2 1 1 2 2 2 1 2 2 1 2 1 2 1 1 2 2 1 1 1 2 1 2 2 2 1 2 1 1 1 2 1 2 1 2 1 2 1 2 2 1 2 1 1 1 1 1 1 1 2 2 1 1 2 2 1 2 1 1 1 2 2 1 1 2 1 1 2 2 2 1 1 2 2 1 2 1 1 2 2 2 1 1 1 2 1 1 1 1 1 1 1 2 1 2 2 1 1 2 2 1 1 2 2 2 2 2 1 1 2 2 2 2 2 2 1 2 2 2 1 2 1 1 1 1 2 2 1 2 1 1 2 1 2 2 1 1 1 2 2 2 1 2 1 2 1 1 1 2 2 1 1 2 1 2 1 1 1 2 2 2 2 1 2 2 1 1 2 2 1 2 2 1 2 2 1 1 2 1 1 2 2 1 1 1 2 2 1 1
Champagne dummy dummy dummy dummy dummy 2 1 1 1 2 2 1 2 1 1 2 1 2 1 1 1 1 2 1 1 2 2 2 2 1 1 2 2 2 1 2 2 1 1 2 2 1 2 1 2 2 2 1 2 2 2 1 1 1 1 2 2 2 2 1 2 2 2 2 2 1 1 2 2 2 1 1 1 2 1 2 2 2 2 1 2 2 2 1 1 2 2 1 2 2 1 2 2 2 2 1 2 1 1 1 2 2 2 2 1 1 2 1 1 1 1 2 2 1 1 2 1 2 1 1 2 1 1 2 1 2 1 1 2 1 1 1 1 1 1 2 1 1 1 2 2 1 1 1 1 2 2 1 1 1 1 2 1 1 2 1 2 2 2 2 1 1 1 2 2 2 2 1 2 2 1 2 2 2 1 1 2 1 1 2 2 2 2 2 1 1 1 2 2 1 1 1 1 1 1 1 2 2 2 2 1 2 1 1 1 2 1 2 2 1 1 1 1 1 1 1 2 2 2 1 2 1 2 2 2 1 2 2 2 1 2 1 2 2 1 1 2 2 1 1 1 2 1 2 1 2 2 1 2 1 1 1 2 2 1 2 1 1 2 1 1 1 2 1 1 2 2 1 2 1 1 1 2 1 1 1 2 1 1 1 1 1 1 1 2 2 2 1 1 2 1 1 1 2 1 2 1 1 2 2 2 2 1 1 1 1 2 1 1 2 1 1 1 2 1 2 2 2 2 1 2 1 1 2 2 2 1 1 2 2 1 2 1 1 1 2 2 2 2 1 1 1 1 1 2 1 1 2 2 2 1 2 1 1 2 1 2 2 1 2 1 2 2 2 1 1 2 1 2 2 1 1 2 1 1 2 1 2 1 1 2 1 2 2 2 1 2 1 1 1 2 1 1 1 1 2 2 2 1 1 1 1 1 2 2 2 1 1 2 1 2 1 1 2 2 1 2 2 1 1 2 1 2 2 1 2 2 2 1 1 1 2 2 1 1 2 1 2 1 1 2 1 1 1 2 1 2 1 1 1 2 2 2 1 2 1 1 1 1 2 2 2 2 1 2 1 2 1 2 2 2 1 2 1 2 2 2 1 1 1 2 2 1 2 1 1 2 1 1 2 2 2 2 1 1 1 2 1 2 2 1 2 2 2 2 2 1 1 2 2 1 2 1 1 2 2 2 2 2 2 2 1 1 2 2 1 2 1 2 2 2 2 2 2 2 1 2 1 2 2 1 1 2 1 1 1 2 1 2 2 1 2 1 1 2 1 2 1 1 1 2 2 2 1 2 2 2 2 2 1 1 1 1 2 1 2 2 2 1 2 1 1 1 1 2 2 2 1 2 2 1 1 2 1 1 1 2 2 2 1 2 1 2 2 1 1 2 1 1 1 2 2 2 2 1 2 2 2 1 1 2 2 1 1 1 2 1 1 2 2 1 1 2 2 2 2 2 2 1 2 2 1 1 1 1 1 1 1 1 2 1 2 2 2 2 2 1 2 2 1 2 2 2 2 2 1 1 1 1 2 2 2 2 1 1 1 2 1 1 2 2 1 2 2 2 2 2 2 2 1 1 1 1 1 1 2 1 1 2 1 1 2 1 2 1 1 1 2 2 2 1 1 1 1 1 2 1 1 1 1 2 1 1 2 2 1 2 1 1 1 1 1 1 1 1 1 1 2 1 2 1 1 2 1 1 1 2 2 1 1 1 2 1 2 2 1 1 2 1 2 1 2 2 2 2 2 2 1 2 2 2 1 2 1 2 1 2 2 2 2 1 2 1 2 2 2 2 2 1 2 1 1 2 2 1 1 1 2 1 1 1 2 2 2 2 2 1 2 2 2 2 2 1 1 1 1 1 2 2 1 1 2 1 2 2 1 1 2 2 1 1 1 2 2 1 1 2 1 1 2 1 2 2 1 1 2 2 2 2 2 1 1 1 2 2 2 2 2 2 2 1 2 1 1 1 1 2 1 2 2 2 2 2 1 2 1 1 1 2 2 1 1 1 1 1 1 2 2 1 2 1 2 1 1 1 2 2 1 2 2 2 1 1 1 1 2 2 1 1 1 1 2 2 1 1 1 1 2 1 2 1 1 2 1 2 2 1 1 1 2 2 2 2 1 1 1 1 1 1 1 2 1 2 2 2 2 1 2 1 2 2 2 1 1 2 1 2 2 1 2 2 1 2 1 1 2 2 2 1 1 1 2 2 2 1 2 1 1 1 2 1 2 2 2 1 2 2 2 2 1 1 1 1 1 2 1 1 1 2 1 1 2 1 1 1 1 2 2 1 2 2 2 2 2 2 2 1 1 2 1 1 1 2 1 2 2 1 2 2 2 2 2 2 2 1 1 2 2 1 1 2 2 1 1 2 2 2 2 1 1 2 2 1 2 1 2 1 2 2 2 2 2 1 1 2 2 1 1 1 2 1 1 1 1 2 2 2 1 2 2 2 2 1 1 1 2 1 1 1 2 1 2 1 1 2 1 1 2 2 2 1 2 2 2 1 2 1 2 1 1 1 1 2 1 2 2 1 2 1 1 2 2 1 1 2 2 2 1 1 1 1 2 2 2 2 1 2 1 1 1 2 1 2 1 2 2 1 2 2 2 2 1 1 2 1 2 1 2 2 2 2 2 2 2 2 2 2 2 1 2 1 2 2 2 2 2 2 2 1 2 2 2 2 2 1 1 1 1 2 2 1 1 2 1 1 2 2 2 1 2 2 1 2 1 1 1 2 2 1 2 1 2 2 2 1 1 2 2 2 1 2 2 1 1 1 2 2 1 1 1 1 2 2 1 2 2 2 2 2 1 1 2 2 1 2 2 2 2 2 2 2 1 1 2 2 1 2 2 2 1 2 2 2 1 2 1 2 2 2 2 1 1 1 2 2 1 2 1 2 1 1 1 2 1 1 1 2 1 1 2 2 1 2 2 1 1 1 1 1 2 1 1 1 2 2 1 1 2 1 1 2 2 2 1 1 2 1 1 1 2 2 -9 2 1 1 2 1 1 2 2 2 2 1 2 2 1 2 2 2 1 1 1 2 1 1 2 2 2 2 1 2 2 1 2 2 1 2 1 2 2 2 1 2 2 2 1 2 2 1 2 1 2 1 1 1 1 2 2 2 2 2 2 1 1 1 2 2 1 2 2 1 2 1 2 1 1 2 2 1 1 1 2 2 1 1 1 1 1 1 2 1 1 1 2 1 1 1 2 1 1 1 1 1 1 1 1 2 1 2 1 2 1 2 2 2 1 1 2 2 1 1 1 1 2 2 1 2 2 1 2 2 1 1 2 2 1 1 2 1 1 2 1 1 1 2 2 1 2 2 1 2 2 2 1 2 2 2 2 1 2 1 1 2 1 2 2 2 1 2 1 2 2 2 1 1 1 1 1 1 1 1 1 2 1 1 2 1 1 1 2 1 1 2 1 1 1 2 1 1 1 2 2 1 2 2 2 2 1 1 1 2 2 2 2 2 2 2 2 2 1 1 1 1 1 1 2 2 2 2 1 2 1 1 1 1 1 1 1 1 1 2 2 1 2 2 2 1 2 2 1 1 1 1 2 1 2 1 1 2 1 1 2 2 2 1 2 2 1 1 2 1 2 1 2 1 2 2 1 2 2 2 2 1 1 1 2 1 1 2 -9 2 1 2 1 1 1 2 1 2 2 1 1 2 1 2 2 2 2 2 1 2 1 2 2 1 1 2 1 1 1 1 2 2 1 2 1 1 2 2 1 2 2 2 2 2 2 1 1 1 1 2 2 2 1 2 2 2 1 2 2 2 1 1 1 1 1 1 2 1 1 2 1 1 1 1 1 1 2 1 1 2 1 1 2 1 1 2 2 2 1 2 1 1 1 1 2 1 2 1 1 2 1 2 1 2 2 2 1 1 1 1 1 1 1 2 2 1 2 2 1 1 1 1 1 2 1 2 2 1 2 1 2 2 1 1 1 1 1 2 1 1 1 2 1 1 2 2 2 2 1 1 2 2 1 1 2 1 2 2 1 2 2 2 1 2 1 2 2 2 2 1 2 1 2 2 1 2 1 1 1 1 1 1 1 1 2 1 2 1 1 2 2 2 2 1 2 2 1 1 1 1 2 2 1 2 2 2 1 2 1 1 1 1 2 2 2 1 2 1 1 1 2 1 2 1 1 2 1 2 1 2 1 1 1 1 1 2 2 2 1 2 1 2 1 2 1 1 2 2 1 1 2 2 2 2 2 1 1 1 1 1 1 2 1 2 1 1 1 1 1 1 1 1 1 2 1 1 1 2 1 1 1 2 1 2 2 1 2 2 2 2 2 1 1 1 1 2 2 1 1 1 2 2 2 2 2 2 2 2 1 2 2 2 1 1 1 1 1 2 2 1 2 1 2 1 2 2 1 2 1 2 1 2 1 2 2 1 1 1 2 2 2 1 1 1 1 2 2 1 2 1 2 2 1 2 2 1 2 1 2 2 2 1 1 2 2 1 2 2 1 1 2 1 1 1 1 1 1 1 1 2 1 1 2 2 1 2 1 2 2 2 2 1 2 2 1 1 2 2 2 2 2 2 2 1 2 2 2 2 1 1 2 2 2 1 2 2 1 1 1 1 1 2 1 2 2 1 2 2 2 1 2 2 1 2 1 2 2 2 1 1 1 2 2 1 2 1 2 2 1 2 2 1 1 1 1 1 2 1 1 1 2 1 2 2 2 1 2 2 1 1 1 2 1 2 2 1 1 2 2 1 2 2 1 1 1 1 1 1 2 1 2 1 1 2 2 2 1 1 1 2 1 1 2 2 1 1 2 2 1 2 1 2 2 1 1 2 2 1 1 2 1 1 1 2 2 2 1 2 1 1 2 1 2 2 1 1 1 1 2 1 2 1 1 2 1 1 1 2 1 1 2 2 1 2 2 1 1 1 2 1 2 2 1 2 2 1 1 1 1 2 2 1 1 2 1 2 2 2 2 1 2 2 2 2 1 2 1 1 1 2 1 1 1 1 2 1 2 2 1 2 2 2 2 2 2 1 1 1 1 2 2 1 1 2 1 1 2 1 1 2 2 1 1 1 1 1 1 1 1 1 1 2 1 1 2 2 1 2 1 1 2 1 2 1 2 2 1 1 1 1 1 2 1 1 2 1 2 2 2 1 2 2 2 2 2 1 1 2 2 1 1 2 2 1 1 2 1 2 2 2 2 1 1 2 2 1 2 2 2 1 2 1 1 2 1 1 1 1 2 1 2 2 1 1 2 1 1 2 2 2 1 1 2 2 1 1 2 1 2 1 2 1 1 1 2 2 1 1 1 2 2 1 1 2 2 1 2 2 1 2 2 2 2 2 2 1 1 2 1 2 1 1 1 1 1 1 2 2 2 1 1 2 2 2 1 1 2 1 1 1 2 1 2 1 1 2 1 1 2 1 2 2 1 2 2 2 1 2 2 1 2 2 2 2 2 2 2 2 1 2 2 1 1 1 2 1 1 2 1 2 2 1 1 2 2 1 1 2 2 1 2 2 2 2 2 2 1 1 2 1 1 2 2 1 1 2 2 2 1 1 1 1 2 1 1 2 1 1 1 1 1 2 1 1 2 2 1 2 2 2 2 2 2 2 2 2 2 2 1 2 1 2 1 1 2 2 1 1 2 2 2 1 1 1 2 2 1 1 1 1 2 2 2 1 2 2 2 1 2 2 2 1 1 1 1 1 1 2 1 1 2 1 2 1 1 1 1 2 2 1 1 1 2 1 1 2 1 2 1 2 1 1 2 2 1 1 2 2 1 1 2 2 1 2 1 2 1 2 1 2 2 1 2 1 1 2 1 2 2 2 2 2 1 2 1 2 1 2 1 1 1 1 1 1 2 2 1 2 1 1 2 1 1 1 1 1 1 2 2 2 1 2 1 2 1 1 1 1 1 1 1 1 1 1 2 2 1 1 1 1 1 2 1 1 1 2 1 2 2 2 1 2 1 1 1 1 2 1 1 1 2 1 1 1 1 1 1 1 1 1 2 2 1 1 1 1 1 2 1 1 1 2 1 2 2 2 1 1 2 1 2 2 1 1 2 2 1 1 1 2 1 2 1 1 2 2 2 2 2 2 2 1 2 2 2 1 2 1 1 1 2 2 2 1 2 1 2 2 1 1 1 1 2 2 2 2 1 2 1 2 1 2 1 1 2 2 1 2 2 2 2 2 1 2 2 2 2 2 1 1 2 2 1 2 1 1 1 2 2 1 2 2 2 1 2 2 2 1 1 1 1 2 1 1 2 2 2 2 1 2 1 1 1 1 2 1 1 2 2 1 1 2 1 1 2 2 2 2 1 1 1 2 2 2 2 2 2 2 2 2 1 1 1 1 2 1 2 1 2 1 2 2 2 1 2 1 2 2 2 1 2 1 2 1 1 1 1 2 1 2 1 1 2 1 1 1 1 1 1 2 1 1 1 2 2 2 1 2 2 2 2 1 2 1 2 1 2 1 1 2 2 2 2 2 1 1 1 1 2 1 2 2 2 1 1 1 1 1 2 2 2 1 2 2 2 2 1 1 2 2 2 2 2 2 2 2 1 1 1 2 1 2 1 1 1 2 1 1 1 1 1 1 2 1 2 1 1 1 2 2 2 2 2 2 2 2 2 2 1 1 2 2 1 -9 1 1 2 2 1 1 1 1 2 1 1 1 1 2 1 2 1 1 1 1 1 2 2 1 1 1 1 1 1 2 1 1 1 1 2 1 2 2 2 2 2 1 1 2 2 1 1 -9 1 1 1 1 2 2 1 2 2 1 1 2 2 1 1 2 1 1 2 1 2 2 2 2 1 2 1 2 2 2 2 1 2 1 2 2 2 2 2 2 1 1 2 2 2 1 1 2 1 2 1 1 2 2 2 1 2 2 1 2 2 1 1 1 1 1 1 2 1 2 1 1 1 2 1 1 2 2 2 1 1 2 2 2 1 2 1 1 1 1 2 1 1 2 2 2 2 1 1 1 2 2 2 1 1 1 2 2 1 1 2 2 1 1 1 2 1 2 2 2 1 2 1 1 1 1 2 1 2 1 1 2 1 1 2 1 2 2 1 2 1 2 1 2 2 1 2 1 1 2 1 1 1 2 2 2 2 2 2 2 1 2 1 1 2 1 1 2 2 1 1 2 1 2 1 1 2 2 2 1 2 1 2 1 2 1 1 1 1 2 2 2 1 1 1 2 1 2 2 1 1 1 1 2 1 1 2 1 2 2 1 2 2 1 1 2 2 2 2 2 1 2 2 2 1 2 2 1 2 2 1 1 1 1 2 1 1 1 1 1 1 1 1 1 1 1 2 1 2 1 2 2 2 2 1 1 2 2 1 2 1 1 2 2 2 2 2 1 1 2 1 2 2 1 2 1 2 2 1 2 2 2 2 2 2 2 1 2 2 1 1 1 1 2 1 1 1 2 2 1 2 1 1 1 1 1 2 1 2 1 2 2 1 1 2 1 1 1 1 1 2 2 1 2 1 2 2 2 2 2 1 1 1 2 2 2 2 2 2 2 1 1 2 1 1 1 2 1 2 2 2 2 2 2 1 2 1 2 1 2 1 1 1 1 2 2 1 1 2 1 1 1 1 1 2 1 1 1 2 2 1 1 2 1 2 1 1 2 1 1 2 2 1 1 1 2 1 2 2 2 2 1 2 2 1 2 1 2 1 1 1 1 2 1 2 2 2 2 1 1 2 2 2 2 2 2 2 2 2 2 1 2 2 2 2 1 2 2 1 1 2 2 1 1 2 2 2 1 1 1 2 2 2 2 2 1 1 2 2 2 2 2 1 1 2 1 2 2 1 1 2 1 1 1 1 2 1 2 2 1 2 2 2 1 2 2 1 1 1 2 1 1 1 2 2 1 1 1 2 2 1 2 1 1 1 2 2 2 1 1 1 1 1 1 2 1 1 1 2 2 2 2 1 2 1 2 2 1 2 2 2 2 2 2 1 2 2 2 1 2 2 1 1 1 1 1 2 1 1 2 2 2 2 1 2 2 1 2 2 1 1 1 2 2 1 1 2 1 2 1 1 1 2 2 2 1 2 1 2 2 2 2 1 1 1 2 1 2 2 1 2 2 2 2 2 1 1 2 2 1 2 2 2 1 1 2 1 1 1 1 1 1 1 2 2 1 1 2 2 2 2 2 2 1 2 1 1 2 2 2 1 1 1 1 2 2 2 2 1 1 1 1 1 1 1 1 1 2 2 2 2 1 2 2 2 2 2 2 1 1 1 1 2 1 1 2 2 1 1 1 2 1 1 2 1 2 1 2 1 2 2 1 1 1 1 1 2 2 1 1 1 2 1 1 2 1 1 1 2 1 1 1 2 1 2 1 2 2 1 1 2 1 2 2 2 1 2 2 1 2 2 2 1 1 2 1 2 1 1 2 2 2 2 2 1 2 1 1 1 2 2 1 1 2 1 1 2 1 1 1 2 2 2 1 1 1 2 2 2 2 2 2 2 2 1 1 1 2 1 2 2 2 1 2 1 2 2 2 1 1 1 2 2 2 2 1 2 1 1 1 1 2 1 2 2 2 1 1 2 2 2 2 1 2 2 2 2 2 2 2 2 1 2 1 1 2 1 1 2 1 1 1 2 2 1 1 1 2 2 1 1 2 2 1 2 2 2 1 1 2 1 2 2 2 2 2 1 2 2 1 1 1 1 2 2 1 2 1 2 2 1 2 1 1 2 2 2 1 2 2 2 1 1 1 2 2 1 1 2 1 1 1 1 1 1 2 2 1 1 1 1 2 1 2 1 2 1 1 2 1 2 1 1 2 1 1 1 1 2 1 2 2 2 2 1 2 1 2 2 1 1 1 1 2 2 2 1 1 2 1 1 2 1 1 2 1 2 2 1 2 2 2 1 2 1 2 2 2 1 2 1 2 2 2 2 1 2 2 1 1 2 1 1 1 1 1 2 2 2 2 1 1 1 2 2 2 2 2 1 1 2 2 2 1 2 2 2 2 1 2 2 1 2 2 2 2 1 2 2 2 1 1 2 2 1 2 1 2 2 1 2 2 2 2 2 1 2 2 2 2 2 1 1 2 2 1 2 1 2 1 1 2 2 2 1 1 1 2 1 1 2 2 2 1 2 2 1 1 1 2 1 1 2 1 2 1 1 2 1 1 1 2 2 1 2 2 1 2 1 1 1 2 2 2 1 2 1 2 2 1 1 2 2 2 2 1 1 1 2 2 2 1 2 2 1 2 1 1 1 1 1 2 1 2 1 1 1 2 2 1 2 2 1 1 1 1 2 1 2 2 2 2 2 2 2 1 1 2 2 1 1 2 1 2 1 2 1 2 1 2 2 2 2 1 1 2 1 1 1 2 2 2 2 2 2 2 2 2 1 1 2 2 2 1 2 1 2 2 2 2 1 2 2 2 1 2 1 1 1 1 2 1 2 2 2 1 1 2 2 1 1 2 1 1 1 1 1 2 1 2 1 2 1 1 2 2 2 2 2 1 2 2 1 2 1 2 2 1 2 2 1 1 1 2 1 1 2 1 2 2 2 1 1 2 1 2 2 2 1 2 2 2 1 2 2 1 1 2 1 2 1 1 1 2 1 1 1 2 2 2 1 1 2 2 1 2 2 2 2 2 2 2 1 2 2 2 2 1 2 1 2 1 2 2 2 2 1 2 1 1 2 1 2 1 2 1 1 2 2 1 1 2 2 2 1 2 2 2 2 2 2 1 2 2 2 2 1 2 1 1 2 2 1 2 2 1 2 2 1 1 1 2 1 1 1 1 1 1 1 1 1 1 2 1 2 2 2 1 2 1 2 2 2 1 2 2 1 1 2 1 2 1 2 2 1 2 1 2 1 1 2 2 2 1 1 1 2 2 2 2 2 1 1 1 2 1 -9 1 1 1 2 1 1 1 1 2 2 1 1 2 1 1 1 2 2 1 1 1 1 2 1 1 2 2 1 2 2 2 2 1 2 2 1 2 1 2 1 2 2 1 1 1 2 2 2 1 1 2 2 1 2 1 2 1 2 1 2 1 1 2 1 1 2 2 2 1 1 2 2 2 1 1 1 1 1 1 2 2 1 2 1 1 2 2 1 1 2 1 2 1 1 2 1 1 2 1 1 2 2 2 2 1 1 1 2 1 2 1 1 2 1 1 2 2 1 2 2 2 1 1 2 1 2 2 1 2 2 2 2 2 1 2 1 1 2 1 2 2 2 1 2 1 1 1 2 1 1 2 1 2 2 1 2 2 2 1 2 2 1 2 2 2 1 2 1 1 2 2 2 2 2 2 2 1 1 1 2 2 2 2 2 2 2 1 2 1 1 1 2 1 1 2 1 1 2 2 2 2 2 1 2 1 2 2 2 1 1 1 1 1 1 2 2 2 2 1 1 1 2 2 1 2 1 1 2 2 1 2 2 2 2 2 1 1 2 1 2 1 2 1 1 2 2 2 2 1 2 1 1 2 2 1 2 1 2 2 1 1 2 1 1 1 2 2 2 2 1 1 1 2 1 1 2 1 2 2 2 1 1 2 2 1 2 2 1 1 2 1 2 1 2 1 2 1 1 2 1 2 2 1 1 1 2 1 2 2 2 1 2 1 1 1 1 2 1 1 1 1 1 1 1 1 1 2 1 1 2 1 1 1 2 2 1 2 2 2 1 1 1 1 1 1 1 2 1 1 1 1 2 2 1 2 2 2 2 1 1 2 1 1 1 1 2 1 2 2 1 1 2 1 1 1 2 1 1 1 2 1 1 2 2 1 1 1 1 1 2 1 1 2 2 1 1 2 1 1 2 1 1 2 1 2 2 2 1 1 1 1 1 2 2 1 2 2 2 1 2 2 2 1 2 1 2 1 1 1 1 2 1 2 2 1 1 1 1 2 2 1 1 1 1 1 2 1 2 2 1 2 1 2 1 2 1 2 1 1 2 1 2 1 1 2 1 2 1 1 1 1 1 2 1 2 1 2 2 2 2 2 1 1 1 2 2 1 1 1 2 2 2 1 2 2 2 1 2 2 1 2 1 1 1 2 1 2 1 2 1 2 2 1 1 2 1 2 2 1 1 1 1 2 1 1 1 1 2 1 1 1 1 2 1 2 1 2 2 1 1 1 2 2 2 2 2 1 1 2 1 1 1 2 2 2 2 2 2 2 2 2 2 2 2 2 2 1 1 1 1 1 1 1 1 2 2 2 2 1 2 2 2 2 2 1 2 2 1 2 2 1 2 2 1 2 2 2 1 1 1 2 1 1 2 1 1 2 1 1 2 2 2 2 1 1 2 1 2 1 2 1 2 2 2 2 2 2 2 1 1 1 2 2 1 2 2 1 1 2 1 2 2 2 1 1 2 1 1 1 2 2 1 2 1 1 1 2 2 2 2 1 2 2 2 2 1 1 2 2 2 2 2 2 2 2 1 1 2 1 2 1 1 1 1 1 1 1 1 1 2 2 1 2 2 1 1 2 1 1 2 2 2 2 2 1 1 1 2 1 1 2 2 1 2 1 1 2 1 1 2 1 2 2 1 2 1 2 2 2 2 2 1 2 1 2 2 2 1 1 1 1 1 1 1 1 2 2 2 2 1 1 1 2 1 1 2 2 1 1 2 2 2 1 2 1 1 1 2 2 2 1 1 1 1 1 1 1 2 2 1 2 2 1 1 2 1 1 1 2 2 2 1 1 1 1 2 1 1 1 2 1 1 1 1 1 2 1 2 1 1 2 1 1 1 2 2 2 1 2 1 2 1 1 2 2 1 1 1 1 1 2 2 1 1 2 1 2 1 1 2 2 2 1 1 1 1 2 2 1 2 2 1 2 2 2 2 2 1 2 1 2 2 2 1 2 1 2 2 2 1 2 1 2 1 2 1 1 2 2 1 2 1 1 1 1 1 1 2 2 1 1 1 2 1 1 2 1 1 2 1 1 1 1 1 1 2 1 2 2 1 1 1 2 2 2 1 1 2 2 2 2 1 2 2 1 1 2 2 1 1 1 1 2 2 2 1 1 2 2 1 2 1 2 1 2 1 2 1 2 2 2 1 1 2 2 1 1 1 2 2 2 1 1 2 1 2 1 2 2 2 1 1 1 2 1 1 2 1 1 2 1 2 1 1 2 1 1 1 1 1 2 2 2 2 1 1 1 1 2 1 2 1 2 2 2 1 1 1 1 2 2 2 1 1 2 1 2 1 1 2 2 1 1 2 1 2 1 1 1 1 1 1 1 2 2 2 2 1 2 1 2 1 2 1 2 1 1 1 1 1 1 2 1 2 2 1 1 1 1 1 2 2 2 2 2 2 2 1 2 2 1 2 2 1 1 1 2 1 1 2 1 2 2 2 2 2 2 2 1 2 2 1 1 1 1 1 1 1 2 1 2 1 1 1 1 2 1 2 2 1 1 2 1 1 1 1 1 2 1 1 1 1 2 1 2 1 2 1 1 2 1 2 2 2 2 2 1 2 2 1 1 2 1 1 2 2 1 2 2 1 1 2 1 2 2 2 2 1 1 2 2 2 1 2 1 1 1 1 2 2 2 2 2 1 2 1 2 1 2 2 1 2 2 2 1 1 2 2 1 1 1 1 2 1 1 2 1 2 2 1 1 2 2 1 2 1 1 1 2 2 1 1 2 2 2 2 2 1 2 2 2 1 2 2 2 1 1 1 1 2 1 1 1 1 1 1 2 1 2 1 2 2 2 1 2 1 1 2 1 1 2 1 2 2 1 2 1 2 1 2 2 1 1 1 2 1 2 2 2 2 1 2 2 2 2 1 2 1 1 2 2 1 2 1 2 1 1 1 2 2 2 1 1 1 2 1 2 2 1 1 2 2 2 1 1 2 1 1 1 1 2 2 1 1 1 1 2 1 1 2 1 1 2 1 2 1 2 2 1 1 2 2 2 1 2 2 2 2 2 1 1 2 2 1 1 2 2 2 2 1 2 2 1 1 1 1 2 2 2 2 2 2 1 1 2 2 2 2 1 1 2 1 2 2 2 1 1 2 2 1 2 1 2 2 2 1 2 1 1 1 1 2 1 2 2 1 1 2 1 2 1 1 2 2 2 1 1 1 2 1 1 2 2 1 1 2 1 2 1 2 1 2 1 2 1 2 1 1 2 2 1 1 2 1 1 1 1 1 1 1 2 2 2 2 1 1 1 2 2 2 1 2 1 1 2 2 2 1 2 2 2 1 2 2 1 1 1 1 1 2 2 1 2 2 2 1 1 2 1 1 1 1 1 1 1 2 2 1 1 1 1 2 2 1 1 2 1 2 2 2 1 2 1 1 2 2 1 2 1 1 2 1 2 2 1 1 1 2 1 2 1 2 2 2 1 1 2 2 2 2 2 2 1 2 1 1 1 2 2 2 2 1 1 2 1 2 2 1 2 2 1 1 2 2 2 1 1 2 1 2 1 2 1 2 1 2 1 1 1 2 2 1 2 2 -9 1 1 1 1 1 2 2 1 2 1 1 1 2 1 1 2 1 1 2 2 2 1 2 2 2 2 1 1 2 1 2 1 1 2 1 1 2 1 1 2 2 2 1 1 1 2 1 1 2 2 1 1 2 1 2 1 1 2 1 2 2 1 2 1 2 2 1 2 1 1 1 2 1 2 1 2 2 2 1 2 2 2 2 2 1 1 2 1 1 2 2 1 2 2 2 2 1 1 2 1 2 1 2 2 2 1 1 2 2 1 1 1 2 2 2 2 2 1 1 1 2 1 2 2 1 1 2 1 2 2 2 2 1 1 1 2 2 1 1 2 1 2 2 1 1 2 1 1 1 2 1 2 2 1 2 1 2 2 2 1 1 1 2 1 2 1 1 1 2 1 2 2 2 2 1 2 2 1 2 1 2 1 1 1 2 2 2 2 1 1 1 2 2 2 2 1 1 1 2 1 1 1 1 1 2 2 2 2 1 1 1 1 1 2 1 2 1 1 1 1 1 1 2 1 1 2 1 1 1 2 2 1 2 2 1 2 1 1 1 1 1 1 2 1 2 1 2 1 2 2 2 2 1 1 1 2 2 1 1 2 2 2 2 1 2 2 1 1 1 2 2 2 2 1 2 2 2 1 2 1 2 2 2 1 2 2 1 2 1 2 1 1 2 2 1 1 2 1 1 1 2 1 1 1 2 2 2 1 2 1 2 2 1 1 2 1 1 1 2 2 2 2 2 2 2 1 2 1 1 2 1 1 1 2 1 1 2 1 2 2 1 2 1 1 2 1 2 1 1 1 1 1 1 2 2 2 1 1 2 2 2 2 1 1 2 1 1 2 1 2 2 1 2 1 2 2 1 1 1 1 2 2 2 2 2 2 1 2 2 2 2 1 2 1 2 2 2 2 2 2 2 2 2 1 1 2 1 2 1 1 2 2 1 2 2 2 1 1 1 2 2 2 1 2 1 2 2 2 1 1 1 2 2 1 1 1 1 2 2 1 1 1 2 1 1 1 1 2 1 2 2 2 1 1 1 2 1 2 2 1 2 2 2 2 1 1 2 1 1 2 1 1 1 2 1 2 1 2 1 1 1 1 2 1 1 1 2 2 1 1 1 1 2 2 1 2 2 2 2 1 1 2 2 2 1 1 2 2 1 2 1 2 1 1 2 1 1 2 1 1 2 2 1 1 1 2 1 1 2 1 2 2 1 2 1 2 2 1 2 1 2 1 2 2 2 1 1 2 1 1 2 1 2 2 2 1 2 2 2 2 1 2 1 2 2 2 1 2 1 2 1 1 1 2 2 1 1 1 1 1 2 1 1 2 1 1 1 2 2 1 1 2 2 1 1 1 1 1 2 1 1 2 1 1 2 1 1 1 1 1 2 2 1 1 1 1 2 2 1 1 2 2 1 2 1 1 1 2 2 1 2 1 2 1 2 1 2 1 2 2 2 2 1 2 1 2 1 2 2 1 2 2 2 1 1 2 2 1 1 1 1 2 1 1 1 2 1 1 2 1 2 2 2 2 2 1 2 2 2 1 1 1 1 1 2 2 2 1 2 2 1 1 2 2 1 1 1 1 2 1 1 1 1 1 2 2 2 2 1 1 2 1 1 1 2 2 1 2 2 2 2 1 2 2 2 1 2 2 2 2 1 2 2 1 2 1 1 1 1 1 2 2 2 1 1 1 1 2 1 2 2 2 1 1 1 2 2 2 1 2 1 2 1 1 1 2 1 2 2 2 1 1 2 2 2 2 2 2 1 2 1 2 2 1 1 1 2 1 2 1 2 2 2 1 1 1 2 2 2 2 2 1 1 2 2 1 1 1 2 1 2 1 1 2 1 2 1 2 2 1 2 2 2 2 1 1 1 2 1 2 2 2 2 1 2 2 2 1 2 1 2 1 2 2 2 2 2 1 1 2 1 1 1 2 2 1 2 1 1 2 2 1 2 1 1 2 2 2 2 2 1 1 1 1 2 2 1 2 2 1 2 1 2 2 1 1 1 1 1 2 1 1 1 2 2 1 2 2 2 1 2 2 2 1 1 1 1 2 1 2 2 1 1 1 1 1 1 2 1 1 2 1 1 2 1 2 2 1 1 1 2 2 1 2 2 1 2 2 2 2 1 1 1 1 1 1 2 2 1 1 2 2 1 2 2 1 2 2 2 2 2 2 2 1 1 1 2 1 2 2 1 1 1 1 2 1 1 1 1 1 2 2 1 2 2 2 2 2 2 1 1 2 1 1 2 2 1 1 1 2 1 1 2 1 1 1 2 2 1 2 2 1 1 2 2 2 2 1 1 2 1 2 1 1 2 2 1 2 1 2 2 1 2 2 1 2 1 2 2 1 1 1 2 2 2 1 2 2 1 1 1 2 1 1 1 2 1 1 1 2 1 2 1 2 1 1 2 1 2 2 1 2 1 1 2 1 1 1 2 2 2 2 2 1 1 2 1 2 1 2 2 1 1 2 1 1 2 1 2 2 1 1 1 2 2 1 1 1 2 1 1 2 2 1 2 1 1 2 1 2 1 2 2 2 1 2 2 1 1 1 1 2 2 2 2 2 2 2 2 2 1 2 2 2 1 2 1 2 2 2 1 1 1 2 1 1 2 1 2 2 1 2 1 1 2 2 1 1 2 2 1 2 2 2 2 2 2 2 2 2 2 1 2 2 2 1 2 1 1 2 2 1 1 2 1 2 2 1 2 1 1 1 1 1 1 1 1 2 1 2 2 1 1 1 1 1 2 2 1 1 1 2 2 2 1 1 2 1 2 1 2 2 2 2 1 1 1 2 2 1 1 2 1 2 1 1 1 1 1 2 1 1 2 2 2 2 2 1 2 2 1 2 1 1 2 1 1 1 2 1 2 1 2 1 2 1 1 1 2 1 2 1 2 1 1 2 1 1 1 2 2 2 2 1 1 2 1 1 1 1 2 2 2 2 2 2 2 2 2 2 2 1 1 2 2 1 2 2 1 1 2 1 2 2 1 1 2 1 2 1 1 2 1 1 1 2 2 2 2 1 2 2 2 1 1 1 2 2 2 2 2 2 2 2 2 1 1 2 2 2 1 2 2 1 2 1 2 1 1 2 2 1 1 1 2 1 2 1 2 2 1 1 1 1 2 2 2 1 2 2 2 2 2 2 1 1 1 1 2 1 2 1 1 1 2 2 2 1 1 2 1 2 2 1 2 2 1 1 1 1 1 1 2 1 1 2 1 1 2 1 2 1 1 2 2 1 2 1 1 2 1 1 2 1 2 2 1 1 2 1 1 1 1 2 1 1 2 2 1 2 1 2 1 2 2 1 2 2 2 1 2 2 1 2 1 2 1 2 1 1 2 1 2 1 2 1 1 2 2 1 1 2 1 1 1 1 2 1 1 2 1 1 1 2 2 1 1 1 1 1 1 2 2 1 2 2 2 1 1 2 2 2 1 1 1 1 2 2 2 1 1 2 2 2 2 2 2 1 2 2 1 2 1 2 2 2 2 1 2 2 1 1 2 2 2 2 2 1 2 2 1 1 1 1 1 2 2 1 2 2 1 1 2 1 2 1 2 2 2 2 1 2 2 1 2 1 1 2 1 1 2 1 1 1 1 1 1 2 1 2 1 2 1 2 1 1 2 1 1 1 1 1 1 1 1 2 2 1 2 2 2 1 2 1 1 1 2 1 1 2 1 2 1 1 2 2 2 2 1 2 2 1 1 1 1 1 1 2 2 2 1 1 2 1 2 2 2 1 1 2 1 1 2 1 1 2 2 1 1 2 1 2 2 1 2 2 2 1 2 1 2 2 1 2 1 1 1 1 1 2 2 2 2 1 2 2 2 2 2 1 1 1 2 2 2 2 1 1 1 2 2 1 2 2 2 2 1 1 2 2 1 1 1 2 1 1 1 2 1 1 1 1 2 1 1 1 2 2 2 2 2 2 1 1 1 1 1 1 1 2 2 1 1 1 1 2 1 2 2 1 2 1 1 1 2 2 2 2 2 2 2 2 2 2 2 2 1 1 1 1 1 1 1 2 1 1 1 1 1 2 2 2 1 1 1 1 2 1 1 1 2 2 1 2 2 2 2 2 2 2 2 2 1 2 2 2 1 1 2 1 2 1 1 1 1 2 1 2 1 1 2 1 2 1 2 2 2 2 2 1 1 2 1 1 1 1 1 1 1 1 1 2 1 2 1 1 1 2 2 2 1 1 1 1 1 1 2 1 1 1 2 1 1 1 1 1 2 1 1 2 1 1 1 2 1 2 2 1 2 1 2 2 1 2 1 1 1 2 1 1 1 2 1 2 1 1 2 1 1 1 2 1 2 1 2 2 2 1 1 1 1 1 2 2 2 1 2 2 1 1 1 1 1 1 2 2 2 2 2 1 1 1 1 2 1 2 2 2 2 1 1 1 1 2 2 2 1 2 2 2 2 2 2 1 2 1 1 2 1 2 1 2 1 2 1 2 2 1 2 2 1 2 1 2 1 1 1 2 2 2 1 2 1 2 2 1 2 2 2 2 2 2 2 2 1 2 2 2 1 2 1 1 1 2 2 2 1 2 2 1 2 2 2 1 1 1 1 2 1 2 1 1 2 1 2 1 2 1 2 1 2 2 1 1 1 1 1 1 1 2 1 1 2 2 1 2 1 2 1 2 2 1 2 2 1 2 1 1 2 2 2 1 2 2 2 1 1 2 2 1 2 1 1 1 2 2 1 2 2 1 2 1 1 2 1 1 2 1 2 2 1 2 1 2 1 1 1 2 1 2 1 1 2 1 1 2 2 2 2 2 1 2 1 1 1 2 2 2 1 2 1 2 1 2 2 1 1 1 2 1 1 1 1 1 1 1 2 2 2 1 1 2 2 1 2 2 2 1 1 1 1 1 1 1 1 2 2 2 1 2 2 1 1 2 2 1 1 2 1 2 2 1 2 2 2 2 1 1 2 2 2 1 1 1 2 2 1 2 1 2 2 1 1 1 1 2 2 1 2 1 2 2 2 1 1 2 2 1 1 1 2 1 2 2 2 1 -9 1 2 2 1 2 1 2 1 2 2 2 2 1 1 1 1 1 2 1 2 1 2 1 1 2 2 1 2 2 2 2 1 1 2 2 1 1 2 1 2 2 2 1 1 1 2 1 2 2 2 2 2 1 1 2 2 2 2 1 1 2 2 2 1 2 2 2 2 1 1 2 2 1 1 1 2 1 1 2 1 1 2 1 1 2 1 2 2 2 2 2 1 2 2 1 1 2 2 2 1 2 -9 2 2 2 1 2 1 2 1 1 2 1 1 2 1 1 2 2 2 2 2 1 2 2 1 2 1 1 2 1 1 2 2 2 1 2 2 2 1 1 2 2 1 1 1 2 1 1 1 1 2 2 2 1 1 1 1 1 1 2 2 2 1 1 2 1 1 1 1 2 1 2 1 2 2 1 1 1 2 1 2 2 2 1 1 2 1 1 2 1 2 2 2 1 1 2 2 2 2 1 2 1 1 1 1 2 1 1 1 1 2 2 1 1 1 1 1 2 1 2 2 1 1 1 -9 1 2 2 2 1 2 2 1 1 1 1 1 1 1 1 2 1 1 2 2 1 1 1 2 1 1 1 2 1 2 1 1 1 2 1 2 1 2 2 1 1 2 2 2 1 1 1 2 1 1 2 2 1 1 2 2 2 1 2 1 2 2 1 2 1 1 2 1 2 1 1 2 2 2 1 1 2 1 1 2 1 1 2 2 2 1 2 2 2 2 2 2 1 1 1 2 1 1 2 1 2 2 1 1 1 1 2 2 1 1 1 1 1 2 2 1 2 2 1 1 1 2 1 2 1 2 1 2 1 1 1 1 1 2 2 2 2 1 1 2 1 2 2 2 2 2 1 1 2 1 1 1 2 2 2 2 2 1 1 2 2 2 2 2 1 1 1 1 1 2 1 2 2 1 2 2 2 1 1 2 2 1 1 1 2 2 1 1 2 1 2 1 2 1 1 2 1 1 2 1 2 1 1 1 2 2 1 2 1 2 2 1 2 1 1 2 2 2 2 1 1 1 2 1 1 1 1 2 1 1 1 1 1 1 1 2 2 1 1 1 2 1 2 2 1 2 2 1 2 1 1 2 2 2 1 1 1 2 2 2 1 1 2 2 2 2 2 2 1 2 2 2 1 1 1 2 2 1 1 1 2 1 1 2 2 1 1 1 2 1 1 2 1 1 2 1 1 2 1 2 1 1 1 1 1 1 1 1 2 2 1 1 1 1 2 2 2 2 2 1 1 1 1 2 1 1 1 2 2 2 2 2 2 1 2 1 1 1 2 2 1 2 1 1 1 2 1 2 2 1 1 1 1 2 1 2 1 2 2 1 2 1 1 1 1 1 2 2 1 2 1 2 2 1 2 2 1 2 1 2 1 2 1 1 2 2 1 1 1 2 1 2 2 1 2 1 2 1 2 1 2 2 1 2 2 1 1 2 2 1 2 1 2 2 1 1 2 2 2 2 1 1 2 2 2 2 1 2 2 1 2 1 2 2 1 1 1 2 1 1 1 2 1 2 1 1 2 2 1 1 2 2 2 1 1 1 1 1 1 1 1 1 1 1 1 2 2 2 2 1 2 2 1 1 1 1 2 1 2 2 1 1 2 2 2 1 1 1 1 1 2 2 1 1 1 2 2 2 1 1 2 1 2 1 2 2 1 2 2 2 2 1 2 1 2 1 2 2 2 1 1 1 2 1 2 1 2 2 2 1 2 1 1 2 2 2 1 1 1 2 1 2 2 1 2 2 1 1 2 1 2 2 2 1 1 2 1 2 2 2 2 2 2 1 1 1 2 2 1 2 2 1 2 2 1 2 1 1 1 1 2 1 1 2 2 1 1 1 2 2 1 1 2 2 2 1 2 1 -9 1 1 2 2 1 2 1 1 1 2 2 1 2 1 2 2 1 2 1 1 2 2 2 2 1 2 1 1 1 1 2 1 2 2 1 2 1 2 2 2 1 2 2 1 1 1 2 1 2 1 1 2 2 1 1 1 1 2 2 1 2 2 1 2 2 1 1 2 2 2 1 1 1 2 1 2 2 2 2 1 1 1 2 2 1 2 2 1 1 1 2 1 1 2 1 1 1 2 1 1 1 2 1 1 2 2 1 1 2 2 2 1 1 1 1 1 2 1 1 2 2 1 2 1 1 2 2 1 1 1 2 2 2 1 1 2 1 1 1 2 2 2 1 1 2 1 2 1 2 2 2 2 2 1 1 2 2 1 2 1 2 1 2 1 2 1 2 2 2 2 2 2 2 2 2 1 2 1 1 2 1 1 1 2 1 1 2 2 1 1 2 1 2 2 2 2 2 2 2 2 1 1 1 1 2 1 1 2 1 1 1 1 1 2 2 2 1 2 1 2 1 1 1 2 2 2 1 2 2 2 2 2 1 2 1 1 1 2 2 2 1 2 2 2 1 1 1 1 2 2 1 2 2 1 1 2 2 2 2 1 2 2 1 1 1 1 1 2 2 2 1 1 1 2 2 2 2 2 2 1 1 2 1 2 2 2 2 2 2 1 1 2 1 1 1 2 2 2 2 2 2 1 2 2 2 1 2 1 1 2 2 1 2 2 2 2 1 1 1 1 2 2 1 1 1 2 2 1 2 1 1 1 2 1 2 2 1 1 1 1 2 2 2 1 2 2 2 1 1 1 2 1 1 1 1 1 2 2 2 2 1 1 2 2 1 1 2 1 1 1 2 1 2 1 1 2 1 2 2 1 1 2 2 1 1 2 1 2 1 2 2 2 2 1 1 2 1 2 1 1 2 1 1 1 1 1 2 1 2 1 2 2 2 2 1 2 1 2 1 2 2 1 1 2 1 2 2 2 2 1 2 2 2 2 1 1 2 1 2 2 1 2 2 1 1 2 1 1 2 1 1 1 1 1 1 1 1 1 1 1 1 2 2 1 1 2 2 1 1 2 2 1 2 2 1 1 2 1 2 1 1 1 2 2 1 1 2 2 1 1 2 1 1 2 1 1 2 2 2 2 2 1 2 1 2 2 2 2 2 1 2 2 2 2 1 2 2 1 2 2 1 2 1 2 1 2 2 2 2 2 1 2 2 2 2 1 1 2 1 2 2 2 1 1 1 1 1 1 2 2 2 2 1 2 1 2 2 1 1 1 1 2 1 1 2 2 1 1 2 2 1 2 2 2 2 2 1 1 2 2 2 1 2 2 2 2 2 1 1 2 1 2 2 1 2 2 1 2 2 2 1 2 1 1 2 2 2 2 1 1 1 1 1 2 2 2 1 1 1 2 2 2 2 2 2 2 1 1 1 2 2 2 1 2 2 2 1 1 2 1 1 2 2 2 2 2 2 1 1 1 1 1 2 2 1 2 1 1 1 2 2 1 2 1 2 2 1 2 1 1 2 1 2 2 2 2 1 1 2 1 2 2 2 1 1 2 1 2 1 1 2 1 2 2 2 1 2 1 1 1 2 2 1 1 1 2 2 1 2 1 1 2 1 2 2 1 1 1 1 1 2 1 2 2 1 1 1 2 2 2 2 2 1 1 2 2 1 1 1 2 2 1 2 2 2 2 2 2 1 2 2 1 1 1 1 1 2 1 2 2 1 1 1 1 2 1 1 2 1 2 1 1 1 1 1 1 1 1 2 2 1 1 1 2 2 1 1 1 2 2 2 1 2 1 1 2 1 2 1 1 2 2 2 2 1 1 1 1 2 2 1 1 1 2 2 1 2 2 2 2 2 2 1 2 2 2 1 1 2 1 2 2 1 1 1 1 2 1 2 1 2 2 2 2 1 1 2 2 1 1 2 1 2 1 1 1 2 2 2 1 2 2 2 1 1 1 1 1 1 2 2 2 2 1 1 2 1 2 1 1 1 1 1 2 2 2 2 1 1 2 1 1 1 1 1 1 1 1 2 1 2 2 2 2 1 1 1 1 1 1 1 2 1 1 2 1 2 1 2 2 2 2 1 1 2 2 1 1 1 2 1 1 2 1 2 1 1 1 1 2 1 2 1 1 1 1 1 1 1 2 1 2 1 1 1 1 2 2 2 1 1 2 2 2 2 1 2 1 1 1 2 1 2 2 1 1 2 1 1 1 2 1 1 2 2 1 1 2 2 2 2 1 2 1 1 1 1 2 1 1 2 1 1 1 2 1 1 2 1 1 2 2 2 1 1 2 1 1 1 2 2 1 1 2 2 1 1 1 1 2 2 1 2 1 1 1 2 2 2 1 2 2 2 2 1 1 2 1 1 2 2 1 1 1 2 1 1 1 2 1 1 1 2 2 2 1 2 1 1 2 2 1 1 2 1 1 1 1 1 2 2 1 1 2 2 1 2 2 1 1 2 1 1 1 1 2 1 1 2 2 1 1 2 1 1 1 1 1 1 2 1 1 2 1 2 1 1 2 1 2 2 1 1 2 1 1 2 1 2 2 2 2 1 2 1 1 2 2 1 1 2 2 2 1 2 2 1 1 1 1 1 1 1 1 2 2 1 2 1 1 1 2 2 1 1 2 1 1 1 1 1 2 1 1 2 1 2 1 1 2 2 2 2 1 2 1 1 2 1 1 1 1 2 2 2 2 1 1 1 1 1 1 2 2 2 2 2 1 2 2 1 2 1 1 1 2 2 2 1 2 2 2 1 1 1 2 1 2 2 2 2 2 2 2 1 2 1 1 1 1 1 1 2 1 1 2 2 1 2 2 1 2 2 1 1 1 1 2 2 2 2 2 2 2 1 2 2 2 1 2 1 2 2 1 1 1 1 2 2 2 1 1 1 2 2 1 2 1 1 1 2 1 1 1 2 2 2 1 1 1 2 1 1 1 1 2 2 2 2 1 1 2 2 -9 1 2 1 2 2 1 1 2 2 2 1 1 2 2 1 1 2 2 2 1 1 2 2 1 1 1 1 1 1 1 1 2 2 2 1 2 1 2 2 2 2 1 1 2 2 1 2 1 1 2 1 2 1 2 2 1 1 2 1 1 2 1 2 1 2 1 1 2 2 1 2 2 1 2 2 1 2 2 1 1 1 1 2 1 2 2 1 2 1 1 1 1 2 2 2 2 1 1 1 1 1 2 1 2 2 2 2 2 2 1 2 1 2 1 1 2 1 2 1 2 1 2 2 1 2 2 2 1 2 1 2 1 2 1 1 1 1 2 2 2 2 2 1 2 1 1 1 2 1 2 1 2 2 1 1 2 2 2 1 2 2 2 1 2 1 2 2 1 1 1 2 1 2 2 2 2 2 2 2 2 2 1 2 2 2 1 1 2 1 2 2 2 2 2 2 1 1 1 2 1 1 2 2 1 2 2 2 1 2 2 2 2 1 1 1 2 2 2 1 1 1 1 1 2 2 1 1 2 1 2 2 1 2 1 1 1 2 2 2 1 2 1 2 1 2 1 1 1 1 1 2 2 2 2 1 1 2 2 2 1 2 1 2 2 1 1 1 1 2 1 1 1 1 1 1 1 1 2 2 1 1 1 1 1 2 2 2 2 2 2 1 2 1 2 2 1 1 1 2 1 2 2 2 2 2 2 1 1 1 1 2 2 2 1 1 2 1 1 1 1 1 1 1 2 1 1 2 2 1 1 1 2 1 2 1 2 2 1 1 2 1 2 1 1 1 1 2 1 1 2 1 1 1 2 2 1 1 2 1 2 2 1 2 2 2 1 2 1 2 2 2 1 2 1 1 1 2 2 1 2 1 2 1 1 1 2 2 1 2 1 2 2 2 2 2 2 1 1 1 1 1 2 1 2 1 2 1 1 1 1 2 2 2 1 1 2 1 2 1 1 1 1 2 1 2 1 2 1 1 1 1 2 1 1 1 2 1 2 1 1 2 2 1 2 1 2 1 2 1 2 2 2 2 2 2 2 1 1 1 1 2 1 1 2 2 1 2 1 1 2 2 2 2 1 1 2 2 1 1 2 2 1 1 2 1 2 1 2 1 2 1 1 1 1 1 1 1 1 1 1 1 2 2 1 1 1 1 1 2 2 1 1 1 2 1 1 2 2 1 2 2 1 1 2 2 2 1 1 1 1 2 1 1 2 2 1 1 1 1 2 1 2 2 1 2 1 1 1 2 1 1 2 1 2 2 1 2 2 1 2 2 2 1 2 1 2 1 2 1 2 1 2 2 1 2 1 1 2 2 2 2 2 1 2 2 2 1 2 2 1 2 2 1 1 1 2 2 1 2 2 1 2 1 2 1 2 2 2 2 1 2 1 1 2 2 1 2 2 1 1 2 2 2 1 1 2 1 2 1 2 2 2 1 1 2 2 1 2 2 1 1 2 1 2 1 1 1 1 1 2 1 2 2 1 2 1 1 2 2 2 1 1 2 2 1 2 1 2 1 2 1 2 2 2 1 2 1 1 1 2 2 2 2 1 1 1 1 2 2 2 1 1 2 2 1 2 1 1 2 1 2 1 1 2 2 1 2 2 2 2 1 1 2 1 2 1 1 2 1 1 2 1 1 1 1 2 1 1 1 1 1 1 2 1 1 2 2 1 2 2 2 1 2 2 2 1 2 2 2 2 1 2 2 2 1 2 2 2 2 1 2 1 1 2 1 1 2 1 1 2 1 2 1 1 1 1 1 1 1 1 1 2 1 2 1 2 2 2 2 1 2 1 2 1 1 2 2 1 2 2 2 1 2 1 1 2 2 1 2 2 1 2 1 1 2 2 2 1 2 2 1 1 2 1 2 1 2 2 2 1 1 2 2 2 2 1
Champagne dummy dummy dummy dummy dummy 2 1 1 1 2 2 1 2 1 1 2 1 2 1 1 1 1 2 1 1 2 2 2 2 1 1 2 2 2 1 2 2 1 1 2 2 1 2 1 2 2 2 1 2 2 2 1 1 1 1 2 2 2 2 1 2 2 2 2 2 1 1 2 2 2 1 1 1 2 1 2 2 2 2 1 2 2 2 1 1 2 2 1 2 2 1 2 2 2 2 1 2 1 1 1 2 2 2 2 1 1 2 1 1 1 1 2 2 1 1 2 1 2 1 1 2 1 1 2 1 2 1 1 2 1 1 1 1 1 1 2 1 1 1 2 2 1 1 1 1 2 2 1 1 1 1 2 1 1 2 1 2 2 2 2 1 1 1 2 2 2 2 1 2 2 1 2 2 2 1 1 2 1 1 2 2 2 2 2 1 1 1 2 2 1 1 1 1 1 1 1 2 2 2 2 1 2 1 1 1 2 1 2 2 1 1 1 1 1 1 1 2 2 2 1 2 1 2 2 2 1 2 2 2 1 2 1 2 2 1 1 2 2 1 1 1 2 1 2 1 2 2 1 2 1 1 1 2 2 1 2 1 1 2 1 1 1 2 1 1 2 2 1 2 1 1 1 2 1 1 1 2 1 1 1 1 1 1 1 2 2 2 1 1 2 1 1 1 2 1 2 1 1 2 2 2 2 1 1 1 1 2 1 1 2 1 1 1 2 1 2 2 2 2 1 2 1 1 2 2 2 1 1 2 2 1 2 1 1 1 2 2 2 2 1 1 1 1 1 2 1 1 2 2 2 1 2 1 1 2 1 2 2 1 2 1 2 2 2 1 1 2 1 2 2 1 1 2 1 1 2 1 2 1 1 2 1 2 2 2 1 2 1 1 1 2 1 1 1 1 2 2 2 1 1 1 1 1 2 2 2 1 1 2 1 2 1 1 2 2 1 2 2 1 1 2 1 2 2 1 2 2 2 1 1 1 2 2 1 1 2 1 2 1 1 2 1 1 1 2 1 2 1 1 1 2 2 2 1 2 1 1 1 1 2 2 2 2 1 2 1 2 1 2 2 2 1 2 1 2 2 2 1 1 1 2 2 1 2 1 1 2 1 1 2 2 2 2 1 1 1 2 1 2 2 1 2 2 2 2 2 1 1 2 2 1 2 1 1 2 2 2 2 2 2 2 1 1 2 2 1 2 1 2 2 2 2 2 2 2 1 2 1 2 2 1 1 2 1 1 1 2 1 2 2 1 2 1 1 2 1 2 1 1 1 2 2 2 1 2 2 2 2 2 1 1 1 1 2 1 2 2 2 1 2 1 1 1 1 2 2 2 1 2 2 1 1 2 1 1 1 2 2 2 1 2 1 2 2 1 1 2 1 1 1 2 2 2 2 1 2 2 2 1 1 2 2 1 1 1 2 1 1 2 2 1 1 2 2 2 2 2 2 1 2 2 1 1 1 1 1 1 1 1 2 1 2 2 2 2 2 1 2 2 1 2 2 2 2 2 1 1 1 1 2 2 2 2 1 1 1 2 1 1 2 2 1 2 2 2 2 2 2 2 1 1 1 1 1 1 2 1 1 2 1 1 2 1 2 1 1 1 2 2 2 1 1 1 1 1 2 1 1 1 1 2 1 1 2 2 1 2 1 1 1 1 1 1 1 1 1 1 2 1 2 1 1 2 1 1 1 2 2 1 1 1 2 1 2 2 1 1 2 1 2 1 2 2 2 2 2 2 1 2 2 2 1 2 1 2 1 2 2 2 2 1 2 1 2 2 2 2 2 1 2 1 1 2 2 1 1 1 2 1 1 1 2 2 2 2 2 1 2 2 2 2 2 1 1 1 1 1 2 2 1 1 2 1 2 2 1 1 2 2 1 1 1 2 2 1 1 2 1 1 2 1 2 2 1 1 2 2 2 2 2 1 1 1 2 2 2 2 2 2 2 1 2 1 1 1 1 2 1 2 2 2 2 2 1 2 1 1 1 2 2 1 1 1 1 1 1 2 2 1 2 1 2 1 1 1 2 2 1 2 2 2 1 1 1 1 2 2 1 1 1 1 2 2 1 1 1 1 2 1 2 1 1 2 1 2 2 1 1 1 2 2 2 2 1 1 1 1 1 1 1 2 1 2 2 2 2 1 2 1 2 2 2 1 1 2 1 2 2 1 2 2 1 2 1 1 2 2 2 1 1 1 2 2 2 1 2 1 1 1 2 1 2 2 2 1 2 2 2 2 1 1 1 1 1 2 1 1 1 2 1 1 2 1 1 1 1 2 2 1 2 2 2 2 2 2 2 1 1 2 1 1 1 2 1 2 2 1 2 2 2 2 2 2 2 1 1 2 2 1 1 2 2 1 1 2 2 2 2 1 1 2 2 1 2 1 2 1 2 2 2 2 2 1 1 2 2 1 1 1 2 1 1 1 1 2 2 2 1 2 2 2 2 1 1 1 2 1 1 1 2 1 2 1 1 2 1 1 2 2 2 1 2 2 2 1 2 1 2 1 1 1 1 2 1 2 2 1 2 1 1 2 2 1 1 2 2 2 1 1 1 1 2 2 2 2 1 2 1 1 1 2 1 2 1 2 2 1 2 2 2 2 1 1 2 1 2 1 2 2 2 2 2 2 2 2 2 2 2 1 2 1 2 2 2 2 2 2 2 1 2 2 2 2 2 1 1 1 1 2 2 1 1 2 1 1 2 2 2 1 2 2 1 2 1 1 1 2 2 1 2 1 2 2 2 1 1 2 2 2 1 2 2 1 1 1 2 2 1 1 1 1 2 2 1 2 2 2 2 2 1 1 2 2 1 2 2 2 2 2 2 2 1 1 2 2 1 2 2 2 1 2 2 2 1 2 1 2 2 2 2 1 1 1 2 2 1 2 1 2 1 1 1 2 1 1 1 2 1 1 2 2 1 2 2 1 1 1 1 1 2 1 1 1 2 2 1 1 2 1 1 2 2 2 1 1 2 1 1 1 2 2 -9 2 1 1 2 1 1 2 2 2 2 1 2 2 1 2 2 2 1 1 1 2 1 1 2 2 2 2 1 2 2 1 2 2 1 2 1 2 2 2 1 2 2 2 1 2 2 1 2 1 2 1 1 1 1 2 2 2 2 2 2 1 1 1 2 2 1 2 2 1 2 1 2 1 1 2 2 1 1 1 2 2 1 1 1 1 1 1 2 1 1 1 2 1 1 1 2 1 1 1 1 1 1 1 1 2 1 2 1 2 1 2 2 2 1 1 2 2 1 1 1 1 2 2 1 2 2 1 2 2 1 1 2 2 1 1 2 1 1 2 1 1 1 2 2 1 2 2 1 2 2 2 1 2 2 2 2 1 2 1 1 2 1 2 2 2 1 2 1 2 2 2 1 1 1 1 1 1 1 1 1 2 1 1 2 1 1 1 2 1 1 2 1 1 1 2 1 1 1 2 2 1 2 2 2 2 1 1 1 2 2 2 2 2 2 2 2 2 1 1 1 1 1 1 2 2 2 2 1 2 1 1 1 1 1 1 1 1 1 2 2 1 2 2 2 1 2 2 1 1 1 1 2 1 2 1 1 2 1 1 2 2 2 1 2 2 1 1 2 1 2 1 2 1 2 2 1 2 2 2 2 1 1 1 2 1 1 2 -9 2 1 2 1 1 1 2 1 2 2 1 1 2 1 2 2 2 2 2 1 2 1 2 2 1 1 2 1 1 1 1 2 2 1 2 1 1 2 2 1 2 2 2 2 2 2 1 1 1 1 2 2 2 1 2 2 2 1 2 2 2 1 1 1 1 1 1 2 1 1 2 1 1 1 1 1 1 2 1 1 2 1 1 2 1 1 2 2 2 1 2 1 1 1 1 2 1 2 1 1 2 1 2 1 2 2 2 1 1 1 1 1 1 1 2 2 1 2 2 1 1 1 1 1 2 1 2 2 1 2 1 2 2 1 1 1 1 1 2 1 1 1 2 1 1 2 2 2 2 1 1 2 2 1 1 2 1 2 2 1 2 2 2 1 2 1 2 2 2 2 1 2 1 2 2 1 2 1 1 1 1 1 1 1 1 2 1 2 1 1 2 2 2 2 1 2 2 1 1 1 1 2 2 1 2 2 2 1 2 1 1 1 1 2 2 2 1 2 1 1 1 2 1 2 1 1 2 1 2 1 2 1 1 1 1 1 2 2 2 1 2 1 2 1 2 1 1 2 2 1 1 2 2 2 2 2 1 1 1 1 1 1 2 1 2 1 1 1 1 1 1 1 1 1 2 1 1 1 2 1 1 1 2 1 2 2 1 2 2 2 2 2 1 1 1 1 2 2 1 1 1 2 2 2 2 2 2 2 2 1 2 2 2 1 1 1 1 1 2 2 1 2 1 2 1 2 2 1 2 1 2 1 2 1 2 2 1 1 1 2 2 2 1 1 1 1 2 2 1 2 1 2 2 1 2 2 1 2 1 2 2 2 1 1 2 2 1 2 2 1 1 2 1 1 1 1 1 1 1 1 2 1 1 2 2 1 2 1 2 2 2 2 1 2 2 1 1 2 2 2 2 2 2 2 1 2 2 2 2 1 1 2 2 2 1 2 2 1 1 1 1 1 2 1 2 2 1 2 2 2 1 2 2 1 2 1 2 2 2 1 1 1 2 2 1 2 1 2 2 1 2 2 1 1 1 1 1 2 1 1 1 2 1 2 2 2 1 2 2 1 1 1 2 1 2 2 1 1 2 2 1 2 2 1 1 1 1 1 1 2 1 2 1 1 2 2 2 1 1 1 2 1 1 2 2 1 1 2 2 1 2 1 2 2 1 1 2 2 1 1 2 1 1 1 2 2 2 1 2 1 1 2 1 2 2 1 1 1 1 2 1 2 1 1 2 1 1 1 2 1 1 2 2 1 2 2 1 1 1 2 1 2 2 1 2 2 1 1 1 1 2 2 1 1 2 1 2 2 2 2 1 2 2 2 2 1 2 1 1 1 2 1 1 1 1 2 1 2 2 1 2 2 2 2 2 2 1 1 1 1 2 2 1 1 2 1 1 2 1 1 2 2 1 1 1 1 1 1 1 1 1 1 2 1 1 2 2 1 2 1 1 2 1 2 1 2 2 1 1 1 1 1 2 1 1 2 1 2 2 2 1 2 2 2 2 2 1 1 2 2 1 1 2 2 1 1 2 1 2 2 2 2 1 1 2 2 1 2 2 2 1 2 1 1 2 1 1 1 1 2 1 2 2 1 1 2 1 1 2 2 2 1 1 2 2 1 1 2 1 2 1 2 1 1 1 2 2 1 1 1 2 2 1 1 2 2 1 2 2 1 2 2 2 2 2 2 1 1 2 1 2 1 1 1 1 1 1 2 2 2 1 1 2 2 2 1 1 2 1 1 1 2 1 2 1 1 2 1 1 2 1 2 2 1 2 2 2 1 2 2 1 2 2 2 2 2 2 2 2 1 2 2 1 1 1 2 1 1 2 1 2 2 1 1 2 2 1 1 2 2 1 2 2 2 2 2 2 1 1 2 1 1 2 2 1 1 2 2 2 1 1 1 1 2 1 1 2 1 1 1 1 1 2 1 1 2 2 1 2 2 2 2 2 2 2 2 2 2 2 1 2 1 2 1 1 2 2 1 1 2 2 2 1 1 1 2 2 1 1 1 1 2 2 2 1 2 2 2 1 2 2 2 1 1 1 1 1 1 2 1 1 2 1 2 1 1 1 1 2 2 1 1 1 2 1 1 2 1 2 1 2 1 1 2 2 1 1 2 2 1 1 2 2 1 2 1 2 1 2 1 2 2 1 2 1 1 2 1 2 2 2 2 2 1 2 1 2 1 2 1 1 1 1 1 1 2 2 1 2 1 1 2 1 1 1 1 1 1 2 2 2 1 2 1 2 1 1 1 1 1 1 1 1 1 1 2 2 1 1 1 1 1 2 1 1 1 2 1 2 2 2 1 2 1 1 1 1 2 1 1 1 2 1 1 1 1 1 1 1 1 1 2 2 1 1 1 1 1 2 1 1 1 2 1 2 2 2 1 1 2 1 2 2 1 1 2 2 1 1 1 2 1 2 1 1 2 2 2 2 2 2 2 1 2 2 2 1 2 1 1 1 2 2 2 1 2 1 2 2 1 1 1 1 2 2 2 2 1 2 1 2 1 2 1 1 2 2 1 2 2 2 2 2 1 2 2 2 2 2 1 1 2 2 1 2 1 1 1 2 2 1 2 2 2 1 2 2 2 1 1 1 1 2 1 1 2 2 2 2 1 2 1 1 1 1 2 1 1 2 2 1 1 2 1 1 2 2 2 2 1 1 1 2 2 2 2 2 2 2 2 2 1 1 1 1 2 1 2 1 2 1 2 2 2 1 2 1 2 2 2 1 2 1 2 1 1 1 1 2 1 2 1 1 2 1 1 1 1 1 1 2 1 1 1 2 2 2 1 2 2 2 2 1 2 1 2 1 2 1 1 2 2 2 2 2 1 1 1 1 2 1 2 2 2 1 1 1 1 1 2 2 2 1 2 2 2 2 1 1 2 2 2 2 2 2 2 2 1 1 1 2 1 2 1 1 1 2 1 1 1 1 1 1 2 1 2 1 1 1 2 2 2 2 2 2 2 2 2 2 1 1 2 2 1 -9 1 1 2 2 1 1 1 1 2 1 1 1 1 2 1 2 1 1 1 1 1 2 2 1 1 1 1 1 1 2 1 1 1 1 2 1 2 2 2 2 2 1 1 2 2 1 1 -9 1 1 1 1 2 2 1 2 2 1 1 2 2 1 1 2 1 1 2 1 2 2 2 2 1 2 1 2 2 2 2 1 2 1 2 2 2 2 2 2 1 1 2 2 2 1 1 2 1 2 1 1 2 2 2 1 2 2 1 2 2 1 1 1 1 1 1 2 1 2 1 1 1 2 1 1 2 2 2 1 1 2 2 2 1 2 1 1 1 1 2 1 1 2 2 2 2 1 1 1 2 2 2 1 1 1 2 2 1 1 2 2 1 1 1 2 1 2 2 2 1 2 1 1 1 1 2 1 2 1 1 2 1 1 2 1 2 2 1 2 1 2 1 2 2 1 2 1 1 2 1 1 1 2 2 2 2 2 2 2 1 2 1 1 2 1 1 2 2 1 1 2 1 2 1 1 2 2 2 1 2 1 2 1 2 1 1 1 1 2 2 2 1 1 1 2 1 2 2 1 1 1 1 2 1 1 2 1 2 2 1 2 2 1 1 2 2 2 2 2 1 2 2 2 1 2 2 1 2 2 1 1 1 1 2 1 1 1 1 1 1 1 1 1 1 1 2 1 2 1 2 2 2 2 1 1 2 2 1 2 1 1 2 2 2 2 2 1 1 2 1 2 2 1 2 1 2 2 1 2 2 2 2 2 2 2 1 2 2 1 1 1 1 2 1 1 1 2 2 1 2 1 1 1 1 1 2 1 2 1 2 2 1 1 2 1 1 1 1 1 2 2 1 2 1 2 2 2 2 2 1 1 1 2 2 2 2 2 2 2 1 1 2 1 1 1 2 1 2 2 2 2 2 2 1 2 1 2 1 2 1 1 1 1 2 2 1 1 2 1 1 1 1 1 2 1 1 1 2 2 1 1 2 1 2 1 1 2 1 1 2 2 1 1 1 2 1 2 2 2 2 1 2 2 1 2 1 2 1 1 1 1 2 1 2 2 2 2 1 1 2 2 2 2 2 2 2 2 2 2 1 2 2 2 2 1 2 2 1 1 2 2 1 1 2 2 2 1 1 1 2 2 2 2 2 1 1 2 2 2 2 2 1 1 2 1 2 2 1 1 2 1 1 1 1 2 1 2 2 1 2 2 2 1 2 2 1 1 1 2 1 1 1 2 2 1 1 1 2 2 1 2 1 1 1 2 2 2 1 1 1 1 1 1 2 1 1 1 2 2 2 2 1 2 1 2 2 1 2 2 2 2 2 2 1 2 2 2 1 2 2 1 1 1 1 1 2 1 1 2 2 2 2 1 2 2 1 2 2 1 1 1 2 2 1 1 2 1 2 1 1 1 2 2 2 1 2 1 2 2 2 2 1 1 1 2 1 2 2 1 2 2 2 2 2 1 1 2 2 1 2 2 2 1 1 2 1 1 1 1 1 1 1 2 2 1 1 2 2 2 2 2 2 1 2 1 1 2 2 2 1 1 1 1 2 2 2 2 1 1 1 1 1 1 1 1 1 2 2 2 2 1 2 2 2 2 2 2 1 1 1 1 2 1 1 2 2 1 1 1 2 1 1 2 1 2 1 2 1 2 2 1 1 1 1 1 2 2 1 1 1 2 1 1 2 1 1 1 2 1 1 1 2 1 2 1 2 2 1 1 2 1 2 2 2 1 2 2 1 2 2 2 1 1 2 1 2 1 1 2 2 2 2 2 1 2 1 1 1 2 2 1 1 2 1 1 2 1 1 1 2 2 2 1 1 1 2 2 2 2 2 2 2 2 1 1 1 2 1 2 2 2 1 2 1 2 2 2 1 1 1 2 2 2 2 1 2 1 1 1 1 2 1 2 2 2 1 1 2 2 2 2 1 2 2 2 2 2 2 2 2 1 2 1 1 2 1 1 2 1 1 1 2 2 1 1 1 2 2 1 1 2 2 1 2 2 2 1 1 2 1 2 2 2 2 2 1 2 2 1 1 1 1 2 2 1 2 1 2 2 1 2 1 1 2 2 2 1 2 2 2 1 1 1 2 2 1 1 2 1 1 1 1 1 1 2 2 1 1 1 1 2 1 2 1 2 1 1 2 1 2 1 1 2 1 1 1 1 2 1 2 2 2 2 1 2 1 2 2 1 1 1 1 2 2 2 1 1 2 1 1 2 1 1 2 1 2 2 1 2 2 2 1 2 1 2 2 2 1 2 1 2 2 2 2 1 2 2 1 1 2 1 1 1 1 1 2 2 2 2 1 1 1 2 2 2 2 2 1 1 2 2 2 1 2 2 2 2 1 2 2 1 2 2 2 2 1 2 2 2 1 1 2 2 1 2 1 2 2 1 2 2 2 2 2 1 2 2 2 2 2 1 1 2 2 1 2 1 2 1 1 2 2 2 1 1 1 2 1 1 2 2 2 1 2 2 1 1 1 2 1 1 2 1 2 1 1 2 1 1 1 2 2 1 2 2 1 2 1 1 1 2 2 2 1 2 1 2 2 1 1 2 2 2 2 1 1 1 2 2 2 1 2 2 1 2 1 1 1 1 1 2 1 2 1 1 1 2 2 1 2 2 1 1 1 1 2 1 2 2 2 2 2 2 2 1 1 2 2 1 1 2 1 2 1 2 1 2 1 2 2 2 2 1 1 2 1 1 1 2 2 2 2 2 2 2 2 2 1 1 2 2 2 1 2 1 2 2 2 2 1 2 2 2 1 2 1 1 1 1 2 1 2 2 2 1 1 2 2 1 1 2 1 1 1 1 1 2 1 2 1 2 1 1 2 2 2 2 2 1 2 2 1 2 1 2 2 1 2 2 1 1 1 2 1 1 2 1 2 2 2 1 1 2 1 2 2 2 1 2 2 2 1 2 2 1 1 2 1 2 1 1 1 2 1 1 1 2 2 2 1 1 2 2 1 2 2 2 2 2 2 2 1 2 2 2 2 1 2 1 2 1 2 2 2 2 1 2 1 1 2 1 2 1 2 1 1 2 2 1 1 2 2 2 1 2 2 2 2 2 2 1 2 2 2 2 1 2 1 1 2 2 1 2 2 1 2 2 1 1 1 2 1 1 1 1 1 1 1 1 1 1 2 1 2 2 2 1 2 1 2 2 2 1 2 2 1 1 2 1 2 1 2 2 1 2 1 2 1 1 2 2 2 1 1 1 2 2 2 2 2 1 1 1 2 1 -9 1 1 1 2 1 1 1 1 2 2 1 1 2 1 1 1 2 2 1 1 1 1 2 1 1 2 2 1 2 2 2 2 1 2 2 1 2 1 2 1 2 2 1 1 1 2 2 2 1 1 2 2 1 2 1 2 1 2 1 2 1 1 2 1 1 2 2 2 1 1 2 2 2 1 1 1 1 1 1 2 2 1 2 1 1 2 2 1 1 2 1 2 1 1 2 1 1 2 1 1 2 2 2 2 1 1 1 2 1 2 1 1 2 1 1 2 2 1 2 2 2 1 1 2 1 2 2 1 2 2 2 2 2 1 2 1 1 2 1 2 2 2 1 2 1 1 1 2 1 1 2 1 2 2 1 2 2 2 1 2 2 1 2 2 2 1 2 1 1 2 2 2 2 2 2 2 1 1 1 2 2 2 2 2 2 2 1 2 1 1 1 2 1 1 2 1 1 2 2 2 2 2 1 2 1 2 2 2 1 1 1 1 1 1 2 2 2 2 1 1 1 2 2 1 2 1 1 2 2 1 2 2 2 2 2 1 1 2 1 2 1 2 1 1 2 2 2 2 1 2 1 1 2 2 1 2 1 2 2 1 1 2 1 1 1 2 2 2 2 1 1 1 2 1 1 2 1 2 2 2 1 1 2 2 1 2 2 1 1 2 1 2 1 2 1 2 1 1 2 1 2 2 1 1 1 2 1 2 2 2 1 2 1 1 1 1 2 1 1 1 1 1 1 1 1 1 2 1 1 2 1 1 1 2 2 1 2 2 2 1 1 1 1 1 1 1 2 1 1 1 1 2 2 1 2 2 2 2 1 1 2 1 1 1 1 2 1 2 2 1 1 2 1 1 1 2 1 1 1 2 1 1 2 2 1 1 1 1 1 2 1 1 2 2 1 1 2 1 1 2 1 1 2 1 2 2 2 1 1 1 1 1 2 2 1 2 2 2 1 2 2 2 1 2 1 2 1 1 1 1 2 1 2 2 1 1 1 1 2 2 1 1 1 1 1 2 1 2 2 1 2 1 2 1 2 1 2 1 1 2 1 2 1 1 2 1 2 1 1 1 1 1 2 1 2 1 2 2 2 2 2 1 1 1 2 2 1 1 1 2 2 2 1 2 2 2 1 2 2 1 2 1 1 1 2 1 2 1 2 1 2 2 1 1 2 1 2 2 1 1 1 1 2 1 1 1 1 2 1 1 1 1 2 1 2 1 2 2 1 1 1 2 2 2 2 2 1 1 2 1 1 1 2 2 2 2 2 2 2 2 2 2 2 2 2 2 1 1 1 1 1 1 1 1 2 2 2 2 1 2 2 2 2 2 1 2 2 1 2 2 1 2 2 1 2 2 2 1 1 1 2 1 1 2 1 1 2 1 1 2 2 2 2 1 1 2 1 2 1 2 1 2 2 2 2 2 2 2 1 1 1 2 2 1 2 2 1 1 2 1 2 2 2 1 1 2 1 1 1 2 2 1 2 1 1 1 2 2 2 2 1 2 2 2 2 1 1 2 2 2 2 2 2 2 2 1 1 2 1 2 1 1 1 1 1 1 1 1 1 2 2 1 2 2 1 1 2 1 1 2 2 2 2 2 1 1 1 2 1 1 2 2 1 2 1 1 2 1 1 2 1 2 2 1 2 1 2 2 2 2 2 1 2 1 2 2 2 1 1 1 1 1 1 1 1 2 2 2 2 1 1 1 2 1 1 2 2 1 1 2 2 2 1 2 1 1 1 2 2 2 1 1 1 1 1 1 1 2 2 1 2 2 1 1 2 1 1 1 2 2 2 1 1 1 1 2 1 1 1 2 1 1 1 1 1 2 1 2 1 1 2 1 1 1 2 2 2 1 2 1 2 1 1 2 2 1 1 1 1 1 2 2 1 1 2 1 2 1 1 2 2 2 1 1 1 1 2 2 1 2 2 1 2 2 2 2 2 1 2 1 2 2 2 1 2 1 2 2 2 1 2 1 2 1 2 1 1 2 2 1 2 1 1 1 1 1 1 2 2 1 1 1 2 1 1 2 1 1 2 1 1 1 1 1 1 2 1 2 2 1 1 1 2 2 2 1 1 2 2 2 2 1 2 2 1 1 2 2 1 1 1 1 2 2 2 1 1 2 2 1 2 1 2 1 2 1 2 1 2 2 2 1 1 2 2 1 1 1 2 2 2 1 1 2 1 2 1 2 2 2 1 1 1 2 1 1 2 1 1 2 1 2 1 1 2 1 1 1 1 1 2 2 2 2 1 1 1 1 2 1 2 1 2 2 2 1 1 1 1 2 2 2 1 1 2 1 2 1 1 2 2 1 1 2 1 2 1 1 1 1 1 1 1 2 2 2 2 1 2 1 2 1 2 1 2 1 1 1 1 1 1 2 1 2 2 1 1 1 1 1 2 2 2 2 2 2 2 1 2 2 1 2 2 1 1 1 2 1 1 2 1 2 2 2 2 2 2 2 1 2 2 1 1 1 1 1 1 1 2 1 2 1 1 1 1 2 1 2 2 1 1 2 1 1 1 1 1 2 1 1 1 1 2 1 2 1 2 1 1 2 1 2 2 2 2 2 1 2 2 1 1 2 1 1 2 2 1 2 2 1 1 2 1 2 2 2 2 1 1 2 2 2 1 2 1 1 1 1 2 2 2 2 2 1 2 1 2 1 2 2 1 2 2 2 1 1 2 2 1 1 1 1 2 1 1 2 1 2 2 1 1 2 2 1 2 1 1 1 2 2 1 1 2 2 2 2 2 1 2 2 2 1 2 2 2 1 1 1 1 2 1 1 1 1 1 1 2 1 2 1 2 2 2 1 2 1 1 2 1 1 2 1 2 2 1 2 1 2 1 2 2 1 1 1 2 1 2 2 2 2 1 2 2 2 2 1 2 1 1 2 2 1 2 1 2 1 1 1 2 2 2 1 1 1 2 1 2 2 1 1 2 2 2 1 1 2 1 1 1 1 2 2 1 1 1 1 2 1 1 2 1 1 2 1 2 1 2 2 1 1 2 2 2 1 2 2 2 2 2 1 1 2 2 1 1 2 2 2 2 1 2 2 1 1 1 1 2 2 2 2 2 2 1 1 2 2 2 2 1 1 2 1 2 2 2 1 1 2 2 1 2 1 2 2 2 1 2 1 1 1 1 2 1 2 2 1 1 2 1 2 1 1 2 2 2 1 1 1 2 1 1 2 2 1 1 2 1 2 1 2 1 2 1 2 1 2 1 1 2 2 1 1 2 1 1 1 1 1 1 1 2 2 2 2 1 1 1 2 2 2 1 2 1 1 2 2 2 1 2 2 2 1 2 2 1 1 1 1 1 2 2 1 2 2 2 1 1 2 1 1 1 1 1 1 1 2 2 1 1 1 1 2 2 1 1 2 1 2 2 2 1 2 1 1 2 2 1 2 1 1 2 1 2 2 1 1 1 2 1 2 1 2 2 2 1 1 2 2 2 2 2 2 1 2 1 1 1 2 2 2 2 1 1 2 1 2 2 1 2 2 1 1 2 2 2 1 1 2 1 2 1 2 1 2 1 2 1 1 1 2 2 1 2 2 -9 1 1 1 1 1 2 2 1 2 1 1 1 2 1 1 2 1 1 2 2 2 1 2 2 2 2 1 1 2 1 2 1 1 2 1 1 2 1 1 2 2 2 1 1 1 2 1 1 2 2 1 1 2 1 2 1 1 2 1 2 2 1 2 1 2 2 1 2 1 1 1 2 1 2 1 2 2 2 1 2 2 2 2 2 1 1 2 1 1 2 2 1 2 2 2 2 1 1 2 1 2 1 2 2 2 1 1 2 2 1 1 1 2 2 2 2 2 1 1 1 2 1 2 2 1 1 2 1 2 2 2 2 1 1 1 2 2 1 1 2 1 2 2 1 1 2 1 1 1 2 1 2 2 1 2 1 2 2 2 1 1 1 2 1 2 1 1 1 2 1 2 2 2 2 1 2 2 1 2 1 2 1 1 1 2 2 2 2 1 1 1 2 2 2 2 1 1 1 2 1 1 1 1 1 2 2 2 2 1 1 1 1 1 2 1 2 1 1 1 1 1 1 2 1 1 2 1 1 1 2 2 1 2 2 1 2 1 1 1 1 1 1 2 1 2 1 2 1 2 2 2 2 1 1 1 2 2 1 1 2 2 2 2 1 2 2 1 1 1 2 2 2 2 1 2 2 2 1 2 1 2 2 2 1 2 2 1 2 1 2 1 1 2 2 1 1 2 1 1 1 2 1 1 1 2 2 2 1 2 1 2 2 1 1 2 1 1 1 2 2 2 2 2 2 2 1 2 1 1 2 1 1 1 2 1 1 2 1 2 2 1 2 1 1 2 1 2 1 1 1 1 1 1 2 2 2 1 1 2 2 2 2 1 1 2 1 1 2 1 2 2 1 2 1 2 2 1 1 1 1 2 2 2 2 2 2 1 2 2 2 2 1 2 1 2 2 2 2 2 2 2 2 2 1 1 2 1 2 1 1 2 2 1 2 2 2 1 1 1 2 2 2 1 2 1 2 2 2 1 1 1 2 2 1 1 1 1 2 2 1 1 1 2 1 1 1 1 2 1 2 2 2 1 1 1 2 1 2 2 1 2 2 2 2 1 1 2 1 1 2 1 1 1 2 1 2 1 2 1 1 1 1 2 1 1 1 2 2 1 1 1 1 2 2 1 2 2 2 2 1 1 2 2 2 1 1 2 2 1 2 1 2 1 1 2 1 1 2 1 1 2 2 1 1 1 2 1 1 2 1 2 2 1 2 1 2 2 1 2 1 2 1 2 2 2 1 1 2 1 1 2 1 2 2 2 1 2 2 2 2 1 2 1 2 2 2 1 2 1 2 1 1 1 2 2 1 1 1 1 1 2 1 1 2 1 1 1 2 2 1 1 2 2 1 1 1 1 1 2 1 1 2 1 1 2 1 1 1 1 1 2 2 1 1 1 1 2 2 1 1 2 2 1 2 1 1 1 2 2 1 2 1 2 1 2 1 2 1 2 2 2 2 1 2 1 2 1 2 2 1 2 2 2 1 1 2 2 1 1 1 1 2 1 1 1 2 1 1 2 1 2 2 2 2 2 1 2 2 2 1 1 1 1 1 2 2 2 1 2 2 1 1 2 2 1 1 1 1 2 1 1 1 1 1 2 2 2 2 1 1 2 1 1 1 2 2 1 2 2 2 2 1 2 2 2 1 2 2 2 2 1 2 2 1 2 1 1 1 1 1 2 2 2 1 1 1 1 2 1 2 2 2 1 1 1 2 2 2 1 2 1 2 1 1 1 2 1 2 2 2 1 1 2 2 2 2 2 2 1 2 1 2 2 1 1 1 2 1 2 1 2 2 2 1 1 1 2 2 2 2 2 1 1 2 2 1 1 1 2 1 2 1 1 2 1 2 1 2 2 1 2 2 2 2 1 1 1 2 1 2 2 2 2 1 2 2 2 1 2 1 2 1 2 2 2 2 2 1 1 2 1 1 1 2 2 1 2 1 1 2 2 1 2 1 1 2 2 2 2 2 1 1 1 1 2 2 1 2 2 1 2 1 2 2 1 1 1 1 1 2 1 1 1 2 2 1 2 2 2 1 2 2 2 1 1 1 1 2 1 2 2 1 1 1 1 1 1 2 1 1 2 1 1 2 1 2 2 1 1 1 2 2 1 2 2 1 2 2 2 2 1 1 1 1 1 1 2 2 1 1 2 2 1 2 2 1 2 2 2 2 2 2 2 1 1 1 2 1 2 2 1 1 1 1 2 1 1 1 1 1 2 2 1 2 2 2 2 2 2 1 1 2 1 1 2 2 1 1 1 2 1 1 2 1 1 1 2 2 1 2 2 1 1 2 2 2 2 1 1 2 1 2 1 1 2 2 1 2 1 2 2 1 2 2 1 2 1 2 2 1 1 1 2 2 2 1 2 2 1 1 1 2 1 1 1 2 1 1 1 2 1 2 1 2 1 1 2 1 2 2 1 2 1 1 2 1 1 1 2 2 2 2 2 1 1 2 1 2 1 2 2 1 1 2 1 1 2 1 2 2 1 1 1 2 2 1 1 1 2 1 1 2 2 1 2 1 1 2 1 2 1 2 2 2 1 2 2 1 1 1 1 2 2 2 2 2 2 2 2 2 1 2 2 2 1 2 1 2 2 2 1 1 1 2 1 1 2 1 2 2 1 2 1 1 2 2 1 1 2 2 1 2 2 2 2 2 2 2 2 2 2 1 2 2 2 1 2 1 1 2 2 1 1 2 1 2 2 1 2 1 1 1 1 1 1 1 1 2 1 2 2 1 1 1 1 1 2 2 1 1 1 2 2 2 1 1 2 1 2 1 2 2 2 2 1 1 1 2 2 1 1 2 1 2 1 1 1 1 1 2 1 1 2 2 2 2 2 1 2 2 1 2 1 1 2 1 1 1 2 1 2 1 2 1 2 1 1 1 2 1 2 1 2 1 1 2 1 1 1 2 2 2 2 1 1 2 1 1 1 1 2 2 2 2 2 2 2 2 2 2 2 1 1 2 2 1 2 2 1 1 2 1 2 2 1 1 2 1 2 1 1 2 1 1 1 2 2 2 2 1 2 2 2 1 1 1 2 2 2 2 2 2 2 2 2 1 1 2 2 2 1 2 2 1 2 1 2 1 1 2 2 1 1 1 2 1 2 1 2 2 1 1 1 1 2 2 2 1 2 2 2 2 2 2 1 1 1 1 2 1 2 1 1 1 2 2 2 1 1 2 1 2 2 1 2 2 1 1 1 1 1 1 2 1 1 2 1 1 2 1 2 1 1 2 2 1 2 1 1 2 1 1 2 1 2 2 1 1 2 1 1 1 1 2 1 1 2 2 1 2 1 2 1 2 2 1 2 2 2 1 2 2 1 2 1 2 1 2 1 1 2 1 2 1 2 1 1 2 2 1 1 2 1 1 1 1 2 1 1 2 1 1 1 2 2 1 1 1 1 1 1 2 2 1 2 2 2 1 1 2 2 2 1 1 1 1 2 2 2 1 1 2 2 2 2 2 2 1 2 2 1 2 1 2 2 2 2 1 2 2 1 1 2 2 2 2 2 1 2 2 1 1 1 1 1 2 2 1 2 2 1 1 2 1 2 1 2 2 2 2 1 2 2 1 2 1 1 2 1 1 2 1 1 1 1 1 1 2 1 2 1 2 1 2 1 1 2 1 1 1 1 1 1 1 1 2 2 1 2 2 2 1 2 1 1 1 2 1 1 2 1 2 1 1 2 2 2 2 1 2 2 1 1 1 1 1 1 2 2 2 1 1 2 1 2 2 2 1 1 2 1 1 2 1 1 2 2 1 1 2 1 2 2 1 2 2 2 1 2 1 2 2 1 2 1 1 1 1 1 2 2 2 2 1 2 2 2 2 2 1 1 1 2 2 2 2 1 1 1 2 2 1 2 2 2 2 1 1 2 2 1 1 1 2 1 1 1 2 1 1 1 1 2 1 1 1 2 2 2 2 2 2 1 1 1 1 1 1 1 2 2 1 1 1 1 2 1 2 2 1 2 1 1 1 2 2 2 2 2 2 2 2 2 2 2 2 1 1 1 1 1 1 1 2 1 1 1 1 1 2 2 2 1 1 1 1 2 1 1 1 2 2 1 2 2 2 2 2 2 2 2 2 1 2 2 2 1 1 2 1 2 1 1 1 1 2 1 2 1 1 2 1 2 1 2 2 2 2 2 1 1 2 1 1 1 1 1 1 1 1 1 2 1 2 1 1 1 2 2 2 1 1 1 1 1 1 2 1 1 1 2 1 1 1 1 1 2 1 1 2 1 1 1 2 1 2 2 1 2 1 2 2 1 2 1 1 1 2 1 1 1 2 1 2 1 1 2 1 1 1 2 1 2 1 2 2 2 1 1 1 1 1 2 2 2 1 2 2 1 1 1 1 1 1 2 2 2 2 2 1 1 1 1 2 1 2 2 2 2 1 1 1 1 2 2 2 1 2 2 2 2 2 2 1 2 1 1 2 1 2 1 2 1 2 1 2 2 1 2 2 1 2 1 2 1 1 1 2 2 2 1 2 1 2 2 1 2 2 2 2 2 2 2 2 1 2 2 2 1 2 1 1 1 2 2 2 1 2 2 1 2 2 2 1 1 1 1 2 1 2 1 1 2 1 2 1 2 1 2 1 2 2 1 1 1 1 1 1 1 2 1 1 2 2 1 2 1 2 1 2 2 1 2 2 1 2 1 1 2 2 2 1 2 2 2 1 1 2 2 1 2 1 1 1 2 2 1 2 2 1 2 1 1 2 1 1 2 1 2 2 1 2 1 2 1 1 1 2 1 2 1 1 2 1 1 2 2 2 2 2 1 2 1 1 1 2 2 2 1 2 1 2 1 2 2 1 1 1 2 1 1 1 1 1 1 1 2 2 2 1 1 2 2 1 2 2 2 1 1 1 1 1 1 1 1 2 2 2 1 2 2 1 1 2 2 1 1 2 1 2 2 1 2 2 2 2 1 1 2 2 2 1 1 1 2 2 1 2 1 2 2 1 1 1 1 2 2 1 2 1 2 2 2 1 1 2 2 1 1 1 2 1 2 2 2 1 -9 1 2 2 1 2 1 2 1 2 2 2 2 1 1 1 1 1 2 1 2 1 2 1 1 2 2 1 2 2 2 2 1 1 2 2 1 1 2 1 2 2 2 1 1 1 2 1 2 2 2 2 2 1 1 2 2 2 2 1 1 2 2 2 1 2 2 2 2 1 1 2 2 1 1 1 2 1 1 2 1 1 2 1 1 2 1 2 2 2 2 2 1 2 2 1 1 2 2 2 1 2 -9 2 2 2 1 2 1 2 1 1 2 1 1 2 1 1 2 2 2 2 2 1 2 2 1 2 1 1 2 1 1 2 2 2 1 2 2 2 1 1 2 2 1 1 1 2 1 1 1 1 2 2 2 1 1 1 1 1 1 2 2 2 1 1 2 1 1 1 1 2 1 2 1 2 2 1 1 1 2 1 2 2 2 1 1 2 1 1 2 1 2 2 2 1 1 2 2 2 2 1 2 1 1 1 1 2 1 1 1 1 2 2 1 1 1 1 1 2 1 2 2 1 1 1 -9 1 2 2 2 1 2 2 1 1 1 1 1 1 1 1 2 1 1 2 2 1 1 1 2 1 1 1 2 1 2 1 1 1 2 1 2 1 2 2 1 1 2 2 2 1 1 1 2 1 1 2 2 1 1 2 2 2 1 2 1 2 2 1 2 1 1 2 1 2 1 1 2 2 2 1 1 2 1 1 2 1 1 2 2 2 1 2 2 2 2 2 2 1 1 1 2 1 1 2 1 2 2 1 1 1 1 2 2 1 1 1 1 1 2 2 1 2 2 1 1 1 2 1 2 1 2 1 2 1 1 1 1 1 2 2 2 2 1 1 2 1 2 2 2 2 2 1 1 2 1 1 1 2 2 2 2 2 1 1 2 2 2 2 2 1 1 1 1 1 2 1 2 2 1 2 2 2 1 1 2 2 1 1 1 2 2 1 1 2 1 2 1 2 1 1 2 1 1 2 1 2 1 1 1 2 2 1 2 1 2 2 1 2 1 1 2 2 2 2 1 1 1 2 1 1 1 1 2 1 1 1 1 1 1 1 2 2 1 1 1 2 1 2 2 1 2 2 1 2 1 1 2 2 2 1 1 1 2 2 2 1 1 2 2 2 2 2 2 1 2 2 2 1 1 1 2 2 1 1 1 2 1 1 2 2 1 1 1 2 1 1 2 1 1 2 1 1 2 1 2 1 1 1 1 1 1 1 1 2 2 1 1 1 1 2 2 2 2 2 1 1 1 1 2 1 1 1 2 2 2 2 2 2 1 2 1 1 1 2 2 1 2 1 1 1 2 1 2 2 1 1 1 1 2 1 2 1 2 2 1 2 1 1 1 1 1 2 2 1 2 1 2 2 1 2 2 1 2 1 2 1 2 1 1 2 2 1 1 1 2 1 2 2 1 2 1 2 1 2 1 2 2 1 2 2 1 1 2 2 1 2 1 2 2 1 1 2 2 2 2 1 1 2 2 2 2 1 2 2 1 2 1 2 2 1 1 1 2 1 1 1 2 1 2 1 1 2 2 1 1 2 2 2 1 1 1 1 1 1 1 1 1 1 1 1 2 2 2 2 1 2 2 1 1 1 1 2 1 2 2 1 1 2 2 2 1 1 1 1 1 2 2 1 1 1 2 2 2 1 1 2 1 2 1 2 2 1 2 2 2 2 1 2 1 2 1 2 2 2 1 1 1 2 1 2 1 2 2 2 1 2 1 1 2 2 2 1 1 1 2 1 2 2 1 2 2 1 1 2 1 2 2 2 1 1 2 1 2 2 2 2 2 2 1 1 1 2 2 1 2 2 1 2 2 1 2 1 1 1 1 2 1 1 2 2 1 1 1 2 2 1 1 2 2 2 1 2 1 -9 1 1 2 2 1 2 1 1 1 2 2 1 2 1 2 2 1 2 1 1 2 2 2 2 1 2 1 1 1 1 2 1 2 2 1 2 1 2 2 2 1 2 2 1 1 1 2 1 2 1 1 2 2 1 1 1 1 2 2 1 2 2 1 2 2 1 1 2 2 2 1 1 1 2 1 2 2 2 2 1 1 1 2 2 1 2 2 1 1 1 2 1 1 2 1 1 1 2 1 1 1 2 1 1 2 2 1 1 2 2 2 1 1 1 1 1 2 1 1 2 2 1 2 1 1 2 2 1 1 1 2 2 2 1 1 2 1 1 1 2 2 2 1 1 2 1 2 1 2 2 2 2 2 1 1 2 2 1 2 1 2 1 2 1 2 1 2 2 2 2 2 2 2 2 2 1 2 1 1 2 1 1 1 2 1 1 2 2 1 1 2 1 2 2 2 2 2 2 2 2 1 1 1 1 2 1 1 2 1 1 1 1 1 2 2 2 1 2 1 2 1 1 1 2 2 2 1 2 2 2 2 2 1 2 1 1 1 2 2 2 1 2 2 2 1 1 1 1 2 2 1 2 2 1 1 2 2 2 2 1 2 2 1 1 1 1 1 2 2 2 1 1 1 2 2 2 2 2 2 1 1 2 1 2 2 2 2 2 2 1 1 2 1 1 1 2 2 2 2 2 2 1 2 2 2 1 2 1 1 2 2 1 2 2 2 2 1 1 1 1 2 2 1 1 1 2 2 1 2 1 1 1 2 1 2 2 1 1 1 1 2 2 2 1 2 2 2 1 1 1 2 1 1 1 1 1 2 2 2 2 1 1 2 2 1 1 2 1 1 1 2 1 2 1 1 2 1 2 2 1 1 2 2 1 1 2 1 2 1 2 2 2 2 1 1 2 1 2 1 1 2 1 1 1 1 1 2 1 2 1 2 2 2 2 1 2 1 2 1 2 2 1 1 2 1 2 2 2 2 1 2 2 2 2 1 1 2 1 2 2 1 2 2 1 1 2 1 1 2 1 1 1 1 1 1 1 1 1 1 1 1 2 2 1 1 2 2 1 1 2 2 1 2 2 1 1 2 1 2 1 1 1 2 2 1 1 2 2 1 1 2 1 1 2 1 1 2 2 2 2 2 1 2 1 2 2 2 2 2 1 2 2 2 2 1 2 2 1 2 2 1 2 1 2 1 2 2 2 2 2 1 2 2 2 2 1 1 2 1 2 2 2 1 1 1 1 1 1 2 2 2 2 1 2 1 2 2 1 1 1 1 2 1 1 2 2 1 1 2 2 1 2 2 2 2 2 1 1 2 2 2 1 2 2 2 2 2 1 1 2 1 2 2 1 2 2 1 2 2 2 1 2 1 1 2 2 2 2 1 1 1 1 1 2 2 2 1 1 1 2 2 2 2 2 2 2 1 1 1 2 2 2 1 2 2 2 1 1 2 1 1 2 2 2 2 2 2 1 1 1 1 1 2 2 1 2 1 1 1 2 2 1 2 1 2 2 1 2 1 1 2 1 2 2 2 2 1 1 2 1 2 2 2 1 1 2 1 2 1 1 2 1 2 2 2 1 2 1 1 1 2 2 1 1 1 2 2 1 2 1 1 2 1 2 2 1 1 1 1 1 2 1 2 2 1 1 1 2 2 2 2 2 1 1 2 2 1 1 1 2 2 1 2 2 2 2 2 2 1 2 2 1 1 1 1 1 2 1 2 2 1 1 1 1 2 1 1 2 1 2 1 1 1 1 1 1 1 1 2 2 1 1 1 2 2 1 1 1 2 2 2 1 2 1 1 2 1 2 1 1 2 2 2 2 1 1 1 1 2 2 1 1 1 2 2 1 2 2 2 2 2 2 1 2 2 2 1 1 2 1 2 2 1 1 1 1 2 1 2 1 2 2 2 2 1 1 2 2 1 1 2 1 2 1 1 1 2 2 2 1 2 2 2 1 1 1 1 1 1 2 2 2 2 1 1 2 1 2 1 1 1 1 1 2 2 2 2 1 1 2 1 1 1 1 1 1 1 1 2 1 2 2 2 2 1 1 1 1 1 1 1 2 1 1 2 1 2 1 2 2 2 2 1 1 2 2 1 1 1 2 1 1 2 1 2 1 1 1 1 2 1 2 1 1 1 1 1 1 1 2 1 2 1 1 1 1 2 2 2 1 1 2 2 2 2 1 2 1 1 1 2 1 2 2 1 1 2 1 1 1 2 1 1 2 2 1 1 2 2 2 2 1 2 1 1 1 1 2 1 1 2 1 1 1 2 1 1 2 1 1 2 2 2 1 1 2 1 1 1 2 2 1 1 2 2 1 1 1 1 2 2 1 2 1 1 1 2 2 2 1 2 2 2 2 1 1 2 1 1 2 2 1 1 1 2 1 1 1 2 1 1 1 2 2 2 1 2 1 1 2 2 1 1 2 1 1 1 1 1 2 2 1 1 2 2 1 2 2 1 1 2 1 1 1 1 2 1 1 2 2 1 1 2 1 1 1 1 1 1 2 1 1 2 1 2 1 1 2 1 2 2 1 1 2 1 1 2 1 2 2 2 2 1 2 1 1 2 2 1 1 2 2 2 1 2 2 1 1 1 1 1 1 1 1 2 2 1 2 1 1 1 2 2 1 1 2 1 1 1 1 1 2 1 1 2 1 2 1 1 2 2 2 2 1 2 1 1 2 1 1 1 1 2 2 2 2 1 1 1 1 1 1 2 2 2 2 2 1 2 2 1 2 1 1 1 2 2 2 1 2 2 2 1 1 1 2 1 2 2 2 2 2 2 2 1 2 1 1 1 1 1 1 2 1 1 2 2 1 2 2 1 2 2 1 1 1 1 2 2 2 2 2 2 2 1 2 2 2 1 2 1 2 2 1 1 1 1 2 2 2 1 1 1 2 2 1 2 1 1 1 2 1 1 1 2 2 2 1 1 1 2 1 1 1 1 2 2 2 2 1 1 2 2 -9 1 2 1 2 2 1 1 2 2 2 1 1 2 2 1 1 2 2 2 1 1 2 2 1 1 1 1 1 1 1 1 2 2 2 1 2 1 2 2 2 2 1 1 2 2 1 2 1 1 2 1 2 1 2 2 1 1 2 1 1 2 1 2 1 2 1 1 2 2 1 2 2 1 2 2 1 2 2 1 1 1 1 2 1 2 2 1 2 1 1 1 1 2 2 2 2 1 1 1 1 1 2 1 2 2 2 2 2 2 1 2 1 2 1 1 2 1 2 1 2 1 2 2 1 2 2 2 1 2 1 2 1 2 1 1 1 1 2 2 2 2 2 1 2 1 1 1 2 1 2 1 2 2 1 1 2 2 2 1 2 2 2 1 2 1 2 2 1 1 1 2 1 2 2 2 2 2 2 2 2 2 1 2 2 2 1 1 2 1 2 2 2 2 2 2 1 1 1 2 1 1 2 2 1 2 2 2 1 2 2 2 2 1 1 1 2 2 2 1 1 1 1 1 2 2 1 1 2 1 2 2 1 2 1 1 1 2 2 2 1 2 1 2 1 2 1 1 1 1 1 2 2 2 2 1 1 2 2 2 1 2 1 2 2 1 1 1 1 2 1 1 1 1 1 1 1 1 2 2 1 1 1 1 1 2 2 2 2 2 2 1 2 1 2 2 1 1 1 2 1 2 2 2 2 2 2 1 1 1 1 2 2 2 1 1 2 1 1 1 1 1 1 1 2 1 1 2 2 1 1 1 2 1 2 1 2 2 1 1 2 1 2 1 1 1 1 2 1 1 2 1 1 1 2 2 1 1 2 1 2 2 1 2 2 2 1 2 1 2 2 2 1 2 1 1 1 2 2 1 2 1 2 1 1 1 2 2 1 2 1 2 2 2 2 2 2 1 1 1 1 1 2 1 2 1 2 1 1 1 1 2 2 2 1 1 2 1 2 1 1 1 1 2 1 2 1 2 1 1 1 1 2 1 1 1 2 1 2 1 1 2 2 1 2 1 2 1 2 1 2 2 2 2 2 2 2 1 1 1 1 2 1 1 2 2 1 2 1 1 2 2 2 2 1 1 2 2 1 1 2 2 1 1 2 1 2 1 2 1 2 1 1 1 1 1 1 1 1 1 1 1 2 2 1 1 1 1 1 2 2 1 1 1 2 1 1 2 2 1 2 2 1 1 2 2 2 1 1 1 1 2 1 1 2 2 1 1 1 1 2 1 2 2 1 2 1 1 1 2 1 1 2 1 2 2 1 2 2 1 2 2 2 1 2 1 2 1 2 1 2 1 2 2 1 2 1 1 2 2 2 2 2 1 2 2 2 1 2 2 1 2 2 1 1 1 2 2 1 2 2 1 2 1 2 1 2 2 2 2 1 2 1 1 2 2 1 2 2 1 1 2 2 2 1 1 2 1 2 1 2 2 2 1 1 2 2 1 2 2 1 1 2 1 2 1 1 1 1 1 2 1 2 2 1 2 1 1 2 2 2 1 1 2 2 1 2 1 2 1 2 1 2 2 2 1 2 1 1 1 2 2 2 2 1 1 1 1 2 2 2 1 1 2 2 1 2 1 1 2 1 2 1 1 2 2 1 2 2 2 2 1 1 2 1 2 1 1 2 1 1 2 1 1 1 1 2 1 1 1 1 1 1 2 1 1 2 2 1 2 2 2 1 2 2 2 1 2 2 2 2 1 2 2 2 1 2 2 2 2 1 2 1 1 2 1 1 2 1 1 2 1 2 1 1 1 1 1 1 1 1 1 2 1 2 1 2 2 2 2 1 2 1 2 1 1 2 2 1 2 2 2 1 2 1 1 2 2 1 2 2 1 2 1 1 2 2 2 1 2 2 1 1 2 1 2 1 2 2 2 1 1 2 2 2 2 1
CRB-309 dummy dummy dummy dummy dummy 1 1 2 1 2 1 2 2 1 1 2 1 1 1 1 1 1 2 1 2 1 1 2 1 2 1 1 1 1 1 2 1 2 2 1 2 2 1 1 2 1 2 1 1 2 2 2 1 2 1 1 2 1 1 2 2 2 2 2 2 2 1 2 2 1 2 1 1 2 2 1 2 1 2 1 1 1 2 2 2 1 2 2 2 1 1 2 1 1 1 1 2 1 2 1 1 2 2 1 -9 2 1 1 1 2 1 2 2 1 1 2 2 2 1 1 2 1 1 2 1 2 1 1 2 1 1 2 1 1 2 2 1 1 1 2 1 2 2 1 2 2 2 1 1 1 2 2 2 2 1 1 2 1 2 1 2 1 1 1 1 1 2 1 1 -9 1 1 2 1 1 1 2 2 1 1 2 2 1 1 1 1 1 2 2 2 1 1 2 2 1 1 2 1 2 1 1 2 1 1 1 2 1 1 1 1 1 1 1 1 2 1 2 2 2 1 1 1 2 2 1 1 1 2 2 1 1 2 1 2 1 2 1 2 1 1 2 2 2 1 2 2 2 1 1 1 2 1 2 2 1 2 2 2 1 1 1 1 2 1 1 2 2 2 2 1 2 1 2 1 2 1 2 2 2 1 2 2 1 1 1 2 1 2 2 2 1 1 1 1 1 2 2 1 1 1 1 1 1 1 2 2 2 1 1 2 1 1 2 2 1 2 2 2 2 1 1 1 2 2 2 1 1 2 2 1 1 2 1 2 2 2 2 2 1 1 1 1 1 1 2 1 1 2 2 1 1 2 1 1 1 1 2 2 1 2 1 2 2 2 1 1 2 1 1 1 2 1 1 2 2 2 -9 1 2 2 2 2 1 1 1 2 2 1 1 2 1 2 1 1 2 2 2 1 2 2 2 -9 1 2 2 2 1 2 -9 2 2 1 1 2 1 2 2 2 1 2 1 1 1 2 1 2 1 2 1 2 1 2 1 2 1 1 1 2 2 1 1 1 1 2 2 2 2 2 1 1 2 1 1 2 1 2 1 2 2 2 2 2 1 1 2 1 1 2 2 1 1 1 2 1 2 1 2 1 2 1 2 1 2 2 2 1 1 1 2 2 2 2 2 2 1 2 1 2 2 2 1 1 2 1 1 1 1 1 2 2 2 1 2 2 2 2 2 1 1 1 2 1 1 2 2 2 1 1 1 2 1 2 2 2 2 1 2 1 1 1 1 1 1 1 1 1 2 1 1 1 1 1 2 1 2 1 2 1 2 1 1 1 2 1 1 1 2 2 2 2 2 1 1 2 1 2 2 2 1 2 1 1 1 2 2 1 2 1 2 1 2 1 1 2 1 1 2 2 1 1 1 1 2 2 2 1 1 2 2 1 1 2 1 2 1 1 2 1 1 1 2 2 2 1 2 2 2 1 2 2 2 1 2 1 2 2 2 2 1 2 2 1 1 1 2 2 2 1 1 2 1 2 2 1 -9 2 1 1 1 2 2 1 1 2 1 1 1 2 1 2 1 2 2 2 2 1 2 1 1 2 2 2 2 1 1 2 2 1 1 1 1 1 1 1 1 1 2 2 1 2 1 1 2 1 1 1 1 2 2 1 1 2 1 2 2 2 1 2 1 1 1 1 1 2 2 1 1 1 1 1 1 1 1 1 2 2 2 2 1 1 1 2 1 1 1 1 1 1 1 1 2 -9 2 2 2 2 1 1 1 2 1 1 2 2 2 1 1 2 1 1 2 2 2 2 1 1 2 2 2 2 1 2 1 2 1 1 2 2 2 2 1 1 1 2 1 2 1 2 2 1 2 2 1 2 2 1 1 1 -9 2 2 1 1 1 1 2 1 2 2 1 2 1 1 1 2 2 2 2 2 1 1 2 1 2 1 1 2 1 1 2 1 1 1 2 1 2 1 1 2 1 1 2 2 2 2 2 2 2 1 2 -9 1 2 1 1 2 2 1 1 1 1 1 1 2 1 1 2 1 2 1 2 2 1 1 2 1 1 2 1 2 2 1 1 2 1 1 2 1 2 2 2 1 2 2 1 1 2 1 1 2 1 2 2 1 1 2 1 2 2 1 1 1 2 1 1 2 1 2 2 1 2 1 1 1 1 1 1 1 2 1 2 1 2 2 2 1 1 1 1 2 2 2 1 2 2 1 1 1 1 1 2 1 1 1 2 1 1 2 1 1 1 2 1 2 2 2 1 1 2 2 1 2 1 2 1 1 2 1 1 2 2 2 1 2 2 1 1 1 1 1 1 1 2 2 1 1 2 1 2 1 1 2 1 1 2 2 2 1 1 1 1 1 1 1 2 2 1 1 2 2 2 2 2 1 1 2 1 1 1 2 2 1 2 2 1 2 1 1 2 2 2 1 2 1 1 2 2 2 2 2 2 1 1 2 1 2 1 2 1 2 1 2 2 1 1 2 1 2 1 1 1 2 1 1 1 2 1 1 1 2 2 1 1 2 1 2 1 2 1 2 1 1 1 1 1 1 2 2 1 2 1 1 1 1 1 2 2 1 2 2 1 1 1 1 1 2 1 1 2 1 2 2 2 1 1 1 2 1 2 1 2 2 2 2 1 2 1 2 1 2 2 2 1 1 1 2 2 2 2 2 2 2 1 1 1 1 2 1 2 2 1 2 2 1 1 2 2 1 1 2 2 2 1 1 1 2 1 1 2 1 2 1 1 1 1 2 2 2 1 1 2 1 1 1 2 2 1 1 1 2 2 2 1 1 1 1 2 1 2 1 1 1 1 2 1 2 2 2 2 1 1 2 2 2 1 1 1 1 2 2 1 1 1 2 1 2 2 1 2 1 2 1 2 1 1 1 1 1 1 1 2 1 1 1 1 2 2 2 2 2 2 1 2 1 1 1 2 1 2 1 2 2 1 1 1 2 2 1 1 2 1 2 2 1 1 2 1 2 1 2 1 1 2 1 1 1 1 1 1 2 1 2 1 2 2 1 1 1 2 2 1 1 2 1 1 2 1 1 1 1 2 1 2 2 2 1 1 2 2 2 1 1 2 2 1 2 2 2 2 2 1 1 2 1 2 1 2 1 2 1 1 1 1 2 1 1 2 1 2 1 2 1 2 2 2 1 1 1 1 2 2 2 1 2 1 2 2 1 1 1 2 1 2 2 1 2 2 2 2 1 1 1 2 1 2 1 1 1 1 2 1 1 1 2 1 2 2 2 2 1 1 1 2 1 2 1 2 2 1 2 2 1 2 2 1 1 2 2 1 2 1 1 1 1 1 2 2 1 1 1 2 1 1 2 1 2 2 2 1 2 1 1 1 1 1 2 2 2 2 1 2 2 2 1 2 1 1 1 1 1 2 1 1 1 2 2 2 1 1 1 1 2 1 1 -9 2 1 2 2 1 2 2 2 2 1 1 1 2 2 1 2 1 2 1 -9 1 2 1 2 2 2 1 2 2 1 2 1 1 1 1 1 2 2 2 2 2 1 2 2 1 2 1 2 1 1 2 2 2 1 1 2 1 -9 2 2 1 1 2 1 1 2 1 1 1 2 1 2 1 1 2 2 2 2 -9 1 1 1 1 2 1 1 1 2 1 1 1 2 1 1 1 2 1 1 -9 1 2 2 1 1 2 1 1 1 2 2 2 -9 2 1 1 2 1 1 1 1 2 2 2 2 1 2 2 2 2 1 2 1 2 1 1 1 1 1 1 1 1 2 1 2 1 2 2 1 1 2 2 1 2 1 1 2 1 1 1 1 2 1 1 2 2 2 1 2 2 1 1 1 2 1 1 2 1 1 2 2 2 1 2 1 2 2 1 2 1 2 1 1 2 1 1 2 2 1 2 2 1 1 2 1 1 2 2 2 2 1 1 2 1 1 1 2 1 1 1 2 2 1 1 2 2 1 1 2 2 2 1 1 1 2 1 2 1 1 1 2 1 2 1 1 2 1 2 1 2 1 1 1 1 1 2 1 2 1 2 2 2 1 2 2 2 2 2 2 2 2 2 1 2 2 2 1 1 2 2 1 1 2 1 2 1 2 1 2 1 1 1 1 2 1 1 1 2 1 1 1 2 2 1 1 1 1 1 1 1 1 1 2 1 1 1 2 1 2 2 2 2 1 1 1 2 2 1 2 1 2 1 1 2 1 1 2 2 1 2 2 1 2 2 2 1 2 1 1 2 2 2 1 2 1 2 2 1 1 2 1 2 2 2 2 1 1 2 2 1 2 1 2 1 1 1 1 1 1 1 1 2 1 1 1 2 2 2 1 2 1 1 1 2 2 1 1 1 2 2 1 2 2 2 2 2 1 1 1 2 2 1 1 2 2 2 1 1 2 2 2 2 2 2 2 1 1 2 1 1 2 1 1 2 2 1 1 2 1 1 2 1 2 1 2 2 2 1 2 2 1 2 2 2 1 2 2 2 1 1 2 2 2 1 2 2 2 1 2 2 1 2 1 2 2 2 2 1 1 1 2 1 2 1 1 2 2 2 1 1 1 1 1 2 1 2 2 1 1 1 2 2 1 1 2 2 2 1 2 2 2 2 1 1 2 2 1 1 2 1 2 1 1 2 2 2 1 1 2 2 2 2 1 1 2 1 1 2 2 1 2 2 1 2 1 2 1 1 2 1 1 2 2 2 1 1 1 2 2 1 2 2 2 2 1 2 2 2 2 1 1 1 1 2 1 2 2 2 1 1 2 2 1 1 1 2 1 1 1 2 1 1 2 2 2 2 2 1 1 2 2 1 1 2 2 2 1 2 2 1 2 2 2 1 1 2 1 1 2 1 2 2 1 1 1 2 1 1 1 2 1 1 2 2 2 2 1 2 -9 1 1 2 1 2 1 2 2 2 2 1 1 2 2 1 2 1 1 2 2 1 2 2 2 1 2 2 2 2 2 2 2 1 2 1 1 1 1 2 1 2 1 2 1 1 1 1 1 2 1 1 2 1 1 2 2 2 -9 2 1 2 2 1 2 2 1 1 1 1 1 2 2 2 2 2 2 2 2 2 1 1 1 1 2 1 1 1 2 2 2 2 2 2 2 2 2 2 2 2 1 1 1 2 2 2 1 1 2 1 2 1 1 2 1 1 1 2 2 2 1 1 1 2 2 1 2 2 2 1 2 2 1 1 2 2 1 1 1 1 2 1 1 2 2 1 2 1 1 1 2 2 1 1 2 2 2 2 2 1 2 1 2 2 1 1 2 1 1 2 2 2 2 2 2 2 1 1 2 2 1 2 1 2 1 1 2 1 2 2 1 2 2 2 2 1 2 2 1 2 1 1 2 2 1 1 1 1 2 2 2 2 1 1 1 1 2 2 1 2 1 1 2 1 1 1 2 1 2 2 1 1 1 2 1 2 1 1 2 1 1 1 2 1 2 1 2 2 1 2 1 1 1 2 2 2 2 2 1 2 1 1 1 1 1 1 2 1 1 1 2 2 2 2 1 2 2 2 2 2 2 1 1 2 1 1 1 2 2 2 1 1 2 2 2 1 1 2 2 2 1 2 2 2 1 2 1 2 2 1 2 2 2 2 2 2 1 1 2 1 2 1 2 2 2 1 2 1 2 1 1 1 2 2 2 2 2 2 1 1 2 1 2 1 1 1 1 2 1 1 1 1 1 1 1 2 2 2 1 2 1 2 1 2 2 1 1 1 1 2 1 2 1 1 2 2 2 1 2 1 1 1 2 2 1 2 1 1 1 2 1 1 1 1 2 2 2 2 1 2 1 2 2 1 1 2 2 2 2 1 1 1 2 2 2 1 2 1 2 1 2 1 2 1 2 1 1 1 1 1 2 1 2 1 1 1 2 2 1 1 2 2 2 1 1 1 2 1 1 1 1 2 1 1 1 1 2 1 2 2 2 1 1 2 1 2 1 2 1 -9 2 2 1 1 1 2 1 1 1 2 2 1 1 1 1 1 2 2 1 2 2 1 2 2 2 2 1 1 1 1 2 2 2 2 1 2 1 1 1 2 2 1 1 1 1 1 2 1 1 1 1 2 2 1 1 2 2 2 2 1 2 1 1 2 1 1 1 1 1 1 2 2 2 1 -9 1 2 2 2 2 1 2 2 2 2 1 1 2 1 2 1 1 1 1 1 2 1 1 2 2 1 2 1 1 1 2 2 1 2 1 1 1 1 1 2 2 2 2 1 1 2 1 2 2 1 1 2 2 2 2 2 1 2 2 1 1 2 1 1 1 2 2 2 1 1 1 2 2 2 1 2 2 1 1 2 2 2 1 1 2 1 1 1 1 2 2 2 2 1 1 1 1 2 1 1 2 2 2 2 1 2 2 1 1 1 2 2 1 1 2 1 2 2 2 1 2 1 2 2 1 1 1 2 2 1 2 1 2 2 2 2 2 2 1 2 2 1 2 1 2 1 2 1 1 -9 1 1 1 2 2 2 1 1 1 1 1 1 2 1 1 1 1 1 2 2 2 2 2 2 1 1 2 1 2 1 1 2 1 1 1 1 1 1 1 1 1 2 2 1 2 2 1 1 1 1 2 1 1 2 2 2 1 1 1 2 2 2 1 1 2 1 2 2 2 1 1 1 2 2 2 2 1 1 2 2 1 2 2 2 1 2 1 1 2 1 1 1 1 2 2 2 1 1 2 2 2 2 1 1 1 2 1 2 1 1 1 2 2 1 2 2 1 2 1 1 2 2 2 1 2 1 1 2 1 2 2 1 1 1 1 1 2 2 2 1 2 1 2 1 2 1 1 2 1 1 1 2 2 2 2 1 2 1 1 1 1 1 1 1 2 1 1 2 2 2 2 2 2 1 1 1 2 2 1 1 2 1 2 1 2 2 1 2 1 -9 1 2 2 1 2 1 1 2 1 2 1 2 2 1 1 1 2 1 1 1 1 1 2 2 2 2 1 2 1 2 2 1 1 2 1 2 1 1 2 1 1 1 2 2 2 2 2 2 2 1 2 2 2 1 1 2 2 1 1 2 2 2 2 2 2 1 2 2 1 1 1 2 2 2 1 1 2 1 1 1 1 1 2 2 1 2 1 1 2 2 1 1 1 2 1 2 2 1 1 1 2 1 1 2 -9 2 2 2 1 1 2 1 2 2 1 1 1 2 1 1 1 1 2 2 2 1 1 1 2 1 1 2 1 2 1 2 2 2 2 2 1 1 2 1 2 1 1 1 1 2 2 2 1 2 2 2 2 2 1 1 2 2 1 2 1 2 1 2 2 2 1 1 1 2 1 1 1 1 1 1 1 2 1 2 2 2 2 2 2 1 1 2 2 1 2 2 2 2 1 2 1 2 2 2 1 1 2 1 1 1 2 1 1 1 1 2 2 2 2 2 1 1 2 1 2 1 2 2 1 1 2 2 1 1 2 2 1 2 1 2 2 2 1 1 1 1 1 1 1 1 1 -9 1 1 2 1 2 2 1 1 1 1 1 2 2 1 1 1 2 2 1 -9 2 1 2 2 2 2 2 1 2 1 2 1 2 1 2 2 2 2 2 2 1 2 1 2 2 1 2 2 2 2 1 1 2 2 2 2 1 1 2 1 2 1 1 2 2 1 2 1 1 1 2 2 1 1 2 1 1 1 2 1 2 2 2 2 1 1 2 2 1 1 1 1 2 2 2 1 1 2 2 2 1 1 2 2 1 2 1 1 2 2 2 2 2 2 1 2 2 2 2 2 1 2 1 2 2 2 2 1 1 2 2 1 1 2 1 2 1 2 2 1 2 2 2 1 1 2 2 1 1 1 1 2 2 2 2 2 1 1 2 2 1 2 2 1 2 2 1 1 2 1 2 1 1 1 2 1 2 1 2 2 2 2 2 1 1 2 1 1 1 1 1 2 2 2 2 1 2 1 1 2 2 1 1 1 1 1 2 2 1 1 1 1 2 2 2 2 2 1 2 2 1 2 1 1 2 2 2 1 1 2 1 1 2 2 1 2 2 2 1 1 2 1 1 2 2 1 1 2 2 2 1 2 1 2 2 1 1 1 2 2 1 1 1 1 1 2 -9 1 1 2 1 1 1 1 1 1 2 1 2 1 2 2 2 2 2 1 1 2 1 1 2 -9 1 1 1 2 2 1 1 2 1 1 1 1 1 2 1 1 1 1 1 1 2 1 1 2 2 2 2 2 1 1 1 1 1 1 1 2 2 2 1 2 2 1 1 2 1 1 2 1 1 1 1 1 2 2 -9 1 1 1 1 1 1 1 1 2 2 1 2 2 1 2 1 2 2 2 2 2 2 1 2 1 2 1 1 1 1 1 2 2 1 1 2 1 2 2 1 1 1 1 1 2 2 2 1 2 1 2 1 2 1 2 1 1 2 1 1 2 1 1 1 1 1 1 2 1 2 1 2 2 2 2 2 2 2 2 1 1 2 2 2 2 1 2 2 1 2 2 2 2 1 1 2 1 1 1 2 1 1 1 1 1 -9 1 2 1 1 2 1 2 1 1 1 2 2 2 1 1 2 2 2 2 2 2 1 1 2 2 1 2 2 2 2 2 1 2 1 2 2 2 2 2 1 2 1 1 -9 2 2 2 1 2 1 1 1 2 2 2 2 2 2 1 2 2 1 1 2 2 2 2 2 2 2 2 1 2 2 1 2 1 1 1 1 1 -9 1 2 2 2 1 1 1 2 1 1 2 2 1 2 1 1 1 1 1 1 1 1 1 2 2 2 1 2 2 1 2 1 2 1 1 2 1 2 2 1 2 1 1 1 2 2 2 2 2 1 1 1 1 2 1 2 2 1 2 1 1 2 1 2 2 1 1 2 2 1 2 2 1 1 2 2 2 2 2 1 1 2 1 1 2 2 1 -9 2 1 1 1 1 2 2 1 2 1 2 1 1 1 1 2 2 2 2 1 1 2 2 2 2 1 1 2 1 2 2 1 1 2 1 2 2 2 1 1 1 1 2 2 2 1 2 2 2 1 1 1 2 2 2 1 2 1 2 1 2 1 2 1 1 2 2 1 2 1 2 2 2 1 2 2 2 2 1 1 2 1 2 2 2 2 2 1 2 2 2 2 1 1 1 2 1 2 1 2 1 1 2 1 2 2 1 2 1 2 2 1 1 1 1 1 2 2 2 1 1 1 1 2 2 1 1 1 1 1 1 1 1 2 1 1 2 1 1 1 2 2 1 2 2 2 2 1 1 2 2 2 2 2 1 2 2 2 2 2 2 1 2 1 2 1 2 1 2 1 2 2 2 2 2 2 1 2 1 2 2 2 2 1 2 1 2 1 2 2 2 2 2 1 1 1 1 1 2 2 1 1 2 -9 1 2 1 2 1 1 2 2 2 2 2 2 1 1 2 2 1 1 2 1 2 1 2 2 2 1 2 1 1 2 1 1 1 1 1 2 2 1 1 2 1 2 2 2 2 2 2 2 2 2 1 -9 1 1 2 2 1 2 2 2 2 2 1 2 1 1 2 2 2 2 2 2 1 1 1 2 1 2 1 1 1 1 2 1 2 1 1 1 1 1 1 1 1 2 2 1 2 -9 2 1 1 2 1 1 1 1 1 2 1 1 1 2 1 2 1 2 -9 1 1 -9 2 2 1 2 1 2 2 1 2 2 1 1 1 2 2 1 2 -9 2 2 1 1 1 1 2 2 1 2 2 1 1 1 2 1 2 1 1 2 1 1 2 1 2 1 2 1 1 2 1 2 1 2 2 2 1 1 2 2 1 2 2 2 1 1 1 1 2 1 2 1 2 2 1 2 2 2 2 1 1 1 1 2 2 1 1 2 -9 1 1 1 2 1 2 1 2 1 1 1 1 2 2 1 1 1 -9 1 2 1 1 2 2 2 2 1 1 2 1 2 2 1 2 1 1 1 1 2 1 2 2 1 2 2 1 2 2 1 1 2 2 2 1 1 2 2 2 2 1 2 2 1 1 2 2 2 1 1 1 1 1 1 2 1 2 1 1 2 2 2 1 2 2 1 1 2 1 -9 1 2 2 1 1 1 1 1 1 2 2 1 1 1 2 2 2 1 2 1 2 1 2 2 2 1 1 1 1 1 1 1 1 1 1 1 2 1 1 1 1 2 2 2 2 2 1 2 2 2 2 2 2 1 2 2 2 1 2 2 1 2 2 2 1 2 1 1 1 1 2 2 1 2 1 2 1 1 2 1 2 2 1 2 2 2 1 2 -9 1 2 1 2 1 2 1 1 2 1 2 1 2 1 2 2 1 2 1 2 1 2 1 2 2 2 2 1 2 2 2 1 2 1 1 1 1 2 1 2 1 2 1 2 2 2 1 2 1 2 2 2 1 1 2 1 1 1 1 2 1 1 1 2 2 2 1 1 2 -9 1 1 1 2 1 1 2 1 2 1 1 1 2 2 1 1 2 2 2 1 2 2 1 1 2 2 2 2 1 2 1 1 1 2 1 2 1 2 2 1 2 2 1 2 1 1 2 2 2 2 2 2 1 2 1 2 1 1 2 1 2 2 2 2 2 2 2 1 2 2 1 1 1 -9 2 1 1 2 1 2 2 1 2 2 1 2 1 -9 1 1 1 1 2 2 1 1 1 1 1 1 2 2 1 1 1 1 2 1 1 1 1 1 1 2 2 2 2 2 1 1 1 2 2 2 2 2 2 1 2 2 1 1 2 1 2 2 2 1 2 1 1 1 2 2 1 1 1 2 2 2 -9 2 1 1 2 2 2 1 1 2 2 1 2 1 2 2 1 1 2 2 2 2 1 2 2 1 1 1 2 2 1 1 1 1 2 1 2 2 1 1 2 1 1 2 1 1 1 1 2 2 1 2 1 2 2 1 1 1 2 2 1 2 2 1 2 1 2 2 2 2 2 2 2 2 1 2 1 2 -9 1 2 2 1 1 2 2 2 2 2 2 1 1 1 1 1 2 1 1 2 1 1 1 2 2 2 -9 1 2 1 1 1 1 1 1 2 2 2 2 1 2 1 2 1 1 1 1 1 1 2 1 2 2 1 2 2 2 -9 2 2 2 2 1 1 2 1 2 2 1 2 2 2 2 1 2 1 2 2 1 2 2 1 1 1 2 2 2 2 2 1 2 2 2 1 2 2 2 2 1 1 1 2 1 2 1 1 -9 1 2 2 1 1 2 1 2 2 1 2 1 2 1 1 1 1 1 1 1 1 2 1 1 2 1 -9 2 1 2 2 1 2 2 1 2 1 2 1 2 1 1 2 1 1 1 2 2 2 1 2 2 2 2 2 2 2 1 2 1 1 1 1 2 2 2 2 1 1 2 1 2 1 1 1 1 1 1 2 1 1 1 2 1 1 1 1 2 1 2 2 1 2 1 2 1 2 1 2 1 2 1 1 2 1 2 1 2 1 2 2 1 2 1 1 2 1 2 2 2 2 2 2 1 2 1 1 2 1 1 1 2 1 1 1 2 2 1 1 1 2 2 1 1 2 2 2 1 1 1 1 1 2 1 1 2 1 1 2 1 2 2 1 2 1 2 1 1 2 1 1 2 2 1 2 1 1 1 1 2 1 2 2 1 1 2 1 1 1 1 2 1 2 1 2 2 2 2 1 2 1 2 2 1 1 1 1 2 1 2 1 1 1 2 2 1 2 1 1 1 -9 2 2 2 2 1 1 1 1 1 1 1 1 1 1 2 2 1 2 1 1 2 1 2 2 2 2 1 1 1 2 2 2 1 1 1 1 1 1 1 2 2 2 1 2 1 1 1 1 1 2 2 2 1 1 1 2 2 2 1 2 2 1 2 2 1 2 1 2 2 1 2 1 2 1 2 2 2 2 1 2 1 1 2 1 2 1 2 2 1 1 1 1 2 2 2 1 2 2 1 1 1 -9 2 1 2 2 1 1 1 2 2 2 1 1 1 1 2 2 1 2 2 2 1 1 2 1 1 2 2 1 1 1 2 2 1 1 2 1 1 1 1 1 1 2 2 1 1 2 2 1 2 1 2 2 2 1 1 2 2 1 2 1 1 2 2 1 1 2 1 1 1 1 1 1 2 1 2 1 2 2 1 2 2 1 1 1 1 2 1 2 2 1 2 2 2 1 2 2 2 1 2 1 1 1 2 1 2 1 2 1 2 1 2 2 1 1 -9 1 1 1 2 2 1 1 2 1 1 2 2 2 1 1 1 2 2 1 2 1 1 2 2 2 2 2 1 2 1 1 2 1 2 2 2 2 1 2 2 1 1 1 2 2 2 2 1 2 2 1 2 2 2 2 2 2 2 2 1 2 1 1 2 2 2 1 1 1 1 2 2 1 1 2 2 1 1 2 1 1 2 2 2 2 2 2 2 1 1 2 2 1 2 1 2 2 1 1 1 2 1 1 2 1 1 1 2 2 2 2 1 1 2 2 2 2 2 2 1 2 2 1 2 2 2 2 2 2 1 2 2 1 1 1 2 1 -9 1 1 1 1 1 1 1 2 1 1 1 2 2 1 1 1 1 1 2 2 1 2 2 2 2 2 2 2 2 2 2 2 1 1 1 1 2 2 2 1 2 2 1 2 2 2 1 1 2 2 1 1 2 1 2 2 2 1 2 2 2 2 2 2 2 1 2 2 2 1 1 1 2 2 2 1 2 2 2 1 1 2 2 2 1 1 2 2 1 1 2 2 1 1 -9 2 2 2 1 1 1 2 2 1 2 2 2 2 2 2 1 2 1 1 1 1 2 2 1 2 2 2 1 2 2 1 2 1 2 2 1 2 1 1 2 2 2 2 2 2 1 1 1 2 1 2 1 1 1 1 2 2 1 1 1 1 1 1 2 2 2 2 2 2 1 2 2 2 2 1 1 2 1 2 2 2 2 1 1 2 2 1 1 2 1 1 2 2 2 2 1 2 2 2 1 2 1 2 1 2 2 2 2 1 2 2 1 2 1 2 1 1 2 1 2 -9 1 2 2 1 2 2 2 2 1 2 1 2 2 2 2 2 1 1 1 2 1 1 1 1 2 1 2 2 2 2 2 2 2 1 2 1 1 1 1 1 1 2 2 1 2 1 1 1 2 2 -9 2 1 2 2 2 2 1 2 2 1 2 1 1 1 2 1 1 1 1 1 2 2 1 1 1 1 1 1 1 1 1 2 2 2 1 2 1 1 2 2 1 2 1 2 2 1 1 1 1 1 1 2 2 1 2 2 1 2 1 2 1 2 1 1 2 1 1 1 1 2 2 1 2 1 2 1 1 1 2 2 1 1 2 2 2 1 1 2 1 2 1 2 2 2 2 2 1 1 2 2 2 1 2 1 1 1 1 1 1 2 1 1 2 2 2 1 1 1 1 1 1 2 1 2 2 2 1 1 1 2 1 2 2 2 2 1 2 2 1 2 1 2 2 1 2 2 1 2 1 2 2 1 2 2 2 2 1 1 2 1 1 1 2 2 1 2 1 2 1 1 2 2 1 1 2 2 2 1 2 2 2 2 1 2 1 2 2 2 1 2 1 2 2 2 2 1 2 2 2 2 1 1 2 2 2 2 1 1 2 1 2 1 2 1 1 1 2 1 1 1 2 2 1 1 1 2 1 1 1 1 2 2 1 1 1 2 2 1 2 2 2 2 1 1 1 1 2 1 1 1 1 2 2 1 2 2 2 1 1 2 2 2 2 1 2 1 1 2 1 2 1 2 1 1 1 2 1 2 1 2 2 1 1 1 1 2 2 2 2 2 1 1 1 2 -9 1 1 1 2 2 1 2 2 2 1 2 1 1 1 2 2 1 1 2 1 1 2 2 1 2 2 1 1 2 1 1 1 2 2 2 1 2 1 2 1 2 1 1 2 -9 2 1 1 2 1 2 2 2 2 2 1 2 2 2 1 1 1 2 1 1 2 1 2 1 1 2 2 2 2 2 -9 1 2 2 2 1 1 2 2 1 2 1 1 2 1 1 2 2 1 1 1 1 1 2 1 2 2 1 1 2 1 2 2 1 2 1 1 1 1 1 1 2 1 1 1 2 2 1 2 1 1 2 2 2 1 2 1 1 1 2 2 1 2 2 2 2 2 2 1 1 2 1 1 1 1 2 2 2 1 2 2 1 1 1 1 1 1 2 2 2 2 1 2 2 2 2 2 -9 1 1 1 -9 2 2 2 1 2 1 2 2 2 1 1 2 2 1 2 2 2 1 1 1 1 1 1 2 2 1 1 2 2 1 2 2 2 1 1 2 1 2 2 1 -9 1 1 2 1 1 2 1 1 2 2 1 2 1 1 2 2 1 2 1 1 1 1 1 2 1 -9 1 2 1 1 1 1 1 1 2 2 2 1 2 2 2 2 1 2 2 2 1 1 2 2 1 2 2 1 1 2 1 1 2 2 -9 1 2 1 2 1 1 2 2 2 2 2 1 1 1 2 1 1 1 1 1 1 2 1 2 2 2 2 1 1 2 1 2 1 2 2 2 1 1 2 2 2 2 2 2 1 1 2 1 2 1 1 2 2 2 1 2 1 2 2 2 2 2 2 2 1 2 2 2 1 1 1 2 1 2 -9 2 2 1 2 1 2 2 1 2 2 1 1 1 2 1 2 1 2 1 2 1 2 2 1 1 1 2 2 -9 2 1 1 2 2 1 1 2 1 1 1 2 1 2 1 1 1 1 2 2 2 2 2 2 2 1 1 2 1 2 2 1 1 2 2 1 2 1 2 1 2 1 1 2 2 1 1 1 1 1 1 2 2 1 2 1 1 2 1 2 1 1 1 1 1 2 2 2 2 1 2 1 2 2 2 1 1 1 1 1 -9 2 1 1 -9 1 2 1 1 1 1 2 2 1 1 1 2 2 1 2 1 1 1 1 1 2 2 1 1 1 2 2 2 1 1 1 1 1 2 1 1 1 2 1 1 2 1 2 1 1 2 1 1 1 2 2 -9 1 2 1 1 1 1 2 2 1 1 2 2 2 2 1 2 2 1 1 2 2 1 1 1 2 2 2 1 2 2 2 2 1 2 2 2 2 2 2 1 2 1 2 2 1 2 1 2 1 2 1 2 2 1 2 1 -9 1 1 2 1 2 2 2 1 1 2 1 2 2 1 1 2 2 2 1 1 2 2 2 1 1 1 2 1 1 2 2 2 2 1 1 2 2 1 2 1 1 2 1 1 1 2 2 2 2 2 2 1 2 2 2 2 1 1 2 1 1 2 2 2 1 2 2 2 1 2 1 2 2 2 2 2 1 1 2 1 1 -9 1 2 2 1 1 2 2 1 1 2 2 2 1 2 1 1 -9 1 1 2 2 1 1 2 2 1 1 1 2 1 2 1 1 1 1 1 2 2 1 1 1 1 2 1 2 1 1 1 1 1 2 1 1 2 1 1 2 1 1 1 2 1 1 2 1 2 1 1 1 1 2 2 1 1 2 1 1 1 2 1 1 1 1 2 1 2 1 1 2 2 2 2 1 1 1 2 2 2 2 1 1 2 1 1 2 2 2 2 1 2 2 1 2 2 1 1 1 1 1 1 2 2 1 2 1 2 2 2 1 2 2 1 2 2 2 2 1 2 2 2 2 1 2 1 2 2 2 1 2 2 1 1 1 1 1 2 1 1 2 1 1 2 2 2 2 2 1 2 2 2 2 2 1 2 1 2 2 1 1 2 1 1 1 1 2 2 2 2 1 1 1 2 1 2 2 1 1 2 2 2 1 2 2 1 1 1 2 1 1 1 1 2 2 1 1 2 1 2 2 2 2 2 -9 2 2 1 2 1 2 2 2 1 2 2 2 2 1 2 1 1 1 2 1 1 1 1 2 1 2 2 1 1 2 2 1 2 1 1 1 2 2 1 2 1 1 -9 1 2 1 2 1 2 1 1 2 1 2 1 1 1 2 2 2 1 1 2 1 2 1 1 2 1 2 2 2 1 1 2 2 1 1 2 1 2 2 2 1 1 1 1 2 2 1 1 2 2 2 1 2 1 1 1 2 1 2 2 1 1 2 1 1 1 2 1 1 2 1 2 2 1 2 1 1 1 2 2 1 1 2 1 1 2 1 2 1 1 1 2 1 2 2 1 2 1 1 1 1 1 2 1 1 2 2 2 2 2 2 1 2 2 2 1 1 2 1 2 2 2 1 1 1 1 2 2 1 1 1 2 2 2 1 1 1 1 2 1 2 2 2 -9 2 1 1 1 1 2 1 2 2 2 2 1 2 1 1 2 1 1 1 1 2 1 1 1 2 1 1 2 2 1 1 2 1 2 2 1 1 2 1 2 2 1 -9 1 2 2 2 1 1 2 1 1 2 1 2 2 1 2 1 1 1 1 1 2 2 1 1 1 1 1 1 1 2 2 1 2 1 1 -9 1 1 2 1 1 2 1 1 1 1 2 1 1 1 2 2 1 1 1 1 1 1 2 1 2 1 1 2 2 2 2 1 1 2 1 1 2 1 1 2 2 1 2 1 1 1 1 1 1 2 2 1 1 2 1 1 1 2 1 1 -9 2 1 1 2 2 2 2 2 1 1 1 -9 1 2 2 2 1 2 1 1 2 1 2 2 2 1 2 2 2 1 1 1 2 2 1 2 1 2 2 2 2 2 1 2 1 1 1 1 1 1 2 1 1 2 2 1 1 2 2 2 2 1 1 2 1 2 2 2 2 1 2 2 2 2 2 1 1 2 2 1 2 1 1 1 2 1 1 2 2 2 2 2 1 2 -9 1 2 2 1 1 1 2 2 1 1 1 2 1 1 1 2 2 1 1 2 2 2 2 1 2 1 2 -9 1 1 2 1 2 1 2 2 2 1 1 1 1 1 1 1 2 1 1 1 2 2 2 2 2 2 1 2 1 2 2 1 2 1 1 2 2 1 1 1 1 1 -9 2 1 2 1 2 2 1 2 2 2 1 2 1 2 2 2 1 2 2 1 2 1 2 1 1 1 1 2 1 2 2 2 2 2 2 1 1 2 2 2 1 2 1 1 1 -9 1 1 2 2 2 1 1 1 1 1 1 2 2 1 2 1 2 2 1 1 2 1 1 2 1 2 1 1 2 1 1 1 2 1 1 2 1 1 2 1 2 -9 2 1 1 2 2 2 1 1 1 2 2 2 2 1 1 2 1 1 2 2 2 1 1 2 2 2 2 1 2 2 2 1 1 1 1 2 2 1 1 1 2 1 1 1 2 1 1 2 1 2 1 2 1 2 2 2 2 1 1 2 1 1 1 2 1 1 2 1 1 1 1 2 2 2 1 1 1 2 1 2 1 1 1 2 2 1 1 1 2 1 2 2 2 2 1 2 2 1 2 2 1 1 1 1 1 1 2 1 2 1 1 2 1 2 2 1 2 2 1 1 1 1 2 2 2 1 1 2 2 1 1 2 1 2 1 2 1 1 1 2 1 1 1 1 2 1 2 2 1 2 2 2 2 2 2 2 1 2 1 1 2 2 2 1 1 1 1 2 2 1 1 1 2 2 1 1 2 1 2 1 2 1 2 2 2 2 1 2 1 2 1 1 1 2 2 2 2 2 2 1 2 1 1 2 2 2 1 1 2 1 2 1 2 2 1 2 1 2 2 1 1 1 1 2 2 2 2 2 2 2 2 1 2 1 2 2 2 1 1 1 2 2 1 1 2 2 2 1 2 2 1 2 1 1 1 1 1 1 1 1 2 1 2 1 1 1 1 1 1 1 1 2 2 2 2 1 2 1 2 2 2 2 -9 2 2 1 2 2 1 2 1 1 1 2 2 1 2 2 2 2 1 1 1 2 1 2 1 2 1 1 1 1 1 1 2 2 2 1 1 1 1 2 1 1 1 1 1 2 1 2 2 1 2 2 1 2 1 1 1 2 1 2 2 2 -9 2 1 2 2 2 2 1 2 2 1 1 1 2 -9 1 2 2 2 2 1 2 2 1 2 2 1 2 2 1 1 2 2 2 2 1 2 2 1 2 1 2 2 1 1 2 2 1 2 2 2 2 2 2 1 1 2 1 1 2 1 1 2 1 1 2 2 2 2 1 2 2 2 2 2 1 1 2 1 2 1 1 2 1 -9 1 2 2 1 1 1 1 1 1 1 1 1 1 2 2 2 2 2 1 1 1 2 1 1 2 2 1 2 2 2 1 1 2 1 1 1 2 1 2 2 2 1 2 1 2 1 2 2 2 2 2 1 1 2 1 2 2 1 1 2 2 2 2 1 2 2 2 2 2 1 -9 1 2 1 1 1 2 2 2 1 1 2 2 1 2 1 2 2 1 2 2 2 2 2 1 1 2 1 2 2 2 1 2 1 2 2 2 1 1 1 1 2 1 2 1 2 1 1 1 2 2 1 2 1 1 2 1 2 2 1 1 1 2 2 1 1 1 2 2 2 1 1 1 2 1 1 2 2 1 2 2 1 1 -9 2 1 1 1 1 2 1 2 2 2 1 1 2 2 2 2 2 2 2 2 1 2 1 1 1 2 2 2 1 1 1 2 2 2 2 1 2 1 1 2 1 1 1 1 2 1 1 1 1 2 2 1 1 2 2 1 1 2 2 1 1 1 2 2 2 1 2 2 2 2 1 1 2 1 1 1 2 1 1 1 2 1 2 1 2 2 2 2 1 2 1 1 2 1 1 1 -9 2 2 -9 2 1 -9 1 1 1 2 2 1 2 2 1 1 2 1 2 2 1 2 2 1 1 2 1 2 1 1 2 1 2 2 1 2 2 -9 2 1 1 2 2 2 1 2 2 1 2 2 2 2 2 2 1 1 2 2 -9 2 2 2 1 2 2 2 2 1 1 1 2 2 2 1 2 2 2 2 1 1 2 2 1 1 2 1 2 2 2 2 2 1 1 1 2 1 1 2 1 1 1 1 2 2 1 2 1 2 1 1 1 1 2 2 2 2 1 1 2 2 1 2 1 2 1 2 1 2 1 1 -9 2 1 2 1 1 2 2 1 1 2 2 1 2 1 1 1 1 2 -9 2 1 1 1 1 2 2 2 1 1 1 2 2 1 2 1 2 1 2 2 2 2 2 1 2 2 2 1 1 1 1 1 1 1 1 1 1 2 1 1 1 1 1 1 2 2 2 1 1 2 1 1 2 2 1 1 1 1 1 2 2 1 2 1 2 2 1 2 1 2 2 2 2 2 2 1 1 1 2 2 1 2 1 2 2 -9 2 2 1 1 1 1 1 1 2 2 1 2 2 2 1 1 2 2 1 1 1 2 2 2 1 2 2 1 1 2 1 2 1 1 2 2 2 2 1 2 1 2 1 2 1 1 1 1 1 2 2 2 2 1 2 2 1 1 2 1 1 2 2 1 1 2 2 1 1 1 2 1 2 2 1 2 1 1 2 2 -9 2 1 1 2 1 1 1 1 2 2 1 2 1 1 1 1 1 1 1 2 2 2 2 2 1 1 -9 2 2 2 1 2 1 2 2 1 2 2 1 1 2 1 2 1 1 1 1 2 2 2 1 1 2 1 1 2 1 1 2 1 2 2 1 2 2 2 1 2 2 2 2 1 2 1 2 1 2 1 2 2 2 1 2 1 2 2 1 2 2 1 2 2 2 2 2 2 2 -9 2 2 2 1 1 2 2 2 1 1 2 2 1 2 2 2 1 1 2 2 1 2 2 1 1 1 1 2 2 1 1 2 1 2 2 1 2 2 1 1 1 2 2 1 1 -9 2 1 1 2 1 2 2 1 2 2 1 2 2 1 2 1 2 2 1 1 2 1 2 1 1 2 1 1 2 2 2 2 1 1 2 2 2 1 1 2 1 2 1 1 2 2 2 2 2 1 1 1 2 2 1 1 1 1 2 -9 1 1 2 1 2 1 2 1 2 1 1 2 1 1 2 2 1 1 2 2 1 1 2 -9 2 2 2 2 1 1 1 2 2 2 2 2 1 2 2 1 2 2 1 2 1 1 2 1 2 1 1 1 2 2 2 2 2 2 1 2 2 1 1 2 1 2 1 2 2 2 1 2 1 1 2 1 1 1 2 2 1 2 2 1 1 1 2 1 1 2 2 1 1 1 2 2 2 2 2 1 2 2 2 2 1 2 2 1 2 2 2 1 2 1 1 1 1 1 2 1 1 2 -9 2 1 2 2 2 1 2 2 1 1 2 1 1 1 1 1 2 1 1 2 1 2 2 2 1 2 1 2 2 2 1 1 2 2 1 2 1 1 -9 1 1 1 2 2 1 1 1 1 1 1 2 1 1 1 2 1 2 1 1 1 -9 1 1 2 2 1 1 1 1 1 1 2 1 1 2 1 1 2 1 2 1 2 1 2 2 1 2 2 1 1 2 2 1 2 1 2 2 1 2 2 2 2 2 2 2 1 1 1 1 1 1 2 1 1 2 2 2 2 1 -9 2 1 1 1 1 1 2 2 2 2 2 2 1 1 2 2 2 1 2 2 1 2 1 2 1 1 2 2 2 1 1 1 1 2 1 2 2 1 2 2 1 2 1 2 2 1 1 1 2 1 1 1 2 1 2 2 1 1 1 1 1 1 2 2 2 2 1 1 2 1 1 2 1 1 1 1 1 2 2 2 1 1 1 2 2 2 1 1 2 1 2 2 1 1 2 2 1 1 2 1 2 1 2 2 1 2 2 2 2 1 1 2 2 2 1 1 2 2 1 1 1 2 1 2 1 1 1 1 2 -9 1 1 1 2 1 2 1 2 2 1 1 2 2 2 2 1 2 1 2 2 1 1 1 2 1 1 2 1 2 1 1 1 2 2 1 1 1 1 1 2 2 2 1 2 1 2 1 2 2 1 -9 2 2 1 1 1 2 1 1 1 2 2 1 2 1 2 1 1 1 2 1 2 1 1 2 1 1 2 1 2 1 1 1 1 2 2 2 2 1 1 2 1 2 1 2 2 2 2 1 2 2 2 1 2 2 2 1 2 1 2 2 2 1 2 1 2 2 1 2 2 2 -9 2 1 1 1 2 1 2 1 2 2 1 2 2 1 1 1 2 2 2 1 1 2 1 2 1 2 1 2 2 2 2 2 2 2 2 1 2 2 1 1 2 1 2 1 2 1 1 1 2 2 1 1 2 1 2 1 2 2 1 1 1 2 2 1 1 2 2 1 1 1 2 2 1 1 1 1 2 -9 1 1 1 2 2 2 1 2 2 2 2 2 2 2 1 1 2 2 2 1 2 2 1 1 1 1 1 1 2 2 2 2 1 1 1 1 2 2 2 2 2 2 2 2 2 1 1 2 1 2 2 1 2 1 2 2 2 2 2 1 1 1 1 1 2 2 2 2 2 1 2 2 2 1 1 2 1 1 2 1 2 1 2 2 1 2 2 2 2 2 2 1 1 2 1 1 1 -9 1 1 2 2 1 1 1 2 1 1 1 2 2 1 2 1 1 2 1 2 1 1 2 1 1 1 2 1 2 1 2 1 1 2 2 1 2 1 1 2 1 1 2 1 1 1 1 2 1 1 2 1 2 2 2 1 1 1 2 1 1 1 1 2 2 2 2 2 2 2 2 2 1 2 1 1 2 1 2 2 2 1 2 1 1 1 1 1 2 1 2 1 2 1 2 1 1 1 2 2 1 1 2 2 1 2 1 2 1 2 2 2 2 1 2 1 2 1 2 2 1 1 2 2 1 1 2 1 -9 1 2 2 1 1 1 2 1 2 1 2 2 2 1 2 2 1 2 2 1 2 2 1 1 1 1 1 1 1 2 1 2 1 -9 1 2 2 1 2 1 1 2 1 2 1 1 1 2 1 2 1 2 1 1 2 1 1 2 1 2 1 1 2 2 2 1 1 2 1 2 2 1 -9 1 2 1 1 2 1 2 2 1 2 -9 1 1 1 1 1 2 2 2 2 1 2 1 1 2 2 1 1 1 2 2 2 1 2 2 1 2 1 1 2 1 2 2 1 2 2 1 1 1 2 2 1 1 1 1 1 2 2 2 2 1 2 1 2 2 1 2 1 2 2 1 1 1 1 1 1 2 1 2 2 1 1 2 1 1 2 2 2 1 2 2 1 2 2 2 2 1 2 1 2 1 1 1 1 2 2 1 1 2 2 2 1 1 2 2 2 2 2 2 1 2 2 1 1 1 2 2 2 1 2 2 1 1 1 2 2 2 1 1 2 1 1 2 1 1 1 2 2 1 2 2 1 2 1 1 2 1 2 1 1 1 1 2 2 2 2 1 2 1 2 2 2 1 2 2 -9 2 2 1 1 2 2 1 1 1 1 1 1 2 2 1 1 1 1 1 2 1 1 2 1 1 1 2 1 2 2 1 2 1 2 2 1 2 1 1 2 1 2 2 2 2 2 1 2 1 2 2 1 1 2 1 1 1 2 1 2 2 1 2 1 1 1 2 1 2 1 2 2 2 1 1 1 1 2 1 2 2 1 1 2 2 1 2 2 1 2 2 2 1 2 1 2 2 1 1 2 2 1 2 2 1 2 2 1 1 2 1 2 1 1 1 2 2 1 2 1 1 2 2 2 1 1 1 2 1 2 2 1 2 1 1 2 2 2 1 2 2 1 2 2 1 2 2 2 1 1 2 1 2 2 1 2 2 1 2 1 2 2 2 1 1 2 2 1 1 2 1 2 2 1 1 1 2 -9 2 1 2 1 2 2 1 2 2 1 2 -9 1 1 1 2 1 2 2 1 1 2 2 2 2 1 2 1 1 2 1 2 2 1 1 1 1 1 1 2 1 2 2 2 1 1 2 2 2 2 1 2 2 2 2 2 1 1 1 1 1 2 2 2 2 2 2 2 2 1 2 2 1 1 1 1 1 2 2 2 1 2 1 2 2 1 1 2 1 2 1 2 -9 2 2 1 2 -9 2 2 2 1 2 1 2 1 1 1 1 2 2 1 1 1 1 2 2 2 1 1 2 1 2 1 1 2 1 2 1 2 2 2 1 2 2 2 1 1 2 2 2 2 2 1 2 2 2 -9 1 1 1 2 1 1 2 1 1 2 2 1 1 2 1 2 2 1 2 2 2 2 2 2 1 1 2 2 1 1 2 1 2 1 2 1 1 2 2 1 1 2 1 1 2 2 1 2 2 1 1 2 2 2 1 1 2 2 2 2 1 2 2 1 2 2 2 1 1 1 1 1 2 1 2 1 1 1 2 1 1 2 1 1 2 1 1 2 2 2 2 1 1 2 2 2 2 2 1 1 2 2 1 1 2 2 1 2 1 2 1 1 1 2 2 1 1 2 1 2 2 2 1 2 1 2 2 2 1 1 2 2 2 1 1 2 1 2 1 1 2 1 2 1 1 1 1 2 1 1 1 1 1 2 2 1 1 1 1 2 2 2 2 2 1 1 2 1 2 1 1 1 2 1 2 1 2 2 2 1 1 1 2 2 2 1 2 2 1 2 2 1 2 1 2 2 1 2 2 2 2 2 2 1 1 1 1 2 2 1 1 1 1 1 1 2 1 1 1 1 2 2 1 1 2 2 2 2 2 2 2 1 1 2 2 1 1 1 2 2 1 1 1 1 2 1 2 1 1 2 1 1 1 1 1 1 2 2 2 2 1 1 1 2 1 1 2 2 2 2 2 1 2 1 2 1 1 2 1 2 1 1 1 1 2 1 2 2 1 2 1 2 1 2 2 2 1 2 2 1 1 2 2 1 2 2 1 2 2 1 1 2 2 2 1 2 1 2 1 2 2 2 1 1 2 2 1 1 1 1 1 1 1 1 1 1 1 1 2 2 1 2 2 2 1 1 2 1 1 1 1 1 1 1 2 2 2 2 2 1 2 1 2 1 2 2 2 1 1 1 2 1 1 2 2 2 1 1 1 1 2 1 -9 2 2 1 1 1 1 1 1 1 2 2 1 1 1 1 1 2 1 1 2 1 2 1 1 1 1 1 -9 -9 2 1 2 2 1 1 1 1 1 2 2 2 1 1 2 1 2 2 1 -9 1 2 1 1 2 2 2 1 2 2 1 2 2 1 1 2 2 2 2 1 2 2 1 2 2 1 2 2 1 1 2 2 1 2 1 2 1 2 2 2 2 1 1 1 1 2 2 2 2 1 1 1 2 1 2 2 2 1 1 2 1 1 2 1 1 1 2 1 1 1 2 1 2 2 2 1 1 2 1 2 1 1 2 1 1 1 2 1 2 1 1 1 1 1 1 2 2 1 1 1 2 1 2 2 1 2 1 1 2 1 1 1 2 2 1 1 1 2 2 1 2 1 1 1 1 2 1 2 1 2 2 1 2 2 2 2 2 2 2 1 1 1 1 2 1 1 2 1 2 2 1 2 2 2 2 1 2 1 2 1 1 2 1 2 2 1 2 2 2 1 1 1 1 1 1 1 1 2 2 2 1 1 1 2 1 2 2 2 2 1 2 2 1 2 1 1 1 1 2 2 2 1 1 2 2 1 2 2 2 1 1 1 2 1 2 2 1 2 1 1 1 1 2 2 1 1 2 2 1 2 2 2 2 2 2 2 1 1 1 2 1 2 1 2 1 1 1 1 2 2 2 1 2 2 2 2 2 1 1 1 1 1 1 2 1 1 2 2 2 1 1 2 2 2 1 2 1 1 1 2 1 1 1 1 2 1 2 2 2 1 1 2 2 1 1 1 2 2 1 2 1 1 1 1 1 1 1 1 1 1 1 2 2 1 1 1 2 1 1 1 1 2 2 1 1 1 1 2 1 1 1 1 2 2 2 2 1 2 2 1 1 1 2 1 1 2 2 1 1 2 1 2 1 1 2 2 1 2 2 2 2 1 1 2 2 1 1 2 2 2 1 1 2 1 1 2 2 2 1 1 2 2 2 1 1 1 1 1 1 2 1 1 1 2 2 2 2 2 1 1 2 2 1 2 2 1 1 2 1 1 2 2 1 -9 1 2 2 2 2 1 1 1 1 1 2 1 2 1 2 1 1 1 1 2 2 2 1 2 1 1 2 2 1 1 1 1 1 1 1 2 1 1 2 2 1 2 2 1 2 2 2 1 1 -9 1 1 2 2 1 2 2 2 2 1 2 2 2 2 2 1 1 1 2 2 2 2 2 1 2 1 2 1 2 1 2 1 2 2 2 1 2 2 1 2 1 1 1 1 1 1 1 2 2 1 1 1 2 1 2 1 2 1 2 2 1 1 1 1 1 2 2 2 1 1 2 2 2 2 1 1 2 1 1 1 2 1 2 1 1 1 2 2 1 1 2 1 1 2 1 1 1 2 1 1 1 2 2 2 2 1 1 2 2 2 2 1 2 2 2 2 2 1 2 1 1 1 1 2 2 1 2 2 1 2 1 2 2 1 1 2 2 2 2 1 1 1 2 1 2 1 2 2 1 2 2 1 2 2 2 1 2 2 2 2 1 2 2 1 1 2 2 1 2 2 1 2 1 1 2 2 1 1 2 2 1 1 1 2 2 2 1
CRB-309 dummy dummy dummy dummy dummy 1 1 2 1 2 1 2 2 1 1 2 1 1 1 1 1 1 2 1 2 2 1 2 1 2 1 1 1 1 1 2 1 2 2 2 2 2 1 1 2 1 2 1 1 2 2 2 1 2 1 1 2 1 1 2 2 2 2 2 2 2 1 2 2 1 2 1 1 2 2 1 2 1 2 1 1 1 2 2 2 1 2 2 2 1 1 2 1 1 1 1 2 1 2 1 1 2 2 1 -9 2 1 1 1 2 1 2 2 1 1 2 2 2 1 1 2 1 1 2 1 2 1 1 2 1 1 2 1 1 2 2 1 1 1 2 1 2 2 1 2 2 2 1 1 1 2 2 2 2 1 1 2 1 2 1 2 1 1 1 1 1 2 1 1 -9 1 1 2 1 1 1 2 2 1 1 2 2 1 1 1 1 1 2 2 2 1 1 2 2 1 1 2 1 2 2 1 2 1 1 1 2 1 1 1 1 1 1 1 1 2 1 2 2 2 1 2 1 2 2 1 1 1 2 2 1 2 2 1 2 1 2 1 2 1 1 2 2 2 1 2 2 2 2 1 2 2 1 2 2 1 2 2 2 1 1 1 1 2 1 1 2 2 2 2 1 2 1 2 1 2 1 2 2 2 1 2 2 1 1 1 2 1 2 2 2 1 1 1 1 1 2 2 1 1 1 1 1 1 1 2 2 2 1 1 2 1 1 2 2 1 2 2 2 2 1 1 1 2 2 2 1 1 2 2 1 1 2 1 2 2 2 2 2 1 1 1 1 1 1 2 1 1 2 2 1 1 2 1 1 1 1 2 2 1 2 1 2 2 2 1 1 2 1 1 1 2 1 1 2 2 2 -9 1 2 2 2 2 1 1 1 2 2 1 1 2 1 2 1 1 2 2 2 1 2 2 2 -9 1 2 2 2 1 2 -9 2 2 1 1 2 1 2 2 2 1 2 1 1 1 2 1 2 1 2 1 2 1 2 1 2 1 1 1 2 2 1 1 1 1 2 2 2 2 2 1 1 2 1 1 2 1 2 1 2 2 2 2 2 1 1 2 1 1 2 2 2 1 1 2 1 2 1 2 1 2 1 2 1 2 2 2 1 1 1 2 2 2 2 2 2 1 2 1 2 2 2 1 1 2 1 1 1 1 1 2 2 2 1 2 2 2 2 2 1 1 1 2 1 1 2 2 2 1 1 1 2 1 2 2 2 2 1 2 1 1 1 1 1 1 1 1 1 2 1 1 1 1 1 2 1 2 1 2 1 2 1 1 1 2 1 1 1 2 2 2 2 2 1 1 2 1 2 2 2 1 2 1 1 1 2 2 1 2 1 2 1 2 1 1 2 1 1 2 2 1 1 1 1 2 2 2 1 1 2 2 1 1 2 1 2 1 1 2 1 1 1 2 2 2 1 2 2 2 1 2 2 2 1 2 1 2 2 2 2 1 2 2 1 1 1 2 2 2 1 1 2 1 2 2 1 -9 2 1 1 1 2 2 1 1 2 1 1 2 2 1 2 1 2 2 2 2 1 2 1 1 2 2 2 2 1 1 2 2 1 1 2 1 1 1 1 1 1 2 2 1 2 1 1 2 1 1 1 1 2 2 1 1 2 1 2 2 2 1 2 1 1 1 1 1 2 2 1 1 1 1 1 1 1 1 1 2 2 2 2 1 1 1 2 1 1 1 1 1 1 2 1 2 -9 2 2 2 2 1 1 1 2 1 1 2 2 2 1 1 2 1 1 2 2 2 2 1 1 2 2 2 2 1 2 1 2 1 1 2 2 2 2 1 1 1 2 1 2 1 2 2 1 2 2 1 2 2 1 1 1 -9 2 2 1 1 1 1 2 1 2 2 1 2 1 1 1 2 2 2 2 2 1 1 2 1 2 1 1 2 1 1 2 1 1 1 2 1 2 1 1 2 1 1 2 2 2 2 2 2 2 1 2 -9 1 2 1 1 2 2 1 1 1 1 1 1 2 1 1 2 1 2 1 2 2 1 1 2 1 2 2 1 2 2 1 1 2 1 1 2 2 2 2 2 1 2 2 1 1 2 1 1 2 1 2 2 1 1 2 1 2 2 1 1 1 2 1 1 2 1 2 2 1 2 1 1 1 1 1 1 1 2 1 2 1 2 2 2 1 1 1 1 2 2 2 1 2 2 1 1 1 1 1 2 1 1 1 2 1 1 2 1 1 1 2 1 2 2 2 1 1 2 2 1 2 1 2 1 1 2 1 2 2 2 2 1 2 2 1 1 1 1 1 1 1 2 2 1 1 2 1 2 1 1 2 1 1 2 2 2 1 1 1 1 1 1 1 2 2 1 1 2 2 2 2 2 1 1 2 1 1 1 2 2 1 2 2 1 2 1 1 2 2 2 1 2 1 1 2 2 2 2 2 2 1 1 2 1 2 1 2 1 2 1 2 2 1 2 2 1 2 1 1 1 2 1 1 1 2 1 1 1 2 2 1 1 2 1 2 1 2 1 2 1 1 1 1 1 1 2 2 1 2 1 1 1 1 1 2 2 1 2 2 1 1 1 1 1 2 1 1 2 1 2 2 2 1 1 1 2 1 2 1 2 2 2 2 2 2 1 2 1 2 2 2 1 1 1 2 2 2 2 2 2 2 1 1 1 1 2 1 2 2 1 2 2 1 1 2 2 1 1 2 2 2 1 1 1 2 1 1 2 1 2 2 1 1 1 2 2 2 1 1 2 1 1 1 2 2 1 1 1 2 2 2 1 1 1 1 2 1 2 1 2 1 1 2 1 2 2 2 2 1 1 2 2 2 1 2 1 1 2 2 1 1 1 2 1 2 2 1 2 1 2 1 2 1 1 1 1 1 1 1 2 1 1 1 1 2 2 2 2 2 2 1 2 1 1 1 2 1 2 1 2 2 1 1 1 2 2 1 1 2 1 2 2 1 1 2 1 2 1 2 1 1 2 1 1 1 1 1 1 2 1 2 1 2 2 2 1 1 2 2 1 1 2 1 1 2 1 1 1 1 2 1 2 2 2 1 1 2 2 2 1 1 2 2 1 2 2 2 2 2 1 1 2 1 2 1 2 1 2 1 1 1 1 2 1 1 2 1 2 1 2 1 2 2 2 2 1 1 1 2 2 2 1 2 1 2 2 1 1 1 2 1 2 2 1 2 2 2 2 1 1 2 2 1 2 1 1 1 1 2 1 1 1 2 1 2 2 2 2 1 1 1 2 1 2 1 2 2 1 2 2 1 2 2 1 1 2 2 1 2 1 1 1 1 1 2 2 1 1 1 2 1 1 2 1 2 2 2 1 2 1 2 1 1 1 2 2 2 2 1 2 2 2 1 2 1 1 1 1 1 2 1 1 1 2 2 2 1 1 1 1 2 1 1 -9 2 1 2 2 1 2 2 2 2 1 1 1 2 2 1 2 1 2 1 -9 1 2 1 2 2 2 2 2 2 1 2 1 1 1 1 1 2 2 2 2 2 1 2 2 1 2 1 2 1 1 2 2 2 1 1 2 1 -9 2 2 1 1 2 1 1 2 1 1 1 2 2 2 2 1 2 2 2 2 -9 1 1 2 1 2 1 1 1 2 1 1 1 2 1 1 1 2 1 1 -9 1 2 2 1 1 2 1 1 1 2 2 2 -9 2 1 1 2 1 1 1 1 2 2 2 2 1 2 2 2 2 1 2 1 2 1 1 1 1 1 1 1 1 2 1 2 1 2 2 1 1 2 2 1 2 1 1 2 2 1 1 1 2 1 1 2 2 2 1 2 2 1 1 1 2 1 1 2 1 1 2 2 2 1 2 1 2 2 1 2 1 2 1 1 2 1 1 2 2 1 2 2 1 1 2 1 1 2 2 2 2 1 1 2 1 1 1 2 1 1 1 2 2 1 1 2 2 1 1 2 2 2 1 1 1 2 1 2 1 1 1 2 1 2 1 1 2 1 2 1 2 1 1 1 1 1 2 1 2 1 2 2 2 1 2 2 2 2 2 2 2 2 2 1 2 2 2 1 2 2 2 1 1 2 1 2 1 2 1 2 1 1 2 1 2 1 1 1 2 1 1 1 2 2 1 1 1 1 1 1 1 1 2 2 1 1 1 2 1 2 2 2 2 1 1 1 2 2 1 2 1 2 1 1 2 1 1 2 2 1 2 2 1 2 2 2 1 2 1 1 2 2 2 1 2 1 2 2 1 1 2 1 2 2 2 2 1 1 2 2 1 2 1 2 1 1 1 2 1 1 1 1 2 2 1 1 2 2 2 1 2 1 1 1 2 2 1 1 1 2 2 1 2 2 2 2 2 1 1 2 2 2 1 1 2 2 2 1 1 2 2 2 2 2 2 2 1 1 2 1 1 2 1 1 2 2 1 1 2 1 1 2 1 2 1 2 2 2 1 2 2 1 2 2 2 2 2 2 2 1 1 2 2 2 2 2 2 2 1 2 2 1 2 1 2 2 2 2 1 1 1 2 1 2 1 1 2 2 2 1 1 1 1 1 2 1 2 2 1 1 1 2 2 1 2 2 2 2 1 2 2 2 2 1 1 2 2 1 1 2 1 2 1 1 2 2 2 1 1 2 2 2 2 1 1 2 1 1 2 2 1 2 2 1 2 1 2 1 1 2 1 1 2 2 2 1 1 1 2 2 1 2 2 2 2 1 2 2 2 2 1 1 1 1 2 1 2 2 2 1 1 2 2 1 1 1 2 1 1 1 2 1 1 2 2 2 2 2 1 1 2 2 1 1 2 2 2 1 2 2 1 2 2 2 1 1 2 1 1 2 1 2 2 1 1 1 2 2 1 1 2 1 1 2 2 2 2 1 2 -9 1 1 2 1 2 1 2 2 2 2 1 1 2 2 1 2 1 1 2 2 1 2 2 2 1 2 2 2 2 2 2 2 1 2 1 1 1 1 2 1 2 1 2 1 1 1 1 1 2 1 1 2 1 1 2 2 2 -9 2 1 2 2 1 2 2 1 1 1 1 1 2 2 2 2 2 2 2 2 2 1 1 1 1 2 1 2 1 2 2 2 2 2 2 2 2 2 2 2 2 1 1 1 2 2 2 1 1 2 1 2 1 1 2 1 1 1 2 2 2 1 1 1 2 2 1 2 2 2 1 2 2 1 1 2 2 1 1 1 1 2 1 2 2 2 1 2 1 1 1 2 2 1 1 2 2 2 2 2 1 2 1 2 2 1 1 2 1 1 2 2 2 2 2 2 2 1 1 2 2 1 2 1 2 1 1 2 1 2 2 2 2 2 2 2 1 2 2 1 2 1 1 2 2 1 2 1 1 2 2 2 2 1 1 1 1 2 2 1 2 1 1 2 1 1 1 2 1 2 2 1 1 1 2 1 2 1 1 2 1 1 1 2 1 2 1 2 2 1 2 1 1 1 2 2 2 2 2 1 2 1 1 1 1 1 1 2 1 1 1 2 2 2 2 1 2 2 2 2 2 2 1 1 2 1 1 1 2 2 2 1 1 2 2 2 1 1 2 2 2 1 2 2 2 1 2 1 2 2 1 2 2 2 2 2 2 1 1 2 1 2 1 2 2 2 2 2 1 2 1 1 1 2 2 2 2 2 2 1 1 2 1 2 1 1 1 1 2 1 1 1 1 1 1 1 2 2 2 1 2 1 2 1 2 2 2 1 1 1 2 1 2 1 1 2 2 2 1 2 1 1 1 2 2 1 2 1 1 1 2 1 1 1 1 2 2 2 2 2 2 1 2 2 1 1 2 2 2 2 1 1 1 2 2 2 1 2 1 2 1 2 1 2 1 2 2 1 1 1 1 2 1 2 1 1 1 2 2 1 1 2 2 2 1 1 1 2 1 1 1 1 2 1 1 1 1 2 1 2 2 2 1 1 2 1 2 1 2 1 -9 2 2 1 1 1 2 1 1 1 2 2 1 2 1 1 1 2 2 1 2 2 1 2 2 2 2 1 1 2 1 2 2 2 2 1 2 1 1 1 2 2 1 1 1 1 1 2 1 1 1 1 2 2 1 1 2 2 2 2 1 2 1 1 2 1 1 1 1 1 1 2 2 2 1 -9 1 2 2 2 2 2 2 2 2 2 1 1 2 1 2 1 1 1 1 1 2 1 1 2 2 1 2 1 1 1 2 2 1 2 1 1 1 1 2 2 2 2 2 1 1 2 1 2 2 1 1 2 2 2 2 2 1 2 2 1 1 2 2 1 1 2 2 2 1 1 1 2 2 2 1 2 2 1 1 2 2 2 1 1 2 1 1 1 1 2 2 2 2 1 1 1 1 2 1 1 2 2 2 2 1 2 2 2 1 1 2 2 1 1 2 2 2 2 2 1 2 1 2 2 1 1 1 2 2 1 2 1 2 2 2 2 2 2 1 2 2 1 2 1 2 1 2 1 1 -9 1 1 1 2 2 2 1 1 1 1 1 1 2 1 1 1 1 1 2 2 2 2 2 2 1 1 2 2 2 1 1 2 1 1 1 1 1 1 1 1 1 2 2 1 2 2 1 1 1 2 2 1 1 2 2 2 1 1 1 2 2 2 1 1 2 1 2 2 2 1 1 2 2 2 2 2 1 1 2 2 1 2 2 2 2 2 1 1 2 1 1 1 1 2 2 2 1 1 2 2 2 2 1 1 1 2 1 2 1 1 1 2 2 1 2 2 1 2 1 1 2 2 2 1 2 1 1 2 1 2 2 1 1 1 1 1 2 2 2 1 2 1 2 1 2 1 1 2 1 1 1 2 2 2 2 1 2 1 1 1 1 1 1 1 2 1 1 2 2 2 2 2 2 1 1 1 2 2 1 1 2 1 2 1 2 2 1 2 1 -9 1 2 2 1 2 2 1 2 1 2 1 2 2 1 1 1 2 1 1 1 1 1 2 2 2 2 1 2 1 2 2 1 1 2 1 2 1 1 2 2 2 1 2 2 2 2 2 2 2 1 2 2 2 1 1 2 2 1 1 2 2 2 2 2 2 1 2 2 1 1 1 2 2 2 1 1 2 1 1 1 1 1 2 2 1 2 1 1 2 2 1 1 1 2 1 2 2 1 1 1 2 1 1 2 -9 2 2 2 1 1 2 1 2 2 1 1 1 2 1 1 1 1 2 2 2 2 1 1 2 1 1 2 1 2 1 2 2 2 2 2 1 1 2 1 2 1 1 1 1 2 2 2 1 2 2 2 2 2 1 1 2 2 1 2 1 2 1 2 2 2 1 1 1 2 1 1 1 1 1 1 1 2 1 2 2 2 2 2 2 1 1 2 2 1 2 2 2 2 1 2 1 2 2 2 1 1 2 1 1 1 2 1 1 1 1 2 2 2 2 2 1 1 2 1 2 1 2 2 1 1 2 2 1 1 2 2 1 2 1 2 2 2 1 1 1 1 1 1 1 1 1 -9 1 1 2 1 2 2 1 1 1 1 1 2 2 1 1 1 2 2 1 -9 2 1 2 2 2 2 2 1 2 1 2 1 2 1 2 2 2 2 2 2 1 2 2 2 2 1 2 2 2 2 1 1 2 2 2 2 1 1 2 1 2 1 1 2 2 1 2 1 1 1 2 2 1 1 2 1 1 1 2 1 2 2 2 2 1 1 2 2 1 1 1 1 2 2 2 1 1 2 2 2 1 1 2 2 1 2 1 1 2 2 2 2 2 2 1 2 2 2 2 2 1 2 1 2 2 2 2 1 1 2 2 1 1 2 1 2 1 2 2 1 2 2 2 1 1 2 2 1 1 1 1 2 2 2 2 2 1 1 2 2 1 2 2 1 2 2 1 1 2 1 2 2 1 1 2 1 2 2 2 2 2 2 2 1 1 2 1 1 1 1 1 2 2 2 2 1 2 1 1 2 2 1 1 1 1 1 2 2 1 1 1 1 2 2 2 2 2 1 2 2 1 2 1 1 2 2 2 1 1 2 1 1 2 2 1 2 2 2 1 1 2 1 1 2 2 1 1 2 2 2 1 2 2 2 2 1 1 1 2 2 1 1 1 1 1 2 -9 1 1 2 1 1 1 1 1 1 2 1 2 1 2 2 2 2 2 1 1 2 1 1 2 -9 2 1 1 2 2 1 1 2 1 1 1 1 1 2 1 1 1 1 1 1 2 1 1 2 2 2 2 2 1 1 1 1 1 1 2 2 2 2 1 2 2 2 1 2 1 1 2 1 1 1 1 1 2 2 -9 1 1 1 1 1 1 1 1 2 2 1 2 2 1 2 1 2 2 2 2 2 2 1 2 1 2 1 1 1 1 1 2 2 2 1 2 1 2 2 1 1 1 1 1 2 2 2 1 2 1 2 1 2 1 2 1 1 2 1 1 2 1 1 2 1 2 1 2 2 2 1 2 2 2 2 2 2 2 2 1 1 2 2 2 2 1 2 2 1 2 2 2 2 1 1 2 1 1 1 2 1 1 1 1 1 -9 1 2 1 1 2 1 2 1 1 1 2 2 2 1 1 2 2 2 2 2 2 1 1 2 2 1 2 2 2 2 2 1 2 1 2 2 2 2 2 1 2 1 1 -9 2 2 2 2 2 1 1 1 2 2 2 2 2 2 1 2 2 2 1 2 2 2 2 2 2 2 2 1 2 2 1 2 2 1 1 1 2 -9 1 2 2 2 1 1 1 2 1 1 2 2 1 2 1 1 1 1 1 1 1 1 1 2 2 2 1 2 2 1 2 2 2 1 2 2 1 2 2 1 2 1 1 1 2 2 2 2 2 1 1 1 1 2 1 2 2 1 2 1 1 2 1 2 2 1 1 2 2 1 2 2 1 1 2 2 2 2 2 1 1 2 1 1 2 2 1 -9 2 1 1 1 1 2 2 1 2 1 2 1 1 1 1 2 2 2 2 1 1 2 2 2 2 1 1 2 1 2 2 2 1 2 1 2 2 2 1 1 1 1 2 2 2 1 2 2 2 1 1 1 2 2 2 1 2 1 2 1 2 1 2 1 1 2 2 1 2 1 2 2 2 1 2 2 2 2 1 1 2 1 2 2 2 2 2 1 2 2 2 2 1 1 1 2 1 2 1 2 1 1 2 1 2 2 1 2 1 2 2 1 2 1 1 1 2 2 2 1 1 1 1 2 2 1 1 1 1 1 1 2 1 2 1 1 2 1 1 1 2 2 1 2 2 2 2 1 1 2 2 2 2 2 1 2 2 2 2 2 2 1 2 1 2 1 2 1 2 1 2 2 2 2 2 2 1 2 1 2 2 2 2 1 2 1 2 1 2 2 2 2 2 1 1 1 1 1 2 2 1 1 2 -9 1 2 1 2 1 1 2 2 2 2 2 2 1 1 2 2 1 1 2 1 2 1 2 2 2 1 2 1 1 2 1 1 1 1 1 2 2 1 1 2 1 2 2 2 2 2 2 2 2 2 1 -9 1 1 2 2 1 2 2 2 2 2 2 2 1 1 2 2 2 2 2 2 1 1 1 2 1 2 1 1 1 1 2 2 2 1 2 1 1 1 2 1 1 2 2 2 2 -9 2 1 1 2 1 1 1 1 1 2 2 1 1 2 1 2 1 2 -9 1 1 -9 2 2 1 2 1 2 2 1 2 2 1 1 1 2 2 1 2 -9 2 2 1 1 1 1 2 2 1 2 2 1 1 1 2 1 2 1 1 2 1 1 2 1 2 1 2 1 2 2 1 2 1 2 2 2 1 1 2 2 1 2 2 2 1 1 1 2 2 1 2 1 2 2 1 2 2 2 2 1 1 1 1 2 2 1 1 2 -9 1 2 2 2 1 2 1 2 1 1 1 1 2 2 1 1 1 -9 1 2 1 1 2 2 2 2 1 1 2 1 2 2 1 2 1 1 1 1 2 1 2 2 1 2 2 1 2 2 1 1 2 2 2 1 1 2 2 2 2 1 2 2 1 1 2 2 2 1 1 1 1 1 1 2 1 2 1 1 2 2 2 1 2 2 1 1 2 1 -9 1 2 2 1 1 1 1 1 1 2 2 1 1 1 2 2 2 1 2 1 2 1 2 2 2 1 1 1 1 1 1 1 2 1 1 1 2 1 1 1 1 2 2 2 2 2 1 2 2 2 2 2 2 1 2 2 2 1 2 2 1 2 2 2 1 2 1 1 1 1 2 2 1 2 1 2 1 1 2 1 2 2 1 2 2 2 1 2 -9 1 2 1 2 1 2 1 1 2 1 2 1 2 1 2 2 1 2 1 2 1 2 1 2 2 2 2 1 2 2 2 1 2 1 1 1 1 2 1 2 2 2 1 2 2 2 1 2 1 2 2 2 1 1 2 1 1 1 1 2 1 1 1 2 2 2 1 1 2 -9 1 1 1 2 1 1 2 1 2 1 1 1 2 2 1 1 2 2 2 1 2 2 1 1 2 2 2 2 1 2 1 1 1 2 1 2 1 2 2 1 2 2 1 2 1 1 2 2 2 2 2 2 1 2 1 2 1 1 2 1 2 2 2 2 2 2 2 1 2 2 1 1 1 -9 2 1 1 2 1 2 2 1 2 2 2 2 1 -9 1 1 1 1 2 2 1 1 1 1 1 1 2 2 1 1 1 1 2 1 1 1 1 1 1 2 2 2 2 2 1 1 2 2 2 2 2 2 2 1 2 2 1 1 2 2 2 2 2 1 2 1 1 1 2 2 1 1 1 2 2 2 -9 2 1 1 2 2 2 1 1 2 2 1 2 1 2 2 1 1 2 2 2 2 1 2 2 1 2 1 2 2 1 1 1 1 2 1 2 2 1 1 2 1 1 2 1 1 1 1 2 2 1 2 2 2 2 1 1 2 2 2 1 2 2 1 2 1 2 2 2 2 2 2 2 2 1 2 1 2 -9 1 2 2 2 1 2 2 2 2 2 2 2 1 1 1 1 2 1 1 2 2 1 1 2 2 2 -9 1 2 1 1 1 1 1 1 2 2 2 2 1 2 1 2 1 1 1 1 1 1 2 1 2 2 1 2 2 2 -9 2 2 2 2 1 1 2 1 2 2 1 2 2 2 2 1 2 1 2 2 1 2 2 1 1 1 2 2 2 2 2 1 2 2 2 1 2 2 2 2 1 1 1 2 1 2 1 1 -9 1 2 2 1 2 2 1 2 2 1 2 1 2 1 1 1 1 1 1 1 1 2 1 1 2 1 -9 2 1 2 2 1 2 2 1 2 1 2 1 2 1 2 2 1 1 1 2 2 2 1 2 2 2 2 2 2 2 1 2 1 2 1 1 2 2 2 2 1 1 2 1 2 1 1 1 1 1 1 2 1 1 1 2 1 1 1 1 2 1 2 2 1 2 1 2 1 2 1 2 1 2 1 1 2 1 2 1 2 1 2 2 1 2 1 1 2 1 2 2 2 2 2 2 1 2 1 1 2 1 1 1 2 1 1 1 2 2 2 1 1 2 2 1 1 2 2 2 1 2 1 1 2 2 1 1 2 2 1 2 1 2 2 1 2 2 2 1 1 2 1 1 2 2 1 2 1 2 1 1 2 1 2 2 1 1 2 1 1 1 1 2 1 2 1 2 2 2 2 1 2 1 2 2 1 1 1 1 2 1 2 2 1 1 2 2 1 2 1 1 1 -9 2 2 2 2 1 1 1 1 1 1 1 1 1 1 2 2 1 2 1 1 2 1 2 2 2 2 1 1 1 2 2 2 1 1 1 1 1 1 1 2 2 2 1 2 1 1 1 1 1 2 2 2 1 1 1 2 2 2 1 2 2 1 2 2 1 2 1 2 2 1 2 1 2 1 2 2 2 2 1 2 1 1 2 1 2 2 2 2 1 1 1 1 2 2 2 1 2 2 1 1 1 -9 2 1 2 2 1 1 1 2 2 2 1 1 1 1 2 2 1 2 2 2 1 1 2 1 1 2 2 1 1 1 2 2 1 1 2 1 1 1 1 1 1 2 2 1 1 2 2 1 2 1 2 2 2 1 1 2 2 1 2 1 1 2 2 1 1 2 1 1 1 1 1 1 2 1 2 1 2 2 1 2 2 1 1 1 1 2 1 2 2 1 2 2 2 1 2 2 2 1 2 2 1 1 2 1 2 1 2 1 2 1 2 2 1 1 -9 2 1 1 2 2 1 1 2 1 1 2 2 2 1 1 1 2 2 1 2 1 2 2 2 2 2 2 1 2 1 1 2 1 2 2 2 2 1 2 2 1 1 1 2 2 2 2 1 2 2 1 2 2 2 2 2 2 2 2 1 2 1 1 2 2 2 1 1 1 1 2 2 1 1 2 2 1 1 2 1 1 2 2 2 2 2 2 2 1 1 2 2 1 2 1 2 2 2 1 1 2 1 1 2 1 1 1 2 2 2 2 1 1 2 2 2 2 2 2 1 2 2 1 2 2 2 2 2 2 1 2 2 1 1 1 2 1 -9 1 1 1 1 1 1 1 2 1 1 1 2 2 1 1 1 1 1 2 2 2 2 2 2 2 2 2 2 2 2 2 2 1 1 1 1 2 2 2 1 2 2 2 2 2 2 1 1 2 2 1 1 2 1 2 2 2 1 2 2 2 2 2 2 2 1 2 2 2 1 1 1 2 2 2 1 2 2 2 1 1 2 2 2 1 1 2 2 1 1 2 2 1 1 -9 2 2 2 1 1 1 2 2 1 2 2 2 2 2 2 1 2 1 1 1 1 2 2 1 2 2 2 1 2 2 1 2 1 2 2 1 2 1 1 2 2 2 2 2 2 1 1 1 2 1 2 1 1 1 1 2 2 1 1 1 1 1 1 2 2 2 2 2 2 1 2 2 2 2 1 1 2 1 2 2 2 2 1 1 2 2 1 1 2 1 1 2 2 2 2 1 2 2 2 1 2 1 2 1 2 2 2 2 1 2 2 1 2 1 2 1 1 2 1 2 -9 1 2 2 1 2 2 2 2 2 2 1 2 2 2 2 2 1 1 1 2 1 1 1 1 2 1 2 2 2 2 2 2 2 1 2 1 1 1 1 1 1 2 2 1 2 1 1 1 2 2 -9 2 2 2 2 2 2 1 2 2 1 2 1 1 1 2 1 1 1 1 1 2 2 1 1 1 1 1 1 1 1 1 2 2 2 1 2 1 1 2 2 1 2 1 2 2 1 1 1 1 1 1 2 2 1 2 2 1 2 1 2 1 2 2 2 2 1 1 1 1 2 2 1 2 1 2 1 1 1 2 2 1 1 2 2 2 1 1 2 1 2 1 2 2 2 2 2 1 1 2 2 2 1 2 1 1 1 1 1 1 2 1 1 2 2 2 1 1 1 1 1 1 2 1 2 2 2 1 1 1 2 1 2 2 2 2 1 2 2 1 2 1 2 2 1 2 2 1 2 1 2 2 1 2 2 2 2 2 1 2 1 1 1 2 2 1 2 1 2 1 1 2 2 1 1 2 2 2 1 2 2 2 2 1 2 1 2 2 2 1 2 1 2 2 2 2 1 2 2 2 2 1 1 2 2 2 2 1 1 2 1 2 1 2 1 1 1 2 1 1 1 2 2 1 1 1 2 1 1 1 1 2 2 1 1 1 2 2 1 2 2 2 2 1 1 1 1 2 1 1 1 1 2 2 1 2 2 2 1 1 2 2 2 2 1 2 1 1 2 2 2 1 2 1 1 2 2 1 2 1 2 2 1 1 1 1 2 2 2 2 2 1 1 1 2 -9 1 1 1 2 2 1 2 2 2 1 2 1 1 1 2 2 1 1 2 1 1 2 2 1 2 2 1 2 2 1 1 1 2 2 2 2 2 1 2 1 2 1 1 2 -9 2 1 1 2 1 2 2 2 2 2 1 2 2 2 1 1 1 2 1 2 2 1 2 1 1 2 2 2 2 2 -9 1 2 2 2 1 1 2 2 1 2 1 1 2 2 1 2 2 1 1 1 1 1 2 1 2 2 1 1 2 1 2 2 1 2 1 1 1 1 1 1 2 1 1 1 2 2 1 2 1 1 2 2 2 1 2 1 1 1 2 2 1 2 2 2 2 2 2 1 1 2 1 1 1 2 2 2 2 1 2 2 2 2 1 1 1 1 2 2 2 2 1 2 2 2 2 2 -9 1 1 1 -9 2 2 2 1 2 1 2 2 2 1 1 2 2 1 2 2 2 1 1 1 1 1 1 2 2 1 1 2 2 1 2 2 2 1 1 2 1 2 2 1 -9 2 1 2 2 1 2 1 1 2 2 1 2 1 1 2 2 1 2 1 1 1 1 1 2 1 -9 1 2 1 1 1 1 2 1 2 2 2 1 2 2 2 2 1 2 2 2 2 1 2 2 1 2 2 1 1 2 1 1 2 2 -9 1 2 1 2 1 1 2 2 2 2 2 1 1 1 2 2 1 1 1 1 1 2 1 2 2 2 2 1 1 2 1 2 1 2 2 2 1 1 2 2 2 2 2 2 1 1 2 2 2 1 1 2 2 2 1 2 1 2 2 2 2 2 2 2 2 2 2 2 1 1 1 2 1 2 -9 2 2 1 2 1 2 2 1 2 2 1 1 1 2 1 2 1 2 1 2 1 2 2 1 1 1 2 2 -9 2 1 1 2 2 1 1 2 1 1 1 2 1 2 1 1 1 1 2 2 2 2 2 2 2 1 1 2 1 2 2 1 1 2 2 1 2 1 2 1 2 1 1 2 2 1 1 1 1 1 1 2 2 1 2 1 1 2 1 2 1 1 1 1 1 2 2 2 2 1 2 1 2 2 2 1 1 1 1 1 -9 2 1 1 -9 1 2 1 1 1 1 2 2 1 1 1 2 2 1 2 1 1 1 1 1 2 2 1 1 1 2 2 2 1 1 1 1 1 2 1 1 1 2 1 1 2 1 2 1 1 2 1 1 1 2 2 -9 1 2 1 1 1 1 2 2 1 1 2 2 2 2 1 2 2 1 1 2 2 1 2 1 2 2 2 1 2 2 2 2 1 2 2 2 2 2 2 1 2 1 2 2 1 2 1 2 1 2 1 2 2 1 2 1 -9 1 2 2 1 2 2 2 1 1 2 1 2 2 1 1 2 2 2 1 1 2 2 2 1 1 1 2 1 1 2 2 2 2 1 1 2 2 1 2 1 1 2 1 1 1 2 2 2 2 2 2 1 2 2 2 2 1 1 2 1 1 2 2 2 2 2 2 2 1 2 1 2 2 2 2 2 1 1 2 1 1 -9 1 2 2 2 1 2 2 1 1 2 2 2 1 2 1 1 -9 1 1 2 2 1 1 2 2 1 1 1 2 1 2 1 1 1 1 1 2 2 1 1 1 1 2 1 2 1 1 1 1 1 2 1 1 2 1 1 2 1 1 1 2 1 1 2 1 2 1 1 1 1 2 2 1 1 2 1 2 1 2 1 1 1 1 2 1 2 1 1 2 2 2 2 1 1 1 2 2 2 2 2 1 2 1 1 2 2 2 2 1 2 2 1 2 2 1 1 1 1 1 1 2 2 1 2 1 2 2 2 1 2 2 1 2 2 2 2 1 2 2 2 2 1 2 1 2 2 2 1 2 2 1 1 1 1 1 2 1 1 2 1 1 2 2 2 2 2 1 2 2 2 2 2 1 2 1 2 2 1 2 2 1 1 1 1 2 2 2 2 1 1 1 2 1 2 2 1 1 2 2 2 1 2 2 1 1 2 2 1 1 1 1 2 2 1 1 2 1 2 2 2 2 2 -9 2 2 1 2 1 2 2 2 1 2 2 2 2 1 2 1 1 1 2 2 1 1 1 2 1 2 2 2 1 2 2 2 2 1 1 1 2 2 1 2 1 1 -9 1 2 1 2 1 2 1 1 2 1 2 1 1 1 2 2 2 1 1 2 1 2 1 1 2 1 2 2 2 1 1 2 2 1 1 2 1 2 2 2 1 1 1 1 2 2 1 1 2 2 2 1 2 2 1 1 2 1 2 2 1 1 2 1 1 1 2 1 2 2 1 2 2 1 2 1 1 1 2 2 1 1 2 1 1 2 1 2 1 1 1 2 1 2 2 1 2 1 1 1 1 1 2 1 1 2 2 2 2 2 2 2 2 2 2 1 1 2 1 2 2 2 1 1 1 1 2 2 1 1 1 2 2 2 1 1 1 2 2 1 2 2 2 -9 2 1 1 1 1 2 1 2 2 2 2 1 2 1 1 2 1 1 1 1 2 1 1 1 2 1 1 2 2 2 1 2 1 2 2 1 1 2 1 2 2 1 -9 1 2 2 2 1 1 2 1 1 2 1 2 2 1 2 1 1 1 1 1 2 2 1 2 1 1 1 1 1 2 2 1 2 1 2 -9 1 1 2 1 1 2 1 1 1 1 2 1 1 1 2 2 1 1 1 1 1 1 2 1 2 1 1 2 2 2 2 1 1 2 1 1 2 1 1 2 2 1 2 1 1 1 1 1 1 2 2 1 1 2 1 1 1 2 1 1 -9 2 1 1 2 2 2 2 2 2 1 1 -9 1 2 2 2 1 2 1 2 2 1 2 2 2 1 2 2 2 1 1 1 2 2 1 2 1 2 2 2 2 2 1 2 1 1 2 1 2 1 2 1 1 2 2 1 1 2 2 2 2 1 1 2 1 2 2 2 2 1 2 2 2 2 2 1 1 2 2 1 2 1 1 1 2 1 1 2 2 2 2 2 1 2 -9 1 2 2 1 1 1 2 2 1 1 1 2 1 1 1 2 2 1 1 2 2 2 2 1 2 1 2 -9 1 1 2 1 2 1 2 2 2 1 1 1 1 1 1 1 2 1 1 1 2 2 2 2 2 2 1 2 1 2 2 1 2 1 1 2 2 1 1 1 1 1 -9 2 1 2 1 2 2 1 2 2 2 1 2 1 2 2 2 1 2 2 1 2 1 2 1 1 1 1 2 1 2 2 2 2 2 2 1 1 2 2 2 1 2 2 1 1 -9 1 1 2 2 2 1 1 2 1 1 1 2 2 1 2 1 2 2 1 1 2 1 1 2 1 2 1 1 2 1 1 1 2 1 1 2 1 1 2 1 2 -9 2 1 1 2 2 2 2 1 1 2 2 2 2 1 1 2 1 1 2 2 2 1 2 2 2 2 2 1 2 2 2 1 1 1 1 2 2 1 1 1 2 1 1 1 2 1 1 2 1 2 1 2 1 2 2 2 2 1 1 2 1 1 1 2 1 1 2 1 1 1 1 2 2 2 1 1 1 2 1 2 1 1 1 2 2 2 1 1 2 1 2 2 2 2 1 2 2 1 2 2 1 1 1 1 1 1 2 1 2 1 1 2 1 2 2 1 2 2 1 1 1 2 2 2 2 1 1 2 2 1 1 2 1 2 1 2 1 1 1 2 1 1 1 1 2 1 2 2 1 2 2 2 2 2 2 2 1 2 1 1 2 2 2 1 1 1 1 2 2 1 1 1 2 2 1 1 2 1 2 1 2 1 2 2 2 2 1 2 1 2 1 1 1 2 2 2 2 2 2 1 2 1 1 2 2 2 1 1 2 1 2 1 2 2 1 2 1 2 2 1 1 1 2 2 2 2 2 2 2 2 2 2 2 1 2 2 2 1 1 1 2 2 1 1 2 2 2 1 2 2 1 2 1 1 1 1 1 1 2 1 2 1 2 1 1 1 1 1 1 1 1 2 2 2 2 1 2 1 2 2 2 2 -9 2 2 1 2 2 1 2 1 1 1 2 2 1 2 2 2 2 1 1 1 2 1 2 1 2 1 1 1 1 1 1 2 2 2 1 1 1 1 2 1 2 1 1 2 2 2 2 2 1 2 2 1 2 1 1 1 2 1 2 2 2 -9 2 1 2 2 2 2 1 2 2 1 1 1 2 -9 2 2 2 2 2 1 2 2 1 2 2 1 2 2 2 1 2 2 2 2 1 2 2 1 2 1 2 2 1 1 2 2 1 2 2 2 2 2 2 1 1 2 1 1 2 1 1 2 1 2 2 2 2 2 1 2 2 2 2 2 1 1 2 1 2 1 2 2 1 -9 1 2 2 1 1 1 1 1 1 1 1 1 1 2 2 2 2 2 1 1 1 2 1 1 2 2 1 2 2 2 1 2 2 1 1 1 2 1 2 2 2 1 2 1 2 1 2 2 2 2 2 1 1 2 1 2 2 1 1 2 2 2 2 1 2 2 2 2 2 1 -9 1 2 1 1 1 2 2 2 1 1 2 2 2 2 1 2 2 1 2 2 2 2 2 1 1 2 1 2 2 2 1 2 1 2 2 2 1 1 1 1 2 1 2 1 2 1 1 1 2 2 1 2 1 1 2 1 2 2 1 1 2 2 2 1 1 1 2 2 2 1 1 1 2 1 1 2 2 1 2 2 1 1 -9 2 1 1 1 1 2 1 2 2 2 1 2 2 2 2 2 2 2 2 2 1 2 1 1 1 2 2 2 2 2 1 2 2 2 2 1 2 2 1 2 1 1 2 1 2 1 2 1 1 2 2 1 1 2 2 1 1 2 2 2 1 1 2 2 2 1 2 2 2 2 1 1 2 1 1 1 2 1 1 1 2 1 2 1 2 2 2 2 1 2 2 1 2 2 1 1 -9 2 2 -9 2 1 -9 1 1 1 2 2 1 2 2 1 1 2 1 2 2 1 2 2 1 1 2 1 2 1 1 2 1 2 2 1 2 2 -9 2 1 1 2 2 2 1 2 2 1 2 2 2 2 2 2 1 1 2 2 -9 2 2 2 1 2 2 2 2 1 2 1 2 2 2 1 2 2 2 2 1 1 2 2 1 1 2 1 2 2 2 2 2 1 1 1 2 1 1 2 1 1 1 1 2 2 1 2 1 2 1 1 1 1 2 2 2 2 1 1 2 2 1 2 1 2 1 2 1 2 1 1 -9 2 1 2 1 1 2 2 1 1 2 2 2 2 1 1 1 1 2 -9 2 1 1 1 1 2 2 2 1 1 1 2 2 1 2 1 2 1 2 2 2 2 2 1 2 2 2 1 1 1 1 1 1 1 1 1 1 2 1 1 1 1 1 1 2 2 2 1 1 2 1 1 2 2 1 1 1 1 1 2 2 1 2 1 2 2 1 2 1 2 2 2 2 2 2 1 1 1 2 2 1 2 1 2 2 -9 2 2 1 1 1 1 1 1 2 2 1 2 2 2 1 1 2 2 1 1 2 2 2 2 1 2 2 1 1 2 1 2 1 1 2 2 2 2 1 2 1 2 1 2 1 1 1 1 1 2 2 2 2 1 2 2 1 1 2 1 1 2 2 1 1 2 2 1 1 1 2 1 2 2 2 2 1 1 2 2 -9 2 1 1 2 1 1 1 1 2 2 1 2 1 1 2 1 1 1 1 2 2 2 2 2 1 1 -9 2 2 2 1 2 1 2 2 1 2 2 1 1 2 1 2 1 2 1 2 2 2 2 2 1 2 1 1 2 1 1 2 1 2 2 1 2 2 2 1 2 2 2 2 1 2 1 2 1 2 1 2 2 2 1 2 1 2 2 1 2 2 1 2 2 2 2 2 2 2 -9 2 2 2 1 1 2 2 2 1 1 2 2 1 2 2 2 1 1 2 2 1 2 2 1 1 1 1 2 2 1 1 2 1 2 2 1 2 2 1 1 1 2 2 1 1 -9 2 1 1 2 1 2 2 1 2 2 1 2 2 2 2 1 2 2 2 1 2 1 2 1 2 2 1 2 2 2 2 2 1 1 2 2 2 1 1 2 1 2 1 1 2 2 2 2 2 1 1 1 2 2 1 1 1 1 2 -9 1 1 2 1 2 1 2 1 2 1 1 2 1 1 2 2 1 1 2 2 1 1 2 -9 2 2 2 2 1 1 1 2 2 2 2 2 1 2 2 1 2 2 1 2 1 1 2 1 2 1 1 1 2 2 2 2 2 2 1 2 2 1 1 2 1 2 1 2 2 2 1 2 1 1 2 1 1 1 2 2 1 2 2 1 1 1 2 1 1 2 2 1 1 1 2 2 2 2 2 2 2 2 2 2 1 2 2 1 2 2 2 1 2 1 1 1 1 1 2 1 1 2 -9 2 1 2 2 2 1 2 2 1 1 2 1 1 1 1 1 2 1 1 2 1 2 2 2 1 2 1 2 2 2 1 1 2 2 1 2 1 1 -9 1 1 1 2 2 2 1 2 1 1 1 2 1 1 1 2 1 2 1 1 1 -9 1 1 2 2 1 1 1 1 1 1 2 1 1 2 1 1 2 1 2 1 2 1 2 2 1 2 2 1 1 2 2 1 2 1 2 2 1 2 2 2 2 2 2 2 1 1 1 1 1 1 2 1 1 2 2 2 2 1 -9 2 1 1 1 1 2 2 2 2 2 2 2 1 1 2 2 2 1 2 2 1 2 1 2 1 1 2 2 2 1 1 1 1 2 1 2 2 1 2 2 1 2 1 2 2 1 1 1 2 1 1 1 2 1 2 2 1 1 1 1 1 1 2 2 2 2 1 1 2 1 1 2 1 1 2 1 1 2 2 2 1 1 1 2 2 2 1 1 2 1 2 2 1 1 2 2 1 1 2 1 2 1 2 2 1 2 2 2 2 1 1 2 2 2 1 1 2 2 1 1 1 2 2 2 1 1 1 1 2 -9 1 1 1 2 2 2 1 2 2 1 1 2 2 2 2 1 2 1 2 2 1 1 1 2 1 1 2 1 2 1 1 1 2 2 1 1 1 1 1 2 2 2 1 2 1 2 1 2 2 1 -9 2 2 1 1 1 2 2 1 1 2 2 1 2 1 2 1 1 1 2 1 2 1 1 2 1 1 2 1 2 1 1 1 1 2 2 2 2 1 1 2 1 2 1 2 2 2 2 1 2 2 2 1 2 2 2 1 2 1 2 2 2 1 2 1 2 2 1 2 2 2 -9 2 1 1 1 2 1 2 1 2 2 1 2 2 1 1 1 2 2 2 1 1 2 1 2 1 2 1 2 2 2 2 2 2 2 2 1 2 2 1 1 2 1 2 1 2 1 1 1 2 2 1 1 2 1 2 1 2 2 1 1 1 2 2 1 1 2 2 1 1 1 2 2 1 1 1 1 2 -9 1 1 1 2 2 2 1 2 2 2 2 2 2 2 1 1 2 2 2 1 2 2 1 1 1 1 1 1 2 2 2 2 1 1 2 1 2 2 2 2 2 2 2 2 2 1 1 2 1 2 2 1 2 1 2 2 2 2 2 2 1 1 1 1 2 2 2 2 2 1 2 2 2 1 1 2 1 1 2 1 2 1 2 2 1 2 2 2 2 2 2 1 1 2 1 1 2 -9 1 1 2 2 1 1 1 2 1 1 1 2 2 1 2 1 1 2 1 2 1 1 2 1 1 1 2 1 2 1 2 1 1 2 2 1 2 1 1 2 1 1 2 1 2 1 1 2 1 1 2 1 2 2 2 1 1 1 2 1 1 1 1 2 2 2 2 2 2 2 2 2 1 2 1 1 2 1 2 2 2 1 2 1 1 1 1 1 2 1 2 1 2 1 2 1 1 1 2 2 1 1 2 2 1 2 1 2 1 2 2 2 2 1 2 1 2 1 2 2 1 1 2 2 1 1 2 1 -9 1 2 2 1 1 1 2 1 2 1 2 2 2 1 2 2 1 2 2 1 2 2 1 1 1 1 1 1 1 2 1 2 1 -9 1 2 2 1 2 1 1 2 1 2 1 1 1 2 1 2 1 2 1 1 2 1 1 2 1 2 1 1 2 2 2 1 1 2 1 2 2 1 -9 1 2 1 1 2 1 2 2 1 2 -9 1 1 1 1 1 2 2 2 2 1 2 1 1 2 2 1 1 1 2 2 2 2 2 2 1 2 1 1 2 1 2 2 1 2 2 1 1 1 2 2 1 1 1 1 1 2 2 2 2 1 2 1 2 2 1 2 1 2 2 2 1 1 1 1 1 2 1 2 2 1 1 2 1 1 2 2 2 1 2 2 1 2 2 2 2 1 2 1 2 1 1 2 1 2 2 1 2 2 2 2 1 1 2 2 2 2 2 2 1 2 2 1 2 1 2 2 2 1 2 2 1 1 1 2 2 2 1 1 2 1 1 2 1 1 1 2 2 1 2 2 1 2 1 1 2 1 2 1 1 1 1 2 2 2 2 1 2 1 2 2 2 1 2 2 -9 2 2 1 1 2 2 1 1 1 1 1 1 2 2 1 1 1 1 1 2 1 1 2 1 2 1 2 1 2 2 1 2 1 2 2 1 2 1 1 2 1 2 2 2 2 2 1 2 1 2 2 1 1 2 1 1 1 2 1 2 2 1 2 1 1 1 2 1 2 1 2 2 2 1 2 1 1 2 1 2 2 1 1 2 2 1 2 2 1 2 2 2 1 2 1 2 2 1 1 2 2 1 2 2 1 2 2 1 1 2 1 2 1 1 1 2 2 1 2 1 1 2 2 2 1 1 1 2 1 2 2 2 2 1 1 2 2 2 1 2 2 1 2 2 1 2 2 2 1 1 2 2 2 2 1 2 2 1 2 1 2 2 2 1 1 2 2 1 1 2 1 2 2 1 1 1 2 -9 2 1 2 1 2 2 1 2 2 2 2 -9 1 1 1 2 1 2 2 1 1 2 2 2 2 1 2 1 1 2 1 2 2 1 1 2 1 1 1 2 1 2 2 2 1 1 2 2 2 2 1 2 2 2 2 2 1 1 1 1 1 2 2 2 2 2 2 2 2 1 2 2 1 1 1 1 1 2 2 2 1 2 1 2 2 1 1 2 1 2 1 2 -9 2 2 1 2 -9 2 2 2 1 2 1 2 1 1 1 1 2 2 1 1 1 1 2 2 2 1 1 2 1 2 1 1 2 1 2 1 2 2 2 1 2 2 2 1 1 2 2 2 2 2 1 2 2 2 -9 1 1 1 2 1 1 2 1 1 2 2 1 1 2 2 2 2 1 2 2 2 2 2 2 1 1 2 2 1 1 2 1 2 1 2 2 1 2 2 1 1 2 1 1 2 2 1 2 2 1 1 2 2 2 1 1 2 2 2 2 1 2 2 1 2 2 2 1 1 1 1 1 2 1 2 1 1 1 2 1 1 2 1 1 2 1 1 2 2 2 2 1 1 2 2 2 2 2 1 1 2 2 1 1 2 2 1 2 1 2 1 1 1 2 2 1 1 2 1 2 2 2 1 2 1 2 2 2 1 1 2 2 2 2 1 2 1 2 1 1 2 1 2 1 1 1 1 2 1 1 1 1 1 2 2 1 1 1 1 2 2 2 2 2 1 1 2 1 2 1 1 1 2 1 2 1 2 2 2 2 1 1 2 2 2 1 2 2 1 2 2 1 2 1 2 2 1 2 2 2 2 2 2 1 1 1 1 2 2 1 1 1 1 1 1 2 1 1 1 1 2 2 1 1 2 2 2 2 2 2 2 1 1 2 2 1 1 1 2 2 1 2 1 1 2 1 2 1 2 2 1 1 1 1 1 1 2 2 2 2 1 1 1 2 1 1 2 2 2 2 2 1 2 1 2 1 1 2 1 2 1 1 1 1 2 1 2 2 1 2 1 2 1 2 2 2 1 2 2 1 1 2 2 1 2 2 1 2 2 1 1 2 2 2 2 2 1 2 1 2 2 2 1 1 2 2 1 1 1 1 1 1 1 1 1 1 1 1 2 2 1 2 2 2 1 1 2 1 1 1 1 2 1 1 2 2 2 2 2 1 2 1 2 1 2 2 2 1 1 1 2 1 1 2 2 2 1 1 1 1 2 1 -9 2 2 1 1 2 1 1 1 1 2 2 1 1 1 1 1 2 1 2 2 1 2 1 1 1 1 1 -9 -9 2 1 2 2 1 1 1 1 1 2 2 2 1 1 2 1 2 2 1 -9 1 2 1 1 2 2 2 1 2 2 1 2 2 1 1 2 2 2 2 1 2 2 1 2 2 1 2 2 1 2 2 2 1 2 1 2 1 2 2 2 2 1 1 1 1 2 2 2 2 1 1 1 2 1 2 2 2 1 2 2 1 1 2 1 2 1 2 1 1 1 2 1 2 2 2 1 1 2 1 2 1 1 2 1 1 1 2 1 2 1 1 1 1 1 1 2 2 1 1 1 2 1 2 2 1 2 1 1 2 1 1 1 2 2 1 1 1 2 2 1 2 1 1 1 1 2 1 2 1 2 2 1 2 2 2 2 2 2 2 1 1 2 1 2 1 1 2 1 2 2 1 2 2 2 2 1 2 1 2 1 1 2 1 2 2 1 2 2 2 1 1 1 1 1 1 1 1 2 2 2 1 1 1 2 1 2 2 2 2 1 2 2 1 2 1 2 1 1 2 2 2 1 1 2 2 1 2 2 2 1 1 1 2 1 2 2 1 2 1 1 1 1 2 2 1 1 2 2 1 2 2 2 2 2 2 2 1 1 1 2 1 2 1 2 1 1 1 1 2 2 2 1 2 2 2 2 2 1 1 1 1 1 1 2 1 1 2 2 2 1 1 2 2 2 1 2 1 1 1 2 1 1 1 1 2 1 2 2 2 1 1 2 2 1 1 1 2 2 1 2 1 1 1 1 1 1 1 1 1 1 1 2 2 1 1 1 2 1 1 1 1 2 2 2 1 1 1 2 2 1 1 1 2 2 2 2 1 2 2 1 1 1 2 1 1 2 2 1 1 2 1 2 1 1 2 2 1 2 2 2 2 1 1 2 2 1 1 2 2 2 1 1 2 1 1 2 2 2 1 1 2 2 2 1 1 1 1 1 1 2 1 1 1 2 2 2 2 2 1 1 2 2 1 2 2 1 1 2 1 1 2 2 2 -9 1 2 2 2 2 1 1 1 1 1 2 1 2 1 2 2 1 1 1 2 2 2 1 2 1 1 2 2 1 1 1 1 1 1 1 2 2 1 2 2 1 2 2 1 2 2 2 1 1 -9 1 1 2 2 1 2 2 2 2 1 2 2 2 2 2 1 1 1 2 2 2 2 2 1 2 1 2 1 2 1 2 1 2 2 2 1 2 2 1 2 1 1 1 1 1 1 1 2 2 1 1 1 2 1 2 1 2 1 2 2 1 1 1 1 1 2 2 2 1 1 2 2 2 2 1 1 2 1 1 1 2 1 2 1 1 1 2 2 1 1 2 1 1 2 1 1 1 2 1 1 1 2 2 2 2 1 1 2 2 2 2 1 2 2 2 2 2 1 2 1 1 1 1 2 2 1 2 2 1 2 1 2 2 1 1 2 2 2 2 1 1 1 2 1 2 1 2 2 1 2 2 1 2 2 2 1 2 2 2 2 1 2 2 1 1 2 2 1 2 2 1 2 1 1 2 2 1 1 2 2 1 1 1 2 2 2 1
CRB-413 dummy dummy dummy dummy dummy 1 2 1 1 1 1 1 2 1 2 1 1 1 2 2 1 2 2 1 1 1 2 2 1 1 2 1 2 1 2 2 1 2 2 1 1 2 1 1 2 1 1 2 2 2 2 1 2 2 2 2 1 1 1 2 2 2 2 1 1 1 2 2 1 1 1 1 1 2 2 1 2 2 2 1 1 2 2 2 1 2 2 2 2 2 1 2 1 2 1 2 1 1 2 1 2 2 1 1 2 2 1 1 1 1 2 1 1 1 2 2 2 1 1 2 2 1 1 1 2 1 1 1 2 1 1 2 1 1 2 2 1 2 2 1 2 1 1 1 2 1 1 1 2 1 2 2 1 2 2 1 2 1 2 2 2 2 1 1 1 1 2 1 2 1 2 2 2 1 1 1 2 2 1 2 2 2 1 1 2 1 2 1 2 1 2 1 1 1 1 1 1 1 1 1 1 2 1 1 1 1 1 2 1 2 2 1 1 2 2 1 1 2 2 1 2 1 1 1 2 2 2 2 2 2 2 1 2 1 1 2 2 2 1 2 2 2 1 2 2 1 2 2 1 2 2 1 2 2 1 2 2 2 1 2 2 2 1 1 2 2 1 2 1 2 1 1 2 1 1 2 2 2 2 1 1 1 2 2 2 2 2 1 2 1 2 1 2 2 1 2 2 2 1 2 2 1 1 1 1 1 2 2 2 2 1 2 2 2 2 2 1 1 1 2 2 2 2 1 1 1 1 2 2 2 1 2 1 2 1 1 1 1 1 2 1 2 2 1 2 2 2 2 2 1 1 1 1 2 1 1 1 2 1 1 2 2 2 2 2 2 1 2 2 1 1 2 1 1 2 2 2 1 1 2 1 2 2 2 2 2 1 1 2 2 1 1 1 1 2 1 2 1 1 1 1 1 1 2 1 1 2 1 1 1 2 1 1 2 1 1 2 1 1 1 2 1 2 2 2 1 1 1 2 1 2 2 1 1 1 2 2 2 1 2 2 2 1 1 1 2 2 1 1 2 1 1 2 1 2 2 2 2 1 2 2 1 2 2 1 2 1 2 1 2 2 2 2 2 1 2 2 1 2 1 1 2 1 2 1 2 2 2 2 2 2 2 2 1 1 1 1 1 2 2 2 2 2 2 2 2 1 1 1 1 2 2 1 1 1 2 2 1 1 1 2 2 2 2 2 2 1 1 1 1 2 1 2 2 1 2 1 1 2 1 2 1 1 1 2 1 1 2 2 2 2 2 2 1 1 1 1 1 2 2 2 2 2 2 1 2 1 2 2 1 2 1 1 1 1 2 1 2 2 2 2 2 1 2 2 1 1 2 1 2 1 1 1 1 1 1 2 1 1 1 1 1 2 2 2 1 2 1 1 2 2 2 2 1 2 2 2 2 1 1 2 2 2 2 2 1 1 1 1 1 1 1 1 1 1 2 1 2 1 2 2 2 1 1 2 1 1 1 1 1 2 1 2 2 1 1 1 2 1 1 2 1 1 1 2 2 1 1 2 1 2 2 2 1 2 1 2 1 1 1 2 2 2 2 1 1 1 2 1 1 1 1 1 1 1 2 1 2 2 2 2 2 1 2 1 2 2 2 2 2 1 2 1 2 2 1 2 2 1 2 2 1 1 2 2 1 1 1 2 1 1 1 1 2 1 2 2 1 1 2 2 2 1 1 2 1 2 2 2 2 2 2 1 2 2 2 2 2 1 2 1 2 1 1 1 1 2 2 1 1 2 1 1 1 2 2 2 2 2 1 1 1 1 2 1 2 2 2 2 1 2 1 2 2 2 1 2 2 2 1 2 2 2 2 2 1 2 1 2 1 2 2 1 1 1 2 1 1 2 1 1 2 1 1 2 2 2 1 2 1 2 2 1 2 1 1 2 1 1 2 1 2 1 1 1 2 2 2 2 1 1 2 1 1 2 2 1 2 1 2 2 2 1 1 2 2 2 2 2 1 1 1 2 2 1 1 2 1 2 1 1 1 1 2 2 1 1 2 1 1 2 1 1 1 1 2 2 2 2 2 2 2 2 1 2 1 1 1 1 2 1 2 1 1 1 2 1 2 1 1 1 2 1 1 2 1 2 1 1 1 2 2 2 1 2 1 2 2 1 2 2 1 1 1 2 1 1 1 2 1 2 1 2 2 1 2 1 1 2 1 1 1 1 2 1 2 1 1 1 1 2 2 2 2 1 2 1 2 2 1 1 2 1 2 1 1 2 2 1 1 2 1 1 1 1 1 2 2 2 1 1 2 2 2 1 1 1 1 1 2 1 1 1 1 2 2 2 1 1 1 1 1 1 2 1 2 1 2 1 2 1 2 1 2 2 2 1 2 2 1 1 1 1 2 1 2 2 1 1 2 2 1 1 1 2 2 1 1 2 2 1 2 2 2 1 2 1 2 1 2 1 2 2 1 1 2 2 1 2 2 2 1 1 2 1 1 1 1 1 1 1 1 1 2 2 2 2 2 2 2 1 1 2 1 1 1 1 1 2 1 2 1 2 1 2 1 2 1 2 1 2 2 1 1 2 2 2 2 1 2 1 2 1 1 1 1 2 2 2 1 2 2 1 1 1 1 2 1 1 1 2 2 1 1 2 2 2 2 2 2 2 1 1 1 1 1 1 1 2 2 1 1 1 1 2 2 1 2 1 2 2 2 1 2 1 1 2 1 2 2 1 1 1 1 1 2 1 1 1 2 2 1 1 1 1 2 2 1 1 2 2 2 1 2 1 1 1 1 2 1 1 1 1 1 1 2 2 1 2 1 2 1 2 1 2 1 1 1 2 2 2 2 1 1 1 2 2 2 2 2 2 1 1 1 1 2 2 1 2 1 1 2 2 2 2 1 2 2 2 2 2 1 1 2 1 1 2 2 1 2 2 1 2 1 2 2 2 1 1 2 1 1 2 2 1 1 1 1 1 2 1 1 1 1 2 1 1 1 2 1 1 1 2 2 1 2 2 2 1 1 1 2 2 1 2 2 2 1 2 1 2 2 2 1 2 1 1 2 1 2 2 1 2 2 1 2 1 2 1 1 2 2 1 2 2 1 2 1 2 1 1 1 1 1 1 1 2 1 2 1 1 1 1 2 2 1 1 1 1 2 2 2 1 2 2 2 2 2 1 1 2 2 2 1 1 1 2 1 2 2 1 2 1 2 2 1 1 1 1 1 2 1 2 2 1 1 1 1 1 1 1 2 2 1 2 2 1 1 2 1 2 2 2 1 1 1 1 2 2 2 2 1 2 2 2 1 1 1 1 1 2 1 1 1 1 1 1 1 1 2 2 1 1 2 1 2 1 2 1 1 1 2 1 2 2 2 1 2 1 1 1 2 2 2 1 1 2 1 1 2 2 2 1 1 1 1 1 2 2 1 2 2 2 2 1 2 1 2 1 2 1 2 1 1 2 1 1 2 1 1 2 1 1 1 1 2 1 2 1 2 2 2 1 2 2 2 2 1 2 1 1 1 2 2 2 1 2 2 1 1 2 2 2 1 1 1 2 2 2 2 2 2 2 2 2 1 2 2 2 1 2 2 2 1 1 1 1 2 2 2 2 1 2 2 1 1 1 1 1 1 1 2 1 2 1 2 2 1 2 2 1 1 1 1 2 1 1 1 2 1 2 1 1 2 2 1 2 2 2 1 2 1 1 2 1 1 1 2 2 2 1 2 1 1 1 2 2 1 2 1 2 2 1 1 2 2 2 2 1 1 2 2 1 1 2 1 1 1 1 1 1 1 1 2 2 1 1 1 2 2 -9 2 1 1 1 2 2 1 1 1 1 2 1 2 2 2 1 1 2 1 1 1 1 2 1 1 1 2 1 1 2 1 2 1 1 2 2 1 1 1 2 1 2 2 1 1 2 1 2 2 2 1 2 2 2 1 2 1 1 1 1 1 2 1 2 2 2 1 1 1 2 2 1 2 1 2 2 2 1 2 2 1 2 2 2 2 1 2 1 1 1 2 1 1 2 2 2 2 1 2 1 1 1 2 2 2 1 2 2 1 1 1 2 2 1 2 1 2 1 2 1 2 2 2 1 1 2 2 2 1 1 2 1 1 2 2 1 1 2 2 1 1 1 1 2 2 2 2 1 1 2 2 2 2 2 2 1 1 1 1 1 2 2 2 2 1 2 2 2 2 2 1 2 1 2 2 1 1 2 2 1 2 2 2 1 1 2 2 2 2 1 2 2 1 2 1 2 2 1 1 2 2 1 1 2 2 2 1 1 1 1 2 2 2 1 1 1 1 2 1 2 1 2 2 1 2 2 1 2 2 2 1 2 2 1 2 2 2 2 2 2 2 1 2 2 1 2 2 1 1 1 2 1 1 1 1 1 1 1 2 1 2 1 2 2 2 1 1 1 2 1 2 2 1 1 1 2 1 1 2 2 1 2 2 2 1 2 2 2 1 2 2 1 1 2 2 2 2 1 2 2 2 1 1 2 1 1 2 1 2 1 2 2 2 2 1 1 1 2 -9 2 2 2 2 2 2 2 1 2 2 2 1 2 1 2 2 1 1 1 2 1 1 1 1 2 1 2 2 2 1 2 1 2 1 2 2 1 2 1 1 2 1 1 1 2 2 2 2 1 1 1 1 1 1 2 2 2 1 1 1 1 2 2 2 1 1 1 2 2 2 2 2 1 1 1 2 2 1 1 2 1 2 2 1 1 2 1 2 2 1 1 2 1 1 2 1 1 1 1 1 2 1 1 2 2 1 1 2 2 2 2 1 1 2 2 1 1 1 2 1 2 1 1 2 2 1 1 2 2 2 1 1 1 1 1 2 2 2 1 2 1 2 1 1 2 2 2 2 1 1 1 2 2 2 2 2 1 2 2 2 1 2 2 2 2 1 2 2 2 2 2 1 1 1 1 1 2 2 1 2 2 1 1 2 2 2 1 1 1 1 1 2 1 2 2 1 2 1 1 2 2 1 1 2 2 2 2 1 2 1 2 2 1 1 2 1 2 2 2 2 2 2 1 2 2 1 1 1 2 2 2 1 2 1 2 1 2 1 1 1 1 2 1 2 2 1 2 2 2 1 1 2 2 2 1 2 2 1 2 1 1 2 1 1 2 2 2 2 2 1 2 1 2 1 1 2 1 1 1 2 1 2 2 1 1 1 1 1 2 1 1 2 1 2 1 2 2 2 2 2 1 1 2 1 2 1 1 1 1 1 1 2 1 2 2 2 1 2 1 1 1 2 1 1 1 2 2 2 2 2 2 1 2 2 2 2 1 2 1 2 1 2 1 1 2 2 2 1 1 1 1 1 1 1 2 1 1 2 2 2 1 2 2 2 2 2 1 1 1 1 2 1 2 2 2 1 2 1 2 1 2 1 1 1 2 1 2 2 1 2 1 1 1 2 1 1 1 2 2 2 1 2 1 2 2 2 2 1 2 1 2 2 2 2 2 2 2 1 2 2 2 1 2 2 1 2 1 1 2 2 2 1 2 1 2 1 1 2 1 2 2 2 2 2 2 1 1 2 1 2 2 1 2 1 1 1 2 1 1 1 2 1 2 1 1 1 2 2 1 2 2 1 1 1 2 2 2 2 1 2 1 1 2 2 1 1 1 1 2 1 1 1 2 2 1 1 2 1 2 1 1 2 2 2 1 2 1 2 1 1 1 1 1 2 2 1 2 2 2 2 2 1 2 1 1 1 2 2 2 2 2 2 1 1 1 2 2 2 2 1 1 2 1 2 2 1 2 1 2 1 2 1 2 2 1 2 1 1 2 1 1 1 2 1 2 2 2 1 2 1 2 1 2 1 1 1 1 1 1 2 2 2 1 2 1 2 2 2 2 1 1 1 2 2 2 2 1 1 2 2 1 2 2 1 1 2 2 1 1 1 1 1 1 2 2 2 1 1 2 1 1 2 1 2 2 2 2 2 1 2 1 2 2 1 2 2 2 1 2 1 2 2 2 1 1 1 1 1 1 2 1 2 1 2 2 1 1 2 2 2 2 2 2 2 2 1 1 2 1 2 1 2 1 2 1 2 2 2 1 1 1 2 2 2 2 1 1 1 1 1 2 2 2 2 1 1 2 1 1 2 2 1 2 2 1 2 2 1 1 2 1 2 1 2 1 1 2 1 1 1 2 2 1 2 2 1 1 2 1 1 1 1 2 1 1 2 2 2 1 2 2 1 1 1 1 2 1 2 2 2 1 2 1 1 2 2 1 2 1 2 1 2 2 2 1 2 2 2 2 2 2 1 1 1 1 2 1 1 2 1 2 1 1 1 1 1 2 1 2 2 2 2 1 2 1 1 2 2 2 2 1 1 1 2 2 1 2 2 1 2 2 1 1 2 1 2 1 2 1 2 2 2 1 2 2 1 2 2 1 1 1 2 1 2 1 1 1 2 2 1 2 2 1 1 1 1 2 2 1 1 1 1 1 2 1 1 2 2 2 1 1 2 1 1 2 1 2 2 2 1 1 1 2 2 2 2 2 1 2 1 1 1 1 1 1 1 2 2 2 1 2 1 2 2 2 1 2 1 1 1 2 1 2 1 2 2 2 2 1 2 2 1 1 2 2 2 2 2 2 2 2 1 2 2 1 1 1 2 1 1 2 1 2 2 2 1 2 2 2 2 2 1 1 1 1 1 2 1 2 2 2 1 1 2 2 1 1 1 1 1 2 1 2 1 1 1 1 1 2 1 1 2 2 2 2 1 2 1 1 1 1 1 1 1 2 1 1 1 1 2 1 2 2 1 1 1 1 1 2 2 1 2 2 2 2 1 2 1 2 2 1 2 2 2 2 2 1 1 1 1 2 1 2 2 1 2 2 2 2 1 1 2 2 1 2 1 1 2 2 2 2 1 2 2 2 1 2 2 2 1 2 1 2 2 2 2 2 1 2 2 2 2 1 2 2 1 2 2 1 1 2 2 2 2 2 1 2 2 2 2 2 2 2 2 2 2 1 1 2 2 2 2 2 1 2 2 1 1 2 2 2 2 1 2 1 2 2 1 1 1 1 2 2 1 1 1 1 2 1 2 2 2 1 2 2 2 1 2 2 2 2 2 1 1 2 1 2 2 2 2 1 1 1 2 1 2 1 1 1 1 1 2 2 2 1 2 2 2 2 2 2 1 2 1 1 2 1 1 2 2 1 2 1 2 2 1 2 1 2 2 1 1 1 2 2 1 2 2 1 1 2 1 1 1 1 1 1 2 2 2 2 1 2 2 1 2 1 2 2 1 2 1 2 2 2 1 1 1 2 1 1 2 1 1 2 1 2 1 1 1 2 1 1 1 1 2 1 2 2 1 1 2 2 1 1 2 2 1 2 2 1 2 2 1 1 1 2 2 2 2 2 2 1 1 1 2 1 2 2 1 1 1 1 2 1 1 2 1 1 2 2 1 1 1 2 1 1 1 1 2 1 2 1 2 2 1 2 2 2 2 2 2 2 1 2 2 1 2 2 2 2 1 2 2 2 1 1 1 1 2 1 1 2 1 1 2 2 2 2 2 2 2 2 2 1 1 2 1 1 2 1 1 2 2 2 2 1 1 2 2 2 1 2 1 1 1 1 2 1 1 2 1 1 2 1 1 1 2 1 2 2 2 2 1 2 1 1 2 1 1 1 1 1 2 1 2 2 2 1 2 2 2 2 2 2 1 1 1 1 2 2 2 2 2 1 1 2 2 1 1 1 1 2 1 2 2 1 1 2 1 2 2 1 2 1 1 2 2 2 1 2 1 1 1 1 1 2 2 1 2 1 2 2 1 2 2 1 2 2 2 2 2 2 2 1 2 1 2 1 1 2 2 1 2 1 2 2 2 2 2 1 2 2 1 2 1 2 1 2 2 1 1 2 2 2 2 2 1 1 1 2 2 1 2 2 2 2 2 1 1 2 1 2 2 2 2 1 1 2 2 2 2 1 1 2 1 2 2 1 1 2 1 1 1 1 1 1 1 2 1 2 2 1 1 2 1 1 1 2 1 1 2 1 1 2 1 2 1 2 1 1 2 1 1 1 1 1 2 2 2 2 1 2 2 2 1 1 1 1 1 1 2 1 1 2 2 1 1 1 2 1 1 1 1 2 2 2 1 2 2 2 2 1 1 1 2 2 2 2 2 2 1 2 2 1 1 1 2 2 1 1 1 2 2 1 1 2 1 1 1 2 1 2 2 2 1 2 1 1 2 1 1 1 1 2 2 1 2 2 1 2 2 1 2 2 2 1 1 2 2 2 1 2 1 2 1 1 1 1 1 1 2 1 1 2 1 2 1 2 2 2 2 2 2 2 1 2 2 1 2 2 1 2 1 2 1 2 1 1 2 1 1 1 1 1 2 1 2 1 2 1 1 1 2 1 2 1 2 1 1 2 1 2 1 2 1 2 1 2 2 1 2 2 2 1 1 1 1 1 2 1 2 2 2 1 1 2 2 1 2 1 1 2 2 1 1 2 2 1 2 1 1 2 1 1 2 2 1 1 2 1 2 2 1 2 1 1 2 1 2 2 1 2 2 2 1 2 1 2 1 2 2 1 1 1 1 2 2 2 1 2 1 1 2 2 1 1 1 2 2 2 1 2 2 2 2 2 1 2 2 1 1 1 1 1 2 2 2 2 2 1 2 2 1 1 2 2 2 1 1 1 1 1 1 2 2 1 2 1 1 2 1 2 2 1 1 1 2 2 2 1 2 1 1 2 1 1 2 2 2 2 1 2 2 2 2 2 2 2 2 1 1 2 2 2 2 1 1 2 2 1 2 2 1 2 1 2 1 2 2 1 2 2 1 2 1 1 2 1 1 1 2 1 1 1 2 2 2 1 2 2 1 2 1 1 2 1 2 1 2 1 1 1 2 1 1 1 2 2 1 1 2 2 1 1 1 2 2 1 1 1 2 2 1 2 2 1 2 1 2 2 2 1 2 1 1 1 2 2 2 2 2 2 1 2 1 1 1 2 1 1 1 1 2 1 1 1 2 2 2 1 1 1 2 2 2 1 2 2 1 2 1 2 1 1 1 2 2 1 2 1 1 2 1 2 1 1 1 2 2 1 1 1 2 1 2 1 2 2 2 1 1 2 1 2 1 2 2 2 2 2 1 1 2 1 2 1 1 2 1 1 1 2 1 1 1 2 2 2 1 1 2 2 2 2 2 1 1 1 2 2 1 2 1 2 2 2 1 2 2 2 1 2 2 1 1 2 1 1 1 2 1 2 2 2 2 1 1 1 2 2 1 2 1 2 2 1 1 2 1 2 1 2 1 2 1 1 2 2 1 2 2 2 2 2 1 1 2 1 1 2 1 2 2 2 2 2 1 1 1 1 2 1 2 1 2 1 1 2 1 2 1 1 2 2 2 2 1 2 2 2 2 1 2 1 1 2 1 2 1 1 2 2 1 1 2 2 2 1 2 1 2 2 1 1 1 1 2 2 2 1 2 1 2 1 1 1 2 2 1 2 2 1 2 2 2 1 1 1 2 2 2 1 2 1 1 1 1 2 2 1 1 1 2 2 1 2 2 1 1 2 2 2 2 1 1 1 1 1 1 1 1 2 1 1 2 2 2 2 1 2 2 2 2 1 2 2 1 1 2 1 2 1 1 2 1 1 1 2 2 2 1 2 1 1 1 1 1 2 2 1 2 1 2 1 2 2 1 2 2 2 2 1 2 2 1 2 2 1 1 1 1 1 2 1 1 2 2 2 2 2 2 2 2 2 1 2 2 2 1 1 1 2 2 1 1 1 1 1 2 1 1 1 1 1 1 1 2 2 1 1 2 1 1 1 1 1 2 2 1 1 1 1 1 2 1 2 1 1 1 1 1 2 2 1 2 2 1 1 1 1 2 2 2 2 2 2 2 2 2 1 2 2 1 1 1 1 2 2 2 2 2 2 2 1 1 1 2 2 1 2 1 2 2 1 2 2 1 2 1 2 1 2 1 2 2 1 1 1 1 2 2 2 1 2 1 1 2 1 1 2 1 1 2 2 1 2 1 2 2 1 2 1 1 1 1 2 1 2 1 2 2 2 2 1 2 1 1 2 1 2 1 2 1 1 1 1 2 2 1 2 2 2 2 2 1 1 2 1 1 2 2 2 2 2 2 1 2 1 1 2 2 1 1 1 2 2 2 2 1 1 1 2 2 1 2 1 1 1 1 2 2 2 2 2 1 1 1 1 1 2 1 1 2 1 1 2 2 1 2 2 2 1 2 1 1 2 2 1 1 1 1 1 2 2 2 1 2 2 1 2 2 1 1 1 2 2 2 2 2 2 2 1 2 1 2 2 1 2 2 2 1 1 1 1 2 2 2 1 2 1 2 1 1 1 2 2 1 1 1 2 1 1 2 1 2 1 2 1 1 1 1 2 1 2 2 1 1 2 1 1 2 1 1 2 1 2 2 1 2 2 2 2 1 1 1 2 1 1 2 2 1 2 2 2 2 1 1 2 2 1 1 1 1 2 2 2 2 1 1 1 2 1 1 2 1 1 1 1 2 1 1 1 2 2 1 1 2 1 1 1 1 1 2 1 2 1 1 1 2 1 2 2 2 1 1 2 1 2 1 2 2 2 2 2 2 1 1 1 2 2 1 1 2 1 2 2 1 1 1 1 2 1 2 2 1 1 1 2 2 1 2 2 1 2 2 1 2 1 1 1 1 1 1 2 2 2 1 2 2 1 1 2 2 1 2 2 1 2 1 2 2 1 1 1 2 2 1 2 1 1 1 2 1 1 1 2 1 2 1 2 1 2 1 2 2 1 2 1 1 2 1 2 2 1 2 2 1 2 2 1 1 2 1 1 1 1 1 1 1 1 2 1 1 1 2 2 2 1 1 1 2 1 1 2 2 1 1 2 2 1 1 2 2 1 1 2 2 1 2 1 1 1 1 2 2 1 1 2 2 2 1 1 1 2 2 1 1 2 2 1 2 1 2 1 1 2 1 1 1 1 1 2 2 1 1 2 2 1 2 1 1 1 1 2 2 1 2 2 2 1 2 1 1 1 1 1 2 1 1 1 1 1 1 2 1 1 1 2 1 2 2 2 1 1 1 1 1 1 2 1 1 2 1 1 2 2 2 2 1 2 2 2 1 2 2 2 1 1 1 1 2 1 1 2 1 2 1 2 1 1 1 2 1 1 2 1 1 1 2 1 1 2 2 1 2 2 2 1 2 1 1 1 1 1 1 2 2 2 1 2 2 2 2 1 2 2 1 1 1 1 2 1 2 2 2 1 1 1 1 1 2 2 1 2 2 1 2 1 2 1 1 1 2 2 2 1 1 2 1 2 2 2 1 2 2 1 1 2 1 2 2 1 2 2 1 2 1 2 2 2 1 1 2 2 1 1 2 2 1 2 2 2 1 2 2 1 2 2 1 2 2 1 1 1 1 1 1 2 1 2 2 1 2 1 2 2 1 2 2 2 2 2 1 1 1 1 1 1 1 1 1 1 2 1 1 1 2 1 2 2 2 1 1 1 2 1 2 2 1 1 2 1 2 1 2 2 2 1 2 2 1 2 1 1 2 2 1 1 1 2 2 2 2 1 2 1 2 1 2 1 1 2 1 2 2 1 2 2 1 1 1 2 2 2 2 2 1 1 2 1 1 1 1 1 2 2 2 1 2 1 2 1 1 2 1 1 2 2 2 2 2 2 2 2 1 1 2 2 2 2 1 1 2 1 2 1 1 2 1 2 2 1 1 1 1 1 1 1 1 2 1 1 2 1 2 1 2 2 2 1 1 1 2 1 1 2 2 2 2 2 1 2 1 2 2 2 2 2 1 2 2 1 1 1 2 2 1 2 1 1 2 2 1 2 1 1 1 2 2 2 1 1 1 2 2 2 1 2 1 1 2 2 2 2 2 2 2 2 2 1 1 2 1 2 2 2 1 2 2 1 2 2 1 1 2 1 1 1 1 2 2 2 2 1 1 2 2 1 2 2 1 1 2 1 2 2 2 1 2 1 1 1 2 1 2 2 1 1 2 2 2 1 2 2 2 1 2 2 2 2 2 1 2 2 2 1 1 2 2 1 1 1 2 1 2 1 2 2 2 1 1 2 1 2 1 2 1 2 2 2 2 2 1 1 1 1 1 2 1 1 2 1 2 1 2 2 2 2 2 2 2 2 1 2 2 1 1 1 1 1 1 1 1 2 2 2 1 1 1 1 2 1 2 2 2 2 2 2 1 2 2 1 2 1 2 2 1 1 1 2 1 1 2 1 2 2 1 2 1 2 2 2 2 2 2 2 1 2 1 1 1 2 1 1 2 2 1 1 1 2 1 1 1 2 2 1 2 1 1 1 2 1 1 2 2 2 2 2 2 2 2 1 2 2 2 1 2 1 2 2 1 1 1 2 2 1 1 2 2 1 1 2 2 2 1 1 2 2 1 1 1 2 1 2 2 1 2 1 2 2 1 1 2 1 2 2 2 1 1 2 1 1 1 2 1 1 2 2 1 1 1 1 1 2 1 1 1 2 1 2 2 1 1 1 2 1 1 1 1 2 1 2 2 2 2 1 1 1 1 2 1 2 1 2 2 2 2 2 1 1 2 2 2 1 1 1 2 2 2 2 2 1 2 1 1 1 2 2 1 1 1 2 1 2 2 2 2 1 1 1 1 2 1 2 2 2 2 2 1 1 1 2 2 2 1 1 2 2 2 2 1 1 2 1 2 2 1 1 1 1 1 2 1 2 1 2 2 1 1 2 1 1 2 2 1 1 1 2 1 1 1 2 2 1 1 1 2 1 2 1 2 2 2 2 2 2 1 1 2 2 1 2 2 1 2 1 2 1 1 1 1 1 2 1 1 2 1 1 2 1 1 2 2 2 2 1 2 1 2 2 2 1 1 2 2 2 2 1 1 2 1 2 1 1 1 1 1 1 2 2 2 1 1 1 2 2 2 2 2 2 1 2 1 1 1 1 2 1 1 2 2 2 2 1 1 1 2 2 1 2 1 1 2 2 2 1 2 2 1 2 1 1 2 2 2 2 1 1 2 1 2 1 1 2 1 1 2 2 1 2 2 1 1 2 2 1 1 2 2 2 2 1 1 2 1 1 1 1 1 1 1 1 1 2 2 2 2 2 1 2 1 1 2 1 1 2 1 2 2 2 1 2 2 1 2 1 1 2 1 1 1 1 2 1 2 1 2 2 2 1 2 1 1 2 2 2 2 2 1 1 1 2 1 1 2 1 2 1 1 1 2 1 2 2 1 1 1 2 1 1 1 1 2 1 2 1 2 1 1 2 1 2 1 1 1 2 2 1 2 2 1 2 2 2 1 1 1 1 2 1 1 2 1 1 2 1 2 2 1 2 1 1 1 2 1 1 1 2 2 2 1 1 1 2 1 1 1 1 1 1 2 1 2 1 2 1 2 2 1 2 1 1 1 1 1 2 1 1 1 1 1 2 2 2 2 1 2 2 1 1 1 1 1 1 1 1 2 1 2 1 1 2 2 1 2 1 2 2 1 2 1 1 2 1 1 2 1 2 1 2 2 2 2 1 1 2 1 2 2 1 1 1 1 1 1 2 2 1 1 1 2 2 1 1 1 1 1 1 2 2 1 1 1 2 2 2 2 1 2 1 1 2 1 1 2 2 2 2 2 1 2 1 1 1 1 2 1 1 2 1 1 1 2 2 1 1 1 2 2 2 1 2 1 1 1 1 2 1 2 2 2 1 2 2 1 1 1 1 2 1 2 1 2 2 1 1 2 1 2 2 2 1 1 2 2 2 1 1 2 1 1 1 2 1 1 1 2 2 1 2 1 1 2 1 2 2 1 2 2 2 2 2 1 1 1 1 2 1 2 1 1 1 1 1 1 2 2 1 1 2 2 1 2 2 2 2 1 2 2 2 2 2 1 2 1 1 2 1 1 1 2 1 2 1 1 2 2 1 1 1 2 2 1 1 1 1 2 1 1 2 1 1 1 2 2 1 2 1 1 2 2 1 1 1 2 1 1 2 1 2 2 1 2 1 1 2 2 2 2 1 2 1 2 1 1 1 1 1 2 1 1 1 1 2 2 1 1 2 2 1 2 1 2 1 1 1 2 1 2 2 1 2 2 1 1 1 2 2 2 2 1 2 2 2 1 1 2 2 1 1 1 1 2 1 2 1 1 2 2 2 2 2 1 2 1 1 2 2 1 2 1 1 1 1 1 1 1 1 2 2 1 2 2 1 1 2 1 1 1 1 2 1 2 2 2 2 2 1 2 2 1 2 2 1 2 1 2 1 2 2 2 2 2 1 2 2 2 2 2 1 1 2 2 2 1 1 1 2 1 1 1 1 1 1 1 2 1 2 1 2 2 1 2 1 2 2 2 2 2 2 2 1 2 2 2 2 1 2 2 1 1 2 2 1 2 1 1 2 2 1 2 1 2 2 1 1 2 1 1 1 2 1 2 1 2 2 1 2 1 2 2 2 2 1 1 1 2 1 1 1 2 2 1 2 2 1 1 2 1 2 2 1 2 1 2 2 1 2 1 2 1 1 2 2 2 1 1 1 2 2 2 2 1 1 1 2 1 2 1 2 1 1 1 1 1 1 1 1 1 2 1 1 2 2 2 2 1 1 1 1 2 1 2 1 1 1 1 1 1 2 1 1 1 1 2 2 1 2 1 1 1 2 2 1 2 2 1 2 1 1 2 1 2 1 1 2 2 2 2 2 1 1 2 2 2 2 1 1 2 2 1 1 1 2 2 1 2 2 1 2 2 2 2 1 1 1 1 2 2 2 2 1 2 2 2 2 1 1 2 2 1 2 1 2 2 1 1 2 1 1 2 1 2 2 1 2 2 1 2 1 2 2 1 2 2 2 2 1 2 1 2 1 2 2 2 2 1 1 1 2 2 2 1 1 1 2 1 1 1 1 1 1 2 1 1 1 1 2 1 2 1 1 2 2 2 2 2 1 1 2 1 1 2 2 1 1 1 2 2 2 2 2 1 1 2 2 2 2 1 2 1 2 2 2 2 2 1 1 1 1 1 1 2 2 2 2 2 2 1 1 1 2 2 1 1 2 1 2 2 2 2 2 1 2 2 2 2 1 2 1 2 2 2 2 2 2 1 2 1 2 1 1 2 2 2 1 1 1 1 1 2 1 1 1 1 1 2 1 2 1 2 1 1 2 1 2 2 1 1 2 2 2 2 2 2 2 1 2 2 2 1 1 2 1 1 2 2 2 1 1 2 2 2 1 2 1 2 2 2 2 1 1 2 2 2 1 1 1 2 2 1 1 2 2 1 2 1 1 2 1 1 2 2 2 1 2 1 2 2 2 1 2 2 1 1 1 1 1 1 1 1 2 1 2 1 1 2 2 2 1 2 1 1 1 1 2 1 2 1 2 1 1 1 1 1 1 1 2 1 2 2 1 1 1 2 1 2 1 1 2 2 2 2 1 2 2 2 1 1 2 1 2 2 1 1 1 2 1 2 2 2 1 2 2 1 2 2 2 2 1 2 2 1 1 2 2 2 2 1 1 1 1 1 1 2 1 2 2 2 2 2 1 2 1 1 1 1 1 2 1 1 1 2 1 2 1 1 2 1 1 2 2 2 1 2 1 1 2 1 2 1 2 2 2 1 2 2 2 2 1 2 2 2 1 2 2 1 2 2 2 2 2 1 2 1 1 2 1 2 2 1 1 1 1 2 2 2 1 1 2 1 1 1 1 2 1 1 2 2 2 1 1 1 2 2 1 2 1 2 2 2 2 1 2 2 1 1 2 1 1 1 1 1 1 2 2 2 1 1 2 1 1 2 2 1 2 2 2 1 2 2 2 2 2 2 2 2 1 2 1 1 1 1 2 2 2 2 1 2 2 2 2 2 2 1 1 1 2 2 1 2 2 1 2 2 2 2 1 2 2 2 1 1 2 2 1 1 2 2 2 1 2 2 2 2 1 2 2 1 2 1 1 1 1 1 2 1 2 1 2 1 1 1 1 2 2 2 2 1 1 2 1 1 1 1 1 2 2 2 2 2 1 1 1 1 1 2 1 1 2 1 2 1 2 2 1 2 1 1 2 1 2 1 2 1 1 1 2 2 1 2 2 1 2 1 2 2 1 1 1 2 2 2 2 1 2 2 1 2 2 1 1 1 1 2 2 2 2 2 1 2 1 1 2 1 2 1 1 2 1 2 2 1 1 2 2 2 2 1 1 1 1 1 1 1 2 1 1 1 2 1 1 2 1 2 2 1 1 1 1 1 2 2 1 2 1 2 1 2 2 2 2 1 2 2 2 2 2 2 1 1 1 2 1 1 1 1 1 2 1 2 2 1 1 1 2 1 1 1 1 1 2 1 2 2 2 1 1 1 2 1 1 2 2 1 2 1 2 2 2 2 2 2 2 2 2 2 2 1 1 2 1 1 1 1 2 1 2 2 2 2 2 1 2 2 1 2 2 2 1 2 2 1 2 2 1 2 1 2 1 2 2 2 2 2 2 2 2 2 -9 1 1 1 1 2 2 1 1 1 2 1 2 2 1 2 2 2 1 1 2 1 1 2 2 1 2 2 2 1 1 1 1 1 2 2 1 1 1 1 1 1 1 2 2 1 1 1 2 1 2 1 1 1 2 1 2 2 2 1 2 1 1 2 1 1 2 1 1 2 2 2 2 2 2 2 1 2 2 1 2 1 1 2 1 1 1 1 1 1 2 2 2 1 2 2 2 1 1 1 2 2 2 2 2 2 1 1 2 2 1 1 1 2 1 1 1 2 1 2 1 1 1 2 2 1 1 2 1 2 2 1 2 1 1 1 1 2 2 1 1 1 1 1 2 1 2 1 2 1 2 1 1 2 1 2 2 2 2 1 1 1 2 1 1 1 2 2 2 2 1 1 1 1 1 1 1 1 2 1 2 1 1 2 1 1 2 1 1 2 2 1 2 1 2 1 2 1 1 1 2 2 1 2 2 2 2 2 1 2 1 2 2 1 1 1 1 1 2 1 1 1 1 1 2 1 1 2 1 1 2 1 1 1 2 1 2 2 1 1 2 2 2 1 1 2 1 1 2 2 1 1 2 1 2 1 1 2 1 2 2 1 1 1 2 1 1 2 1 1 1 1 1 1 1 1 2 1 1 2 2 2 2 1 2 2 1 1 1 2 2 2 1 2 1 2 1 2 1 2 2 2 2 2 1 2 1 1 2 2 1 1 1 2 2 2 2 1 1 2 2 2 2 1 2 1 2 1 1 1 2 1 2 1 1 2 2 1 2 2 2 2 2 2 1 2 1 2 1 2 2 1 2 2 2 2 1 1 1 2 1 1 1 1 1 1 1 1 1 2 2 2 1 1 2 1 2 2 1 2 2 2 2 1 2 1 1 2 1 1 2 1 2 2 2 1 2 1 1 2 1 1 2 1 2 1 2 1 1 2 1 1 2 1 2 1 2 1 2 1 1 1 1 1 2 2 2 1 2 1 2 2 2 2 2 2 1 1 2 2 1 1 2 1 2 1 2 1 1 1 1 2 2 2 1 2 2 2 1 1 1 2 2 2 1 1 2 1 2 1 1 2 2 2 2 1 1 1 1 2 2 2 2 2 2 1 1 1 2 2 2 2 2 1 2 1 2 1 1 2 1 2 2 2 2 1 1 2 2 2 2 1 2 1 2 1 2 1 1 1 1 2 2 1 1 1 2 2 2 2 1 2 1 2 2 2 1 2 1 1 1 2 2 2 2 1 1 1 2 1 1 2 1 2 2 2 2 2 2 2 1 2 1 1 2 2 1 2 2 2 1 2 1 1 1 1 2 2 1 1 2 2 1 1 2 1 1 1 2 2 1 2 1 2 1 1 1 1 2 2 2 2 2 1 1 2 2 1 2 1 1 2 1 2 2 2 2 2 1 2 2 1 2 2 1 1 2 1 1 2 1 2 2 2 2 1 2 1 2 1 2 2 2 2 2 1 2 2 1 2 2 1 2 1 2 2 2 1 1 2 1 2 2 2 1 2 1 2 2 1 1 1 2 1 2 1 2 1 1 2 2 1 1 2 2 2 2 2 2 1 2 1 2 2 2 1 2 1 2 2 1 1 1 2 2 2 2 1 1 2 1 1 2 1 2 2 1 1 1 1 1 2 2 2 2 1 2 2 2 1 1 2 1 2 2 2 1 2 1 1 2 2 2 2 1 1 1 2 2 2 2 2 1 1 2 2 2 2 1 2 1 1 1 2 1 2 1 2 2 2 2 1 1 1 1 2 1 2 1 1 1 1 2 1 2 2 2 1 2 1 1 1 1 1 1 2 2 1 1 2 1 1 1 2 2 2 2 1 1 2 2 1 1 1 1 1 1 2 2 1 2 2 2 1 2 2 1 1 1 1 1 1 1 2 2 2 2 2 1 1 2 1 2 2 2 2 1 1 1 1 2 1 1 1 2 1 2 1 2 2 2 2 1 1 2 2 2 2 2 1 2 2 1 1 1 2 2 2 1 2 2 2 2 2 2 2 2 2 2 2 1 2 2 1 1 1 1 2 2 1 2 2 1 2 1 2 2 1 1 2 1 2 1 1 1 1 1 1 1 2 2 1 1 1 2 2 2 1 2 2 1 2 2 2 2 2 1 1 1 2 2 1 1 2 2 1 1 2 2 2 2 1 1 1 2 1 2 2 1 1 1 2 1 2 1 1 1 1 2 1 2 2 2 1 1 1 1 1 1 2 2 2 2 1 2 2 2 2 2 1 2 2 1 2 2 2 2 2 1 2 1 1 2 1 1 1 1 2 1 2 1 2 2 2 2 1 2 1 2 2 2 2 1 1 1 1 1 2 2 2 2 2 1 2 2 1 2 2 1 1 2 2 1 2 2 1 1 1 1 1 1 1 2 1 1 2 2 2 2 2 1 1 1 2 2 2 2 2 1 2 1 2 1 1 2 2 2 1 2 1 2 1 2 2 1 2 1 1 2 1 2 2 1 1 2 1 2 2 1 1 2 1 1 2 1 2 2 1 1 2 1 1 1 1 1 1 2 -9 1 2 2 2 1 2 1 2 1 1 1 1 2 1 1 2 1 1 1 1 2 1 2 2 2 1 1 2 1 2 1 2 1 1 2 1 1 2 1 1 2 1 2 2 1 2 1 1 1 1 2 1 1 1 1 1 1 1 1 2 2 2 1 2 2 1 2 2 2 2 1 2 2 1 2 1 2 1 1 2 2 2 2 1 1 2 2 2 1 2 1 2 2 1 1 2 2 2 2 1 2 2 1 1 2 1 2 2 2 1 2 2 1 2 2 1 2 1 1 1 2 2 1 1 2 1 1 2 1 2 1 1 1 1 2 2 2 2 1 2 2 2 2 2 2 2 1 2 1 2 1 2 2 1 2 1 2 2 2 2 2 2 1 2 1 1 2 1 1 2 1 1 2 2 2 1 2 2 2 2 2 2 1 2 2 2 2 2 2 1 1 2 1 1 1 1 2 1 2 1 2 1 1 1 2 1 1 1 1 1 1 1 2 2 2 2 2 2 2 2 1 2 2 1 1 2 1 2 1 1 2 2 1 2 2 1 2 2 1 1 2 2 2 2 1 2 1 2 2 2 1 2 1 1 2 2 2 1 2 2 2 1 2 1 1 2 2 1 1 2 2 2 1 1 2 2 2 1 1 2 1 2 1 2 1 2 2 2 2 2 2 1 2 1 1 2 2 1 2 1 2 2 2 1 2 2 1 1 2 2 2 2 1 1 2 1 2 2 2 1 1 2 1 2 2 1 1 1 1 2 1 1 1 2 2 1 1 2 1 1 1 1 2 1 2 2 2 2 2 1 2 2 2 1 1 2 2 2 1 2 2 2 1 2 2 2 1 2 1 2 1 1 2 1 1 1 1 1 2 1 1 2 1 2 1 1 1 1 2 2 2 2 2 1 2 2 1 1 1 2 1 2 1 2 1 2 1 1 2 2 1 2 2 2 2 2 2 2 2 1 2 2 1 1 2 2 2 2 1 1 2 1 1 1 2 2 1 2 2 2 2 1 2 2 2 1 1 2 1 2 1 2 2 2 1 1 2 2 2 2 2 1 2 2 2 1 2 1 1 2 1 1 1 2 2 1 1 2 1 2 1 2 1 2 1 2 1 1 1 1 2 1 2 2 1 2 1 1 1 1 2 1 2 2 2 1 2 2 1 1 1 1 1 1 2 2 1 2 1 1 2 1 1 2 2 1 1 1 1 2 2 2 1 2 1 1 1 2 1 1 1 2 1 1 2 2 1 2 1 1 2 1 2 1 1 1 1 2 1 1 2 1 2 1 1 2 2 2 1 2 2 2 1 2 2 2 2 1 1 2 2 2 2 2 1 2 1 1 1 1 1 2 2 2 1 1 1 2 2 1 2 1 2 1 2 2 1 2 2 2 2 2 1 1 1 2 2 1 1 1 2 2 1 1 2 1 1 1 1 2 1 1 2 2 1 1 2 2 1 1 2 2 2 1 1 2 1 1 2 2 1 1 1 1 1 1 2 1 1 2 1 2 2 2 2 1 2 2 1 1 1 1 2 1 1 1 2 2 1 1 1 1 1 1 2 1 1 2 1 2 2 1 2 1 1 1 2 1 1 2 1 1 1 2 2 2 1 2 1 2 1 2 2 1 2 1 2 1 1 1 1 2 1 1 2 2 2 2 1 2 2 2 1 1 1 1 1 2 2 2 1 1 1 2 2 2 1 1 2 2 2 2 1 1 1 2 2 1 2 1 1 2 1 1 1 2 2 2 2 2 1 2 2 2 1 2 1 1 2 1 1 1 1 2 2 2 2 2 2 1 2 1 2 1 2 2 1 2 1 1 2 1 2 2 1 2 1 1 2 1 2 2 2 2 2 1 2 1 2 1 1 2 1 2 2 2 1 1 2 2 2 2 1 1 2 1 1 2 2 1 2 1 2 2 1 1 1 2 2 1 2 2 2 2 2 2 2 2 2 2 1 1 1 1 2 2 2 2 2 1 2 1 2 1 2 2 2 2 1 1 1 1 2 2 2 2 1 2 1 1 1 2 2 1 1 2 2 2 2 2 1 2 2 2 2 2 1 2 2 2 1 2 1 2 2 2 2 2 1 2 2 1 2 1 2 2 2 2 1 1 2 2 2 2 2 1 1 1 1 1 2 2 2 1 2 2 2 1 1 2 1 1 2 1 1 2 1 2 2 1 1 1 2 1 2 2 2 1 1 1 1 1 1 1 2 1 1 2 2 2 2 1 1 2 2 1 1 1 1 1 2 1 2 1 2 1 2 2 1 1 1 1 2 2 2 1 1 1 1 2 1 2 1 1 2 2 2 2 1 1 2 1 2 1 2 2 2 2 1 2 2 1 2 1 1 1 1 2 2 2 2 2 1 2 2 1 1 2 2 1 1 2 2 1 2 1 2 1 1 1 1 2 1 2 2 2 1 1 1 2 2 2 1 2 2 1 2 1 1 2 1 2 1 2 2 2 1 1 1 2 1 1 2 2 1 1 2 1 1 2 2 2 2 2 1 1 2 1 2 2 1 2 2 2 2 1 1 1 2 1 2 1 2 1 1 2 2 2 1 2 2 1 2 2 1 2 1 1 2 2 2 2 1 1 1 2 2 1 2 1 1 1 2 2 1 2 1 1 1 1 2 2 1 2 1 2 1 2 2 1 1 2 1 1 2 1 1 2 1 2 1 2 1 1 2 2 1 2 2 1 2 1 1 2 2 1 1 2 2 1 2 1 2 2 1 2 2 1 2 2 1 1 2 2 2 1 1 1 2 1 2 2 2 2 1 2 1 1 2 1 2 1 1 2 1 1 1 1 1 1 2 2 2 2 2 1 2 1 2 1 2 1 2 1 2 1 1 2 1 1 2 2 1 2 1 2 1 1 2 2 1 2 1 2 1 1 2 1 1 2 2 2 2 1 2 2 1 1 2 2 1 1 1 1 2 2 1 1 2 1 2 1 1 1 2 2 2 1 1 1 2 2 1 1 2 1 1 1 1 2 1 2 2 2 2 1 2 2 1 2 1 1 1 2 2 1 1 1 1 2 1 2 1 1 1 1 1 1 1 2 2 1 1 1 2 1 1 2 2 1 2 2 2 2 1 1 2 1 2 2 1 2 1 2 1 1 1 1 2 1 2 2 1 1 1 1 1 2 1 1 2 1 1 2 1 1 1 1 2 1 2 1 2 1 1 1 2 2 2 1 2 2 2 1 2 2 2 2 2 2 1 2 1 2 2 1 2 2 1 2 2 1 2 2 1 1 1 1 2 2 1 1 1 1 1 2 2 1 1 2 1 1 2 1 1 2 2 1 2 2 1 1 2 1 1 1 1 1 1 1 2 2 2 2 1 2 2 2 1 1 2 1 1 2 1 2 2 2 2 1 2 2 1 2 2 2 1 2 2 2 2 2 2 1 2 2 2 1 1 2 2 1 1 2 1 2 2 2 2 1 2 1 1 2 2 2 2 1 2 2 1 2 2 2 1 1 2 2 2 2 2 2 2 2 1 1 1 1 1 2 2 2 1 2 1 1 1 2 2 2 2 2 1 2 1 1 1 1 1 2 2 1 2 2 1 2 1 1 1 2 1 2 2 1 1 1 1 2 2 2 1 2 2 1 2 2 1 1 2 2 2 1 2 1 2 2 2 2 1 1 2 1 2 2 1 1 2 2 1 1 2 1 2 1 2 1 1 1 2 2 1 1 1 1 1 1 2 2 2 2 2 2 1 1 1 2 1 1 1 2 1 1 2 2 2 1 1 2 2 1 1 1 2 2 1 2 1 1 1 2 1 1 2 1 1 2 2 1 1 1 1 2 2 1 1 1 2 2 1 1 1 1 1 2 2 1 2 1 1 1 2 1 2 2 2 2 1 1 1 1 2 2 2 2 2 1 1 2 2 2 2 1 2 1 2 2 1 2 2 1 1 1 1 2 1 2 1 2 1 1 2 1 2 2 2 1 1 1 2 2 1 2 2 2 1 2 2 1 1 1 1 1 1 2 1 1 2 2 2 2 2 2 2 2 1 2 1 2 1 2 2 1 1 2 1 1 2 2 1 2 2 1 2 2 2 1 2 1 1 2 1 2 2 2 2 2 1 2 2 1 1 1 1 2 2 1 2 1 2 2 2 1 1 1 2 2 2 2 2 1 1 1 2 1 1 1 1 1 2 1 1 2 2 2 1 1 1 2 1 1 2 1 1 1 1 1 2 1 1 2 2 1 1 2 2 2 2 2 2 1 1 2 1 2 2 2 1 1 2 1 1 2 2 1 2 1 2 2 1 2 2 2 2 2 2 2 2 1 1 2 1 2 2 1 2 1 1 2 1 2 2 1 1 1 2 2 1 1 1 1 1 2 2 1 2 2 2 1 1 2 1 2 2 1 2 2 2 1 2 1 1 1 1 1 2 2 2 2 1 2 2 2 2 2 1 1 2 1 1 2 2 2 1 2 2 2 2 2 2 1 1 1 1 2 2 2 2 2 2 2 2 2 1 2 1 1 2 2 1 1 2 1 1 1 1 1 2 2 2 1 1 2 2 2 1 2 1 2 2 2 1 1 1 2 2 2 2 2 2 2 1 2 2 2 2 1 2 1 1 1 2 2 2 2 1 1 2 1 1 2 2 2 1 2 1 2 2 1 1 1 2 1 1 2 2 1 1 1 1 2 2 1 2 1 1 2 1 1 2 1 2 1 1 1 2 1 1 2 2 2 2 2 1 1 2 1 1 2 2 2 2 2 2 2 2 2 2 2 1 1 1 2 1 2 1 1 1 2 1 2 2 2 1 2 2 2 1 1 1 1 1 2 2 1 2 1 1 1 2 2 2 1 1 2 1 1 2 2 1 2 1 1 1 2 2 2 2 1 1 1 2 2 1 2 1 2 2 2 1 1 1 1 1 1 2 1 1 1 2 1 2 2 2 1 1 1 1 2 1 1 2 1 2 2 2 1 1 1 1 2 1 1 1 1 2 2 1 1 2 1 1 2 2 1 2 1 2 1 1 2 2 2 2 2 2 2 2 1 2 1 1 1 1 1 2 2 1 2 1 1 2 2 2 2 2 1 2 1 1 2 1 2 2 2 1 1 2 1 2 2 1 2 2 1 2 1 1 1 1 1 1 1 1 1 1 2 1 1 1 1 2 1 1 1 1 2 2 1 1 1 1 1 1 2 2 2 1 2 1 2 2 2 2 2 1 1 1 2 2 2 1 2 1 1 1 2 1 1 2 1 1 2 2 2 2 2 1 1 1 2 2 1 2 2 2 2 1 1 2 1 2 2 2 2 1 1 1 1 1 1 1 2 1 2 1 1 2 1 2 1 2 1 2 2 2 1 1 2 1 1 2 2 2 2 2 2 2 1 2 2 1 2 1 2 1 2 1 2 1 1 2 1 2 1 2 2 1 1 1 1 1 2 2 1 2 1 1 2 2 1 2 1 2 1 1 1 2 2 1 2 2 1 2 1 2 1 2 2 2 2 1 2 2 1 1 1 2 1 2 1 2 1 1 1 2 1 2 2 2 2 2 1 1 2 1 1 1 2 2 1 2 2 2 2 1 2 1 1 2 1 1 1 2 1 1 2 1 2 1 1 2 1 2 1 1 1 2 1 2 2 2 2 2 1 2 1 2 1 1 2 2 2 2 2 2 2 2 2 2 2 1 1 2 2 1 1 1 1 2 2 1 2 2 2 2 2 2 1 1 1 1 2 2 1 1 1 1 1 1 2 2 1 1 2 1 1 1 1 1 2 1 1 2 2 1 1 2 2 1 1 2 2 1 2 2 1 2 1 2 1 2 2 1 1 2 2 1 2 2 1 1 1 2 2 1 2 2 1 1 2 2 1 2 2 2 2 2 1 1 2 2 1 1 2 2 1 1 1 2 2 1 2 1 1 1 2 1 1 2 2 1 1 1 1 1 1 2 2 1 2 2 2 2 2 1 1 1 2 2 1 2 1 1 2 1 1 1 2 2 2 2 1 1 2 1 1 2 1 2 2 1 2 1 1 1 2 1 2 1 2 2 2 2 1 2 2 1 1 2 2 1 2 2 1 2 1 1 2 2 1 2 1 2 1 1 2 1 1 1 1 1 2 2 2 2 1 2 1 2 2 2 1 1 2 2 1 1 2 2 2 1 2 2 1 1 1 1 2 1 2 1 1 1 2 2 1 1 2 2 1 2 2 1 2 1 1 1 2 2 1 1 2 1 1 1 1 2 2 1
CRB-413 dummy dummy dummy dummy dummy 1 2 1 1 1 1 1 2 1 2 1 1 1 2 2 1 2 2 1 1 1 2 2 1 1 2 1 2 1 2 2 1 2 2 1 1 2 1 1 2 1 1 2 2 2 2 1 2 2 2 2 1 1 1 2 2 2 2 1 1 1 2 2 1 1 1 1 1 2 2 1 2 2 2 1 1 2 2 2 1 2 2 2 2 2 1 2 1 2 1 2 1 1 2 1 2 2 1 1 2 2 1 1 1 1 2 1 1 1 2 2 2 1 1 2 2 1 1 1 2 1 1 1 2 1 1 2 1 1 2 2 1 2 2 1 2 1 1 1 2 1 1 1 2 1 2 2 1 2 2 1 2 1 2 2 2 2 1 1 1 1 2 1 2 1 2 2 2 1 1 1 2 2 1 2 2 2 1 1 2 1 2 1 2 1 2 1 1 1 1 1 1 1 1 1 1 2 1 1 1 1 1 2 1 2 2 1 1 2 2 1 1 2 2 1 2 1 1 1 2 2 2 2 2 2 2 1 2 1 1 2 2 2 1 2 2 2 1 2 2 1 2 2 1 2 2 1 2 2 1 2 2 2 1 2 2 2 1 1 2 2 1 2 1 2 1 1 2 1 1 2 2 2 2 1 1 1 2 2 2 2 2 1 2 1 2 1 2 2 1 2 2 2 1 2 2 1 1 1 1 1 2 2 2 2 1 2 2 2 2 2 1 1 1 2 2 2 2 1 1 1 1 2 2 2 1 2 1 2 1 1 1 1 1 2 1 2 2 1 2 2 2 2 2 1 1 1 1 2 1 1 1 2 1 1 2 2 2 2 2 2 1 2 2 1 1 2 1 1 2 2 2 1 1 2 1 2 2 2 2 2 1 1 2 2 1 1 1 1 2 1 2 1 1 1 1 1 1 2 1 1 2 1 1 1 2 1 1 2 1 1 2 1 1 1 2 1 2 2 2 1 1 1 2 1 2 2 1 1 1 2 2 2 1 2 2 2 1 1 1 2 2 1 1 2 1 1 2 1 2 2 2 2 1 2 2 1 2 2 1 2 1 2 1 2 2 2 2 2 1 2 2 1 2 1 1 2 1 2 1 2 2 2 2 2 2 2 2 1 1 1 1 1 2 2 2 2 2 2 2 2 1 1 1 1 2 2 1 1 1 2 2 1 1 1 2 2 2 2 2 2 1 1 1 1 2 1 2 2 1 2 1 1 2 1 2 1 1 1 2 1 1 2 2 2 2 2 2 1 1 1 1 1 2 2 2 2 2 2 1 2 1 2 2 1 2 1 1 1 1 2 1 2 2 2 2 2 1 2 2 1 1 2 1 2 1 1 1 1 1 1 2 1 1 1 1 1 2 2 2 1 2 1 1 2 2 2 2 1 2 2 2 2 1 1 2 2 2 2 2 1 1 1 1 1 1 1 1 1 1 2 1 2 1 2 2 2 1 1 2 1 1 1 1 1 2 1 2 2 1 1 1 2 1 1 2 1 1 1 2 2 1 1 2 1 2 2 2 1 2 1 2 1 1 1 2 2 2 2 1 1 1 2 1 1 1 1 1 1 1 2 1 2 2 2 2 2 1 2 1 2 2 2 2 2 1 2 1 2 2 1 2 2 1 2 2 1 1 2 2 1 1 1 2 1 1 1 1 2 1 2 2 1 1 2 2 2 1 1 2 1 2 2 2 2 2 2 1 2 2 2 2 2 1 2 1 2 1 1 1 1 2 2 1 1 2 1 1 1 2 2 2 2 2 1 1 1 1 2 1 2 2 2 2 1 2 1 2 2 2 1 2 2 2 1 2 2 2 2 2 1 2 1 2 1 2 2 1 1 1 2 1 1 2 1 1 2 1 1 2 2 2 1 2 1 2 2 1 2 1 1 2 1 1 2 1 2 1 1 1 2 2 2 2 1 1 2 1 1 2 2 1 2 1 2 2 2 1 1 2 2 2 2 2 1 1 1 2 2 1 1 2 1 2 1 1 1 1 2 2 1 1 2 1 1 2 1 1 1 1 2 2 2 2 2 2 2 2 1 2 1 1 1 1 2 1 2 1 1 1 2 1 2 1 1 1 2 1 1 2 1 2 1 1 1 2 2 2 1 2 1 2 2 1 2 2 1 1 1 2 1 1 1 2 1 2 1 2 2 1 2 1 1 2 1 1 1 1 2 1 2 1 1 1 1 2 2 2 2 1 2 1 2 2 1 1 2 1 2 1 1 2 2 1 1 2 1 1 1 1 1 2 2 2 1 1 2 2 2 1 1 1 1 1 2 1 1 1 1 2 2 2 1 1 1 1 1 1 2 1 2 1 2 1 2 1 2 1 2 2 2 1 2 2 1 1 1 1 2 1 2 2 1 1 2 2 1 1 1 2 2 1 1 2 2 1 2 2 2 1 2 1 2 1 2 1 2 2 1 1 2 2 1 2 2 2 1 1 2 1 1 1 1 1 1 1 1 1 2 2 2 2 2 2 2 1 1 2 1 1 1 1 1 2 1 2 1 2 1 2 1 2 1 2 1 2 2 1 1 2 2 2 2 1 2 1 2 1 1 1 1 2 2 2 1 2 2 1 1 1 1 2 1 1 1 2 2 1 1 2 2 2 2 2 2 2 1 1 1 1 1 1 1 2 2 1 1 1 1 2 2 1 2 1 2 2 2 1 2 1 1 2 1 2 2 1 1 1 1 1 2 1 1 1 2 2 1 1 1 1 2 2 1 1 2 2 2 1 2 1 1 1 1 2 1 1 1 1 1 1 2 2 1 2 1 2 1 2 1 2 1 1 1 2 2 2 2 1 1 1 2 2 2 2 2 2 1 1 1 1 2 2 1 2 1 1 2 2 2 2 1 2 2 2 2 2 1 1 2 1 1 2 2 1 2 2 1 2 1 2 2 2 1 1 2 1 1 2 2 1 1 1 1 1 2 1 1 1 1 2 1 1 1 2 1 1 1 2 2 1 2 2 2 1 1 1 2 2 1 2 2 2 1 2 1 2 2 2 1 2 1 1 2 1 2 2 1 2 2 1 2 1 2 1 1 2 2 1 2 2 1 2 1 2 1 1 1 1 1 1 1 2 1 2 1 1 1 1 2 2 1 1 1 1 2 2 2 1 2 2 2 2 2 1 1 2 2 2 1 1 1 2 1 2 2 1 2 1 2 2 1 1 1 1 1 2 1 2 2 1 1 1 1 1 1 1 2 2 1 2 2 1 1 2 1 2 2 2 1 1 1 1 2 2 2 2 1 2 2 2 1 1 1 1 1 2 1 1 1 1 1 1 1 1 2 2 1 1 2 1 2 1 2 1 1 1 2 1 2 2 2 1 2 1 1 1 2 2 2 1 1 2 1 1 2 2 2 1 1 1 1 1 2 2 1 2 2 2 2 1 2 1 2 1 2 1 2 1 1 2 1 1 2 1 1 2 1 1 1 1 2 1 2 1 2 2 2 1 2 2 2 2 1 2 1 1 1 2 2 2 1 2 2 1 1 2 2 2 1 1 1 2 2 2 2 2 2 2 2 2 1 2 2 2 1 2 2 2 1 1 1 1 2 2 2 2 1 2 2 1 1 1 1 1 1 1 2 1 2 1 2 2 1 2 2 1 1 1 1 2 1 1 1 2 1 2 1 1 2 2 1 2 2 2 1 2 1 1 2 1 1 1 2 2 2 1 2 1 1 1 2 2 1 2 1 2 2 1 1 2 2 2 2 1 1 2 2 1 1 2 1 1 1 1 1 1 1 1 2 2 1 1 1 2 2 -9 2 1 1 1 2 2 1 1 1 1 2 1 2 2 2 1 1 2 1 1 1 1 2 1 1 1 2 1 1 2 1 2 1 1 2 2 1 1 1 2 1 2 2 1 1 2 1 2 2 2 1 2 2 2 1 2 1 1 1 1 1 2 1 2 2 2 1 1 1 2 2 1 2 1 2 2 2 1 2 2 1 2 2 2 2 1 2 1 1 1 2 1 1 2 2 2 2 1 2 1 1 1 2 2 2 1 2 2 1 1 1 2 2 1 2 1 2 1 2 1 2 2 2 1 1 2 2 2 1 1 2 1 1 2 2 1 1 2 2 1 1 1 1 2 2 2 2 1 1 2 2 2 2 2 2 1 1 1 1 1 2 2 2 2 1 2 2 2 2 2 1 2 1 2 2 1 1 2 2 1 2 2 2 1 1 2 2 2 2 1 2 2 1 2 1 2 2 1 1 2 2 1 1 2 2 2 1 1 1 1 2 2 2 1 1 1 1 2 1 2 1 2 2 1 2 2 1 2 2 2 1 2 2 1 2 2 2 2 2 2 2 1 2 2 1 2 2 1 1 1 2 1 1 1 1 1 1 1 2 1 2 1 2 2 2 1 1 1 2 1 2 2 1 1 1 2 1 1 2 2 1 2 2 2 1 2 2 2 1 2 2 1 1 2 2 2 2 1 2 2 2 1 1 2 1 1 2 1 2 1 2 2 2 2 1 1 1 2 -9 2 2 2 2 2 2 2 1 2 2 2 1 2 1 2 2 1 1 1 2 1 1 1 1 2 1 2 2 2 1 2 1 2 1 2 2 1 2 1 1 2 1 1 1 2 2 2 2 1 1 1 1 1 1 2 2 2 1 1 1 1 2 2 2 1 1 1 2 2 2 2 2 1 1 1 2 2 1 1 2 1 2 2 1 1 2 1 2 2 1 1 2 1 1 2 1 1 1 1 1 2 1 1 2 2 1 1 2 2 2 2 1 1 2 2 1 1 1 2 1 2 1 1 2 2 1 1 2 2 2 1 1 1 1 1 2 2 2 1 2 1 2 1 1 2 2 2 2 1 1 1 2 2 2 2 2 1 2 2 2 1 2 2 2 2 1 2 2 2 2 2 1 1 1 1 1 2 2 1 2 2 1 1 2 2 2 1 1 1 1 1 2 1 2 2 1 2 1 1 2 2 1 1 2 2 2 2 1 2 1 2 2 1 1 2 1 2 2 2 2 2 2 1 2 2 1 1 1 2 2 2 1 2 1 2 1 2 1 1 1 1 2 1 2 2 1 2 2 2 1 1 2 2 2 1 2 2 1 2 1 1 2 1 1 2 2 2 2 2 1 2 1 2 1 1 2 1 1 1 2 1 2 2 1 1 1 1 1 2 1 1 2 1 2 1 2 2 2 2 2 1 1 2 1 2 1 1 1 1 1 1 2 1 2 2 2 1 2 1 1 1 2 1 1 1 2 2 2 2 2 2 1 2 2 2 2 1 2 1 2 1 2 1 1 2 2 2 1 1 1 1 1 1 1 2 1 1 2 2 2 1 2 2 2 2 2 1 1 1 1 2 1 2 2 2 1 2 1 2 1 2 1 1 1 2 1 2 2 1 2 1 1 1 2 1 1 1 2 2 2 1 2 1 2 2 2 2 1 2 1 2 2 2 2 2 2 2 1 2 2 2 1 2 2 1 2 1 1 2 2 2 1 2 1 2 1 1 2 1 2 2 2 2 2 2 1 1 2 1 2 2 1 2 1 1 1 2 1 1 1 2 1 2 1 1 1 2 2 1 2 2 1 1 1 2 2 2 2 1 2 1 1 2 2 1 1 1 1 2 1 1 1 2 2 1 1 2 1 2 1 1 2 2 2 1 2 1 2 1 1 1 1 1 2 2 1 2 2 2 2 2 1 2 1 1 1 2 2 2 2 2 2 1 1 1 2 2 2 2 1 1 2 1 2 2 1 2 1 2 1 2 1 2 2 1 2 1 1 2 1 1 1 2 1 2 2 2 1 2 1 2 1 2 1 1 1 1 1 1 2 2 2 1 2 1 2 2 2 2 1 1 1 2 2 2 2 1 1 2 2 1 2 2 1 1 2 2 1 1 1 1 1 1 2 2 2 1 1 2 1 1 2 1 2 2 2 2 2 1 2 1 2 2 1 2 2 2 1 2 1 2 2 2 1 1 1 1 1 1 2 1 2 1 2 2 1 1 2 2 2 2 2 2 2 2 1 1 2 1 2 1 2 1 2 1 2 2 2 1 1 1 2 2 2 2 1 1 1 1 1 2 2 2 2 1 1 2 1 1 2 2 1 2 2 1 2 2 1 1 2 1 2 1 2 1 1 2 1 1 1 2 2 1 2 2 1 1 2 1 1 1 1 2 1 1 2 2 2 1 2 2 1 1 1 1 2 1 2 2 2 1 2 1 1 2 2 1 2 1 2 1 2 2 2 1 2 2 2 2 2 2 1 1 1 1 2 1 1 2 1 2 1 1 1 1 1 2 1 2 2 2 2 1 2 1 1 2 2 2 2 1 1 1 2 2 1 2 2 1 2 2 1 1 2 1 2 1 2 1 2 2 2 1 2 2 1 2 2 1 1 1 2 1 2 1 1 1 2 2 1 2 2 1 1 1 1 2 2 1 1 1 1 1 2 1 1 2 2 2 1 1 2 1 1 2 1 2 2 2 1 1 1 2 2 2 2 2 1 2 1 1 1 1 1 1 1 2 2 2 1 2 1 2 2 2 1 2 1 1 1 2 1 2 1 2 2 2 2 1 2 2 1 1 2 2 2 2 2 2 2 2 1 2 2 1 1 1 2 1 1 2 1 2 2 2 1 2 2 2 2 2 1 1 1 1 1 2 1 2 2 2 1 1 2 2 1 1 1 1 1 2 1 2 1 1 1 1 1 2 1 1 2 2 2 2 1 2 1 1 1 1 1 1 1 2 1 1 1 1 2 1 2 2 1 1 1 1 1 2 2 1 2 2 2 2 1 2 1 2 2 1 2 2 2 2 2 1 1 1 1 2 1 2 2 1 2 2 2 2 1 1 2 2 1 2 1 1 2 2 2 2 1 2 2 2 1 2 2 2 1 2 1 2 2 2 2 2 1 2 2 2 2 1 2 2 1 2 2 1 1 2 2 2 2 2 1 2 2 2 2 2 2 2 2 2 2 1 1 2 2 2 2 2 1 2 2 1 1 2 2 2 2 1 2 1 2 2 1 1 1 1 2 2 1 1 1 1 2 1 2 2 2 1 2 2 2 1 2 2 2 2 2 1 1 2 1 2 2 2 2 1 1 1 2 1 2 1 1 1 1 1 2 2 2 1 2 2 2 2 2 2 1 2 1 1 2 1 1 2 2 1 2 1 2 2 1 2 1 2 2 1 1 1 2 2 1 2 2 1 1 2 1 1 1 1 1 1 2 2 2 2 1 2 2 1 2 1 2 2 1 2 1 2 2 2 1 1 1 2 1 1 2 1 1 2 1 2 1 1 1 2 1 1 1 1 2 1 2 2 1 1 2 2 1 1 2 2 1 2 2 1 2 2 1 1 1 2 2 2 2 2 2 1 1 1 2 1 2 2 1 1 1 1 2 1 1 2 1 1 2 2 1 1 1 2 1 1 1 1 2 1 2 1 2 2 1 2 2 2 2 2 2 2 1 2 2 1 2 2 2 2 1 2 2 2 1 1 1 1 2 1 1 2 1 1 2 2 2 2 2 2 2 2 2 1 1 2 1 1 2 1 1 2 2 2 2 1 1 2 2 2 1 2 1 1 1 1 2 1 1 2 1 1 2 1 1 1 2 1 2 2 2 2 1 2 1 1 2 1 1 1 1 1 2 1 2 2 2 1 2 2 2 2 2 2 1 1 1 1 2 2 2 2 2 1 1 2 2 1 1 1 1 2 1 2 2 1 1 2 1 2 2 1 2 1 1 2 2 2 1 2 1 1 1 1 1 2 2 1 2 1 2 2 1 2 2 1 2 2 2 2 2 2 2 1 2 1 2 1 1 2 2 1 2 1 2 2 2 2 2 1 2 2 1 2 1 2 1 2 2 1 1 2 2 2 2 2 1 1 1 2 2 1 2 2 2 2 2 1 1 2 1 2 2 2 2 1 1 2 2 2 2 1 1 2 1 2 2 1 1 2 1 1 1 1 1 1 1 2 1 2 2 1 1 2 1 1 1 2 1 1 2 1 1 2 1 2 1 2 1 1 2 1 1 1 1 1 2 2 2 2 1 2 2 2 1 1 1 1 1 1 2 1 1 2 2 1 1 1 2 1 1 1 1 2 2 2 1 2 2 2 2 1 1 1 2 2 2 2 2 2 1 2 2 1 1 1 2 2 1 1 1 2 2 1 1 2 1 1 1 2 1 2 2 2 1 2 1 1 2 1 1 1 1 2 2 1 2 2 1 2 2 1 2 2 2 1 1 2 2 2 1 2 1 2 1 1 1 1 1 1 2 1 1 2 1 2 1 2 2 2 2 2 2 2 1 2 2 1 2 2 1 2 1 2 1 2 1 1 2 1 1 1 1 1 2 1 2 1 2 1 1 1 2 1 2 1 2 1 1 2 1 2 1 2 1 2 1 2 2 1 2 2 2 1 1 1 1 1 2 1 2 2 2 1 1 2 2 1 2 1 1 2 2 1 1 2 2 1 2 1 1 2 1 1 2 2 1 1 2 1 2 2 1 2 1 1 2 1 2 2 1 2 2 2 1 2 1 2 1 2 2 1 1 1 1 2 2 2 1 2 1 1 2 2 1 1 1 2 2 2 1 2 2 2 2 2 1 2 2 1 1 1 1 1 2 2 2 2 2 1 2 2 1 1 2 2 2 1 1 1 1 1 1 2 2 1 2 1 1 2 1 2 2 1 1 1 2 2 2 1 2 1 1 2 1 1 2 2 2 2 1 2 2 2 2 2 2 2 2 1 1 2 2 2 2 1 1 2 2 1 2 2 1 2 1 2 1 2 2 1 2 2 1 2 1 1 2 1 1 1 2 1 1 1 2 2 2 1 2 2 1 2 1 1 2 1 2 1 2 1 1 1 2 1 1 1 2 2 1 1 2 2 1 1 1 2 2 1 1 1 2 2 1 2 2 1 2 1 2 2 2 1 2 1 1 1 2 2 2 2 2 2 1 2 1 1 1 2 1 1 1 1 2 1 1 1 2 2 2 1 1 1 2 2 2 1 2 2 1 2 1 2 1 1 1 2 2 1 2 1 1 2 1 2 1 1 1 2 2 1 1 1 2 1 2 1 2 2 2 1 1 2 1 2 1 2 2 2 2 2 1 1 2 1 2 1 1 2 1 1 1 2 1 1 1 2 2 2 1 1 2 2 2 2 2 1 1 1 2 2 1 2 1 2 2 2 1 2 2 2 1 2 2 1 1 2 1 1 1 2 1 2 2 2 2 1 1 1 2 2 1 2 1 2 2 1 1 2 1 2 1 2 1 2 1 1 2 2 1 2 2 2 2 2 1 1 2 1 1 2 1 2 2 2 2 2 1 1 1 1 2 1 2 1 2 1 1 2 1 2 1 1 2 2 2 2 1 2 2 2 2 1 2 1 1 2 1 2 1 1 2 2 1 1 2 2 2 1 2 1 2 2 1 1 1 1 2 2 2 1 2 1 2 1 1 1 2 2 1 2 2 1 2 2 2 1 1 1 2 2 2 1 2 1 1 1 1 2 2 1 1 1 2 2 1 2 2 1 1 2 2 2 2 1 1 1 1 1 1 1 1 2 1 1 2 2 2 2 1 2 2 2 2 1 2 2 1 1 2 1 2 1 1 2 1 1 1 2 2 2 1 2 1 1 1 1 1 2 2 1 2 1 2 1 2 2 1 2 2 2 2 1 2 2 1 2 2 1 1 1 1 1 2 1 1 2 2 2 2 2 2 2 2 2 1 2 2 2 1 1 1 2 2 1 1 1 1 1 2 1 1 1 1 1 1 1 2 2 1 1 2 1 1 1 1 1 2 2 1 1 1 1 1 2 1 2 1 1 1 1 1 2 2 1 2 2 1 1 1 1 2 2 2 2 2 2 2 2 2 1 2 2 1 1 1 1 2 2 2 2 2 2 2 1 1 1 2 2 1 2 1 2 2 1 2 2 1 2 1 2 1 2 1 2 2 1 1 1 1 2 2 2 1 2 1 1 2 1 1 2 1 1 2 2 1 2 1 2 2 1 2 1 1 1 1 2 1 2 1 2 2 2 2 1 2 1 1 2 1 2 1 2 1 1 1 1 2 2 1 2 2 2 2 2 1 1 2 1 1 2 2 2 2 2 2 1 2 1 1 2 2 1 1 1 2 2 2 2 1 1 1 2 2 1 2 1 1 1 1 2 2 2 2 2 1 1 1 1 1 2 1 1 2 1 1 2 2 1 2 2 2 1 2 1 1 2 2 1 1 1 1 1 2 2 2 1 2 2 1 2 2 1 1 1 2 2 2 2 2 2 2 1 2 1 2 2 1 2 2 2 1 1 1 1 2 2 2 1 2 1 2 1 1 1 2 2 1 1 1 2 1 1 2 1 2 1 2 1 1 1 1 2 1 2 2 1 1 2 1 1 2 1 1 2 1 2 2 1 2 2 2 2 1 1 1 2 1 1 2 2 1 2 2 2 2 1 1 2 2 1 1 1 1 2 2 2 2 1 1 1 2 1 1 2 1 1 1 1 2 1 1 1 2 2 1 1 2 1 1 1 1 1 2 1 2 1 1 1 2 1 2 2 2 1 1 2 1 2 1 2 2 2 2 2 2 1 1 1 2 2 1 1 2 1 2 2 1 1 1 1 2 1 2 2 1 1 1 2 2 1 2 2 1 2 2 1 2 1 1 1 1 1 1 2 2 2 1 2 2 1 1 2 2 1 2 2 1 2 1 2 2 1 1 1 2 2 1 2 1 1 1 2 1 1 1 2 1 2 1 2 1 2 1 2 2 1 2 1 1 2 1 2 2 1 2 2 1 2 2 1 1 2 1 1 1 1 1 1 1 1 2 1 1 1 2 2 2 1 1 1 2 1 1 2 2 1 1 2 2 1 1 2 2 1 1 2 2 1 2 1 1 1 1 2 2 1 1 2 2 2 1 1 1 2 2 1 1 2 2 1 2 1 2 1 1 2 1 1 1 1 1 2 2 1 1 2 2 1 2 1 1 1 1 2 2 1 2 2 2 1 2 1 1 1 1 1 2 1 1 1 1 1 1 2 1 1 1 2 1 2 2 2 1 1 1 1 1 1 2 1 1 2 1 1 2 2 2 2 1 2 2 2 1 2 2 2 1 1 1 1 2 1 1 2 1 2 1 2 1 1 1 2 1 1 2 1 1 1 2 1 1 2 2 1 2 2 2 1 2 1 1 1 1 1 1 2 2 2 1 2 2 2 2 1 2 2 1 1 1 1 2 1 2 2 2 1 1 1 1 1 2 2 1 2 2 1 2 1 2 1 1 1 2 2 2 1 1 2 1 2 2 2 1 2 2 1 1 2 1 2 2 1 2 2 1 2 1 2 2 2 1 1 2 2 1 1 2 2 1 2 2 2 1 2 2 1 2 2 1 2 2 1 1 1 1 1 1 2 1 2 2 1 2 1 2 2 1 2 2 2 2 2 1 1 1 1 1 1 1 1 1 1 2 1 1 1 2 1 2 2 2 1 1 1 2 1 2 2 1 1 2 1 2 1 2 2 2 1 2 2 1 2 1 1 2 2 1 1 1 2 2 2 2 1 2 1 2 1 2 1 1 2 1 2 2 1 2 2 1 1 1 2 2 2 2 2 1 1 2 1 1 1 1 1 2 2 2 1 2 1 2 1 1 2 1 1 2 2 2 2 2 2 2 2 1 1 2 2 2 2 1 1 2 1 2 1 1 2 1 2 2 1 1 1 1 1 1 1 1 2 1 1 2 1 2 1 2 2 2 1 1 1 2 1 1 2 2 2 2 2 1 2 1 2 2 2 2 2 1 2 2 1 1 1 2 2 1 2 1 1 2 2 1 2 1 1 1 2 2 2 1 1 1 2 2 2 1 2 1 1 2 2 2 2 2 2 2 2 2 1 1 2 1 2 2 2 1 2 2 1 2 2 1 1 2 1 1 1 1 2 2 2 2 1 1 2 2 1 2 2 1 1 2 1 2 2 2 1 2 1 1 1 2 1 2 2 1 1 2 2 2 1 2 2 2 1 2 2 2 2 2 1 2 2 2 1 1 2 2 1 1 1 2 1 2 1 2 2 2 1 1 2 1 2 1 2 1 2 2 2 2 2 1 1 1 1 1 2 1 1 2 1 2 1 2 2 2 2 2 2 2 2 1 2 2 1 1 1 1 1 1 1 1 2 2 2 1 1 1 1 2 1 2 2 2 2 2 2 1 2 2 1 2 1 2 2 1 1 1 2 1 1 2 1 2 2 1 2 1 2 2 2 2 2 2 2 1 2 1 1 1 2 1 1 2 2 1 1 1 2 1 1 1 2 2 1 2 1 1 1 2 1 1 2 2 2 2 2 2 2 2 1 2 2 2 1 2 1 2 2 1 1 1 2 2 1 1 2 2 1 1 2 2 2 1 1 2 2 1 1 1 2 1 2 2 1 2 1 2 2 1 1 2 1 2 2 2 1 1 2 1 1 1 2 1 1 2 2 1 1 1 1 1 2 1 1 1 2 1 2 2 1 1 1 2 1 1 1 1 2 1 2 2 2 2 1 1 1 1 2 1 2 1 2 2 2 2 2 1 1 2 2 2 1 1 1 2 2 2 2 2 1 2 1 1 1 2 2 1 1 1 2 1 2 2 2 2 1 1 1 1 2 1 2 2 2 2 2 1 1 1 2 2 2 1 1 2 2 2 2 1 1 2 1 2 2 1 1 1 1 1 2 1 2 1 2 2 1 1 2 1 1 2 2 1 1 1 2 1 1 1 2 2 1 1 1 2 1 2 1 2 2 2 2 2 2 1 1 2 2 1 2 2 1 2 1 2 1 1 1 1 1 2 1 1 2 1 1 2 1 1 2 2 2 2 1 2 1 2 2 2 1 1 2 2 2 2 1 1 2 1 2 1 1 1 1 1 1 2 2 2 1 1 1 2 2 2 2 2 2 1 2 1 1 1 1 2 1 1 2 2 2 2 1 1 1 2 2 1 2 1 1 2 2 2 1 2 2 1 2 1 1 2 2 2 2 1 1 2 1 2 1 1 2 1 1 2 2 1 2 2 1 1 2 2 1 1 2 2 2 2 1 1 2 1 1 1 1 1 1 1 1 1 2 2 2 2 2 1 2 1 1 2 1 1 2 1 2 2 2 1 2 2 1 2 1 1 2 1 1 1 1 2 1 2 1 2 2 2 1 2 1 1 2 2 2 2 2 1 1 1 2 1 1 2 1 2 1 1 1 2 1 2 2 1 1 1 2 1 1 1 1 2 1 2 1 2 1 1 2 1 2 1 1 1 2 2 1 2 2 1 2 2 2 1 1 1 1 2 1 1 2 1 1 2 1 2 2 1 2 1 1 1 2 1 1 1 2 2 2 1 1 1 2 1 1 1 1 1 1 2 1 2 1 2 1 2 2 1 2 1 1 1 1 1 2 1 1 1 1 1 2 2 2 2 1 2 2 1 1 1 1 1 1 1 1 2 1 2 1 1 2 2 1 2 1 2 2 1 2 1 1 2 1 1 2 1 2 1 2 2 2 2 1 1 2 1 2 2 1 1 1 1 1 1 2 2 1 1 1 2 2 1 1 1 1 1 1 2 2 1 1 1 2 2 2 2 1 2 1 1 2 1 1 2 2 2 2 2 1 2 1 1 1 1 2 1 1 2 1 1 1 2 2 1 1 1 2 2 2 1 2 1 1 1 1 2 1 2 2 2 1 2 2 1 1 1 1 2 1 2 1 2 2 1 1 2 1 2 2 2 1 1 2 2 2 1 1 2 1 1 1 2 1 1 1 2 2 1 2 1 1 2 1 2 2 1 2 2 2 2 2 1 1 1 1 2 1 2 1 1 1 1 1 1 2 2 1 1 2 2 1 2 2 2 2 1 2 2 2 2 2 1 2 1 1 2 1 1 1 2 1 2 1 1 2 2 1 1 1 2 2 1 1 1 1 2 1 1 2 1 1 1 2 2 1 2 1 1 2 2 1 1 1 2 1 1 2 1 2 2 1 2 1 1 2 2 2 2 1 2 1 2 1 1 1 1 1 2 1 1 1 1 2 2 1 1 2 2 1 2 1 2 1 1 1 2 1 2 2 1 2 2 1 1 1 2 2 2 2 1 2 2 2 1 1 2 2 1 1 1 1 2 1 2 1 1 2 2 2 2 2 1 2 1 1 2 2 1 2 1 1 1 1 1 1 1 1 2 2 1 2 2 1 1 2 1 1 1 1 2 1 2 2 2 2 2 1 2 2 1 2 2 1 2 1 2 1 2 2 2 2 2 1 2 2 2 2 2 1 1 2 2 2 1 1 1 2 1 1 1 1 1 1 1 2 1 2 1 2 2 1 2 1 2 2 2 2 2 2 2 1 2 2 2 2 1 2 2 1 1 2 2 1 2 1 1 2 2 1 2 1 2 2 1 1 2 1 1 1 2 1 2 1 2 2 1 2 1 2 2 2 2 1 1 1 2 1 1 1 2 2 1 2 2 1 1 2 1 2 2 1 2 1 2 2 1 2 1 2 1 1 2 2 2 1 1 1 2 2 2 2 1 1 1 2 1 2 1 2 1 1 1 1 1 1 1 1 1 2 1 1 2 2 2 2 1 1 1 1 2 1 2 1 1 1 1 1 1 2 1 1 1 1 2 2 1 2 1 1 1 2 2 1 2 2 1 2 1 1 2 1 2 1 1 2 2 2 2 2 1 1 2 2 2 2 1 1 2 2 1 1 1 2 2 1 2 2 1 2 2 2 2 1 1 1 1 2 2 2 2 1 2 2 2 2 1 1 2 2 1 2 1 2 2 1 1 2 1 1 2 1 2 2 1 2 2 1 2 1 2 2 1 2 2 2 2 1 2 1 2 1 2 2 2 2 1 1 1 2 2 2 1 1 1 2 1 1 1 1 1 1 2 1 1 1 1 2 1 2 1 1 2 2 2 2 2 1 1 2 1 1 2 2 1 1 1 2 2 2 2 2 1 1 2 2 2 2 1 2 1 2 2 2 2 2 1 1 1 1 1 1 2 2 2 2 2 2 1 1 1 2 2 1 1 2 1 2 2 2 2 2 1 2 2 2 2 1 2 1 2 2 2 2 2 2 1 2 1 2 1 1 2 2 2 1 1 1 1 1 2 1 1 1 1 1 2 1 2 1 2 1 1 2 1 2 2 1 1 2 2 2 2 2 2 2 1 2 2 2 1 1 2 1 1 2 2 2 1 1 2 2 2 1 2 1 2 2 2 2 1 1 2 2 2 1 1 1 2 2 1 1 2 2 1 2 1 1 2 1 1 2 2 2 1 2 1 2 2 2 1 2 2 1 1 1 1 1 1 1 1 2 1 2 1 1 2 2 2 1 2 1 1 1 1 2 1 2 1 2 1 1 1 1 1 1 1 2 1 2 2 1 1 1 2 1 2 1 1 2 2 2 2 1 2 2 2 1 1 2 1 2 2 1 1 1 2 1 2 2 2 1 2 2 1 2 2 2 2 1 2 2 1 1 2 2 2 2 1 1 1 1 1 1 2 1 2 2 2 2 2 1 2 1 1 1 1 1 2 1 1 1 2 1 2 1 1 2 1 1 2 2 2 1 2 1 1 2 1 2 1 2 2 2 1 2 2 2 2 1 2 2 2 1 2 2 1 2 2 2 2 2 1 2 1 1 2 1 2 2 1 1 1 1 2 2 2 1 1 2 1 1 1 1 2 1 1 2 2 2 1 1 1 2 2 1 2 1 2 2 2 2 1 2 2 1 1 2 1 1 1 1 1 1 2 2 2 1 1 2 1 1 2 2 1 2 2 2 1 2 2 2 2 2 2 2 2 1 2 1 1 1 1 2 2 2 2 1 2 2 2 2 2 2 1 1 1 2 2 1 2 2 1 2 2 2 2 1 2 2 2 1 1 2 2 1 1 2 2 2 1 2 2 2 2 1 2 2 1 2 1 1 1 1 1 2 1 2 1 2 1 1 1 1 2 2 2 2 1 1 2 1 1 1 1 1 2 2 2 2 2 1 1 1 1 1 2 1 1 2 1 2 1 2 2 1 2 1 1 2 1 2 1 2 1 1 1 2 2 1 2 2 1 2 1 2 2 1 1 1 2 2 2 2 1 2 2 1 2 2 1 1 1 1 2 2 2 2 2 1 2 1 1 2 1 2 1 1 2 1 2 2 1 1 2 2 2 2 1 1 1 1 1 1 1 2 1 1 1 2 1 1 2 1 2 2 1 1 1 1 1 2 2 1 2 1 2 1 2 2 2 2 1 2 2 2 2 2 2 1 1 1 2 1 1 1 1 1 2 1 2 2 1 1 1 2 1 1 1 1 1 2 1 2 2 2 1 1 1 2 1 1 2 2 1 2 1 2 2 2 2 2 2 2 2 2 2 2 1 1 2 1 1 1 1 2 1 2 2 2 2 2 1 2 2 1 2 2 2 1 2 2 1 2 2 1 2 1 2 1 2 2 2 2 2 2 2 2 2 -9 1 1 1 1 2 2 1 1 1 2 1 2 2 1 2 2 2 1 1 2 1 1 2 2 1 2 2 2 1 1 1 1 1 2 2 1 1 1 1 1 1 1 2 2 1 1 1 2 1 2 1 1 1 2 1 2 2 2 1 2 1 1 2 1 1 2 1 1 2 2 2 2 2 2 2 1 2 2 1 2 1 1 2 1 1 1 1 1 1 2 2 2 1 2 2 2 1 1 1 2 2 2 2 2 2 1 1 2 2 1 1 1 2 1 1 1 2 1 2 1 1 1 2 2 1 1 2 1 2 2 1 2 1 1 1 1 2 2 1 1 1 1 1 2 1 2 1 2 1 2 1 1 2 1 2 2 2 2 1 1 1 2 1 1 1 2 2 2 2 1 1 1 1 1 1 1 1 2 1 2 1 1 2 1 1 2 1 1 2 2 1 2 1 2 1 2 1 1 1 2 2 1 2 2 2 2 2 1 2 1 2 2 1 1 1 1 1 2 1 1 1 1 1 2 1 1 2 1 1 2 1 1 1 2 1 2 2 1 1 2 2 2 1 1 2 1 1 2 2 1 1 2 1 2 1 1 2 1 2 2 1 1 1 2 1 1 2 1 1 1 1 1 1 1 1 2 1 1 2 2 2 2 1 2 2 1 1 1 2 2 2 1 2 1 2 1 2 1 2 2 2 2 2 1 2 1 1 2 2 1 1 1 2 2 2 2 1 1 2 2 2 2 1 2 1 2 1 1 1 2 1 2 1 1 2 2 1 2 2 2 2 2 2 1 2 1 2 1 2 2 1 2 2 2 2 1 1 1 2 1 1 1 1 1 1 1 1 1 2 2 2 1 1 2 1 2 2 1 2 2 2 2 1 2 1 1 2 1 1 2 1 2 2 2 1 2 1 1 2 1 1 2 1 2 1 2 1 1 2 1 1 2 1 2 1 2 1 2 1 1 1 1 1 2 2 2 1 2 1 2 2 2 2 2 2 1 1 2 2 1 1 2 1 2 1 2 1 1 1 1 2 2 2 1 2 2 2 1 1 1 2 2 2 1 1 2 1 2 1 1 2 2 2 2 1 1 1 1 2 2 2 2 2 2 1 1 1 2 2 2 2 2 1 2 1 2 1 1 2 1 2 2 2 2 1 1 2 2 2 2 1 2 1 2 1 2 1 1 1 1 2 2 1 1 1 2 2 2 2 1 2 1 2 2 2 1 2 1 1 1 2 2 2 2 1 1 1 2 1 1 2 1 2 2 2 2 2 2 2 1 2 1 1 2 2 1 2 2 2 1 2 1 1 1 1 2 2 1 1 2 2 1 1 2 1 1 1 2 2 1 2 1 2 1 1 1 1 2 2 2 2 2 1 1 2 2 1 2 1 1 2 1 2 2 2 2 2 1 2 2 1 2 2 1 1 2 1 1 2 1 2 2 2 2 1 2 1 2 1 2 2 2 2 2 1 2 2 1 2 2 1 2 1 2 2 2 1 1 2 1 2 2 2 1 2 1 2 2 1 1 1 2 1 2 1 2 1 1 2 2 1 1 2 2 2 2 2 2 1 2 1 2 2 2 1 2 1 2 2 1 1 1 2 2 2 2 1 1 2 1 1 2 1 2 2 1 1 1 1 1 2 2 2 2 1 2 2 2 1 1 2 1 2 2 2 1 2 1 1 2 2 2 2 1 1 1 2 2 2 2 2 1 1 2 2 2 2 1 2 1 1 1 2 1 2 1 2 2 2 2 1 1 1 1 2 1 2 1 1 1 1 2 1 2 2 2 1 2 1 1 1 1 1 1 2 2 1 1 2 1 1 1 2 2 2 2 1 1 2 2 1 1 1 1 1 1 2 2 1 2 2 2 1 2 2 1 1 1 1 1 1 1 2 2 2 2 2 1 1 2 1 2 2 2 2 1 1 1 1 2 1 1 1 2 1 2 1 2 2 2 2 1 1 2 2 2 2 2 1 2 2 1 1 1 2 2 2 1 2 2 2 2 2 2 2 2 2 2 2 1 2 2 1 1 1 1 2 2 1 2 2 1 2 1 2 2 1 1 2 1 2 1 1 1 1 1 1 1 2 2 1 1 1 2 2 2 1 2 2 1 2 2 2 2 2 1 1 1 2 2 1 1 2 2 1 1 2 2 2 2 1 1 1 2 1 2 2 1 1 1 2 1 2 1 1 1 1 2 1 2 2 2 1 1 1 1 1 1 2 2 2 2 1 2 2 2 2 2 1 2 2 1 2 2 2 2 2 1 2 1 1 2 1 1 1 1 2 1 2 1 2 2 2 2 1 2 1 2 2 2 2 1 1 1 1 1 2 2 2 2 2 1 2 2 1 2 2 1 1 2 2 1 2 2 1 1 1 1 1 1 1 2 1 1 2 2 2 2 2 1 1 1 2 2 2 2 2 1 2 1 2 1 1 2 2 2 1 2 1 2 1 2 2 1 2 1 1 2 1 2 2 1 1 2 1 2 2 1 1 2 1 1 2 1 2 2 1 1 2 1 1 1 1 1 1 2 -9 1 2 2 2 1 2 1 2 1 1 1 1 2 1 1 2 1 1 1 1 2 1 2 2 2 1 1 2 1 2 1 2 1 1 2 1 1 2 1 1 2 1 2 2 1 2 1 1 1 1 2 1 1 1 1 1 1 1 1 2 2 2 1 2 2 1 2 2 2 2 1 2 2 1 2 1 2 1 1 2 2 2 2 1 1 2 2 2 1 2 1 2 2 1 1 2 2 2 2 1 2 2 1 1 2 1 2 2 2 1 2 2 1 2 2 1 2 1 1 1 2 2 1 1 2 1 1 2 1 2 1 1 1 1 2 2 2 2 1 2 2 2 2 2 2 2 1 2 1 2 1 2 2 1 2 1 2 2 2 2 2 2 1 2 1 1 2 1 1 2 1 1 2 2 2 1 2 2 2 2 2 2 1 2 2 2 2 2 2 1 1 2 1 1 1 1 2 1 2 1 2 1 1 1 2 1 1 1 1 1 1 1 2 2 2 2 2 2 2 2 1 2 2 1 1 2 1 2 1 1 2 2 1 2 2 1 2 2 1 1 2 2 2 2 1 2 1 2 2 2 1 2 1 1 2 2 2 1 2 2 2 1 2 1 1 2 2 1 1 2 2 2 1 1 2 2 2 1 1 2 1 2 1 2 1 2 2 2 2 2 2 1 2 1 1 2 2 1 2 1 2 2 2 1 2 2 1 1 2 2 2 2 1 1 2 1 2 2 2 1 1 2 1 2 2 1 1 1 1 2 1 1 1 2 2 1 1 2 1 1 1 1 2 1 2 2 2 2 2 1 2 2 2 1 1 2 2 2 1 2 2 2 1 2 2 2 1 2 1 2 1 1 2 1 1 1 1 1 2 1 1 2 1 2 1 1 1 1 2 2 2 2 2 1 2 2 1 1 1 2 1 2 1 2 1 2 1 1 2 2 1 2 2 2 2 2 2 2 2 1 2 2 1 1 2 2 2 2 1 1 2 1 1 1 2 2 1 2 2 2 2 1 2 2 2 1 1 2 1 2 1 2 2 2 1 1 2 2 2 2 2 1 2 2 2 1 2 1 1 2 1 1 1 2 2 1 1 2 1 2 1 2 1 2 1 2 1 1 1 1 2 1 2 2 1 2 1 1 1 1 2 1 2 2 2 1 2 2 1 1 1 1 1 1 2 2 1 2 1 1 2 1 1 2 2 1 1 1 1 2 2 2 1 2 1 1 1 2 1 1 1 2 1 1 2 2 1 2 1 1 2 1 2 1 1 1 1 2 1 1 2 1 2 1 1 2 2 2 1 2 2 2 1 2 2 2 2 1 1 2 2 2 2 2 1 2 1 1 1 1 1 2 2 2 1 1 1 2 2 1 2 1 2 1 2 2 1 2 2 2 2 2 1 1 1 2 2 1 1 1 2 2 1 1 2 1 1 1 1 2 1 1 2 2 1 1 2 2 1 1 2 2 2 1 1 2 1 1 2 2 1 1 1 1 1 1 2 1 1 2 1 2 2 2 2 1 2 2 1 1 1 1 2 1 1 1 2 2 1 1 1 1 1 1 2 1 1 2 1 2 2 1 2 1 1 1 2 1 1 2 1 1 1 2 2 2 1 2 1 2 1 2 2 1 2 1 2 1 1 1 1 2 1 1 2 2 2 2 1 2 2 2 1 1 1 1 1 2 2 2 1 1 1 2 2 2 1 1 2 2 2 2 1 1 1 2 2 1 2 1 1 2 1 1 1 2 2 2 2 2 1 2 2 2 1 2 1 1 2 1 1 1 1 2 2 2 2 2 2 1 2 1 2 1 2 2 1 2 1 1 2 1 2 2 1 2 1 1 2 1 2 2 2 2 2 1 2 1 2 1 1 2 1 2 2 2 1 1 2 2 2 2 1 1 2 1 1 2 2 1 2 1 2 2 1 1 1 2 2 1 2 2 2 2 2 2 2 2 2 2 1 1 1 1 2 2 2 2 2 1 2 1 2 1 2 2 2 2 1 1 1 1 2 2 2 2 1 2 1 1 1 2 2 1 1 2 2 2 2 2 1 2 2 2 2 2 1 2 2 2 1 2 1 2 2 2 2 2 1 2 2 1 2 1 2 2 2 2 1 1 2 2 2 2 2 1 1 1 1 1 2 2 2 1 2 2 2 1 1 2 1 1 2 1 1 2 1 2 2 1 1 1 2 1 2 2 2 1 1 1 1 1 1 1 2 1 1 2 2 2 2 1 1 2 2 1 1 1 1 1 2 1 2 1 2 1 2 2 1 1 1 1 2 2 2 1 1 1 1 2 1 2 1 1 2 2 2 2 1 1 2 1 2 1 2 2 2 2 1 2 2 1 2 1 1 1 1 2 2 2 2 2 1 2 2 1 1 2 2 1 1 2 2 1 2 1 2 1 1 1 1 2 1 2 2 2 1 1 1 2 2 2 1 2 2 1 2 1 1 2 1 2 1 2 2 2 1 1 1 2 1 1 2 2 1 1 2 1 1 2 2 2 2 2 1 1 2 1 2 2 1 2 2 2 2 1 1 1 2 1 2 1 2 1 1 2 2 2 1 2 2 1 2 2 1 2 1 1 2 2 2 2 1 1 1 2 2 1 2 1 1 1 2 2 1 2 1 1 1 1 2 2 1 2 1 2 1 2 2 1 1 2 1 1 2 1 1 2 1 2 1 2 1 1 2 2 1 2 2 1 2 1 1 2 2 1 1 2 2 1 2 1 2 2 1 2 2 1 2 2 1 1 2 2 2 1 1 1 2 1 2 2 2 2 1 2 1 1 2 1 2 1 1 2 1 1 1 1 1 1 2 2 2 2 2 1 2 1 2 1 2 1 2 1 2 1 1 2 1 1 2 2 1 2 1 2 1 1 2 2 1 2 1 2 1 1 2 1 1 2 2 2 2 1 2 2 1 1 2 2 1 1 1 1 2 2 1 1 2 1 2 1 1 1 2 2 2 1 1 1 2 2 1 1 2 1 1 1 1 2 1 2 2 2 2 1 2 2 1 2 1 1 1 2 2 1 1 1 1 2 1 2 1 1 1 1 1 1 1 2 2 1 1 1 2 1 1 2 2 1 2 2 2 2 1 1 2 1 2 2 1 2 1 2 1 1 1 1 2 1 2 2 1 1 1 1 1 2 1 1 2 1 1 2 1 1 1 1 2 1 2 1 2 1 1 1 2 2 2 1 2 2 2 1 2 2 2 2 2 2 1 2 1 2 2 1 2 2 1 2 2 1 2 2 1 1 1 1 2 2 1 1 1 1 1 2 2 1 1 2 1 1 2 1 1 2 2 1 2 2 1 1 2 1 1 1 1 1 1 1 2 2 2 2 1 2 2 2 1 1 2 1 1 2 1 2 2 2 2 1 2 2 1 2 2 2 1 2 2 2 2 2 2 1 2 2 2 1 1 2 2 1 1 2 1 2 2 2 2 1 2 1 1 2 2 2 2 1 2 2 1 2 2 2 1 1 2 2 2 2 2 2 2 2 1 1 1 1 1 2 2 2 1 2 1 1 1 2 2 2 2 2 1 2 1 1 1 1 1 2 2 1 2 2 1 2 1 1 1 2 1 2 2 1 1 1 1 2 2 2 1 2 2 1 2 2 1 1 2 2 2 1 2 1 2 2 2 2 1 1 2 1 2 2 1 1 2 2 1 1 2 1 2 1 2 1 1 1 2 2 1 1 1 1 1 1 2 2 2 2 2 2 1 1 1 2 1 1 1 2 1 1 2 2 2 1 1 2 2 1 1 1 2 2 1 2 1 1 1 2 1 1 2 1 1 2 2 1 1 1 1 2 2 1 1 1 2 2 1 1 1 1 1 2 2 1 2 1 1 1 2 1 2 2 2 2 1 1 1 1 2 2 2 2 2 1 1 2 2 2 2 1 2 1 2 2 1 2 2 1 1 1 1 2 1 2 1 2 1 1 2 1 2 2 2 1 1 1 2 2 1 2 2 2 1 2 2 1 1 1 1 1 1 2 1 1 2 2 2 2 2 2 2 2 1 2 1 2 1 2 2 1 1 2 1 1 2 2 1 2 2 1 2 2 2 1 2 1 1 2 1 2 2 2 2 2 1 2 2 1 1 1 1 2 2 1 2 1 2 2 2 1 1 1 2 2 2 2 2 1 1 1 2 1 1 1 1 1 2 1 1 2 2 2 1 1 1 2 1 1 2 1 1 1 1 1 2 1 1 2 2 1 1 2 2 2 2 2 2 1 1 2 1 2 2 2 1 1 2 1 1 2 2 1 2 1 2 2 1 2 2 2 2 2 2 2 2 1 1 2 1 2 2 1 2 1 1 2 1 2 2 1 1 1 2 2 1 1 1 1 1 2 2 1 2 2 2 1 1 2 1 2 2 1 2 2 2 1 2 1 1 1 1 1 2 2 2 2 1 2 2 2 2 2 1 1 2 1 1 2 2 2 1 2 2 2 2 2 2 1 1 1 1 2 2 2 2 2 2 2 2 2 1 2 1 1 2 2 1 1 2 1 1 1 1 1 2 2 2 1 1 2 2 2 1 2 1 2 2 2 1 1 1 2 2 2 2 2 2 2 1 2 2 2 2 1 2 1 1 1 2 2 2 2 1 1 2 1 1 2 2 2 1 2 1 2 2 1 1 1 2 1 1 2 2 1 1 1 1 2 2 1 2 1 1 2 1 1 2 1 2 1 1 1 2 1 1 2 2 2 2 2 1 1 2 1 1 2 2 2 2 2 2 2 2 2 2 2 1 1 1 2 1 2 1 1 1 2 1 2 2 2 1 2 2 2 1 1 1 1 1 2 2 1 2 1 1 1 2 2 2 1 1 2 1 1 2 2 1 2 1 1 1 2 2 2 2 1 1 1 2 2 1 2 1 2 2 2 1 1 1 1 1 1 2 1 1 1 2 1 2 2 2 1 1 1 1 2 1 1 2 1 2 2 2 1 1 1 1 2 1 1 1 1 2 2 1 1 2 1 1 2 2 1 2 1 2 1 1 2 2 2 2 2 2 2 2 1 2 1 1 1 1 1 2 2 1 2 1 1 2 2 2 2 2 1 2 1 1 2 1 2 2 2 1 1 2 1 2 2 1 2 2 1 2 1 1 1 1 1 1 1 1 1 1 2 1 1 1 1 2 1 1 1 1 2 2 1 1 1 1 1 1 2 2 2 1 2 1 2 2 2 2 2 1 1 1 2 2 2 1 2 1 1 1 2 1 1 2 1 1 2 2 2 2 2 1 1 1 2 2 1 2 2 2 2 1 1 2 1 2 2 2 2 1 1 1 1 1 1 1 2 1 2 1 1 2 1 2 1 2 1 2 2 2 1 1 2 1 1 2 2 2 2 2 2 2 1 2 2 1 2 1 2 1 2 1 2 1 1 2 1 2 1 2 2 1 1 1 1 1 2 2 1 2 1 1 2 2 1 2 1 2 1 1 1 2 2 1 2 2 1 2 1 2 1 2 2 2 2 1 2 2 1 1 1 2 1 2 1 2 1 1 1 2 1 2 2 2 2 2 1 1 2 1 1 1 2 2 1 2 2 2 2 1 2 1 1 2 1 1 1 2 1 1 2 1 2 1 1 2 1 2 1 1 1 2 1 2 2 2 2 2 1 2 1 2 1 1 2 2 2 2 2 2 2 2 2 2 2 1 1 2 2 1 1 1 1 2 2 1 2 2 2 2 2 2 1 1 1 1 2 2 1 1 1 1 1 1 2 2 1 1 2 1 1 1 1 1 2 1 1 2 2 1 1 2 2 1 1 2 2 1 2 2 1 2 1 2 1 2 2 1 1 2 2 1 2 2 1 1 1 2 2 1 2 2 1 1 2 2 1 2 2 2 2 2 1 1 2 2 1 1 2 2 1 1 1 2 2 1 2 1 1 1 2 1 1 2 2 1 1 1 1 1 1 2 2 1 2 2 2 2 2 1 1 1 2 2 1 2 1 1 2 1 1 1 2 2 2 2 1 1 2 1 1 2 1 2 2 1 2 1 1 1 2 1 2 1 2 2 2 2 1 2 2 1 1 2 2 1 2 2 1 2 1 1 2 2 1 2 1 2 1 1 2 1 1 1 1 1 2 2 2 2 1 2 1 2 2 2 1 1 2 2 1 1 2 2 2 1 2 2 1 1 1 1 2 1 2 1 1 1 2 2 1 1 2 2 1 2 2 1 2 1 1 1 2 2 1 1 2 1 1 1 1 2 2 1
Kazar dummy dummy dummy dummy dummy 1 1 2 1 1 2 1 1 1 1 1 2 1 1 2 1 1 2 1 1 2 1 2 1 1 1 1 2 1 2 2 1 1 1 2 2 1 1 1 1 2 1 1 1 2 2 1 2 1 2 2 2 1 1 1 2 2 2 2 1 2 1 2 2 2 1 1 2 2 1 2 2 2 2 1 2 2 2 2 1 2 2 1 1 2 1 2 1 1 1 1 1 2 1 2 2 2 1 2 1 1 2 1 1 1 1 2 2 2 2 2 2 1 1 1 2 1 1 1 1 2 1 2 2 1 1 1 2 1 2 2 2 1 2 2 2 1 1 1 2 2 1 1 1 1 2 2 1 2 1 1 2 2 2 1 2 1 1 1 1 1 2 2 2 2 2 1 2 2 1 2 2 1 1 2 2 2 2 2 1 1 1 1 1 1 1 1 1 1 1 1 2 2 2 1 1 2 1 2 1 2 1 2 2 1 1 1 1 2 1 1 1 1 2 1 1 1 2 1 2 1 2 2 1 2 2 1 1 2 1 1 2 1 1 2 1 2 2 1 1 2 2 2 1 1 1 1 2 2 1 2 2 2 2 1 2 2 2 1 2 2 2 1 2 2 1 2 2 1 2 2 2 1 2 1 2 1 1 1 2 2 2 1 2 1 2 1 2 2 1 2 1 1 2 1 2 1 1 2 1 2 2 1 1 2 2 1 1 1 2 1 2 2 1 1 1 2 1 1 2 2 1 1 2 2 1 2 1 2 2 2 1 1 2 1 1 2 1 1 1 2 1 1 1 1 1 2 1 2 2 2 2 2 1 1 2 2 1 1 1 1 2 2 1 2 1 1 2 1 1 1 1 1 1 1 2 2 2 2 1 2 2 1 1 2 2 2 2 1 1 2 2 2 1 1 1 2 1 1 1 1 1 2 2 2 2 1 1 2 1 2 2 2 2 1 2 2 1 1 2 2 2 2 1 1 1 1 2 1 1 2 2 1 1 1 1 2 2 1 2 2 2 2 1 2 2 2 1 2 2 1 1 1 1 2 1 1 2 2 2 2 2 2 2 2 2 1 1 2 2 2 2 1 2 1 2 2 1 2 2 1 1 2 2 2 2 2 1 2 1 2 2 1 2 2 2 2 1 2 2 2 1 1 2 1 1 2 1 1 1 2 2 2 2 1 2 2 1 1 2 1 2 2 2 1 2 2 2 1 2 1 2 1 1 2 2 1 1 1 1 1 1 1 2 1 2 2 1 2 2 1 2 2 1 1 2 1 2 1 1 1 1 2 1 2 1 2 1 1 1 1 2 1 1 2 2 1 1 1 1 1 2 2 1 2 1 1 2 1 1 1 1 1 2 2 1 1 1 1 2 1 2 2 1 1 2 2 2 2 1 2 2 2 2 1 2 2 2 1 1 2 1 1 2 1 1 2 1 2 1 2 2 1 1 2 2 2 1 1 2 1 1 1 1 1 1 1 1 1 2 1 1 2 2 1 2 2 2 1 2 1 1 1 1 2 2 2 1 1 2 1 2 1 1 2 2 2 2 2 2 2 1 2 1 1 2 2 2 1 1 2 1 2 2 2 1 2 2 2 1 2 1 1 1 2 1 1 1 1 2 2 1 2 2 1 2 1 1 2 2 2 2 2 1 1 1 1 1 1 2 2 1 2 1 2 1 1 2 2 2 2 2 2 1 1 2 2 2 2 2 2 1 2 2 2 1 1 1 1 2 1 2 2 2 1 2 1 1 2 2 1 2 1 2 2 2 1 1 2 2 1 1 1 1 2 1 1 2 2 1 1 1 2 1 2 1 2 1 2 2 2 2 2 2 2 2 1 2 1 1 2 2 1 2 2 1 1 2 2 2 2 1 1 2 1 1 1 2 1 1 2 2 1 2 2 1 1 2 1 1 2 2 1 2 2 1 1 1 2 1 2 2 2 1 2 1 2 1 1 1 1 2 2 2 1 1 2 2 1 1 1 1 1 2 1 1 1 2 2 1 1 1 1 1 2 1 2 1 2 2 1 2 2 2 2 2 1 2 1 1 2 2 1 1 1 1 2 1 1 2 1 1 1 1 1 1 2 1 1 2 1 2 2 2 2 1 1 2 1 1 2 1 2 1 1 2 1 2 2 2 1 1 2 2 2 2 1 1 1 2 2 2 1 2 1 2 2 2 1 2 2 1 2 1 1 2 1 2 2 1 2 1 2 1 2 1 2 1 2 2 2 1 2 1 1 1 1 1 1 2 1 2 1 2 1 1 2 1 2 1 2 2 1 1 1 2 1 2 1 1 2 1 1 2 2 2 1 2 2 1 2 1 2 2 2 1 2 2 1 1 1 2 1 2 1 1 1 1 1 2 2 1 2 1 1 2 2 2 1 1 2 1 2 2 2 2 2 1 2 2 2 1 2 1 2 1 1 1 2 2 1 2 1 1 1 1 2 1 1 1 2 1 2 1 2 1 2 1 1 2 2 1 2 2 1 1 2 2 2 1 1 1 1 2 1 2 2 2 2 2 2 1 2 1 1 2 2 1 1 1 2 2 1 1 1 1 2 1 1 1 1 1 1 1 2 1 1 2 2 1 2 1 2 1 1 2 2 1 2 2 2 2 2 2 2 2 2 1 2 1 1 1 1 2 2 2 2 2 1 2 1 2 2 1 2 2 1 1 2 1 2 1 1 1 1 1 1 1 1 2 2 2 1 1 2 2 1 2 1 2 1 2 1 1 1 2 2 1 2 1 1 2 2 2 2 2 2 2 1 1 2 1 1 1 1 2 2 1 1 2 1 2 1 2 2 2 2 2 1 2 2 2 2 2 2 2 2 1 1 2 1 1 2 2 1 2 2 1 1 2 1 2 2 1 1 1 1 1 2 2 1 2 2 2 2 2 1 2 2 2 1 2 2 1 2 2 2 2 2 2 1 1 2 1 2 1 1 1 2 2 1 1 2 2 1 1 1 2 2 2 2 1 1 2 2 2 1 1 1 1 2 2 1 2 1 2 1 1 2 1 1 1 2 2 2 1 1 2 2 1 2 2 2 2 2 2 1 2 2 1 1 2 1 2 2 2 1 2 1 2 1 2 2 1 2 1 2 1 1 2 1 1 2 1 2 2 1 1 2 2 2 1 1 2 1 2 2 1 1 1 1 2 2 1 1 1 2 2 1 1 1 1 1 1 2 1 2 2 2 2 2 2 1 2 2 2 2 2 1 2 1 2 2 2 1 1 2 2 1 2 1 1 1 2 2 1 2 2 2 2 1 2 1 1 1 2 2 1 2 1 2 1 2 1 2 2 1 1 1 1 2 1 2 2 1 1 1 2 1 1 2 1 2 1 2 2 1 2 2 1 2 1 1 2 2 1 2 2 1 2 2 1 2 1 1 2 2 2 2 2 1 1 2 1 1 1 1 2 1 1 1 2 1 2 2 2 2 2 2 1 1 2 2 2 1 2 2 1 2 2 1 2 2 2 1 2 1 1 1 1 1 2 1 2 1 1 2 1 1 1 1 2 2 2 1 1 2 2 1 2 1 1 1 2 1 1 1 2 1 1 1 1 1 2 1 1 2 2 2 1 2 2 1 2 1 1 2 1 1 1 2 2 1 1 1 1 1 1 2 2 1 1 1 2 1 2 1 2 1 1 2 2 1 2 1 1 1 2 1 2 1 1 1 1 1 2 1 2 1 1 1 2 2 1 1 1 2 1 1 2 1 1 1 2 1 2 2 2 2 2 2 1 2 1 1 2 1 2 1 1 1 2 1 2 2 2 2 1 2 1 1 1 1 1 1 2 1 2 1 2 1 1 1 1 1 2 1 1 2 2 1 1 1 2 1 2 1 1 2 1 1 2 2 1 2 1 1 1 2 2 2 2 1 1 2 1 2 1 2 1 2 2 2 1 1 1 1 1 1 2 2 1 1 1 2 1 1 2 2 1 2 1 2 1 1 1 1 1 1 1 1 1 2 2 1 2 2 2 1 2 2 1 2 1 2 1 2 2 1 1 1 1 2 1 1 1 2 1 1 2 1 1 1 2 2 2 1 2 2 1 1 1 2 2 1 1 2 1 2 1 2 2 2 2 2 1 2 1 1 1 1 2 1 1 2 1 1 2 2 2 2 1 1 1 1 2 2 1 2 1 2 1 1 1 1 2 2 2 2 1 2 1 2 2 2 1 1 2 1 2 2 2 1 2 2 1 2 2 1 2 1 2 1 1 1 2 2 2 1 2 2 2 2 1 1 1 -9 1 2 1 1 1 2 2 1 1 1 2 2 2 2 1 2 1 2 2 2 1 2 1 2 2 1 2 1 1 1 2 2 2 2 1 2 1 2 1 1 2 1 1 1 1 1 2 2 1 2 1 2 2 2 2 2 2 1 2 1 2 1 2 2 1 1 2 2 1 2 1 1 1 1 2 2 1 2 2 2 1 1 2 1 2 1 1 2 2 1 1 2 2 2 2 2 2 1 1 1 1 2 1 1 2 1 1 1 1 2 1 2 1 1 2 1 2 2 2 2 2 2 2 1 2 2 2 2 2 2 1 2 1 2 2 1 2 1 1 1 2 2 1 2 2 1 1 1 2 1 1 1 1 1 2 1 1 1 1 1 2 1 2 1 2 2 2 2 1 1 2 1 1 2 1 2 1 1 2 2 2 1 1 1 2 1 1 1 1 1 1 1 1 2 1 2 1 2 1 2 2 1 2 2 1 2 2 1 2 2 2 2 1 2 1 1 2 2 2 1 1 1 2 2 2 1 2 1 2 2 2 1 2 1 1 2 2 2 2 2 2 2 2 2 2 1 2 1 2 1 1 1 1 2 2 1 2 1 2 2 2 2 2 2 2 1 2 1 2 2 1 2 1 1 2 1 2 2 2 1 2 2 2 1 1 1 1 2 2 1 2 1 1 2 1 1 1 1 2 2 1 1 2 1 1 2 1 1 1 2 1 1 2 1 1 1 1 1 1 1 1 2 2 2 1 2 2 1 2 2 2 1 2 2 1 1 1 1 2 2 2 1 2 2 1 2 2 1 2 1 1 2 1 1 2 2 1 1 2 2 1 1 2 1 1 1 2 1 1 1 1 2 2 1 2 1 1 1 2 1 2 1 1 2 1 2 2 2 1 2 2 1 2 2 1 2 2 1 1 2 2 2 1 1 2 2 2 2 2 1 1 1 2 2 1 2 2 2 1 2 1 1 2 1 2 2 1 2 1 1 1 2 1 1 1 1 2 2 2 1 1 2 2 1 1 2 1 2 1 1 2 1 1 2 2 2 1 1 2 2 1 2 2 2 2 1 2 2 2 2 1 2 1 2 1 1 1 1 2 1 1 2 1 1 1 2 2 1 2 1 2 2 1 1 2 1 1 1 1 1 1 2 1 1 2 2 2 2 1 2 2 2 2 2 2 1 1 2 2 2 1 2 2 2 2 2 2 1 2 2 2 1 1 2 2 2 1 2 2 1 1 1 2 1 2 1 1 2 1 2 2 2 2 2 1 2 1 2 2 2 2 1 2 2 2 1 2 2 1 1 1 1 1 1 2 1 1 1 1 2 2 1 1 2 2 1 1 1 1 2 2 2 2 1 1 2 2 2 1 1 2 1 2 2 2 1 2 2 2 1 1 2 1 2 2 2 1 2 2 1 2 1 1 2 2 1 1 2 1 2 1 1 1 1 1 1 2 1 1 2 2 2 1 2 2 2 2 2 1 1 1 2 2 1 2 1 2 2 1 1 1 2 2 2 1 2 2 2 1 1 2 1 2 1 2 2 2 1 2 2 1 2 1 1 1 1 1 2 2 2 1 2 1 2 2 1 2 1 1 2 2 2 1 1 2 2 2 1 1 2 2 1 1 2 1 1 2 2 2 1 1 1 2 1 1 1 2 1 1 2 1 2 2 2 1 2 2 1 1 2 2 1 1 1 1 1 1 2 1 1 2 1 2 1 1 2 1 1 2 1 1 2 1 1 1 1 2 2 1 1 2 1 2 1 2 1 1 1 2 1 1 1 2 1 2 1 1 2 2 2 2 2 2 2 1 1 1 1 2 1 2 1 1 2 2 2 2 2 2 2 2 2 2 1 2 1 1 1 2 2 2 2 1 1 1 2 2 1 2 1 1 1 2 2 1 1 2 1 2 1 2 2 2 2 2 2 2 2 2 2 1 1 2 2 1 1 1 1 2 1 2 1 2 2 1 1 2 2 1 2 2 2 1 2 2 2 1 1 1 1 2 1 2 2 1 1 1 2 2 1 1 1 1 2 2 2 1 2 1 1 2 2 1 2 1 1 2 2 1 1 2 2 2 1 2 1 1 2 2 1 1 1 1 2 1 2 1 1 1 2 2 2 1 1 1 2 1 1 1 2 2 2 1 1 2 2 2 2 2 2 1 2 2 1 1 1 2 2 1 1 1 1 2 1 2 2 2 2 2 1 1 2 1 1 1 1 2 1 1 2 2 2 2 1 1 2 1 2 1 1 2 2 1 1 1 1 1 2 2 2 1 1 1 2 2 1 2 1 2 1 2 2 2 2 2 2 2 2 2 1 2 1 1 1 2 1 2 1 1 1 1 1 2 2 2 1 1 1 1 2 2 2 2 1 2 2 2 1 2 2 2 1 2 1 1 2 2 1 2 1 1 1 1 1 1 2 2 1 2 1 2 1 1 2 2 2 1 1 1 2 1 2 2 1 1 1 1 2 1 1 2 1 2 2 1 1 2 2 2 2 2 2 1 1 1 2 2 1 2 2 1 2 2 2 1 2 2 2 1 2 1 1 2 2 2 1 2 2 1 2 2 2 1 1 2 1 2 2 2 2 1 2 1 1 1 1 2 2 2 2 1 2 1 1 2 2 1 1 2 1 2 2 2 2 2 2 1 1 1 1 1 1 1 2 2 1 1 2 2 2 1 2 2 2 2 1 2 1 2 1 2 1 2 1 2 2 2 2 1 1 1 2 2 2 2 1 1 1 2 1 1 1 1 2 2 1 2 1 1 1 2 1 2 1 2 1 2 1 1 2 1 1 2 1 2 2 1 2 2 1 2 1 1 1 2 2 2 2 1 1 1 1 1 1 1 1 2 2 2 1 2 1 1 1 2 1 1 2 2 1 1 2 1 1 2 1 1 2 2 2 1 2 2 2 1 2 2 1 1 1 2 1 2 1 1 2 2 2 2 2 2 1 1 2 2 1 1 2 2 2 2 2 2 2 1 1 2 2 2 1 2 2 2 1 1 1 1 2 2 1 1 1 1 2 1 2 1 2 1 1 1 2 1 1 1 1 1 1 2 1 1 2 2 2 2 2 1 2 2 1 2 1 1 1 2 2 2 2 1 2 2 1 2 2 1 2 1 1 2 1 1 2 2 1 2 2 1 1 2 1 1 2 1 1 1 1 1 1 2 2 2 2 2 2 1 1 2 2 2 2 1 2 2 1 2 1 2 1 1 2 1 2 2 2 2 1 2 2 1 2 2 1 1 1 2 2 2 2 2 1 2 2 1 2 2 1 1 2 1 1 1 2 2 2 2 1 2 1 2 1 2 2 2 1 1 2 2 1 1 2 1 1 2 1 1 1 1 1 1 1 1 2 2 2 1 2 1 1 1 1 1 2 1 1 1 1 1 1 2 2 2 2 2 1 2 2 2 1 2 1 1 2 1 2 1 2 2 2 2 1 2 1 2 2 2 2 2 2 2 2 1 2 2 2 2 2 2 2 2 1 1 1 2 1 1 1 1 1 2 2 1 2 2 2 2 1 1 2 1 1 1 2 2 1 1 2 1 1 2 2 1 1 1 1 1 1 2 1 2 1 1 2 2 2 1 2 2 1 2 1 1 1 1 1 2 2 2 1 1 2 1 1 2 1 1 2 2 1 1 1 2 1 2 1 1 1 1 2 1 1 2 1 1 2 2 2 2 2 2 2 2 2 1 1 2 2 2 2 1 1 2 2 1 1 2 2 2 1 1 2 1 1 1 2 1 1 1 2 2 1 1 1 1 2 2 1 1 2 2 2 2 1 1 2 2 1 1 1 1 2 2 2 1 1 1 1 1 1 1 2 1 1 2 2 2 2 1 2 1 1 1 1 1 2 1 2 2 2 1 1 1 2 1 2 1 2 2 1 2 1 2 2 2 1 2 2 1 1 2 1 2 1 2 1 1 2 2 1 1 1 1 1 2 1 1 1 1 2 2 2 1 2 1 2 2 1 2 2 1 1 1 1 1 2 2 1 2 1 1 1 1 1 1 1 1 1 2 1 2 1 1 2 1 1 2 1 1 2 2 1 1 1 1 1 1 2 1 2 1 2 2 1 2 2 1 2 2 1 2 1 2 1 1 2 2 2 1 1 1 1 1 1 2 2 2 2 2 1 1 2 2 1 2 2 2 1 1 1 1 2 1 2 2 1 2 1 1 2 1 2 1 1 2 2 1 2 1 2 1 2 2 2 2 2 2 1 1 2 2 2 2 2 1 2 1 1 1 1 2 1 1 2 2 1 2 2 1 1 1 2 1 1 1 2 1 2 2 1 2 2 2 2 2 1 2 1 1 2 2 2 2 2 2 2 2 1 2 2 2 1 1 1 1 2 2 1 1 1 1 2 2 1 2 2 2 1 2 2 2 2 2 2 2 2 1 1 1 1 2 1 2 1 1 2 1 1 1 2 1 1 2 2 1 1 1 2 2 1 2 2 1 1 1 1 1 2 2 1 1 2 1 1 1 2 1 1 2 1 1 2 1 1 2 1 2 1 2 2 2 2 2 2 2 2 1 1 1 1 1 1 1 2 2 1 2 1 2 2 2 2 1 1 1 1 2 2 2 -9 2 2 1 1 2 1 2 2 1 1 1 1 1 2 1 1 2 1 2 2 2 2 1 1 2 2 1 2 1 2 2 2 1 1 1 1 2 2 1 2 2 2 2 1 2 1 1 2 2 2 2 2 1 2 2 1 1 2 2 1 2 1 1 2 1 2 1 2 2 1 2 2 2 1 1 2 1 1 2 2 1 2 1 1 2 2 1 2 1 1 1 1 2 2 2 1 2 2 2 2 2 2 1 2 1 2 2 2 1 1 1 1 1 2 1 2 1 2 2 1 2 2 2 1 1 1 2 2 1 1 2 1 1 1 1 2 1 2 1 2 1 1 1 1 2 2 2 1 2 1 2 2 2 1 2 2 2 2 1 2 1 2 2 1 2 2 1 1 2 1 1 1 1 1 2 1 1 1 2 1 2 2 2 1 2 1 1 2 2 2 2 2 2 2 1 2 2 2 1 1 2 2 1 1 2 1 2 1 2 1 2 1 1 1 1 1 1 2 2 1 1 1 2 2 2 2 1 2 2 2 2 2 2 2 2 2 1 2 1 1 1 2 1 1 1 1 2 2 1 1 2 1 2 2 1 2 2 2 2 1 2 2 1 1 1 2 1 2 1 1 2 1 1 2 2 1 2 2 2 2 2 2 2 2 1 1 2 1 1 2 2 2 1 2 1 1 2 1 1 2 1 1 2 2 1 1 2 2 1 1 1 1 2 2 2 1 2 1 1 2 2 2 1 2 1 2 2 2 1 1 2 1 2 1 2 2 1 1 2 2 2 1 2 2 2 2 1 2 2 2 1 2 1 2 1 2 2 1 2 1 2 1 2 2 1 2 1 2 1 1 2 2 1 1 1 1 2 2 1 1 1 2 2 2 1 2 1 2 1 1 2 2 1 2 2 2 2 2 1 2 2 1 1 2 2 2 2 1 1 1 1 1 1 1 2 1 1 2 2 2 1 2 1 1 2 2 1 1 1 1 1 2 2 2 1 1 1 1 1 1 2 2 1 1 2 2 2 1 2 2 2 2 2 2 1 2 1 2 1 1 2 2 1 1 2 1 1 1 1 2 2 1 1 1 1 1 2 1 2 1 1 1 2 2 1 2 2 1 2 2 2 2 1 2 2 1 2 2 2 1 1 1 2 1 1 2 2 1 1 1 2 1 1 2 1 1 2 2 1 2 2 2 2 2 2 2 2 2 1 1 1 2 2 1 1 1 1 1 1 2 1 1 2 1 2 2 2 2 1 2 1 1 2 1 1 1 2 2 1 1 1 2 2 2 1 1 1 2 1 1 1 1 2 2 2 2 1 1 1 1 1 2 2 2 2 2 2 1 1 1 1 2 2 1 2 1 2 1 1 2 1 2 1 2 2 1 2 2 1 2 2 2 2 2 1 2 2 2 1 1 2 1 2 2 1 1 2 2 1 1 1 2 1 2 1 2 1 2 1 2 2 2 1 2 1 2 1 2 1 1 1 2 1 1 2 1 1 2 2 2 1 2 1 2 1 2 2 2 1 1 1 2 1 1 2 2 2 2 1 1 1 2 2 1 2 1 2 2 2 2 1 1 2 2 2 1 1 2 2 2 2 2 1 1 2 1 2 1 1 2 1 1 2 2 2 1 1 2 2 2 2 2 1 1 1 2 2 2 1 1 1 1 1 1 2 1 1 2 2 1 2 1 1 2 1 2 1 1 1 2 1 2 2 2 2 2 2 1 2 1 2 2 2 2 2 1 1 1 2 1 2 2 1 2 1 1 2 2 2 2 1 1 1 2 1 1 2 1 2 2 1 2 1 1 1 2 2 2 2 2 2 1 1 1 2 1 2 2 2 2 1 1 2 2 2 2 2 1 1 1 2 1 1 1 1 2 2 2 1 1 2 2 1 1 2 2 2 2 1 2 1 1 1 1 1 2 2 1 1 2 2 1 1 1 1 1 1 1 2 2 1 1 1 2 1 2 2 1 1 2 1 1 2 1 1 2 2 1 1 1 1 1 2 2 1 2 1 1 1 1 2 1 2 1 1 1 1 2 1 2 1 2 1 1 1 1 1 2 2 1 1 1 2 1 2 1 2 2 1 2 2 2 1 1 1 2 1 2 2 1 2 2 2 2 2 2 2 1 2 2 1 2 1 1 1 2 1 2 1 2 2 2 2 2 2 2 1 2 2 1 2 1 1 2 1 1 1 1 1 1 2 2 2 1 2 1 2 2 2 1 2 1 2 1 1 1 2 2 2 1 1 2 2 2 2 1 2 2 2 1 1 1 1 2 2 1 2 1 2 2 2 2 1 1 2 2 2 2 1 2 2 2 1 1 1 2 2 1 2 1 1 1 1 1 2 1 2 2 1 1 1 2 2 2 1 2 2 2 2 2 2 2 2 2 1 2 2 1 1 1 2 1 1 2 1 1 2 2 2 1 1 2 2 1 2 2 1 1 1 2 1 2 2 2 2 1 2 1 2 1 2 2 1 1 2 1 1 1 1 1 1 1 1 2 1 1 1 2 1 1 2 1 2 1 2 2 2 2 1 2 2 2 2 2 2 1 1 1 2 2 1 1 1 2 2 2 2 2 1 2 2 1 1 1 1 1 1 1 2 2 2 2 2 2 1 1 2 1 1 2 1 2 2 2 1 2 1 1 2 1 1 2 2 1 2 1 2 2 1 2 1 2 1 -9 2 2 2 2 2 1 2 2 2 1 1 2 1 2 1 2 1 1 2 1 1 2 1 2 2 2 1 1 2 2 2 2 2 1 1 2 2 2 1 2 2 1 1 2 1 2 1 1 1 1 1 1 1 1 2 1 1 2 2 2 2 1 1 1 2 1 2 1 1 2 1 2 1 1 1 1 1 2 2 2 1 2 1 2 2 2 2 1 1 1 2 1 1 1 2 1 2 2 2 2 2 2 2 2 1 1 2 2 2 1 2 1 2 2 1 1 2 2 2 1 1 1 2 2 1 1 2 2 2 2 2 2 2 2 2 1 2 2 1 2 1 1 2 2 2 1 2 2 2 1 2 1 1 2 2 1 1 1 2 1 1 1 1 2 2 1 1 1 1 1 1 1 1 1 2 1 2 1 1 2 2 2 1 1 2 2 1 1 1 1 2 1 1 1 2 1 1 1 1 2 1 1 2 1 1 1 1 2 1 2 2 1 2 2 2 1 2 1 2 1 2 1 2 1 1 2 1 1 1 2 2 2 2 1 2 2 1 1 1 1 1 2 2 1 1 2 2 2 2 1 1 2 2 2 1 2 1 1 1 1 1 1 1 1 2 1 2 2 1 2 2 1 1 1 2 1 1 1 1 2 2 2 1 1 1 2 2 2 1 2 2 1 2 2 1 1 2 1 1 2 1 2 1 2 2 1 2 1 1 2 1 2 1 2 1 1 2 2 1 2 2 2 1 2 2 1 1 2 1 1 2 1 1 2 1 1 2 2 1 2 2 1 2 1 1 1 2 2 2 2 1 1 2 1 1 2 1 2 2 2 2 1 1 1 2 2 2 1 1 1 1 1 1 2 2 1 2 2 1 1 1 1 1 1 1 1 2 1 2 1 1 2 2 2 1 2 1 2 1 1 2 2 1 1 1 2 1 1 2 2 2 2 2 2 1 1 1 1 1 1 2 1 1 1 1 1 1 2 1 2 2 2 2 1 1 1 2 2 1 2 1 1 2 1 1 1 2 1 2 1 2 1 1 2 2 1 1 2 2 2 1 1 2 2 1 1 2 2 1 1 1 1 2 2 1 1 1 2 2 1 2 2 1 1 1 2 1 1 1 2 1 1 1 2 2 1 2 1 2 2 2 1 1 1 2 1 2 1 2 1 2 1 2 1 1 2 2 2 2 1 2 1 1 2 1 1 2 1 2 2 2 2 1 1 1 1 2 1 2 1 2 1 2 2 1 1 2 2 1 1 1 2 2 2 1 2 2 2 2 2 2 2 2 2 2 2 2 1 1 2 2 1 2 2 1 1 1 1 2 1 1 2 1 2 1 1 1 2 1 2 1 1 2 1 1 1 2 2 2 2 2 2 1 1 2 1 2 2 1 1 1 2 1 2 1 2 2 1 2 2 1 1 1 1 2 1 1 2 1 1 2 2 2 2 2 2 2 2 1 1 2 2 2 1 1 1 2 1 2 2 1 1 1 1 1 1 2 1 2 2 1 1 2 1 2 1 1 2 1 2 2 1 1 2 2 2 1 1 1 2 2 1 2 2 2 1 1 1 2 1 1 2 2 2 2 1 2 2 1 2 2 2 1 1 1 1 2 1 1 1 2 2 2 1 2 1 2 1 1 1 1 1 1 2 2 2 1 2 1 2 2 2 1 2 2 1 2 2 2 1 2 1 1 2 1 2 1 2 2 2 1 1 1 2 1 1 1 1 1 2 1 1 2 1 1 1 1 2 1 2 1 1 1 1 1 2 2 2 1 2 2 2 1 1 1 1 1 1 2 2 2 1 1 2 2 1 2 2 2 1 2 1 2 1 2 2 2 2 1 1 1 2 2 2 2 2 2 2 2 2 1 1 1 2 2 2 2 1 2 2 1 1 1 2 2 2 1 2 1 2 1 2 2 1 2 2 2 2 2 2 2 1 1 1 2 2 2 2 2 1 2 1 1 2 1 1 2 1 2 2 2 1 1 1 2 2 2 2 1 2 1 2 1 2 2 1 1 2 2 2 2 2 1 2 1 1 2 1 1 2 1 1 1 2 1 1 1 1 2 1 2 2 1 2 1 2 2 1 2 1 1 2 2 1 2 1 2 2 2 1 1 2 1 2 2 2 1 1 1 2 2 2 1 2 2 1 2 1 1 1 1 1 1 1 1 1 2 2 2 1 1 1 1 1 1 2 2 2 1 1 1 1 1 1 1 1 2 2 1 1 1 1 2 1 2 2 2 2 1 1 1 1 1 2 1 2 2 1 1 1 2 1 2 2 1 2 1 1 2 1 2 1 1 2 2 1 1 2 1 1 1 2 2 1 2 1 2 2 1 1 1 1 1 2 1 1 1 1 2 1 1 1 2 2 1 2 1 1 2 2 1 2 1 1 1 2 2 2 2 1 1 2 2 1 2 1 2 1 1 1 1 2 1 2 2 1 2 2 1 1 2 2 1 2 2 1 2 1 1 1 1 1 2 2 2 1 1 2 2 1 1 1 2 1 2 2 2 2 1 1 1 2 2 2 1 2 1 1 2 1 2 1 1 2 1 2 2 1 1 2 2 1 1 1 1 2 2 1 1 1 2 1 1 2 2 1 1 2 1 1 1 2 2 1 1 2 2 2 2 2 1 1 1 2 1 2 1 1 1 2 2 2 2 1 1 2 1 2 2 1 2 1 1 1 1 1 1 2 1 2 2 1 2 2 2 2 2 2 1 1 1 2 1 2 1 2 1 1 1 2 2 2 2 2 1 1 1 1 2 1 2 1 1 1 1 2 2 1 1 1 1 1 2 2 2 1 1 1 1 2 2 1 2 1 1 1 2 2 2 2 2 1 2 2 1 2 2 2 2 2 2 2 1 2 1 2 1 2 2 1 2 2 1 2 2 2 1 1 1 2 1 1 2 2 2 1 1 1 2 2 2 1 2 2 1 2 1 2 2 1 2 2 2 1 2 1 2 2 2 1 2 2 1 1 2 2 1 1 1 2 1 1 1 1 2 1 2 1 1 1 1 2 1 1 1 1 1 1 2 2 1 1 1 2 1 1 2 1 2 2 2 2 1 2 2 2 1 2 2 1 2 1 1 2 1 2 1 1 2 2 2 2 1 2 1 1 1 1 1 2 1 2 1 1 1 2 2 2 2 1 1 1 1 2 2 2 2 1 2 1 1 1 1 2 2 2 2 2 2 1 1 2 1 2 2 1 1 1 2 1 2 1 2 1 1 2 1 2 1 2 2 2 2 1 1 1 1 2 2 2 2 1 1 1 2 1 1 2 1 1 1 2 1 1 1 1 2 1 2 1 1 1 2 1 1 2 1 1 2 2 2 1 1 1 1 2 1 2 2 2 1 2 1 1 1 2 2 2 1 2 2 2 1 1 1 1 2 1 1 2 2 1 2 2 1 1 2 2 1 1 1 1 2 1 2 2 2 1 1 1 2 2 2 2 2 2 1 2 1 2 1 2 2 1 1 2 2 2 2 2 1 2 2 2 2 1 1 2 2 2 1 1 1 1 1 2 2 1 2 1 2 1 2 1 2 1 1 1 2 2 2 2 1 2 2 2 2 2 2 2 1 1 1 2 1 1 1 2 1 1 2 1 1 2 1 2 1 1 2 1 2 2 2 1 1 1 1 1 1 1 1 1 2 1 1 1 2 2 1 2 2 1 2 2 2 2 1 2 2 2 1 1 1 2 1 1 1 2 2 2 2 2 1 2 1 2 2 2 1 1 2 1 1 2 2 1 1 1 1 2 1 2 1 2 2 1 2 1 2 2 1 2 1 2 2 2 2 1 1 1 2 1 1 2 1 2 2 1 1 2 2 2 1 2 1 1 2 2 1 1 2 1 1 1 2 2 1 2 1 1 1 2 2 2 1 1 2 2 2 2 2 2 1 2 1 1 2 1 1 1 2 2 2 1 2 1 1 2 1 1 1 1 1 1 2 2 2 2 2 2 1 1 1 2 1 1 1 1 2 1 2 1 1 1 1 1 1 2 1 1 1 1 1 2 2 1 1 2 1 1 1 2 2 2 2 1 2 2 1 2 2 1 1 2 1 1 1 2 2 1 2 2 2 2 2 2 1 2 1 1 2 2 2 2 1 1 2 2 2 1 2 1 2 1 2 2 1 1 2 1 1 2 2 1 2 2 2 1 1 2 2 2 2 2 1 2 2 1 1 1 1 1 1 2 2 2 2 2 1 1 1 1 1 2 2 1 2 2 2 1 2 1 1 1 1 2 2 1 1 1 2 2 1 2 2 1 2 1 2 2 1 1 1 2 2 2 1 2 1 2 2 1 1 2 2 1 2 2 1 2 2 1 2 1 2 1 2 1 1 1 2 1 2 2 1 2 2 2 1 2 1 2 2 2 2 1 2 1 2 2 2 1 1 2 2 1 2 2 1 2 2 1 2 1 2 1 2 1 1 1 1 2 2 1 2 2 1 1 2 1 2 2 2 2 2 2 2 2 2 1 1 1 2 2 1 2 1 2 2 2 2 1 2 1 2 1 1 2 1 2 2 1 1 1 1 1 1 2 1 2 2 2 2 2 1 2 2 1 2 2 2 1 1 1 2 2 2 2 1 2 2 2 1 2 1 1 2 1 1 1 2 1 2 1 2 2 1 1 1 1 1 1 1 1 2 1 1 1 2 1 2 2 2 2 1 2 1 2 2 1 1 1 1 1 1 2 1 2 1 1 2 2 1 1 2 1 1 2 2 1 1 2 2 1 2 1 1 1 1 1 2 2 1 2 2 2 2 2 1 2 2 1 2 1 1 2 1 1 1 2 1 2 2 2 2 1 1 2 2 2 1 1 2 2 2 1 2 1 1 1 2 2 2 2 2 1 1 2 2 2 2 1 1 1 2 2 1 2 1 2 1 1 1 2 2 2 2 1 2 1 2 2 1 2 2 2 1 2 2 2 2 1 2 1 1 2 2 2 2 1 1 2 2 2 2 1 2 1 2 1 1 1 2 2 2 2 2 2 2 2 1 1 2 2 2 1 1 1 1 2 1 2 1 1 1 1 1 2 1 1 2 2 1 1 2 2 2 2 1 1 2 2 2 1 1 1 1 1 1 2 1 2 2 1 1 2 2 2 1 2 2 2 1 1 1 2 1 2 1 1 2 1 2 2 1 2 2 1 1 2 2 2 1 1 1 1 2 2 2 1 2 1 2 2 1 2 1 1 1 2 1 2 2 1 1 1 1 1 2 1 2 2 2 1 2 2 1 1 2 1 1 2 2 1 2 1 2 1 2 1 1 2 1 2 1 2 1 1 1 2 1 2 1 2 1 1 1 1 2 2 2 1 1 1 2 2 1 1 1 2 1 1 2 2 2 1 2 2 1 2 1 1 1 1 1 1 2 1 1 1 1 1 2 1 2 1 2 2 1 2 2 2 1 1 1 2 1 1 2 1 2 2 1 2 1 2 2 1 2 2 2 2 1 2 1 1 2 1 2 2 2 1 2 1 1 2 1 1 2 1 2 2 1 1 1 2 1 1 2 2 2 1 1 2 2 2 1 2 2 1 1 1 1 1 2 1 1 2 1 2 1 1 1 1 1 1 2 2 2 2 1 1 1 2 1 1 1 2 1 1 2 2 2 1 1 2 2 2 2 1 1 2 2 1 1 1 1 1 1 2 2 1 1 2 1 2 2 2 1 1 1 1 1 1 1 2 1 2 2 1 2 1 2 2 2 2 1 1 1 1 2 1 1 1 2 1 1 2 2 2 2 2 2 1 2 2 1 1 2 1 1 2 1 2 2 2 1 1 1 1 1 1 1 1 1 2 1 1 1 2 2 1 1 2 2 2 2 1 1 1 2 1 2 1 1 2 1 1 2 2 2 2 2 2 1 2 1 2 1 1 1 2 1 1 1 1 2 2 2 2 1 1 1 2 2 2 2 2 2 2 2 2 1 1 1 1 2 1 1 1 1 1 1 1 2 2 1 1 2 1 2 1 2 1 1 1 2 2 1 1 1 2 2 1 2 2 2 2 1 2 1 2 2 1 2 2 2 2 1 2 1 1 1 2 2 1 2 1 2 1 1 1 1 1 1 2 2 2 2 1 1 1 2 1 1 2 2 1 1 2 2 2 2 1 2 1 1 2 2 2 2 1 1 1 2 1 1 2 2 2 1 2 2 1 1 1 2 2 2 2 2 1 1 1 1 1 2 2 2 2 2 2 2 2 1 1 1 1 2 1 1 2 2 1 2 2 1 2 1 1 2 2 1 2 1 1 2 2 1 2 1 1 1 2 1 2 2 2 2 1 1 1 1 1 1 1 2 2 2 2 2 2 2 1 2 1 2 2 2 2 1 1 2 1 2 2 1 2 1 1 1 2 2 1 1 2 1 1 2 1 2 1 2 1 1 2 1 2 2 1 1 2 2 2 1 1 2 1 1 1 1 1 2 1 1 1 1 1 2 2 1 1 1 2 2 1 1 1 2 1 1 1 2 2 2 2 1 1 2 1 1 2 2 2 1 1 1 1 2 1 2 1 1 1 1 2 1 1 2 2 1 2 2 1 1 2 1 1 2 1 2 1 1 2 2 1 1 2 2 1 2 2 1 2 2 1 1 1 1 2 1 2 2 2 2 2 1 2 2 1 2 1 1 2 1 2 2 1 2 2 1 1 1 2 2 1 1 1 1 2 2 2 1 1 2 1 2 1 1 1 1 1 1 1 1 1 1 2 2 2 2 1 1 2 2 1 1 2 2 1 2 2 2 1 2 1 1 1 2 2 1 1 2 1 1 2 2 2 2 1 1 1 1 2 1 1 1 2 2 1 1 1 1 2 1 1 1 2 2 1 2 2 1 1 2 1 1 1 2 1 1 2 1 1 2 2 2 1 1 2 2 2 1 2 1 2 2 1 2 2 2 2 1 1 1 2 2 2 1 2 2 2 2 2 1 2 1 2 1 1 1 2 2 1 2 2 2 2 1 1 1 1 2 1 1 2 2 2 1 1 1 2 1 1 1 1 2 2 1 2 1 2 1 1 2 2 1 2 1 1 1 2 1 2 1 2 1 2 2 2 2 1 1 1 1 2 1 2 2 2 1 2 2 2 1 1 1 1 1 1 2 1 2 2 2 2 1 1 1 2 2 1 1 1 1 1 1 1 1 2 1 1 2 2 1 2 2 2 2 2 1 2 2 1 2 2 2 1 2 1 1 1 2 2 1 1 2 1 2 2 1 1 2 1 1 2 2 2 2 2 1 1 2 1 1 2 1 2 1 1 2 2 1 1 2 1 1 1 1 2 2 1 1 1 2 2 2 1 1 1 1 2 1 2 1 2 1 1 1 2 2 2 1 2 2 2 1 1 2 2 2 1 2 1 1 1 1 1 1 2 2 2 1 1 1 1 1 2 1 2 1 1 1 2 2 2 2 2 1 2 1 1 2 2 1 2 2 1 1 2 2 1 1 1 1 1 1 1 2 1 2 1 2 2 2 1 2 2 2 1 2 2 1 1 1 2 2 1 2 2 2 1 1 2 1 1 2 2 1 1 2 2 1 2 2 1 1 2 2 1 1 2 2 2 2 2 1 2 1 1 1 2 1 1 2 1 1 1 1 2 2 1 1 1 2 2 1 2 2 1 2 1 1 2 1 2 1 1 2 2 1 2 1 1 1 2 2 2 2 1 2 2 1 2 1 2 2 2 1 2 1 1 2 1 2 1 1 1 1 2 2 2 1 1 2 2 1 2 2 1 2 2 1 1 2 2 1 1 1 1 1 2 1 2 1 2 1 2 2 2 2 2 1 2 1 1 2 1 2 2 1 2 2 2 1 1 2 2 1 2 2 2 1 2 1 2 1 1 1 2 1 1 1 2 1 2 1 2 1 2 2 1 1 2 2 1 2 1 1 2 1 2 2 1 2 1 2 1 1 1 1 1 2 2 2 2 1 1 2 1 1 2 1 1 1 2 2 1 1 2 2 2 2 2 1 2 2 1 1 2 1 2 2 1 1 2 2 1 1 2 1 2 1 1 2 2 1 2 2 2 1 2 2 2 1 2 2 1 2 1 1 2 1 2 2 1 2 1 2 2 2 2 2 2 2 2 2 1 2 2 2 1 1 1 2 1 1 1 2 1 1 1 2 1 2 1 1 2 1 2 1 2 2 2 2 2 2 1 2 1 1 2 1 2 1 1 1 1 1 2 1 2 2 1 1 1 1 2 1 2 1 1 2 2 2 1 2 1 2 1 2 2 2 1 1 2 1 1 2 2 2 2 2 1 1 1 1 2 2 2 2 2 2 1 2 1 1 1 1 2 2 2 1 2 1 2 2 1 1 2 1 1 2 1 1 2 1 1 2 1 1 1 2 2 1 2 2 2 2 1 2 1 1 1 1 2 1 1 1 1 1 2 1 1 2 1 1 2 2 2 2 1 2 2 1 2 2 1 1 2 1 1 2 1 2 1 2 2 1 1 1 2 2 1 1 2 1 2 2 2 2 2 1 2 2 1 2 1 1 2 1 1 1 1 1 1 2 1 1 1 2 1 2 1 2 2 2 1 2 1 1 1 2 2 2 1 2 1 1 1 1 1 1 1 2 2 1 1 1 1 2 2 1 1 2 1 2 1 2 2 1 2 1 1 1 2 1 1 1 1 2 2 2 2 1 1 1 2 1 1 1 1 2 2 2 1 1 1 2 1 2 2 1 2 2 2 2 2 2 2 1 1 1 2 2 2 2 2 2 1 2 2 2 1 2 2 2 1 1 1 1 1 1 2 2 1 1 2 1 2 2 1 1 1 2 1 2 2 2 1 1 1 2 2 1 1 1 2 2 1 2 1 -9 2 1 1 2 2 2 1 1 2 1 2 2 2 1 1 1 2 2 1 1 1 2 2 1 1 2 1 1 1 1 2 1 2 2 2 2 1 2 2 1 2 2 2 2 2 2 2 1 1 1 1 2 2 1 1 1 1 2 2 1 2 1 2 1 1 2 1 2 2 1 1 2 1 1 1 2 2 2 2 1 1 1 1 2 1 2 1 1 1 2 2 1 2 2 1 1 1 2 1 1 1 2 1 1 2 2 1 1 2 1 2 1 1 1 1 1 1 1 1 2 1 1 2 1 1 2 2 1 2 1 2 2 2 1 1 2 2 1 1 2 2 2 1 1 2 2 2 1 2 2 2 2 2 1 1 2 2 2 1 1 1 1 2 2 2 1 2 2 2 2 1 2 2 2 2 1 1 1 1 2 1 1 1 2 1 1 2 1 1 2 2 1 1 2 2 2 2 1 2 2 1 1 2 2 2 1 1 2 1 2 2 1 1 2 2 2 1 2 1 2 1 1 2 1 1 2 1 1 2 2 2 2 1 2 1 2 1 2 2 2 1 2 2 2 2 1 1 1 2 1 1 2 2 2 2 2 2 2 2 2 2 1 2 1 1 1 2 2 2 2 1 2 1 2 2 2 2 1 2 1 1 2 1 1 2 2 2 1 2 1 2 2 1 1 1 2 2 2 1 2 2 1 2 2 2 2 2 1 2 2 2 1 2 1 1 2 1 1 1 1 2 2 1 2 1 2 2 2 2 2 1 1 2 2 2 2 1 1 1 1 1 2 2 1 2 2 2 2 1 1 2 1 1 2 1 1 1 1 2 2 1 1 2 2 1 2 2 1 1 1 2 2 1 1 1 1 1 2 2 2 1 2 2 1 1 2 1 1 1 1 1 2 2 1 1 2 1 2 1 2 2 1 1 1 1 2 2 1 2 1 2 1 2 2 1 2 2 2 2 1 2 1 1 2 2 2 2 2 2 1 2 2 2 2 1 1 1 1 1 2 2 2 1 1 1 1 1 2 1 2 1 1 2 1 1 2 1 2 1 1 1 1 2 1 2 2 2 1 2 1 2 2 1 2 2 1 2 2 2 2 1 1 2 1 1 1 2 1 2 1 1 1 1 2 2 1 1 1 2 2 2 1 2 1 2 2 2 1 2 1 2 1 2 2 2 1 1 1 2 2 1 2 1 2 1 1 1 2 2 1 2 1 1 2 1 1 1 2 1 2 2 2 2 1 1 2 1 1 1 2 2 2 1 1 2 1 1 1 1 1 1 2 2 2 2 2 2 1 2 1 1 2 2 2 1 2 1 1 2 2 2 1 2 1 2 2 2 1 1 2 2 2 2 1 1 2 1 1 2 2 1 2 1 1 2 1 2 2 1 1 1 1 1 2 2 2 1 1 2 2 1 2 2 2 2 1 2 1 1 1 1 2 2 2 1 1 1 1 2 1 2 2 2 1 2 1 1 2 1 1 1 2 1 2 1 2 1 2 2 1 1 2 2 2 2 1 1 1 1 1 1 1 2 2 2 2 1 1 2 1 2 1 2 2 1 2 2 1 1 1 2 2 1 2 2 1 2 2 1 1 2 2 1 1 1 2 1 2 2 2 1 2 2 1 2 1 1 1 1 2 1 1 2 2 1 1 1 2 2 2 2 1 1 1 2 2 1 1 2 1 2 1 2 2 1 1 1 2 1 2 2 2 1 1 1 1 1 2 2 2 1 2 1 2 2 1 1 2 1 1 1 1 1 2 2 1 1 1 2 1 2 1 2 2 2 1 2 1 2 1 2 1 1 1 2 2 1 2 1 1 1 2 2 2 1 1 1 1 2 2 1 1 2 2 1 1 2 2 2 2 1 1 1 1 2 2 2 1 2 1 1 2 1 1 2 1 1 1 2 1 1 2 2 1 1 1 2 2 2 1 2 1 2 1 1 1 2 2 1 2 2 2 2 2 2 1 1 1 1 2 2 1 2 1 1 2 1 2 2 1 1 2 2 2 1 2 2 2 1 2 2 1 2 1 2 1 1 2 2 1 1 2 2 2 2 1 2 1 1 1 1 2 1 1 2 1 2 1 2 2 1 2 1 1 2 1 1 1 1 1 1 1 2 1 2 1 1 2 2 2 2 2 1 2 1 1 1 1 2 2 2 2 2 1 2 1 2 2 2 2 2 2 2 2 2 1 2 2 1 1 2 1 2 2 2 1 2 1 1 1 2 1 2 1 2 1 2 2 2 2 2 1 1 2 2 2 2 2 1 1 2 2 2 1 2 1 1 2 1 1 1 2 1 2 2 2 1 2 1 2 1 1 1 2 2 2 2 1 1 2 2 1 2 2 1 1 1 2 2 1 2 2 2 1 2 1 2 1 1 1 2 1 2 1 2 1 2 2 1 1 1 1 2 1 1 1 1 1 1 1 2 1 1 1 1 1 1 1 1 2 1 1 1 2 1 2 1 2 2 1 2 1 1 1 2 2 2 1 2 2 1 2 2 1 1 2 2 1 2 2 1 2 2 1 2 2 1 2 2 2 1 2 1 2 2 2 2 1 2 2 1 2 1 1 2 1 1 2 1 1 2 2 2 1 1 2 2 1 2 1 2 1 2 1 2 1 1 2 1 1 1 2 2 2 1 2 1 1 2 1 1 2 1 1 2 1 2 2 1 2 2 1 1 1 1 1 1 2 1 2 2 1 2 2 2 2 1 1 1 1 1 2 2 2 2 2 2 2 2 2 1 1 1 1 1 2 1 2 1 2 2 2 1 1 1 2 2 2 2 2 2 1 1 2 2 2 1 1 1 2 1 1 2 1 1 1 2 2 2 2 1 2 2 1 1 2 1 1 2 2 2 2 1 1 1 2 2 2 2 1 1 2 2 1 1 1 1 1 2 1 1 1 1 2 1 1 2 2 2 2 2 1 2 1 2 2 2 1 1 1 2 1 2 1 2 1 2 1 2 1 1 2 2 1 1 2 1 1 1 1 1 1 2 1 1 1 2 2 2 1 2 1 2 2 1 2 2 2 1 2 1 1 1 2 1 2 2 2 1 1 1 1 2 2 1 1 1 2 1 1 1 2 1 1 1 2 2 2 2 1 1 2 1 1 2 2 1 1 1 1 2 2 2 2 2 2 1 2 1 1 2 2 1 2 1 1 2 1 2 2 1 1 1 1 2 1 2 2 1 2 1 1 1 1 2 2 1 2 2 1 2 2 2 1 1 1 2 1 2 2 2 2 2 2 1 2 2 2 2 2 2 1 2 1 2 1 2 1 2 1 1 2 2 2 2 2 1 2 2 1 1 1 2 2 1 1 2 1 1 2 1 2 1 2 2 2 1 2 1 2 1 1 1 1 1 1 1 2 2 2 1 2 2 1 2 2 2 2 2 1 1 1 1 2 2 1 1 2 2 2 1 2 2 2 2 2 2 1 2 2 2 1 2 1 2 2 1 2 1 2 2 2 1 2 1 2 1 2 1 1 1 1 2 2 2 1 1 2 1 1 2 2 2 1 2 1 1 2 2 1 1 1 1 1 2 2 1 2 1 1 1 2 2 2 2 1 2 1 1 1 1 1 1 1 1 2 1 1 1 1 1 2 1 1 1 1 1 2 1 2 1 2 2 2 2 1 1 2 1 1 2 1 1 1 2 2 2 2 2 2 1 1 1 2 2 1 2 1 1 1 1 1 1 2 1 2 1 2 1 1 2 1 2 1 1 1 1 2 1 2 2 2 1 2 1 1 1 2 1 1 2 1 1 1 1 1 2 1 1 1 1 1 1 1 1 1 2 2 2 1 2 2 2 2 2 2 1 1 2 1 2 2 2 2 1 1 1 1 2 2 2 1 2 1 1 2 1 2 2 2 1 1 1 1 1 2 2 1 1 1 1 2 1 1 2 2 2 1 1 2 2 1 2 1 1 1 2 2 1 1 1 2 2 1 1 1 1 1 1 2 1 1 1 1 2 2 1 2 2 2 1 2 1 2 1 2 1 2 2 1 1 2 1 2 2 1 1 2 2 1 2 2 1 2 2 2 2 1 1 2 2 2 2 2 2 2 1 2 1 2 1 1 1 2 1 1 1 2 2 1 2 2 1 1 1 2 2 2 2 2 2 2 2 2 1 1 1 2 1 1 2 2 2 2 2 1 1 2 2 2 1 1 1 1 2 1 1 2 2 2 1 2 1 2 1 1 2 1 2 1 1 1 2 2 2 1 2 2 2 1 1 2 1 1 2 2 1 2 1 2 2 2 1 2 1 2 2 1 2 1 1 2 2 2 1 2 2 2 1 2 2 2 2 1 2 2 1 1 1 2 2 1 1 2 1 2 1 2 1 2 2 2 2 1 1 1 1 2 2 1 2 2 1 1 2 2 2 1 1 2 2 1 1 2 2 1 2 1 2 2 1 1 2 1 1 2 1 2 1 1 1 1 2 2 1 2 2 1 2 2 2 2 2 2 2 2 2 2 2 1 1 2 1 2 2 2 2 2 1 2 1 1 1 2 2 2 2 2 1 1 1 2 1 2 1 1 2 2 1 1 1 1 2 1 2 1 1 2 2 2 2 1 2 2 2 1 1 1 2 1 1 2 1 1 2 1 1 1 2 1 1 1 1 1 2 1 2 1 1 2 2 1 2 1 2 1 2 2 1 1 2 2 2 1 1 2 2 2 1 2 1 2 2 2 2 2 1 2 1 2 1 2 1 2 1 2 2 1 1 1 1 1 2 1 1 1 1 2 1 1 1 2 1 1 2 1 1 1 1 2 2 1 2 2 1 1 2 1 2 2 2 1 2 2 1 2 2 1 2 1 2 2 2 2 2 1 1 1 2 1 2 2 2 1 1 1 1 2 2 1
Kazar dummy dummy dummy dummy dummy 1 1 2 1 1 2 1 1 1 1 1 2 1 1 2 1 1 2 1 1 2 1 2 1 1 1 1 2 1 2 2 1 1 1 2 2 1 1 1 1 2 1 1 1 2 2 1 2 1 2 2 2 1 1 1 2 2 2 2 1 2 1 2 2 2 1 1 2 2 1 2 2 2 2 1 2 2 2 2 1 2 2 1 1 2 1 2 1 1 1 1 1 2 1 2 2 2 1 2 1 1 2 1 1 1 1 2 2 2 2 2 2 1 1 1 2 1 1 1 1 2 1 2 2 1 1 1 2 1 2 2 2 1 2 2 2 1 1 1 2 2 1 1 1 1 2 2 1 2 1 1 2 2 2 1 2 1 1 1 1 1 2 2 2 2 2 1 2 2 1 2 2 1 1 2 2 2 2 2 1 1 1 1 1 1 1 1 1 1 1 1 2 2 2 1 1 2 1 2 1 2 1 2 2 1 1 1 1 2 1 1 1 1 2 1 1 1 2 1 2 1 2 2 1 2 2 1 1 2 1 1 2 1 1 2 1 2 2 1 1 2 2 2 1 1 1 1 2 2 1 2 2 2 2 1 2 2 2 1 2 2 2 1 2 2 1 2 2 1 2 2 2 1 2 1 2 1 1 1 2 2 2 1 2 1 2 1 2 2 1 2 1 1 2 1 2 1 1 2 1 2 2 1 1 2 2 1 1 1 2 1 2 2 1 1 1 2 1 1 2 2 1 1 2 2 1 2 1 2 2 2 1 1 2 1 1 2 1 1 1 2 1 1 1 1 1 2 1 2 2 2 2 2 1 1 2 2 1 1 1 1 2 2 1 2 1 1 2 1 1 1 1 1 1 1 2 2 2 2 1 2 2 1 1 2 2 2 2 1 1 2 2 2 1 1 1 2 1 1 1 1 1 2 2 2 2 1 1 2 1 2 2 2 2 1 2 2 1 1 2 2 2 2 1 1 1 1 2 1 1 2 2 1 1 1 1 2 2 1 2 2 2 2 1 2 2 2 1 2 2 1 1 1 1 2 1 1 2 2 2 2 2 2 2 2 2 1 1 2 2 2 2 1 2 1 2 2 1 2 2 1 1 2 2 2 2 2 1 2 1 2 2 1 2 2 2 2 1 2 2 2 1 1 2 1 1 2 1 1 1 2 2 2 2 1 2 2 1 1 2 1 2 2 2 1 2 2 2 1 2 1 2 1 1 2 2 1 1 1 1 1 1 1 2 1 2 2 1 2 2 1 2 2 1 1 2 1 2 1 1 1 1 2 1 2 1 2 1 1 1 1 2 1 1 2 2 1 1 1 1 1 2 2 1 2 1 1 2 1 1 1 1 1 2 2 1 1 1 1 2 1 2 2 1 1 2 2 2 2 1 2 2 2 2 1 2 2 2 1 1 2 1 1 2 1 1 2 1 2 1 2 2 1 1 2 2 2 1 1 2 1 1 1 1 1 1 1 1 1 2 1 1 2 2 1 2 2 2 1 2 1 1 1 1 2 2 2 1 1 2 1 2 1 1 2 2 2 2 2 2 2 1 2 1 1 2 2 2 1 1 2 1 2 2 2 1 2 2 2 1 2 1 1 1 2 1 1 1 1 2 2 1 2 2 1 2 1 1 2 2 2 2 2 1 1 1 1 1 1 2 2 1 2 1 2 1 1 2 2 2 2 2 2 1 1 2 2 2 2 2 2 1 2 2 2 1 1 1 1 2 1 2 2 2 1 2 1 1 2 2 1 2 1 2 2 2 1 1 2 2 1 1 1 1 2 1 1 2 2 1 1 1 2 1 2 1 2 1 2 2 2 2 2 2 2 2 1 2 1 1 2 2 1 2 2 1 1 2 2 2 2 1 1 2 1 1 1 2 1 1 2 2 1 2 2 1 1 2 1 1 2 2 1 2 2 1 1 1 2 1 2 2 2 1 2 1 2 1 1 1 1 2 2 2 1 1 2 2 1 1 1 1 1 2 1 1 1 2 2 1 1 1 1 1 2 1 2 1 2 2 1 2 2 2 2 2 1 2 1 1 2 2 1 1 1 1 2 1 1 2 1 1 1 1 1 1 2 1 1 2 1 2 2 2 2 1 1 2 1 1 2 1 2 1 1 2 1 2 2 2 1 1 2 2 2 2 1 1 1 2 2 2 1 2 1 2 2 2 1 2 2 1 2 1 1 2 1 2 2 1 2 1 2 1 2 1 2 1 2 2 2 1 2 1 1 1 1 1 1 2 1 2 1 2 1 1 2 1 2 1 2 2 1 1 1 2 1 2 1 1 2 1 1 2 2 2 1 2 2 1 2 1 2 2 2 1 2 2 1 1 1 2 1 2 1 1 1 1 1 2 2 1 2 1 1 2 2 2 1 1 2 1 2 2 2 2 2 1 2 2 2 1 2 1 2 1 1 1 2 2 1 2 1 1 1 1 2 1 1 1 2 1 2 1 2 1 2 1 1 2 2 1 2 2 1 1 2 2 2 1 1 1 1 2 1 2 2 2 2 2 2 1 2 1 1 2 2 1 1 1 2 2 1 1 1 1 2 1 1 1 1 1 1 1 2 1 1 2 2 1 2 1 2 1 1 2 2 1 2 2 2 2 2 2 2 2 2 1 2 1 1 1 1 2 2 2 2 2 1 2 1 2 2 1 2 2 1 1 2 1 2 1 1 1 1 1 1 1 1 2 2 2 1 1 2 2 1 2 1 2 1 2 1 1 1 2 2 1 2 1 1 2 2 2 2 2 2 2 1 1 2 1 1 1 1 2 2 1 1 2 1 2 1 2 2 2 2 2 1 2 2 2 2 2 2 2 2 1 1 2 1 1 2 2 1 2 2 1 1 2 1 2 2 1 1 1 1 1 2 2 1 2 2 2 2 2 1 2 2 2 1 2 2 1 2 2 2 2 2 2 1 1 2 1 2 1 1 1 2 2 1 1 2 2 1 1 1 2 2 2 2 1 1 2 2 2 1 1 1 1 2 2 1 2 1 2 1 1 2 1 1 1 2 2 2 1 1 2 2 1 2 2 2 2 2 2 1 2 2 1 1 2 1 2 2 2 1 2 1 2 1 2 2 1 2 1 2 1 1 2 1 1 2 1 2 2 1 1 2 2 2 1 1 2 1 2 2 1 1 1 1 2 2 1 1 1 2 2 1 1 1 1 1 1 2 1 2 2 2 2 2 2 1 2 2 2 2 2 1 2 1 2 2 2 1 1 2 2 1 2 1 1 1 2 2 1 2 2 2 2 1 2 1 1 1 2 2 1 2 1 2 1 2 1 2 2 1 1 1 1 2 1 2 2 1 1 1 2 1 1 2 1 2 1 2 2 1 2 2 1 2 1 1 2 2 1 2 2 1 2 2 1 2 1 1 2 2 2 2 2 1 1 2 1 1 1 1 2 1 1 1 2 1 2 2 2 2 2 2 1 1 2 2 2 1 2 2 1 2 2 1 2 2 2 1 2 1 1 1 1 1 2 1 2 1 1 2 1 1 1 1 2 2 2 1 1 2 2 1 2 1 1 1 2 1 1 1 2 1 1 1 1 1 2 1 1 2 2 2 1 2 2 1 2 1 1 2 1 1 1 2 2 1 1 2 1 1 1 2 2 1 1 1 2 1 2 1 2 1 1 2 2 1 2 1 1 1 2 1 2 1 1 1 1 1 2 1 2 1 1 1 2 2 1 1 1 2 1 1 2 1 1 1 2 1 2 2 2 2 2 2 1 2 1 1 2 1 2 1 1 1 2 1 2 2 2 2 1 2 1 1 1 1 1 1 2 1 2 1 2 1 1 1 1 1 2 1 1 2 2 1 1 1 2 1 2 1 1 2 1 1 2 2 1 2 1 1 1 2 2 2 2 1 1 2 1 2 1 2 1 2 2 2 1 1 1 1 1 1 2 2 1 1 1 2 1 1 2 2 1 2 1 2 1 1 1 1 1 1 1 1 1 2 2 1 2 2 2 1 2 2 1 2 1 2 1 2 2 1 1 1 1 2 1 1 1 2 1 1 2 1 1 1 2 2 2 1 2 2 1 1 1 2 2 1 1 2 1 2 1 2 2 2 2 2 1 2 1 1 1 1 2 1 1 2 1 1 2 2 2 2 1 1 1 1 2 2 1 2 1 2 1 1 1 1 2 2 2 2 1 2 1 2 2 2 1 1 2 1 2 2 2 1 2 2 1 2 2 1 2 1 2 1 1 1 2 2 2 1 2 2 2 2 1 1 1 -9 1 2 1 1 1 2 2 1 1 1 2 2 2 2 1 2 1 2 2 2 1 2 1 2 2 1 2 1 1 1 2 2 2 2 1 2 1 2 1 1 2 1 1 1 1 1 2 2 1 2 1 2 2 2 2 2 2 1 2 1 2 1 2 2 1 1 2 2 1 2 1 1 1 1 2 2 1 2 2 2 1 1 2 1 2 1 1 2 2 1 1 2 2 2 2 2 2 1 1 1 1 2 1 1 2 1 1 1 1 2 1 2 1 1 2 1 2 2 2 2 2 2 2 1 2 2 2 2 2 2 1 2 1 2 2 1 2 1 1 1 2 2 1 2 2 1 1 1 2 1 1 1 1 1 2 1 1 1 1 1 2 1 2 1 2 2 2 2 1 1 2 1 1 2 1 2 1 1 2 2 2 1 1 1 2 1 1 1 1 1 1 1 1 2 1 2 1 2 1 2 2 1 2 2 1 2 2 1 2 2 2 2 1 2 1 1 2 2 2 1 1 1 2 2 2 1 2 1 2 2 2 1 2 1 1 2 2 2 2 2 2 2 2 2 2 1 2 1 2 1 1 1 1 2 2 1 2 1 2 2 2 2 2 2 2 1 2 1 2 2 1 2 1 1 2 1 2 2 2 1 2 2 2 1 1 1 1 2 2 1 2 1 1 2 1 1 1 1 2 2 1 1 2 1 1 2 1 1 1 2 1 1 2 1 1 1 1 1 1 1 1 2 2 2 1 2 2 1 2 2 2 1 2 2 1 1 1 1 2 2 2 1 2 2 1 2 2 1 2 1 1 2 1 1 2 2 1 1 2 2 1 1 2 1 1 1 2 1 1 1 1 2 2 1 2 1 1 1 2 1 2 1 1 2 1 2 2 2 1 2 2 1 2 2 1 2 2 1 1 2 2 2 1 1 2 2 2 2 2 1 1 1 2 2 1 2 2 2 1 2 1 1 2 1 2 2 1 2 1 1 1 2 1 1 1 1 2 2 2 1 1 2 2 1 1 2 1 2 1 1 2 1 1 2 2 2 1 1 2 2 1 2 2 2 2 1 2 2 2 2 1 2 1 2 1 1 1 1 2 1 1 2 1 1 1 2 2 1 2 1 2 2 1 1 2 1 1 1 1 1 1 2 1 1 2 2 2 2 1 2 2 2 2 2 2 1 1 2 2 2 1 2 2 2 2 2 2 1 2 2 2 1 1 2 2 2 1 2 2 1 1 1 2 1 2 1 1 2 1 2 2 2 2 2 1 2 1 2 2 2 2 1 2 2 2 1 2 2 1 1 1 1 1 1 2 1 1 1 1 2 2 1 1 2 2 1 1 1 1 2 2 2 2 1 1 2 2 2 1 1 2 1 2 2 2 1 2 2 2 1 1 2 1 2 2 2 1 2 2 1 2 1 1 2 2 1 1 2 1 2 1 1 1 1 1 1 2 1 1 2 2 2 1 2 2 2 2 2 1 1 1 2 2 1 2 1 2 2 1 1 1 2 2 2 1 2 2 2 1 1 2 1 2 1 2 2 2 1 2 2 1 2 1 1 1 1 1 2 2 2 1 2 1 2 2 1 2 1 1 2 2 2 1 1 2 2 2 1 1 2 2 1 1 2 1 1 2 2 2 1 1 1 2 1 1 1 2 1 1 2 1 2 2 2 1 2 2 1 1 2 2 1 1 1 1 1 1 2 1 1 2 1 2 1 1 2 1 1 2 1 1 2 1 1 1 1 2 2 1 1 2 1 2 1 2 1 1 1 2 1 1 1 2 1 2 1 1 2 2 2 2 2 2 2 1 1 1 1 2 1 2 1 1 2 2 2 2 2 2 2 2 2 2 1 2 1 1 1 2 2 2 2 1 1 1 2 2 1 2 1 1 1 2 2 1 1 2 1 2 1 2 2 2 2 2 2 2 2 2 2 1 1 2 2 1 1 1 1 2 1 2 1 2 2 1 1 2 2 1 2 2 2 1 2 2 2 1 1 1 1 2 1 2 2 1 1 1 2 2 1 1 1 1 2 2 2 1 2 1 1 2 2 1 2 1 1 2 2 1 1 2 2 2 1 2 1 1 2 2 1 1 1 1 2 1 2 1 1 1 2 2 2 1 1 1 2 1 1 1 2 2 2 1 1 2 2 2 2 2 2 1 2 2 1 1 1 2 2 1 1 1 1 2 1 2 2 2 2 2 1 1 2 1 1 1 1 2 1 1 2 2 2 2 1 1 2 1 2 1 1 2 2 1 1 1 1 1 2 2 2 1 1 1 2 2 1 2 1 2 1 2 2 2 2 2 2 2 2 2 1 2 1 1 1 2 1 2 1 1 1 1 1 2 2 2 1 1 1 1 2 2 2 2 1 2 2 2 1 2 2 2 1 2 1 1 2 2 1 2 1 1 1 1 1 1 2 2 1 2 1 2 1 1 2 2 2 1 1 1 2 1 2 2 1 1 1 1 2 1 1 2 1 2 2 1 1 2 2 2 2 2 2 1 1 1 2 2 1 2 2 1 2 2 2 1 2 2 2 1 2 1 1 2 2 2 1 2 2 1 2 2 2 1 1 2 1 2 2 2 2 1 2 1 1 1 1 2 2 2 2 1 2 1 1 2 2 1 1 2 1 2 2 2 2 2 2 1 1 1 1 1 1 1 2 2 1 1 2 2 2 1 2 2 2 2 1 2 1 2 1 2 1 2 1 2 2 2 2 1 1 1 2 2 2 2 1 1 1 2 1 1 1 1 2 2 1 2 1 1 1 2 1 2 1 2 1 2 1 1 2 1 1 2 1 2 2 1 2 2 1 2 1 1 1 2 2 2 2 1 1 1 1 1 1 1 1 2 2 2 1 2 1 1 1 2 1 1 2 2 1 1 2 1 1 2 1 1 2 2 2 1 2 2 2 1 2 2 1 1 1 2 1 2 1 1 2 2 2 2 2 2 1 1 2 2 1 1 2 2 2 2 2 2 2 1 1 2 2 2 1 2 2 2 1 1 1 1 2 2 1 1 1 1 2 1 2 1 2 1 1 1 2 1 1 1 1 1 1 2 1 1 2 2 2 2 2 1 2 2 1 2 1 1 1 2 2 2 2 1 2 2 1 2 2 1 2 1 1 2 1 1 2 2 1 2 2 1 1 2 1 1 2 1 1 1 1 1 1 2 2 2 2 2 2 1 1 2 2 2 2 1 2 2 1 2 1 2 1 1 2 1 2 2 2 2 1 2 2 1 2 2 1 1 1 2 2 2 2 2 1 2 2 1 2 2 1 1 2 1 1 1 2 2 2 2 1 2 1 2 1 2 2 2 1 1 2 2 1 1 2 1 1 2 1 1 1 1 1 1 1 1 2 2 2 1 2 1 1 1 1 1 2 1 1 1 1 1 1 2 2 2 2 2 1 2 2 2 1 2 1 1 2 1 2 1 2 2 2 2 1 2 1 2 2 2 2 2 2 2 2 1 2 2 2 2 2 2 2 2 1 1 1 2 1 1 1 1 1 2 2 1 2 2 2 2 1 1 2 1 1 1 2 2 1 1 2 1 1 2 2 1 1 1 1 1 1 2 1 2 1 1 2 2 2 1 2 2 1 2 1 1 1 1 1 2 2 2 1 1 2 1 1 2 1 1 2 2 1 1 1 2 1 2 1 1 1 1 2 1 1 2 1 1 2 2 2 2 2 2 2 2 2 1 1 2 2 2 2 1 1 2 2 1 1 2 2 2 1 1 2 1 1 1 2 1 1 1 2 2 1 1 1 1 2 2 1 1 2 2 2 2 1 1 2 2 1 1 1 1 2 2 2 1 1 1 1 1 1 1 2 1 1 2 2 2 2 1 2 1 1 1 1 1 2 1 2 2 2 1 1 1 2 1 2 1 2 2 1 2 1 2 2 2 1 2 2 1 1 2 1 2 1 2 1 1 2 2 1 1 1 1 1 2 1 1 1 1 2 2 2 1 2 1 2 2 1 2 2 1 1 1 1 1 2 2 1 2 1 1 1 1 1 1 1 1 1 2 1 2 1 1 2 1 1 2 1 1 2 2 1 1 1 1 1 1 2 1 2 1 2 2 1 2 2 1 2 2 1 2 1 2 1 1 2 2 2 1 1 1 1 1 1 2 2 2 2 2 1 1 2 2 1 2 2 2 1 1 1 1 2 1 2 2 1 2 1 1 2 1 2 1 1 2 2 1 2 1 2 1 2 2 2 2 2 2 1 1 2 2 2 2 2 1 2 1 1 1 1 2 1 1 2 2 1 2 2 1 1 1 2 1 1 1 2 1 2 2 1 2 2 2 2 2 1 2 1 1 2 2 2 2 2 2 2 2 1 2 2 2 1 1 1 1 2 2 1 1 1 1 2 2 1 2 2 2 1 2 2 2 2 2 2 2 2 1 1 1 1 2 1 2 1 1 2 1 1 1 2 1 1 2 2 1 1 1 2 2 1 2 2 1 1 1 1 1 2 2 1 1 2 1 1 1 2 1 1 2 1 1 2 1 1 2 1 2 1 2 2 2 2 2 2 2 2 1 1 1 1 1 1 1 2 2 1 2 1 2 2 2 2 1 1 1 1 2 2 2 -9 2 2 1 1 2 1 2 2 1 1 1 1 1 2 1 1 2 1 2 2 2 2 1 1 2 2 1 2 1 2 2 2 1 1 1 1 2 2 1 2 2 2 2 1 2 1 1 2 2 2 2 2 1 2 2 1 1 2 2 1 2 1 1 2 1 2 1 2 2 1 2 2 2 1 1 2 1 1 2 2 1 2 1 1 2 2 1 2 1 1 1 1 2 2 2 1 2 2 2 2 2 2 1 2 1 2 2 2 1 1 1 1 1 2 1 2 1 2 2 1 2 2 2 1 1 1 2 2 1 1 2 1 1 1 1 2 1 2 1 2 1 1 1 1 2 2 2 1 2 1 2 2 2 1 2 2 2 2 1 2 1 2 2 1 2 2 1 1 2 1 1 1 1 1 2 1 1 1 2 1 2 2 2 1 2 1 1 2 2 2 2 2 2 2 1 2 2 2 1 1 2 2 1 1 2 1 2 1 2 1 2 1 1 1 1 1 1 2 2 1 1 1 2 2 2 2 1 2 2 2 2 2 2 2 2 2 1 2 1 1 1 2 1 1 1 1 2 2 1 1 2 1 2 2 1 2 2 2 2 1 2 2 1 1 1 2 1 2 1 1 2 1 1 2 2 1 2 2 2 2 2 2 2 2 1 1 2 1 1 2 2 2 1 2 1 1 2 1 1 2 1 1 2 2 1 1 2 2 1 1 1 1 2 2 2 1 2 1 1 2 2 2 1 2 1 2 2 2 1 1 2 1 2 1 2 2 1 1 2 2 2 1 2 2 2 2 1 2 2 2 1 2 1 2 1 2 2 1 2 1 2 1 2 2 1 2 1 2 1 1 2 2 1 1 1 1 2 2 1 1 1 2 2 2 1 2 1 2 1 1 2 2 1 2 2 2 2 2 1 2 2 1 1 2 2 2 2 1 1 1 1 1 1 1 2 1 1 2 2 2 1 2 1 1 2 2 1 1 1 1 1 2 2 2 1 1 1 1 1 1 2 2 1 1 2 2 2 1 2 2 2 2 2 2 1 2 1 2 1 1 2 2 1 1 2 1 1 1 1 2 2 1 1 1 1 1 2 1 2 1 1 1 2 2 1 2 2 1 2 2 2 2 1 2 2 1 2 2 2 1 1 1 2 1 1 2 2 1 1 1 2 1 1 2 1 1 2 2 1 2 2 2 2 2 2 2 2 2 1 1 1 2 2 1 1 1 1 1 1 2 1 1 2 1 2 2 2 2 1 2 1 1 2 1 1 1 2 2 1 1 1 2 2 2 1 1 1 2 1 1 1 1 2 2 2 2 1 1 1 1 1 2 2 2 2 2 2 1 1 1 1 2 2 1 2 1 2 1 1 2 1 2 1 2 2 1 2 2 1 2 2 2 2 2 1 2 2 2 1 1 2 1 2 2 1 1 2 2 1 1 1 2 1 2 1 2 1 2 1 2 2 2 1 2 1 2 1 2 1 1 1 2 1 1 2 1 1 2 2 2 1 2 1 2 1 2 2 2 1 1 1 2 1 1 2 2 2 2 1 1 1 2 2 1 2 1 2 2 2 2 1 1 2 2 2 1 1 2 2 2 2 2 1 1 2 1 2 1 1 2 1 1 2 2 2 1 1 2 2 2 2 2 1 1 1 2 2 2 1 1 1 1 1 1 2 1 1 2 2 1 2 1 1 2 1 2 1 1 1 2 1 2 2 2 2 2 2 1 2 1 2 2 2 2 2 1 1 1 2 1 2 2 1 2 1 1 2 2 2 2 1 1 1 2 1 1 2 1 2 2 1 2 1 1 1 2 2 2 2 2 2 1 1 1 2 1 2 2 2 2 1 1 2 2 2 2 2 1 1 1 2 1 1 1 1 2 2 2 1 1 2 2 1 1 2 2 2 2 1 2 1 1 1 1 1 2 2 1 1 2 2 1 1 1 1 1 1 1 2 2 1 1 1 2 1 2 2 1 1 2 1 1 2 1 1 2 2 1 1 1 1 1 2 2 1 2 1 1 1 1 2 1 2 1 1 1 1 2 1 2 1 2 1 1 1 1 1 2 2 1 1 1 2 1 2 1 2 2 1 2 2 2 1 1 1 2 1 2 2 1 2 2 2 2 2 2 2 1 2 2 1 2 1 1 1 2 1 2 1 2 2 2 2 2 2 2 1 2 2 1 2 1 1 2 1 1 1 1 1 1 2 2 2 1 2 1 2 2 2 1 2 1 2 1 1 1 2 2 2 1 1 2 2 2 2 1 2 2 2 1 1 1 1 2 2 1 2 1 2 2 2 2 1 1 2 2 2 2 1 2 2 2 1 1 1 2 2 1 2 1 1 1 1 1 2 1 2 2 1 1 1 2 2 2 1 2 2 2 2 2 2 2 2 2 1 2 2 1 1 1 2 1 1 2 1 1 2 2 2 1 1 2 2 1 2 2 1 1 1 2 1 2 2 2 2 1 2 1 2 1 2 2 1 1 2 1 1 1 1 1 1 1 1 2 1 1 1 2 1 1 2 1 2 1 2 2 2 2 1 2 2 2 2 2 2 1 1 1 2 2 1 1 1 2 2 2 2 2 1 2 2 1 1 1 1 1 1 1 2 2 2 2 2 2 1 1 2 1 1 2 1 2 2 2 1 2 1 1 2 1 1 2 2 1 2 1 2 2 1 2 1 2 1 -9 2 2 2 2 2 1 2 2 2 1 1 2 1 2 1 2 1 1 2 1 1 2 1 2 2 2 1 1 2 2 2 2 2 1 1 2 2 2 1 2 2 1 1 2 1 2 1 1 1 1 1 1 1 1 2 1 1 2 2 2 2 1 1 1 2 1 2 1 1 2 1 2 1 1 1 1 1 2 2 2 1 2 1 2 2 2 2 1 1 1 2 1 1 1 2 1 2 2 2 2 2 2 2 2 1 1 2 2 2 1 2 1 2 2 1 1 2 2 2 1 1 1 2 2 1 1 2 2 2 2 2 2 2 2 2 1 2 2 1 2 1 1 2 2 2 1 2 2 2 1 2 1 1 2 2 1 1 1 2 1 1 1 1 2 2 1 1 1 1 1 1 1 1 1 2 1 2 1 1 2 2 2 1 1 2 2 1 1 1 1 2 1 1 1 2 1 1 1 1 2 1 1 2 1 1 1 1 2 1 2 2 1 2 2 2 1 2 1 2 1 2 1 2 1 1 2 1 1 1 2 2 2 2 1 2 2 1 1 1 1 1 2 2 1 1 2 2 2 2 1 1 2 2 2 1 2 1 1 1 1 1 1 1 1 2 1 2 2 1 2 2 1 1 1 2 1 1 1 1 2 2 2 1 1 1 2 2 2 1 2 2 1 2 2 1 1 2 1 1 2 1 2 1 2 2 1 2 1 1 2 1 2 1 2 1 1 2 2 1 2 2 2 1 2 2 1 1 2 1 1 2 1 1 2 1 1 2 2 1 2 2 1 2 1 1 1 2 2 2 2 1 1 2 1 1 2 1 2 2 2 2 1 1 1 2 2 2 1 1 1 1 1 1 2 2 1 2 2 1 1 1 1 1 1 1 1 2 1 2 1 1 2 2 2 1 2 1 2 1 1 2 2 1 1 1 2 1 1 2 2 2 2 2 2 1 1 1 1 1 1 2 1 1 1 1 1 1 2 1 2 2 2 2 1 1 1 2 2 1 2 1 1 2 1 1 1 2 1 2 1 2 1 1 2 2 1 1 2 2 2 1 1 2 2 1 1 2 2 1 1 1 1 2 2 1 1 1 2 2 1 2 2 1 1 1 2 1 1 1 2 1 1 1 2 2 1 2 1 2 2 2 1 1 1 2 1 2 1 2 1 2 1 2 1 1 2 2 2 2 1 2 1 1 2 1 1 2 1 2 2 2 2 1 1 1 1 2 1 2 1 2 1 2 2 1 1 2 2 1 1 1 2 2 2 1 2 2 2 2 2 2 2 2 2 2 2 2 1 1 2 2 1 2 2 1 1 1 1 2 1 1 2 1 2 1 1 1 2 1 2 1 1 2 1 1 1 2 2 2 2 2 2 1 1 2 1 2 2 1 1 1 2 1 2 1 2 2 1 2 2 1 1 1 1 2 1 1 2 1 1 2 2 2 2 2 2 2 2 1 1 2 2 2 1 1 1 2 1 2 2 1 1 1 1 1 1 2 1 2 2 1 1 2 1 2 1 1 2 1 2 2 1 1 2 2 2 1 1 1 2 2 1 2 2 2 1 1 1 2 1 1 2 2 2 2 1 2 2 1 2 2 2 1 1 1 1 2 1 1 1 2 2 2 1 2 1 2 1 1 1 1 1 1 2 2 2 1 2 1 2 2 2 1 2 2 1 2 2 2 1 2 1 1 2 1 2 1 2 2 2 1 1 1 2 1 1 1 1 1 2 1 1 2 1 1 1 1 2 1 2 1 1 1 1 1 2 2 2 1 2 2 2 1 1 1 1 1 1 2 2 2 1 1 2 2 1 2 2 2 1 2 1 2 1 2 2 2 2 1 1 1 2 2 2 2 2 2 2 2 2 1 1 1 2 2 2 2 1 2 2 1 1 1 2 2 2 1 2 1 2 1 2 2 1 2 2 2 2 2 2 2 1 1 1 2 2 2 2 2 1 2 1 1 2 1 1 2 1 2 2 2 1 1 1 2 2 2 2 1 2 1 2 1 2 2 1 1 2 2 2 2 2 1 2 1 1 2 1 1 2 1 1 1 2 1 1 1 1 2 1 2 2 1 2 1 2 2 1 2 1 1 2 2 1 2 1 2 2 2 1 1 2 1 2 2 2 1 1 1 2 2 2 1 2 2 1 2 1 1 1 1 1 1 1 1 1 2 2 2 1 1 1 1 1 1 2 2 2 1 1 1 1 1 1 1 1 2 2 1 1 1 1 2 1 2 2 2 2 1 1 1 1 1 2 1 2 2 1 1 1 2 1 2 2 1 2 1 1 2 1 2 1 1 2 2 1 1 2 1 1 1 2 2 1 2 1 2 2 1 1 1 1 1 2 1 1 1 1 2 1 1 1 2 2 1 2 1 1 2 2 1 2 1 1 1 2 2 2 2 1 1 2 2 1 2 1 2 1 1 1 1 2 1 2 2 1 2 2 1 1 2 2 1 2 2 1 2 1 1 1 1 1 2 2 2 1 1 2 2 1 1 1 2 1 2 2 2 2 1 1 1 2 2 2 1 2 1 1 2 1 2 1 1 2 1 2 2 1 1 2 2 1 1 1 1 2 2 1 1 1 2 1 1 2 2 1 1 2 1 1 1 2 2 1 1 2 2 2 2 2 1 1 1 2 1 2 1 1 1 2 2 2 2 1 1 2 1 2 2 1 2 1 1 1 1 1 1 2 1 2 2 1 2 2 2 2 2 2 1 1 1 2 1 2 1 2 1 1 1 2 2 2 2 2 1 1 1 1 2 1 2 1 1 1 1 2 2 1 1 1 1 1 2 2 2 1 1 1 1 2 2 1 2 1 1 1 2 2 2 2 2 1 2 2 1 2 2 2 2 2 2 2 1 2 1 2 1 2 2 1 2 2 1 2 2 2 1 1 1 2 1 1 2 2 2 1 1 1 2 2 2 1 2 2 1 2 1 2 2 1 2 2 2 1 2 1 2 2 2 1 2 2 1 1 2 2 1 1 1 2 1 1 1 1 2 1 2 1 1 1 1 2 1 1 1 1 1 1 2 2 1 1 1 2 1 1 2 1 2 2 2 2 1 2 2 2 1 2 2 1 2 1 1 2 1 2 1 1 2 2 2 2 1 2 1 1 1 1 1 2 1 2 1 1 1 2 2 2 2 1 1 1 1 2 2 2 2 1 2 1 1 1 1 2 2 2 2 2 2 1 1 2 1 2 2 1 1 1 2 1 2 1 2 1 1 2 1 2 1 2 2 2 2 1 1 1 1 2 2 2 2 1 1 1 2 1 1 2 1 1 1 2 1 1 1 1 2 1 2 1 1 1 2 1 1 2 1 1 2 2 2 1 1 1 1 2 1 2 2 2 1 2 1 1 1 2 2 2 1 2 2 2 1 1 1 1 2 1 1 2 2 1 2 2 1 1 2 2 1 1 1 1 2 1 2 2 2 1 1 1 2 2 2 2 2 2 1 2 1 2 1 2 2 1 1 2 2 2 2 2 1 2 2 2 2 1 1 2 2 2 1 1 1 1 1 2 2 1 2 1 2 1 2 1 2 1 1 1 2 2 2 2 1 2 2 2 2 2 2 2 1 1 1 2 1 1 1 2 1 1 2 1 1 2 1 2 1 1 2 1 2 2 2 1 1 1 1 1 1 1 1 1 2 1 1 1 2 2 1 2 2 1 2 2 2 2 1 2 2 2 1 1 1 2 1 1 1 2 2 2 2 2 1 2 1 2 2 2 1 1 2 1 1 2 2 1 1 1 1 2 1 2 1 2 2 1 2 1 2 2 1 2 1 2 2 2 2 1 1 1 2 1 1 2 1 2 2 1 1 2 2 2 1 2 1 1 2 2 1 1 2 1 1 1 2 2 1 2 1 1 1 2 2 2 1 1 2 2 2 2 2 2 1 2 1 1 2 1 1 1 2 2 2 1 2 1 1 2 1 1 1 1 1 1 2 2 2 2 2 2 1 1 1 2 1 1 1 1 2 1 2 1 1 1 1 1 1 2 1 1 1 1 1 2 2 1 1 2 1 1 1 2 2 2 2 1 2 2 1 2 2 1 1 2 1 1 1 2 2 1 2 2 2 2 2 2 1 2 1 1 2 2 2 2 1 1 2 2 2 1 2 1 2 1 2 2 1 1 2 1 1 2 2 1 2 2 2 1 1 2 2 2 2 2 1 2 2 1 1 1 1 1 1 2 2 2 2 2 1 1 1 1 1 2 2 1 2 2 2 1 2 1 1 1 1 2 2 1 1 1 2 2 1 2 2 1 2 1 2 2 1 1 1 2 2 2 1 2 1 2 2 1 1 2 2 1 2 2 1 2 2 1 2 1 2 1 2 1 1 1 2 1 2 2 1 2 2 2 1 2 1 2 2 2 2 1 2 1 2 2 2 1 1 2 2 1 2 2 1 2 2 1 2 1 2 1 2 1 1 1 1 2 2 1 2 2 1 1 2 1 2 2 2 2 2 2 2 2 2 1 1 1 2 2 1 2 1 2 2 2 2 1 2 1 2 1 1 2 1 2 2 1 1 1 1 1 1 2 1 2 2 2 2 2 1 2 2 1 2 2 2 1 1 1 2 2 2 2 1 2 2 2 1 2 1 1 2 1 1 1 2 1 2 1 2 2 1 1 1 1 1 1 1 1 2 1 1 1 2 1 2 2 2 2 1 2 1 2 2 1 1 1 1 1 1 2 1 2 1 1 2 2 1 1 2 1 1 2 2 1 1 2 2 1 2 1 1 1 1 1 2 2 1 2 2 2 2 2 1 2 2 1 2 1 1 2 1 1 1 2 1 2 2 2 2 1 1 2 2 2 1 1 2 2 2 1 2 1 1 1 2 2 2 2 2 1 1 2 2 2 2 1 1 1 2 2 1 2 1 2 1 1 1 2 2 2 2 1 2 1 2 2 1 2 2 2 1 2 2 2 2 1 2 1 1 2 2 2 2 1 1 2 2 2 2 1 2 1 2 1 1 1 2 2 2 2 2 2 2 2 1 1 2 2 2 1 1 1 1 2 1 2 1 1 1 1 1 2 1 1 2 2 1 1 2 2 2 2 1 1 2 2 2 1 1 1 1 1 1 2 1 2 2 1 1 2 2 2 1 2 2 2 1 1 1 2 1 2 1 1 2 1 2 2 1 2 2 1 1 2 2 2 1 1 1 1 2 2 2 1 2 1 2 2 1 2 1 1 1 2 1 2 2 1 1 1 1 1 2 1 2 2 2 1 2 2 1 1 2 1 1 2 2 1 2 1 2 1 2 1 1 2 1 2 1 2 1 1 1 2 1 2 1 2 1 1 1 1 2 2 2 1 1 1 2 2 1 1 1 2 1 1 2 2 2 1 2 2 1 2 1 1 1 1 1 1 2 1 1 1 1 1 2 1 2 1 2 2 1 2 2 2 1 1 1 2 1 1 2 1 2 2 1 2 1 2 2 1 2 2 2 2 1 2 1 1 2 1 2 2 2 1 2 1 1 2 1 1 2 1 2 2 1 1 1 2 1 1 2 2 2 1 1 2 2 2 1 2 2 1 1 1 1 1 2 1 1 2 1 2 1 1 1 1 1 1 2 2 2 2 1 1 1 2 1 1 1 2 1 1 2 2 2 1 1 2 2 2 2 1 1 2 2 1 1 1 1 1 1 2 2 1 1 2 1 2 2 2 1 1 1 1 1 1 1 2 1 2 2 1 2 1 2 2 2 2 1 1 1 1 2 1 1 1 2 1 1 2 2 2 2 2 2 1 2 2 1 1 2 1 1 2 1 2 2 2 1 1 1 1 1 1 1 1 1 2 1 1 1 2 2 1 1 2 2 2 2 1 1 1 2 1 2 1 1 2 1 1 2 2 2 2 2 2 1 2 1 2 1 1 1 2 1 1 1 1 2 2 2 2 1 1 1 2 2 2 2 2 2 2 2 2 1 1 1 1 2 1 1 1 1 1 1 1 2 2 1 1 2 1 2 1 2 1 1 1 2 2 1 1 1 2 2 1 2 2 2 2 1 2 1 2 2 1 2 2 2 2 1 2 1 1 1 2 2 1 2 1 2 1 1 1 1 1 1 2 2 2 2 1 1 1 2 1 1 2 2 1 1 2 2 2 2 1 2 1 1 2 2 2 2 1 1 1 2 1 1 2 2 2 1 2 2 1 1 1 2 2 2 2 2 1 1 1 1 1 2 2 2 2 2 2 2 2 1 1 1 1 2 1 1 2 2 1 2 2 1 2 1 1 2 2 1 2 1 1 2 2 1 2 1 1 1 2 1 2 2 2 2 1 1 1 1 1 1 1 2 2 2 2 2 2 2 1 2 1 2 2 2 2 1 1 2 1 2 2 1 2 1 1 1 2 2 1 1 2 1 1 2 1 2 1 2 1 1 2 1 2 2 1 1 2 2 2 1 1 2 1 1 1 1 1 2 1 1 1 1 1 2 2 1 1 1 2 2 1 1 1 2 1 1 1 2 2 2 2 1 1 2 1 1 2 2 2 1 1 1 1 2 1 2 1 1 1 1 2 1 1 2 2 1 2 2 1 1 2 1 1 2 1 2 1 1 2 2 1 1 2 2 1 2 2 1 2 2 1 1 1 1 2 1 2 2 2 2 2 1 2 2 1 2 1 1 2 1 2 2 1 2 2 1 1 1 2 2 1 1 1 1 2 2 2 1 1 2 1 2 1 1 1 1 1 1 1 1 1 1 2 2 2 2 1 1 2 2 1 1 2 2 1 2 2 2 1 2 1 1 1 2 2 1 1 2 1 1 2 2 2 2 1 1 1 1 2 1 1 1 2 2 1 1 1 1 2 1 1 1 2 2 1 2 2 1 1 2 1 1 1 2 1 1 2 1 1 2 2 2 1 1 2 2 2 1 2 1 2 2 1 2 2 2 2 1 1 1 2 2 2 1 2 2 2 2 2 1 2 1 2 1 1 1 2 2 1 2 2 2 2 1 1 1 1 2 1 1 2 2 2 1 1 1 2 1 1 1 1 2 2 1 2 1 2 1 1 2 2 1 2 1 1 1 2 1 2 1 2 1 2 2 2 2 1 1 1 1 2 1 2 2 2 1 2 2 2 1 1 1 1 1 1 2 1 2 2 2 2 1 1 1 2 2 1 1 1 1 1 1 1 1 2 1 1 2 2 1 2 2 2 2 2 1 2 2 1 2 2 2 1 2 1 1 1 2 2 1 1 2 1 2 2 1 1 2 1 1 2 2 2 2 2 1 1 2 1 1 2 1 2 1 1 2 2 1 1 2 1 1 1 1 2 2 1 1 1 2 2 2 1 1 1 1 2 1 2 1 2 1 1 1 2 2 2 1 2 2 2 1 1 2 2 2 1 2 1 1 1 1 1 1 2 2 2 1 1 1 1 1 2 1 2 1 1 1 2 2 2 2 2 1 2 1 1 2 2 1 2 2 1 1 2 2 1 1 1 1 1 1 1 2 1 2 1 2 2 2 1 2 2 2 1 2 2 1 1 1 2 2 1 2 2 2 1 1 2 1 1 2 2 1 1 2 2 1 2 2 1 1 2 2 1 1 2 2 2 2 2 1 2 1 1 1 2 1 1 2 1 1 1 1 2 2 1 1 1 2 2 1 2 2 1 2 1 1 2 1 2 1 1 2 2 1 2 1 1 1 2 2 2 2 1 2 2 1 2 1 2 2 2 1 2 1 1 2 1 2 1 1 1 1 2 2 2 1 1 2 2 1 2 2 1 2 2 1 1 2 2 1 1 1 1 1 2 1 2 1 2 1 2 2 2 2 2 1 2 1 1 2 1 2 2 1 2 2 2 1 1 2 2 1 2 2 2 1 2 1 2 1 1 1 2 1 1 1 2 1 2 1 2 1 2 2 1 1 2 2 1 2 1 1 2 1 2 2 1 2 1 2 1 1 1 1 1 2 2 2 2 1 1 2 1 1 2 1 1 1 2 2 1 1 2 2 2 2 2 1 2 2 1 1 2 1 2 2 1 1 2 2 1 1 2 1 2 1 1 2 2 1 2 2 2 1 2 2 2 1 2 2 1 2 1 1 2 1 2 2 1 2 1 2 2 2 2 2 2 2 2 2 1 2 2 2 1 1 1 2 1 1 1 2 1 1 1 2 1 2 1 1 2 1 2 1 2 2 2 2 2 2 1 2 1 1 2 1 2 1 1 1 1 1 2 1 2 2 1 1 1 1 2 1 2 1 1 2 2 2 1 2 1 2 1 2 2 2 1 1 2 1 1 2 2 2 2 2 1 1 1 1 2 2 2 2 2 2 1 2 1 1 1 1 2 2 2 1 2 1 2 2 1 1 2 1 1 2 1 1 2 1 1 2 1 1 1 2 2 1 2 2 2 2 1 2 1 1 1 1 2 1 1 1 1 1 2 1 1 2 1 1 2 2 2 2 1 2 2 1 2 2 1 1 2 1 1 2 1 2 1 2 2 1 1 1 2 2 1 1 2 1 2 2 2 2 2 1 2 2 1 2 1 1 2 1 1 1 1 1 1 2 1 1 1 2 1 2 1 2 2 2 1 2 1 1 1 2 2 2 1 2 1 1 1 1 1 1 1 2 2 1 1 1 1 2 2 1 1 2 1 2 1 2 2 1 2 1 1 1 2 1 1 1 1 2 2 2 2 1 1 1 2 1 1 1 1 2 2 2 1 1 1 2 1 2 2 1 2 2 2 2 2 2 2 1 1 1 2 2 2 2 2 2 1 2 2 2 1 2 2 2 1 1 1 1 1 1 2 2 1 1 2 1 2 2 1 1 1 2 1 2 2 2 1 1 1 2 2 1 1 1 2 2 1 2 1 -9 2 1 1 2 2 2 1 1 2 1 2 2 2 1 1 1 2 2 1 1 1 2 2 1 1 2 1 1 1 1 2 1 2 2 2 2 1 2 2 1 2 2 2 2 2 2 2 1 1 1 1 2 2 1 1 1 1 2 2 1 2 1 2 1 1 2 1 2 2 1 1 2 1 1 1 2 2 2 2 1 1 1 1 2 1 2 1 1 1 2 2 1 2 2 1 1 1 2 1 1 1 2 1 1 2 2 1 1 2 1 2 1 1 1 1 1 1 1 1 2 1 1 2 1 1 2 2 1 2 1 2 2 2 1 1 2 2 1 1 2 2 2 1 1 2 2 2 1 2 2 2 2 2 1 1 2 2 2 1 1 1 1 2 2 2 1 2 2 2 2 1 2 2 2 2 1 1 1 1 2 1 1 1 2 1 1 2 1 1 2 2 1 1 2 2 2 2 1 2 2 1 1 2 2 2 1 1 2 1 2 2 1 1 2 2 2 1 2 1 2 1 1 2 1 1 2 1 1 2 2 2 2 1 2 1 2 1 2 2 2 1 2 2 2 2 1 1 1 2 1 1 2 2 2 2 2 2 2 2 2 2 1 2 1 1 1 2 2 2 2 1 2 1 2 2 2 2 1 2 1 1 2 1 1 2 2 2 1 2 1 2 2 1 1 1 2 2 2 1 2 2 1 2 2 2 2 2 1 2 2 2 1 2 1 1 2 1 1 1 1 2 2 1 2 1 2 2 2 2 2 1 1 2 2 2 2 1 1 1 1 1 2 2 1 2 2 2 2 1 1 2 1 1 2 1 1 1 1 2 2 1 1 2 2 1 2 2 1 1 1 2 2 1 1 1 1 1 2 2 2 1 2 2 1 1 2 1 1 1 1 1 2 2 1 1 2 1 2 1 2 2 1 1 1 1 2 2 1 2 1 2 1 2 2 1 2 2 2 2 1 2 1 1 2 2 2 2 2 2 1 2 2 2 2 1 1 1 1 1 2 2 2 1 1 1 1 1 2 1 2 1 1 2 1 1 2 1 2 1 1 1 1 2 1 2 2 2 1 2 1 2 2 1 2 2 1 2 2 2 2 1 1 2 1 1 1 2 1 2 1 1 1 1 2 2 1 1 1 2 2 2 1 2 1 2 2 2 1 2 1 2 1 2 2 2 1 1 1 2 2 1 2 1 2 1 1 1 2 2 1 2 1 1 2 1 1 1 2 1 2 2 2 2 1 1 2 1 1 1 2 2 2 1 1 2 1 1 1 1 1 1 2 2 2 2 2 2 1 2 1 1 2 2 2 1 2 1 1 2 2 2 1 2 1 2 2 2 1 1 2 2 2 2 1 1 2 1 1 2 2 1 2 1 1 2 1 2 2 1 1 1 1 1 2 2 2 1 1 2 2 1 2 2 2 2 1 2 1 1 1 1 2 2 2 1 1 1 1 2 1 2 2 2 1 2 1 1 2 1 1 1 2 1 2 1 2 1 2 2 1 1 2 2 2 2 1 1 1 1 1 1 1 2 2 2 2 1 1 2 1 2 1 2 2 1 2 2 1 1 1 2 2 1 2 2 1 2 2 1 1 2 2 1 1 1 2 1 2 2 2 1 2 2 1 2 1 1 1 1 2 1 1 2 2 1 1 1 2 2 2 2 1 1 1 2 2 1 1 2 1 2 1 2 2 1 1 1 2 1 2 2 2 1 1 1 1 1 2 2 2 1 2 1 2 2 1 1 2 1 1 1 1 1 2 2 1 1 1 2 1 2 1 2 2 2 1 2 1 2 1 2 1 1 1 2 2 1 2 1 1 1 2 2 2 1 1 1 1 2 2 1 1 2 2 1 1 2 2 2 2 1 1 1 1 2 2 2 1 2 1 1 2 1 1 2 1 1 1 2 1 1 2 2 1 1 1 2 2 2 1 2 1 2 1 1 1 2 2 1 2 2 2 2 2 2 1 1 1 1 2 2 1 2 1 1 2 1 2 2 1 1 2 2 2 1 2 2 2 1 2 2 1 2 1 2 1 1 2 2 1 1 2 2 2 2 1 2 1 1 1 1 2 1 1 2 1 2 1 2 2 1 2 1 1 2 1 1 1 1 1 1 1 2 1 2 1 1 2 2 2 2 2 1 2 1 1 1 1 2 2 2 2 2 1 2 1 2 2 2 2 2 2 2 2 2 1 2 2 1 1 2 1 2 2 2 1 2 1 1 1 2 1 2 1 2 1 2 2 2 2 2 1 1 2 2 2 2 2 1 1 2 2 2 1 2 1 1 2 1 1 1 2 1 2 2 2 1 2 1 2 1 1 1 2 2 2 2 1 1 2 2 1 2 2 1 1 1 2 2 1 2 2 2 1 2 1 2 1 1 1 2 1 2 1 2 1 2 2 1 1 1 1 2 1 1 1 1 1 1 1 2 1 1 1 1 1 1 1 1 2 1 1 1 2 1 2 1 2 2 1 2 1 1 1 2 2 2 1 2 2 1 2 2 1 1 2 2 1 2 2 1 2 2 1 2 2 1 2 2 2 1 2 1 2 2 2 2 1 2 2 1 2 1 1 2 1 1 2 1 1 2 2 2 1 1 2 2 1 2 1 2 1 2 1 2 1 1 2 1 1 1 2 2 2 1 2 1 1 2 1 1 2 1 1 2 1 2 2 1 2 2 1 1 1 1 1 1 2 1 2 2 1 2 2 2 2 1 1 1 1 1 2 2 2 2 2 2 2 2 2 1 1 1 1 1 2 1 2 1 2 2 2 1 1 1 2 2 2 2 2 2 1 1 2 2 2 1 1 1 2 1 1 2 1 1 1 2 2 2 2 1 2 2 1 1 2 1 1 2 2 2 2 1 1 1 2 2 2 2 1 1 2 2 1 1 1 1 1 2 1 1 1 1 2 1 1 2 2 2 2 2 1 2 1 2 2 2 1 1 1 2 1 2 1 2 1 2 1 2 1 1 2 2 1 1 2 1 1 1 1 1 1 2 1 1 1 2 2 2 1 2 1 2 2 1 2 2 2 1 2 1 1 1 2 1 2 2 2 1 1 1 1 2 2 1 1 1 2 1 1 1 2 1 1 1 2 2 2 2 1 1 2 1 1 2 2 1 1 1 1 2 2 2 2 2 2 1 2 1 1 2 2 1 2 1 1 2 1 2 2 1 1 1 1 2 1 2 2 1 2 1 1 1 1 2 2 1 2 2 1 2 2 2 1 1 1 2 1 2 2 2 2 2 2 1 2 2 2 2 2 2 1 2 1 2 1 2 1 2 1 1 2 2 2 2 2 1 2 2 1 1 1 2 2 1 1 2 1 1 2 1 2 1 2 2 2 1 2 1 2 1 1 1 1 1 1 1 2 2 2 1 2 2 1 2 2 2 2 2 1 1 1 1 2 2 1 1 2 2 2 1 2 2 2 2 2 2 1 2 2 2 1 2 1 2 2 1 2 1 2 2 2 1 2 1 2 1 2 1 1 1 1 2 2 2 1 1 2 1 1 2 2 2 1 2 1 1 2 2 1 1 1 1 1 2 2 1 2 1 1 1 2 2 2 2 1 2 1 1 1 1 1 1 1 1 2 1 1 1 1 1 2 1 1 1 1 1 2 1 2 1 2 2 2 2 1 1 2 1 1 2 1 1 1 2 2 2 2 2 2 1 1 1 2 2 1 2 1 1 1 1 1 1 2 1 2 1 2 1 1 2 1 2 1 1 1 1 2 1 2 2 2 1 2 1 1 1 2 1 1 2 1 1 1 1 1 2 1 1 1 1 1 1 1 1 1 2 2 2 1 2 2 2 2 2 2 1 1 2 1 2 2 2 2 1 1 1 1 2 2 2 1 2 1 1 2 1 2 2 2 1 1 1 1 1 2 2 1 1 1 1 2 1 1 2 2 2 1 1 2 2 1 2 1 1 1 2 2 1 1 1 2 2 1 1 1 1 1 1 2 1 1 1 1 2 2 1 2 2 2 1 2 1 2 1 2 1 2 2 1 1 2 1 2 2 1 1 2 2 1 2 2 1 2 2 2 2 1 1 2 2 2 2 2 2 2 1 2 1 2 1 1 1 2 1 1 1 2 2 1 2 2 1 1 1 2 2 2 2 2 2 2 2 2 1 1 1 2 1 1 2 2 2 2 2 1 1 2 2 2 1 1 1 1 2 1 1 2 2 2 1 2 1 2 1 1 2 1 2 1 1 1 2 2 2 1 2 2 2 1 1 2 1 1 2 2 1 2 1 2 2 2 1 2 1 2 2 1 2 1 1 2 2 2 1 2 2 2 1 2 2 2 2 1 2 2 1 1 1 2 2 1 1 2 1 2 1 2 1 2 2 2 2 1 1 1 1 2 2 1 2 2 1 1 2 2 2 1 1 2 2 1 1 2 2 1 2 1 2 2 1 1 2 1 1 2 1 2 1 1 1 1 2 2 1 2 2 1 2 2 2 2 2 2 2 2 2 2 2 1 1 2 1 2 2 2 2 2 1 2 1 1 1 2 2 2 2 2 1 1 1 2 1 2 1 1 2 2 1 1 1 1 2 1 2 1 1 2 2 2 2 1 2 2 2 1 1 1 2 1 1 2 1 1 2 1 1 1 2 1 1 1 1 1 2 1 2 1 1 2 2 1 2 1 2 1 2 2 1 1 2 2 2 1 1 2 2 2 1 2 1 2 2 2 2 2 1 2 1 2 1 2 1 2 1 2 2 1 1 1 1 1 2 1 1 1 1 2 1 1 1 2 1 1 2 1 1 1 1 2 2 1 2 2 1 1 2 1 2 2 2 1 2 2 1 2 2 1 2 1 2 2 2 2 2 1 1 1 2 1 2 2 2 1 1 1 1 2 2 1
Melrose dummy dummy dummy dummy dummy 1 1 1 1 1 2 1 2 1 1 2 1 2 1 1 1 1 2 1 1 2 1 2 2 1 1 2 2 2 1 2 2 1 1 2 2 2 1 1 2 2 2 2 2 2 2 1 1 1 1 2 2 2 2 2 2 1 2 2 2 1 1 1 2 1 1 1 2 2 1 2 2 1 2 1 2 2 1 1 2 2 2 1 2 1 1 1 1 2 2 1 2 1 1 1 2 2 2 2 1 1 2 2 2 1 1 2 2 1 2 2 2 2 1 1 2 1 1 2 1 2 1 1 2 1 2 1 1 1 2 2 1 1 1 2 2 1 1 1 2 2 2 1 1 1 1 2 2 1 2 1 2 2 2 2 1 2 1 2 1 2 2 1 2 2 1 2 2 2 1 1 2 2 1 2 2 2 2 1 1 1 1 2 1 1 1 1 2 1 1 1 2 2 2 1 1 2 1 1 1 2 1 2 2 1 1 1 1 1 1 1 2 2 2 2 2 1 2 2 2 1 2 2 2 1 2 1 1 2 1 1 2 1 1 1 1 2 1 2 1 2 2 1 2 2 2 1 1 2 1 2 1 1 2 1 1 1 2 1 2 2 2 1 2 1 2 1 2 1 1 1 1 1 1 1 1 2 1 2 2 2 2 1 1 2 1 1 1 2 1 2 1 1 2 2 2 2 1 1 1 1 2 2 1 2 1 2 2 2 2 2 1 2 2 1 2 1 1 1 2 2 1 1 2 2 1 2 1 2 1 2 2 1 2 1 1 1 1 1 1 1 1 1 2 2 1 2 1 1 2 1 2 2 1 2 1 2 1 2 1 2 2 1 1 2 1 1 2 1 1 2 1 2 2 1 1 1 2 2 2 1 2 1 2 1 2 2 1 1 1 2 2 2 1 1 1 1 1 2 2 1 1 1 2 1 2 1 1 2 2 1 2 2 1 1 2 1 2 2 1 2 2 2 1 1 2 2 2 1 1 2 2 2 1 2 2 1 1 1 2 1 2 1 1 1 2 2 2 1 2 1 2 1 1 2 2 2 2 1 2 1 2 1 2 2 2 1 2 1 2 2 2 1 1 2 2 2 1 2 1 1 1 1 1 2 2 2 2 1 1 1 2 1 1 2 1 2 2 2 2 2 1 1 2 2 1 2 1 2 2 2 1 2 2 2 2 1 1 2 2 1 2 1 2 1 2 1 2 2 2 1 2 1 2 2 1 1 2 1 1 2 2 2 2 2 1 2 1 1 1 2 2 1 1 2 2 2 2 1 2 1 2 2 2 1 1 1 2 2 1 2 2 1 1 1 1 1 1 1 1 1 1 1 2 2 1 1 2 1 2 1 2 2 2 1 2 1 2 2 2 1 1 1 1 1 2 2 2 2 1 2 1 2 2 1 2 2 1 1 1 2 2 2 2 2 1 1 2 2 2 2 2 2 1 2 2 1 1 1 2 1 1 1 1 2 1 2 2 1 2 2 2 2 2 1 2 1 2 2 2 1 1 1 1 2 2 2 1 1 1 1 2 1 1 2 2 1 1 1 2 2 1 2 2 1 1 2 2 1 1 2 1 1 2 2 1 1 1 2 2 1 1 2 2 2 1 1 1 1 1 2 1 1 1 1 2 1 1 2 2 1 2 2 1 1 1 1 1 1 1 1 1 2 1 2 1 1 2 1 1 1 2 2 1 1 2 2 1 2 2 1 1 2 2 2 1 1 2 2 2 2 2 1 2 2 2 1 2 1 2 1 2 2 2 2 1 2 1 2 2 2 2 2 1 2 1 2 2 2 1 1 2 2 1 2 1 1 2 1 2 2 2 2 1 2 1 2 1 1 1 2 1 2 2 1 2 1 1 2 2 1 1 2 2 2 1 1 2 2 1 1 2 1 1 2 2 2 2 2 1 2 2 1 1 2 1 1 1 2 2 2 2 2 2 2 1 2 1 1 2 1 2 1 2 2 2 2 2 1 2 1 2 1 2 2 1 1 1 1 1 1 2 1 1 2 1 1 1 1 1 2 2 1 2 1 2 1 1 2 1 2 2 1 1 1 1 2 2 1 1 2 1 1 1 2 2 1 2 2 2 2 1 2 1 2 2 2 2 2 1 1 1 1 1 1 2 1 1 1 2 2 1 2 2 2 2 2 1 1 2 1 2 2 1 2 2 1 1 1 1 2 2 2 1 1 1 2 2 2 1 2 1 2 1 2 1 1 2 2 1 2 2 2 2 1 1 1 1 1 2 1 1 1 2 2 1 2 2 1 2 2 2 1 1 1 2 2 1 2 2 2 1 1 1 1 1 1 2 1 2 1 1 2 2 1 1 2 2 2 1 1 2 2 1 1 1 2 1 1 2 1 1 2 1 1 2 2 1 2 1 2 1 2 2 2 2 2 1 1 2 2 2 1 1 1 1 1 1 1 2 2 2 1 2 2 2 2 1 1 1 2 1 1 1 2 1 2 1 1 2 1 1 2 2 2 2 1 1 2 1 2 2 2 1 1 2 1 2 1 2 2 2 2 1 1 1 1 1 1 2 2 2 1 1 1 1 1 1 1 2 1 2 1 1 2 2 1 2 1 2 2 1 2 2 2 2 1 1 2 1 2 1 2 1 2 1 1 2 2 2 2 2 2 1 2 1 2 2 2 2 2 2 2 1 2 2 2 2 2 1 1 1 1 2 2 2 1 1 1 1 2 2 2 1 1 2 1 2 1 2 1 2 2 1 2 1 2 2 2 1 2 1 2 2 1 2 1 1 1 1 2 2 1 1 1 1 2 2 1 2 2 2 2 2 1 1 2 2 1 2 2 2 2 2 2 2 1 1 2 1 1 2 2 2 1 1 2 2 1 2 1 1 2 1 2 1 1 1 2 2 1 2 2 2 1 1 1 2 1 1 1 2 1 1 2 2 1 2 2 1 1 1 1 1 2 1 1 2 2 2 2 1 2 2 1 2 2 2 1 1 2 1 2 2 2 2 -9 2 1 2 2 1 1 2 2 1 2 1 2 1 1 2 2 2 1 1 1 2 1 1 2 2 2 2 1 2 1 2 2 2 1 2 1 2 2 2 1 2 2 2 2 2 2 1 2 1 1 1 1 1 1 2 2 2 1 2 2 1 1 1 2 2 1 2 2 1 2 1 2 1 1 2 2 1 1 1 2 2 1 2 1 1 1 1 2 1 1 1 2 1 1 1 2 2 1 1 1 1 1 1 1 2 1 2 1 2 1 1 1 1 1 1 2 2 1 1 1 1 2 2 2 1 2 1 1 2 2 1 1 2 2 1 2 1 1 2 2 2 1 2 2 2 2 2 1 2 2 1 1 2 2 2 2 2 2 1 1 2 1 2 2 1 1 2 1 2 2 2 1 2 1 1 1 1 1 1 1 2 1 1 2 1 1 1 2 1 1 2 1 1 1 2 2 1 2 2 2 2 2 1 2 2 1 2 1 2 2 1 2 2 2 1 1 2 1 1 1 2 2 1 2 2 2 2 1 2 1 1 1 1 1 1 1 1 1 2 2 1 1 2 2 1 2 2 1 1 1 1 2 1 2 2 1 2 1 1 2 2 2 1 2 2 1 2 2 1 2 1 1 1 2 2 1 2 2 2 2 1 1 1 1 1 1 2 -9 2 1 2 1 2 1 2 1 2 1 1 1 2 1 2 2 2 2 1 1 1 1 2 1 2 1 2 1 1 1 1 2 1 1 2 1 1 2 2 1 2 2 2 2 2 2 2 2 1 1 2 2 2 1 2 1 2 1 2 2 1 1 2 1 1 2 1 2 1 1 1 1 1 1 2 1 1 2 1 1 2 1 1 2 1 1 2 2 1 1 2 1 2 1 1 2 2 2 1 1 2 1 2 1 2 2 2 1 1 1 1 1 1 1 2 1 1 2 2 1 1 1 1 2 2 1 2 1 1 2 1 2 2 1 1 1 1 1 2 1 2 1 2 1 1 1 1 2 2 2 1 2 2 1 1 2 2 2 2 1 2 2 2 1 2 1 2 2 1 2 1 1 1 2 2 1 2 1 1 1 1 1 1 1 1 2 1 2 1 1 2 2 1 2 1 2 2 1 1 1 1 2 2 1 2 2 2 1 2 2 2 1 2 2 2 2 1 2 1 1 1 2 1 2 2 1 1 1 2 1 1 2 1 1 1 1 2 2 2 1 2 1 2 1 2 1 1 2 2 1 1 2 2 2 1 2 1 1 1 1 1 2 2 1 2 1 1 1 1 1 2 1 1 1 2 1 1 2 1 1 1 1 2 1 2 1 1 1 2 2 1 2 1 1 1 1 2 2 1 1 1 2 2 1 2 2 2 1 2 1 2 2 2 2 2 1 1 1 2 2 1 2 2 2 2 2 1 1 2 1 1 2 2 1 2 2 1 2 1 2 2 2 1 1 1 1 2 2 1 2 1 1 2 1 2 2 1 2 1 2 2 2 1 1 1 2 2 2 2 1 1 2 1 1 1 1 1 1 1 1 2 1 1 2 2 1 2 1 2 2 2 2 1 2 2 1 1 1 2 2 2 1 2 2 1 2 2 2 2 1 1 1 2 2 1 2 2 1 2 1 1 1 2 1 2 1 1 2 2 2 1 2 2 1 2 2 1 2 2 1 1 1 2 2 1 2 1 2 2 1 2 2 1 1 1 1 1 2 1 1 2 2 1 1 2 2 1 2 2 2 1 1 1 1 1 1 1 1 2 2 1 2 2 1 1 1 1 1 1 2 1 2 1 2 1 2 2 1 1 1 2 1 1 2 2 1 1 1 1 1 2 2 2 2 1 1 2 1 1 1 1 1 1 1 1 2 2 2 2 1 1 1 2 2 1 1 1 1 2 1 1 1 1 2 2 1 1 1 2 1 1 2 2 2 2 2 1 1 1 2 1 2 2 1 1 2 1 1 1 1 2 2 1 2 2 1 2 1 2 2 1 2 2 2 2 2 1 1 1 1 1 1 1 2 1 2 2 2 2 1 2 2 2 1 2 2 1 1 1 1 2 2 1 1 2 1 2 2 2 1 2 2 2 1 2 1 1 1 1 1 2 1 2 1 1 1 1 1 2 2 1 2 1 2 1 2 2 1 2 1 1 1 2 2 1 2 1 2 2 2 2 2 2 2 2 2 1 2 1 2 1 2 1 2 1 1 2 1 2 2 1 2 1 1 2 2 1 1 2 2 1 2 1 2 2 1 1 1 1 2 1 2 2 1 1 2 1 1 1 2 2 1 1 2 2 1 1 1 1 2 1 2 1 1 1 2 1 2 1 1 2 2 1 1 2 2 1 2 2 1 1 2 2 2 1 2 1 1 2 2 1 1 1 1 2 1 1 2 2 2 1 1 2 2 2 1 2 2 1 1 1 1 2 1 1 1 2 1 1 2 1 2 2 1 2 2 2 2 2 2 1 2 1 2 2 2 2 1 2 1 2 2 1 1 1 2 1 2 2 1 1 2 1 1 2 2 1 1 2 2 1 2 2 2 2 2 2 1 1 1 2 2 2 1 1 2 2 2 2 2 1 1 1 2 1 1 2 1 1 1 1 1 1 1 2 2 2 1 2 2 2 2 2 2 2 2 2 2 1 1 2 1 1 1 1 2 2 2 1 1 2 2 1 -9 1 2 1 2 1 1 1 2 2 1 1 2 2 2 1 2 2 2 1 1 1 1 1 1 2 1 1 2 1 1 1 1 1 1 2 2 1 1 1 2 1 1 2 1 2 1 2 1 1 1 2 1 2 2 2 1 1 2 2 1 1 1 2 1 1 1 2 2 1 2 1 1 2 1 2 2 2 2 2 1 2 1 2 1 2 1 1 1 1 1 1 2 2 2 2 1 1 2 1 1 1 1 1 1 2 2 2 1 2 1 2 1 1 1 1 1 1 2 2 1 1 2 2 2 1 1 1 1 2 1 1 2 2 1 2 2 2 1 2 2 1 2 2 2 1 2 1 2 1 1 1 1 1 1 1 2 1 2 2 1 1 1 1 1 2 1 2 1 1 1 2 1 2 1 2 2 1 2 2 2 2 2 2 1 1 1 2 1 1 1 2 2 2 2 2 2 2 2 1 1 2 1 1 2 1 1 1 2 2 2 1 2 1 2 1 1 1 1 1 1 2 1 2 1 2 1 2 1 2 1 1 2 2 1 2 2 2 2 2 1 2 2 2 2 2 2 1 1 2 1 1 1 1 1 2 2 1 2 2 2 1 2 2 2 1 1 1 1 2 1 1 2 2 2 2 1 1 1 1 1 1 2 1 1 2 1 1 1 2 1 1 2 2 2 2 2 1 1 2 1 2 2 2 2 2 2 2 1 1 1 1 2 1 1 1 2 1 2 2 2 1 2 1 2 2 2 1 2 1 2 1 1 1 1 2 2 2 1 1 2 1 1 1 1 1 1 2 1 1 1 2 2 2 1 2 1 2 2 1 2 1 2 1 1 1 1 2 2 2 2 2 1 1 1 2 2 1 2 2 2 1 1 1 1 1 -9 2 2 1 2 2 2 2 1 1 2 2 2 2 1 2 2 2 1 2 1 2 1 2 1 1 1 2 1 1 1 1 1 1 1 1 2 2 1 1 2 2 2 2 2 2 2 2 2 2 2 1 2 2 1 2 1 1 2 2 2 2 1 1 2 1 2 1 1 2 1 2 1 1 1 1 1 2 2 -9 1 2 1 2 1 2 1 1 1 1 2 1 2 2 2 2 2 1 1 2 2 1 1 1 1 1 1 1 2 2 1 2 1 1 1 2 2 1 1 1 1 2 2 1 2 2 1 1 1 2 1 2 2 2 2 1 1 1 2 2 2 2 1 1 1 1 2 2 2 1 1 2 1 2 1 1 1 2 1 1 2 2 1 2 1 1 1 1 1 1 1 2 1 2 1 1 1 2 1 1 2 2 2 2 1 2 2 2 1 2 1 1 2 1 2 1 1 2 2 2 2 1 1 1 2 2 2 2 1 1 2 2 2 1 2 2 1 1 1 2 2 2 1 2 1 1 1 1 1 1 2 1 2 2 1 2 1 1 2 1 1 2 1 2 1 2 1 2 2 1 1 1 1 2 1 1 1 2 2 2 2 2 2 2 1 2 1 1 1 1 1 2 2 1 1 2 1 2 1 1 2 2 2 1 2 1 1 1 2 1 1 2 2 2 2 2 1 1 1 2 1 2 2 1 1 1 1 2 1 1 2 1 2 2 1 2 2 2 1 2 2 2 2 2 2 1 2 1 1 2 1 1 2 2 1 1 2 1 2 1 2 1 1 1 1 2 1 1 1 1 1 1 1 1 2 2 2 2 1 1 2 2 1 2 1 2 1 2 2 2 2 1 1 2 1 2 2 1 2 1 2 2 1 1 2 2 2 2 2 2 1 1 2 1 1 1 1 2 1 1 1 2 1 1 2 1 1 2 1 1 2 1 2 1 2 2 1 1 2 1 1 1 1 1 2 2 1 2 1 2 2 2 2 2 1 1 2 2 2 2 2 2 2 2 1 1 2 1 2 1 2 1 1 1 2 2 2 2 1 2 1 2 1 2 1 1 1 1 2 1 1 1 2 1 1 1 1 1 1 1 1 1 2 2 1 1 2 1 2 1 1 2 1 1 2 2 1 2 1 2 1 1 2 1 2 1 2 2 1 2 1 2 1 1 2 1 2 1 2 2 2 2 1 2 2 1 2 2 2 2 1 2 2 2 2 2 2 2 2 1 2 1 1 1 2 2 1 1 2 2 2 1 1 1 2 2 2 2 1 1 1 2 2 1 2 2 2 1 2 1 2 2 1 1 2 1 1 1 1 1 1 1 2 2 2 2 2 2 2 2 2 1 1 2 1 1 1 2 2 2 1 1 2 2 1 2 1 1 1 2 2 2 1 1 1 1 1 1 2 1 1 1 2 2 2 2 1 2 1 2 2 1 2 2 2 2 1 2 1 2 2 2 1 2 2 1 1 1 1 1 2 1 2 2 2 1 2 2 2 2 2 2 1 2 1 1 2 2 1 2 1 1 2 1 1 1 2 2 2 1 1 1 2 2 2 2 1 1 1 2 1 2 2 1 2 2 2 2 2 1 1 2 2 1 2 2 2 2 1 2 2 1 1 1 1 1 1 2 2 1 1 1 1 2 2 2 2 1 2 1 1 2 2 2 1 1 1 1 2 2 2 2 1 1 2 1 1 1 2 1 1 2 2 2 2 1 2 2 2 2 2 2 1 1 1 1 1 1 1 2 2 1 1 1 2 1 1 2 1 2 1 2 1 2 2 1 1 1 1 1 2 2 1 1 1 2 1 1 2 1 1 1 2 2 1 1 2 1 2 1 2 2 1 1 2 1 2 2 2 2 2 2 1 2 2 1 2 2 2 2 2 1 1 2 2 2 2 2 1 2 1 1 1 2 2 1 1 2 1 1 2 1 2 1 1 2 2 1 1 1 2 2 2 2 1 2 2 2 1 2 2 2 2 1 2 2 1 2 1 2 2 2 1 1 1 2 2 2 2 2 2 1 1 1 1 2 1 1 2 2 1 1 2 1 2 2 1 2 2 2 2 2 2 2 1 1 1 1 1 2 1 1 2 1 1 1 2 2 1 1 1 2 2 1 1 2 2 1 2 2 2 1 2 2 1 2 2 2 2 2 1 2 1 1 1 2 1 2 2 1 2 1 2 2 1 1 1 1 1 1 1 1 1 2 2 1 2 1 2 2 1 1 2 1 1 1 1 1 2 2 2 1 1 2 1 2 1 2 1 2 1 2 2 1 2 1 1 2 2 1 1 1 1 2 2 2 2 1 1 2 1 2 2 1 1 1 1 2 2 2 -9 1 2 1 1 2 1 1 2 1 2 1 1 2 2 2 1 2 1 2 2 2 1 2 1 2 2 2 1 2 2 2 1 1 1 1 2 2 1 2 1 2 2 2 1 1 1 2 2 2 2 2 1 1 2 2 2 1 2 1 2 2 1 2 1 1 2 2 2 2 1 2 2 2 2 1 2 1 1 2 1 2 2 1 2 2 1 2 2 1 2 2 2 2 2 1 1 2 2 1 2 1 2 1 1 2 2 2 1 1 1 2 1 1 2 1 2 1 2 2 1 1 2 2 1 1 2 1 2 1 1 2 1 2 2 2 2 1 2 2 1 2 1 1 1 2 2 2 1 2 1 2 2 1 1 2 2 2 2 1 2 2 2 2 1 1 2 2 1 2 1 1 1 1 1 1 1 2 1 1 1 2 2 1 2 2 2 1 2 1 2 1 2 2 2 2 2 2 2 1 1 2 2 1 1 2 1 2 1 2 1 2 1 2 2 2 2 2 1 1 1 1 1 2 1 2 1 2 2 2 2 2 1 2 2 1 2 2 2 1 2 2 2 1 1 2 1 2 1 2 1 1 1 1 2 2 2 1 2 1 1 1 2 1 1 2 1 1 2 2 1 2 1 2 1 1 1 1 2 2 2 2 2 1 2 2 1 1 1 2 1 1 2 2 1 1 1 2 1 1 2 1 2 2 1 1 1 2 1 2 2 2 1 2 2 2 1 1 2 2 2 2 1 2 1 1 1 2 1 2 2 2 2 2 1 1 2 2 1 1 2 2 2 2 1 2 1 2 2 2 2 1 2 1 2 2 2 2 2 2 1 2 1 1 2 1 2 1 2 1 1 2 2 1 1 2 2 2 1 1 2 2 2 2 2 1 1 1 2 2 1 2 1 1 2 2 1 1 2 1 2 2 1 1 1 2 1 2 1 1 1 2 1 1 1 1 2 1 2 2 1 1 1 1 2 2 2 2 1 2 1 1 2 1 1 1 2 2 1 1 1 2 1 1 1 2 2 1 1 1 2 2 2 2 2 1 1 1 2 1 1 2 1 1 2 1 1 1 1 2 2 1 1 1 1 1 1 2 2 1 1 1 1 2 1 1 1 2 1 2 2 2 2 2 2 2 1 2 1 2 1 2 2 1 1 1 2 1 2 1 1 2 2 1 2 1 2 1 2 1 2 1 1 2 1 1 2 2 2 1 1 2 2 2 1 1 1 1 1 1 2 2 1 2 1 1 1 2 1 1 2 1 1 1 1 1 1 1 2 1 1 2 2 2 2 1 1 1 2 2 2 1 1 2 1 1 2 2 1 2 2 1 1 1 2 1 1 1 1 2 2 2 2 2 1 2 1 2 2 1 1 2 2 1 2 2 1 1 2 1 1 2 1 2 2 1 2 2 1 1 1 2 1 2 2 2 1 1 1 1 1 2 2 2 2 1 2 1 1 1 2 2 2 2 2 2 2 1 2 1 1 1 2 1 1 2 1 1 1 2 2 2 2 2 2 1 2 2 2 1 1 1 2 1 1 2 1 2 2 1 2 1 2 2 1 2 1 1 2 2 1 2 2 2 1 1 1 1 2 1 2 1 2 1 1 2 1 2 2 -9 2 1 1 2 1 1 2 1 2 2 1 1 1 1 1 1 2 2 1 1 1 1 1 2 1 1 2 1 2 1 1 1 1 2 2 1 2 2 1 1 2 1 2 1 2 1 2 1 1 2 1 2 2 1 1 1 2 1 2 2 2 1 2 1 1 1 1 2 1 1 1 1 1 1 1 1 1 2 1 2 2 1 1 1 1 2 1 2 2 2 2 2 1 1 1 1 2 2 2 1 1 2 2 2 1 2 2 2 1 1 1 2 1 1 1 1 2 1 2 2 1 1 2 1 1 1 2 2 2 1 2 1 1 2 2 1 1 1 1 1 2 1 1 1 2 1 1 2 1 1 2 1 1 2 2 2 1 2 1 2 1 1 1 2 2 1 2 2 2 1 2 2 1 1 2 2 2 1 1 1 1 2 1 2 2 1 2 1 1 2 2 1 1 1 1 1 2 2 2 2 2 2 1 1 1 2 1 1 1 1 2 1 2 2 1 1 1 2 1 1 1 1 1 2 1 2 1 2 1 2 2 2 1 1 1 2 2 2 2 1 2 2 2 1 2 2 2 1 2 2 1 1 1 2 1 2 1 1 1 1 1 2 2 1 1 1 1 2 2 1 1 2 1 2 1 1 1 1 2 1 1 1 2 1 1 2 1 2 2 1 1 1 2 1 2 2 2 2 1 1 2 1 1 2 2 2 2 2 2 2 2 2 2 2 1 2 2 1 1 1 1 1 1 1 1 2 2 1 2 1 2 2 2 2 2 1 2 1 1 2 1 1 2 2 1 2 2 2 2 1 1 2 1 1 2 1 1 2 2 2 1 2 2 1 1 1 2 1 2 1 2 2 2 2 2 2 2 2 2 1 1 1 2 2 1 2 2 1 1 2 1 2 1 2 1 2 2 1 1 1 2 2 1 1 2 2 1 2 2 1 2 1 2 2 2 1 1 1 2 2 2 1 2 2 2 2 1 1 2 1 2 1 1 1 1 1 1 1 1 2 2 1 1 2 2 1 1 2 2 1 2 2 2 2 2 1 1 1 2 2 1 1 1 1 2 1 2 2 1 1 2 1 2 2 1 2 1 2 2 2 2 2 1 2 1 1 2 2 1 1 1 1 1 1 1 1 2 1 2 1 1 1 2 2 1 1 1 2 1 2 2 2 2 1 2 1 1 1 2 2 1 1 1 1 1 1 1 1 2 2 2 2 2 1 1 2 1 1 1 2 2 2 1 1 1 1 2 1 1 1 2 1 1 1 1 1 2 1 2 2 1 2 1 1 1 2 1 2 1 1 1 2 1 1 2 2 1 1 1 1 1 2 2 1 1 1 1 2 1 1 2 2 2 1 1 1 1 2 2 2 2 2 1 2 2 2 2 2 2 2 1 1 1 2 1 1 1 2 2 1 1 2 1 2 1 2 1 1 1 2 2 2 1 1 1 1 1 1 2 2 1 1 1 2 1 1 2 1 1 2 2 1 1 1 1 1 2 1 2 2 2 1 1 2 2 2 1 1 2 2 2 2 1 2 1 1 2 1 2 1 1 1 1 2 1 1 1 1 2 2 1 2 1 2 1 2 1 1 1 1 2 2 1 1 2 2 1 1 1 1 2 2 1 2 1 1 2 1 2 2 2 1 1 1 1 1 1 2 1 1 2 2 2 1 1 2 1 1 1 1 1 2 2 2 2 1 1 1 1 2 1 2 1 2 2 2 1 1 1 1 2 2 2 1 1 2 1 2 1 1 2 2 1 1 2 1 2 1 1 1 2 1 2 1 1 2 2 2 1 2 1 2 1 2 1 1 1 1 1 1 1 1 2 1 2 2 1 1 1 1 1 2 2 2 2 2 1 2 1 2 2 1 2 2 1 1 1 2 1 1 2 1 1 2 2 2 1 2 2 2 2 1 1 1 2 1 1 1 1 2 1 2 1 2 1 1 2 2 2 1 1 1 2 2 1 1 1 1 2 1 2 1 1 2 1 2 1 2 1 1 2 1 2 2 2 2 2 1 1 2 2 1 2 1 1 1 2 1 2 2 1 1 2 1 2 2 2 2 1 1 2 2 2 1 2 1 1 1 1 1 2 2 1 2 1 2 1 2 1 2 2 1 2 2 2 1 1 2 2 1 2 1 1 2 1 2 2 1 1 2 1 1 2 2 1 2 1 1 1 2 1 1 1 1 1 2 2 2 1 2 2 2 1 2 1 2 1 1 1 1 2 1 1 1 1 1 1 2 1 2 1 2 1 2 1 2 1 1 2 1 1 1 1 2 2 1 1 1 2 1 2 2 1 1 1 2 1 2 2 2 2 1 1 1 2 2 1 2 1 1 2 2 1 2 1 2 1 1 1 1 2 2 1 1 1 2 1 2 2 1 1 1 2 2 1 1 2 2 1 1 1 2 1 1 1 1 1 2 1 1 2 1 1 2 1 2 1 2 2 1 1 2 2 2 1 2 2 2 2 2 1 1 2 2 1 1 2 1 2 2 1 2 1 1 1 1 1 2 2 2 2 1 2 2 1 2 2 2 2 1 1 2 1 2 2 1 1 1 2 2 1 2 1 2 2 2 1 2 2 1 1 1 2 1 1 2 1 1 2 1 2 1 1 2 2 2 1 1 1 2 1 1 2 2 1 1 2 1 2 1 1 1 2 1 2 2 1 1 1 2 2 1 1 1 1 2 1 1 1 1 2 2 2 2 2 2 1 2 2 2 2 1 2 1 2 2 1 2 1 2 2 2 1 2 2 1 2 1 1 1 2 2 1 1 2 1 1 1 2 1 1 1 2 1 1 1 1 2 1 1 1 2 2 2 2 1 2 2 2 2 2 1 2 1 1 2 2 1 2 1 1 2 1 2 2 1 1 1 2 1 2 1 2 2 2 1 1 2 2 2 2 1 2 1 2 1 1 1 2 2 2 2 2 1 2 1 1 2 1 2 2 1 1 1 2 2 1 1 2 1 2 1 2 1 2 1 2 1 1 1 2 2 1 1 2 -9 1 1 1 1 1 2 2 1 2 1 1 1 2 1 1 2 1 1 2 2 1 1 2 1 2 2 1 1 2 1 2 1 1 2 1 1 2 1 1 2 2 2 2 1 1 2 1 1 2 2 1 1 2 1 1 1 1 2 1 2 2 1 2 1 2 2 1 2 1 1 1 2 1 2 1 1 2 2 1 2 2 2 2 2 1 1 2 1 1 2 2 1 2 2 2 2 1 1 2 1 2 1 1 1 1 2 1 2 2 1 1 1 2 2 2 2 2 1 1 2 2 1 2 2 1 1 2 1 2 1 2 2 1 2 1 2 2 1 2 2 1 1 2 1 1 2 1 1 2 1 1 2 2 2 2 1 2 2 2 1 1 1 2 1 1 1 1 1 2 1 2 2 2 1 1 2 2 1 2 1 2 1 1 1 2 1 2 2 2 1 1 2 2 2 2 1 1 1 2 1 1 1 1 1 2 2 1 1 1 1 2 1 1 2 1 2 1 1 1 1 2 1 2 2 1 2 1 1 1 2 2 1 2 2 1 2 1 1 1 1 1 2 2 1 2 1 2 2 2 2 1 2 1 1 2 2 1 1 1 2 2 2 2 1 2 2 1 1 1 -9 2 2 2 2 2 2 2 1 2 2 2 2 2 1 2 1 1 2 1 2 1 1 2 2 1 1 2 1 2 1 2 1 1 1 2 2 2 1 2 1 2 2 1 1 2 1 1 1 2 2 2 2 2 2 2 1 2 1 1 2 1 1 2 2 2 1 2 2 2 2 1 2 2 1 2 2 2 1 1 1 2 1 1 2 2 2 2 2 2 2 2 2 1 1 2 1 1 2 2 2 2 1 2 1 2 2 1 1 1 1 2 2 2 2 2 2 2 2 2 2 2 1 1 1 2 2 2 1 2 2 1 2 2 2 2 1 1 2 1 1 2 1 1 2 2 2 1 2 1 2 2 2 1 2 1 2 2 2 1 2 1 2 2 2 2 1 1 2 2 1 1 2 2 1 1 1 1 2 1 2 2 2 1 1 1 2 1 2 2 1 1 2 2 1 1 1 1 1 1 2 1 1 1 2 1 2 1 2 1 1 2 1 2 1 1 1 2 2 1 1 1 2 2 2 1 2 2 2 2 1 1 2 2 2 2 1 1 2 1 2 2 1 1 1 2 1 1 2 1 1 2 2 1 1 1 1 1 1 2 1 2 2 2 2 2 2 2 1 2 2 2 2 1 2 2 1 1 2 1 1 1 1 2 1 2 1 2 2 2 1 2 1 1 1 2 1 1 2 1 2 2 1 1 2 2 1 1 -9 1 1 2 2 1 2 1 1 1 2 2 1 1 2 1 2 1 1 1 1 2 1 1 2 1 1 2 1 1 1 1 1 2 1 1 1 1 1 1 2 1 1 2 2 1 1 1 1 1 2 2 1 2 1 2 1 2 1 2 1 2 2 2 1 1 2 1 2 1 2 2 1 1 2 2 1 1 1 2 1 2 2 1 2 1 1 1 2 1 1 1 1 2 2 2 1 2 2 1 1 2 1 1 1 1 1 2 2 2 1 2 2 1 1 2 2 1 1 1 1 2 1 1 1 1 1 2 1 1 2 1 1 2 1 2 1 2 2 1 2 2 2 2 1 2 2 2 1 1 2 2 1 1 2 2 1 2 1 1 1 1 1 1 2 2 1 1 1 2 2 1 2 2 2 1 1 1 2 2 2 1 2 1 2 1 1 1 1 1 2 2 1 1 1 2 2 2 2 2 1 1 1 1 2 2 2 1 1 1 1 1 1 2 2 2 1 1 1 2 2 2 2 1 1 1 2 2 1 1 2 2 1 2 1 2 2 1 2 1 2 2 1 2 2 2 2 2 1 1 1 1 2 2 2 2 1 2 2 1 1 2 2 2 1 2 2 2 2 2 1 1 2 1 1 2 2 2 1 2 1 1 2 1 1 2 1 1 1 2 2 2 2 1 2 1 1 2 2 2 2 2 1 2 1 1 2 1 1 1 1 1 1 2 2 1 2 2 1 2 2 2 1 2 2 2 1 1 1 1 2 1 2 1 1 1 1 1 1 1 2 1 1 2 2 1 2 1 2 2 1 1 1 2 2 1 1 2 2 2 2 2 1 1 1 1 1 1 1 2 2 1 1 2 2 1 2 2 1 2 2 2 2 2 2 2 1 2 1 2 1 2 2 1 1 1 1 2 1 2 1 1 1 2 2 1 2 2 2 2 2 2 1 1 2 1 1 2 1 1 1 2 1 2 1 2 2 1 1 1 1 1 1 2 2 1 2 2 2 2 1 1 2 2 2 1 1 1 2 1 2 1 2 1 1 2 2 1 2 1 2 2 1 1 1 2 2 1 1 2 1 1 1 1 2 1 1 1 2 1 1 1 2 1 2 1 2 1 1 2 1 2 2 1 2 1 1 2 1 1 1 2 2 1 2 2 1 1 2 1 2 1 2 2 1 2 2 2 1 1 1 2 2 1 1 2 1 2 1 2 1 1 1 1 2 1 1 1 2 1 2 1 1 1 2 2 2 2 2 2 1 1 2 1 1 2 1 2 2 2 2 2 2 1 2 2 2 1 2 1 1 2 2 1 1 1 2 1 1 1 1 2 2 1 2 1 2 2 2 1 1 2 2 1 2 2 2 2 2 2 2 2 1 2 1 2 1 2 1 2 1 1 2 1 1 1 1 1 2 2 1 2 1 1 1 1 1 1 1 1 2 1 2 2 1 1 1 1 1 2 2 1 1 1 2 2 2 1 1 2 1 2 2 2 2 2 2 2 2 1 2 2 1 1 2 1 2 1 1 1 1 1 2 1 1 2 2 2 2 2 2 2 2 1 2 1 1 2 1 1 1 2 1 2 1 2 1 2 2 1 1 2 1 2 1 2 1 1 2 1 1 1 2 2 1 2 1 1 2 2 2 1 1 2 2 2 2 2 2 2 2 2 2 1 1 1 2 2 1 2 2 1 1 2 1 2 2 1 1 2 2 2 1 1 2 1 1 1 2 2 2 2 1 2 2 2 2 1 1 2 1 2 2 2 2 1 2 2 1 1 2 2 1 1 2 2 1 2 1 2 1 1 2 2 1 1 1 2 2 2 1 2 1 1 1 1 1 2 2 2 1 2 2 2 2 2 2 1 1 1 1 2 2 2 1 1 1 2 1 2 1 1 1 1 2 2 1 2 2 1 1 1 1 1 1 2 1 1 2 1 1 2 1 2 1 1 2 2 1 2 1 2 2 2 1 2 1 2 2 1 1 2 1 1 1 1 2 1 1 1 1 1 2 1 2 1 2 1 1 2 2 2 1 2 2 1 2 1 2 1 2 1 1 2 2 2 1 2 1 1 1 1 1 1 2 1 1 1 1 2 1 1 2 1 1 1 2 2 1 1 1 1 1 1 2 2 1 2 2 2 1 1 1 2 2 1 1 1 1 2 1 1 1 1 2 2 2 2 2 2 1 2 2 1 2 1 2 2 2 1 2 2 2 1 1 2 2 1 2 2 1 2 2 1 1 1 1 2 2 2 2 2 2 1 1 1 1 2 1 2 2 2 2 1 2 2 1 2 1 1 2 1 1 2 1 1 1 1 2 1 2 1 2 1 2 1 2 1 2 1 1 1 1 2 1 1 2 1 2 1 1 2 2 2 1 2 1 1 2 2 1 1 2 1 2 1 1 2 2 2 1 1 2 2 1 1 1 1 1 1 1 2 2 1 1 2 1 2 2 2 2 2 2 1 1 2 1 1 2 2 1 1 2 1 2 2 1 2 1 2 1 2 1 2 2 1 2 1 1 1 1 1 2 2 2 2 2 2 2 2 2 2 1 1 1 1 2 2 2 2 1 1 2 2 1 2 1 2 2 1 1 2 2 1 1 1 1 1 2 1 1 1 2 1 1 2 1 1 1 2 1 2 2 2 2 1 1 1 1 1 1 1 2 2 1 1 1 1 1 1 2 2 2 2 1 1 1 2 2 2 2 2 2 2 2 2 2 1 1 1 1 1 1 1 1 1 2 1 1 1 1 1 2 2 2 1 1 1 1 2 2 1 1 2 2 1 2 2 2 2 2 2 2 2 2 1 2 2 1 2 2 1 1 1 1 1 1 1 2 1 2 2 1 2 1 2 2 2 2 1 2 2 1 1 2 1 1 1 1 1 1 1 1 1 2 1 2 1 1 1 1 2 2 1 1 1 2 1 1 2 1 1 1 1 1 1 1 1 1 1 1 2 2 1 1 1 2 1 2 2 1 2 1 2 2 1 1 1 1 1 2 2 1 1 1 1 2 1 1 2 1 1 1 2 1 2 1 2 1 2 1 1 1 1 1 2 1 2 1 2 2 1 1 1 1 1 1 2 2 2 2 2 1 2 1 1 1 1 2 2 2 1 1 1 1 1 2 2 1 1 2 1 2 2 2 2 1 2 1 1 1 1 2 1 2 1 2 2 2 2 1 2 2 1 2 1 1 1 1 1 2 2 2 1 2 1 2 2 1 2 1 2 2 1 2 2 1 1 2 2 2 1 2 1 1 1 2 2 2 1 1 2 1 2 2 2 1 1 1 1 2 1 1 1 1 2 1 2 1 2 1 2 2 2 2 1 1 1 1 1 1 1 2 2 1 2 2 1 2 1 2 1 2 2 1 2 2 1 2 1 1 1 1 2 2 2 2 2 1 1 1 2 1 2 1 1 1 2 2 1 2 2 1 2 1 1 2 1 1 2 1 2 2 1 2 1 2 1 1 2 2 1 2 1 1 1 1 2 1 2 2 2 1 1 2 1 1 1 2 2 2 1 2 1 2 1 2 2 1 1 1 2 1 1 1 2 1 1 1 2 2 2 1 1 2 2 2 2 2 1 1 1 1 1 1 1 1 1 2 1 2 1 2 2 1 1 1 1 1 1 2 1 1 1 2 2 1 2 2 1 1 1 2 2 1 1 1 2 2 2 2 1 2 2 1 1 1 1 1 1 1 2 1 2 2 2 1 2 1 2 1 2 1 2 1 2 2 2 1 2 1 2 1 2 2 1 1 1 1 2 2 2 1 1 1 2 2 2 1 2 1 1 1 1 2 2 1 2 2 2 2 1 2 1 2 1 1 2 1 2 2 2 1 1 2 2 1 2 1 2 2 2 1 2 2 1 2 1 1 1 2 2 2 2 2 2 2 1 1 1 2 2 1 1 1 2 1 1 2 1 1 2 1 1 2 1 2 2 2 2 2 1 1 2 1 2 2 2 2 1 2 -9 2 2 2 1 2 1 1 2 1 2 1 1 2 1 1 2 2 2 2 2 1 2 2 2 2 1 2 2 1 1 2 2 2 2 2 2 2 1 1 1 2 2 2 1 2 1 1 1 1 2 2 2 1 1 1 1 1 1 2 2 2 1 1 2 1 1 1 1 2 1 2 1 2 2 1 1 1 1 1 2 2 2 1 1 2 1 1 2 1 2 2 1 2 1 2 2 2 2 1 2 1 1 1 2 1 1 1 1 1 2 1 1 1 1 2 1 2 1 2 1 1 1 1 1 1 2 2 2 1 2 2 1 1 1 1 1 1 2 2 2 1 1 2 2 1 1 2 2 2 1 1 2 2 2 1 1 1 1 1 1 1 2 2 1 1 2 2 2 2 1 1 1 1 1 2 2 1 1 1 2 1 1 2 1 2 2 1 2 1 1 2 1 2 1 1 2 2 2 1 1 2 1 1 2 1 1 1 2 2 2 2 2 2 2 2 2 1 1 1 1 1 1 2 1 2 2 1 1 1 1 1 2 1 1 1 1 1 2 2 1 2 2 1 1 1 2 1 2 1 2 1 2 1 1 1 1 1 2 2 2 2 1 1 2 1 2 2 2 2 2 1 2 2 1 1 1 2 2 1 2 2 1 1 2 1 2 2 2 1 2 1 1 1 2 1 2 2 -9 1 2 2 1 1 2 2 1 1 1 1 2 1 1 2 1 1 1 2 1 1 2 2 1 2 1 2 1 1 1 2 1 2 2 1 2 2 1 2 1 1 2 2 1 2 2 1 1 2 1 1 1 1 1 1 1 1 1 1 1 1 2 2 1 1 1 2 1 2 2 1 2 2 1 2 1 1 2 2 2 1 1 1 2 2 2 1 1 2 2 1 2 2 2 1 1 2 2 1 1 1 2 2 1 1 1 2 1 1 1 2 1 1 2 2 1 1 2 1 1 2 2 1 1 1 2 2 2 1 2 2 1 1 1 2 2 2 1 2 2 1 2 2 1 2 1 1 1 1 2 1 1 1 2 2 1 2 2 2 1 2 1 1 1 2 2 1 1 1 1 1 1 2 2 2 1 1 1 1 2 2 1 1 2 2 1 1 1 1 1 1 1 2 2 1 2 1 2 2 1 2 2 1 2 1 2 1 2 1 1 2 2 1 2 1 2 1 2 1 1 2 1 2 1 2 1 2 2 1 2 2 1 1 2 2 1 2 1 2 2 2 2 2 2 2 2 1 2 1 2 2 2 1 2 2 1 2 1 2 2 1 1 1 2 1 1 1 1 1 2 1 1 2 2 1 1 2 2 2 1 1 1 1 1 1 1 1 1 1 1 1 2 2 1 2 1 2 2 1 1 1 2 2 1 1 1 1 1 1 1 1 1 1 1 1 1 2 2 1 2 1 2 2 1 1 1 2 1 1 1 2 2 1 2 2 2 2 2 2 1 2 1 2 2 2 1 2 -9 2 1 2 1 2 2 2 1 2 1 1 2 2 2 1 1 1 2 2 2 2 2 2 1 1 1 2 1 2 2 2 2 1 2 2 2 2 2 2 1 1 1 1 1 2 1 1 2 2 1 2 2 1 1 1 1 1 1 2 1 1 2 2 1 1 2 2 2 1 1 2 1 2 1 1 1 2 1 1 2 2 1 2 2 1 1 2 2 1 2 1 2 2 1 2 1 1 2 2 2 2 1 2 1 1 1 1 2 1 2 2 1 2 1 2 2 2 2 2 2 1 1 2 1 1 2 1 1 2 2 1 1 1 1 2 2 1 2 2 1 2 1 1 1 2 2 2 1 1 1 2 2 2 2 2 2 1 2 1 2 2 1 1 1 1 1 1 2 1 1 1 1 1 1 2 1 1 1 2 1 1 2 2 1 1 1 1 2 1 1 1 1 1 2 1 1 2 2 1 2 1 1 2 2 1 1 1 2 2 2 1 1 2 1 1 1 2 2 2 1 2 2 1 2 1 2 2 2 2 2 1 2 2 2 1 2 1 1 1 1 2 2 1 2 2 2 2 2 2 2 2 2 2 2 1 1 2 1 1 1 1 2 1 2 2 2 1 2 1 2 2 2 1 2 2 2 2 1 1 1 1 2 1 1 2 1 2 2 1 1 2 2 2 1 2 2 2 1 1 1 2 1 2 1 2 2 2 2 2 1 2 2 1 1 2 2 2 1 2 2 2 1 1 1 1 2 2 1 2 2 1 1 2 2 2 2 1 2 2 1 1 1 1 1 2 1 2 1 1 1 2 2 2 2 2 2 1 1 2 1 2 2 2 2 1 2 2 1 2 1 2 1 2 2 2 2 2 2 1 2 2 2 1 2 1 1 2 2 1 2 2 1 2 1 1 1 1 1 2 1 2 1 2 2 1 1 1 1 1 2 1 1 1 1 1 1 1 1 1 2 1 2 2 2 1 1 1 2 1 1 1 1 1 1 2 2 2 1 1 2 2 1 1 1 1 1 1 2 1 2 2 1 2 1 2 2 1 1 1 2 1 1 2 1 2 1 2 2 2 1 1 1 2 1 2 1 1 2 1 1 1 1 1 2 1 2 1 1 2 2 2 1 2 1 2 2 2 2 1 2 2 1 2 2 2 2 1 2 1 2 2 1 1 2 1 1 2 1 2 2 1 1 1 1 1 2 2 1 1 1 1 1 1 1 1 1 1 1 2 2 1 2 2 2 1 1 2 2 2 2 2 1 1 2 1 2 1 1 1 1 1 1 1 2 2 1 1 2 1 1 2 1 1 2 2 2 2 2 1 2 2 2 1 2 1 2 1 2 2 2 2 1 2 2 1 2 2 1 2 1 2 1 2 2 2 1 2 1 2 2 2 2 1 1 2 1 2 2 2 1 2 1 1 2 1 2 2 1 2 1 2 1 2 2 1 1 1 1 2 1 1 2 2 1 1 2 2 1 2 2 2 2 1 1 1 2 2 2 1 2 2 2 2 2 1 1 1 2 2 1 1 2 2 1 2 2 1 1 2 1 1 1 2 2 2 1 1 2 1 1 2 1 2 2 2 2 2 2 2 2 2 2 2 1 1 1 2 2 2 1 2 1 2 1 1 2 1 2 2 2 2 2 1 1 1 2 2 1 1 2 2 2 2 1 2 1 2 1 1 2 1 2 2 1 2 1 1 2 1 2 2 2 2 1 2 2 1 2 2 2 1 1 2 1 2 1 1 2 1 1 2 2 1 2 2 1 1 2 2 1 1 1 2 2 1 1 1 1 2 1 2 2 1 1 1 1 1 2 1 2 2 1 1 2 2 2 2 2 2 1 1 2 2 1 1 1 2 2 1 2 2 2 2 2 2 1 2 2 1 1 1 1 1 2 1 2 2 1 1 1 1 1 2 1 2 1 2 1 1 2 1 1 1 2 1 1 2 1 1 1 2 2 1 1 1 2 2 2 1 2 2 1 1 1 1 1 1 1 2 2 2 1 1 2 1 2 2 1 1 2 2 2 1 2 2 2 2 1 2 1 1 2 2 1 1 2 1 1 2 1 1 1 1 2 1 2 1 1 2 2 2 1 1 2 2 2 1 2 1 2 1 1 1 2 2 2 1 2 2 2 1 2 1 2 2 1 1 2 2 2 1 1 2 1 2 1 1 1 2 1 2 2 2 2 2 1 1 1 1 1 1 1 2 1 1 1 1 2 2 2 2 2 1 1 1 1 1 1 2 1 1 2 1 2 1 2 2 2 2 1 1 2 2 1 1 1 2 1 1 2 1 2 1 1 2 2 1 1 2 1 1 1 1 1 1 2 2 1 2 2 1 1 1 2 1 2 2 1 2 2 2 1 2 1 1 2 1 2 1 2 2 2 1 2 2 1 1 2 1 2 2 2 1 1 2 2 2 2 1 1 1 1 1 1 2 1 1 2 1 2 1 1 1 1 2 1 1 2 2 2 1 2 2 1 2 1 2 2 1 2 2 2 2 2 1 1 2 2 1 2 2 1 1 2 2 2 1 2 1 2 2 1 1 2 2 1 1 2 1 1 1 2 2 2 1 2 1 1 1 1 2 2 1 1 1 1 2 2 1 1 2 1 1 1 1 2 2 1 1 1 2 2 1 2 2 2 1 2 1 1 1 1 2 1 1 2 2 1 1 2 1 1 1 2 1 -9 2 2 1 2 1 2 1 2 2 1 2 2 1 1 2 1 1 2 1 2 2 2 2 1 1 1 1 2 2 1 1 2 1 1 1 2 2 2 1 2 1 2 1 1 1 1 2 1 2 1 1 1 2 2 2 1 2 1 1 1 2 1 2 2 1 2 1 2 1 1 2 2 1 2 2 2 1 1 2 2 1 1 1 2 2 2 2 2 1 1 1 1 2 2 2 1 2 2 1 2 2 1 2 1 1 1 2 2 2 1 2 2 2 1 1 1 2 1 2 2 2 2 2 2 2 1 2 1 2 1 1 1 1 2 1 1 2 2 1 2 2 1 2 1 1 1 1 1 1 1 2 2 1 2 1 1 2 2 2 1 1 1 2 2 1 1 1 1 2 2 1 1 1 1 2 2 1 2 1 1 2 2 1 1 2 2 2 2 1 1 1 2 1 1 1 1 2 2 2 2 1 1 1 2 1 1 2 1 2 2 1 1 2 2 2 2 1 2 2 1 2 2 1 2 1 1 2 2 1 1 1 1 2 1 1 1 2 2 2 1 2 2 2 2 2 1 1 1 2 2 1 1 1 2 2 1 2 1 2 2 1 1 1 1 1 2 1 2 1 1 2 1 2 2 1 2 2 1 2 2 1 2 2 1 2 1 1 2 1 2 2 1 2 1 1 1 1 2 2 2 2 2 1 1 1 1 2 1 2 2 2 2 1 2 1 2 1 2 1 1 2 1 2 1 1 1 2 2 1 2 2 2 1 2 1 2 1 2 2 1 1 1 2 2 2 2 2 1 2 1 1 1 2 1 2 1 2 2 1 1 2 2 1 1 2 2 2 1 2 1 2 1 1 1 1 2 1 2 2 2 1 1 2 2 2 2 1 2 2 2 1 1 2 2 2 2 2 2 2 2 1 2 1 2 2 1 1 2 1 2 2 2 1 2 2 1 2 1 2 1 2 2 2 1 2 1 1 1 2 2 1 1 2 1 2 2 1 2 1 1 1 2 2 2 1 2 1 2 2 2 1 1 1 1 1 2 1 2 2 1 1 2 2 2 1 2 1 1 2 1 2 1 1 1 1 1 1 1 1 1 1 1 2 2 1 1 1 1 2 1 2 2 2 2 2 1 1 1 2 2 1 1 2 1 1 2 2 2 2 2 2 1 1 1 1 2 2 2 2 1 1 1 1 1 1 1 1 1 2 1 1 2 2 1 1 2 1 1 2 1 2 2 1 2 2 1 2 1 2 1 1 2 1 1 2 1 1 1 1 1 1 1 2 1 1 2 1 1 2 2 1 2 2 2 2 1 1 2 1 1 1 2 2 1 2 1 1 1 1 1 2 2 1 2 1 2 2 1 2 2 2 2 1 2 2 1 2 1 2 1 2 1 1 1 1 2 2 2 2 1 1 1 2 1 1 1 2 2 2 1 1 1 1 1 2 1 2 1 1 1 2 1 2 1 2 2 1 1 2 1 1 1 2 1 2 2 2 2 2 1 2 1 1 2 2 2 2 1 2 2 1 2 1 1 1 2 2 2 1 1 2 2 1 1 2 2 1 1 2 1 2 1 2 1 2 2 2 2 2 2 1 1 1 1 1 1 1 2 1 1 1 1 1 2 2 1 1 2 2 1 1 2 2 1 2 2 2 1 2 2 2 1 1 1 2 2 1 1 2 2 1 1 2 1 2 1 2 2 1 2 1 2 1 2 1 2 2 2 2 2 1 2 2 1 2 2 2 1 2 1 1 1 1 1 2 1 2 2 1 2 1 1 1 2 2 2 2 1 2 2 2 1 2 2 1 2 2 2 1 1 2 2 1 1 2 1 2 1 1 1 2 2 2 2 1 2 1 2 2 2 1 2 2 2 1 2 2 2 1 1 2 1 2 1 1 2 2 2 1 2 2 1 2 2 1 1 2 1 2 1 1 1 1 1 2 1 2 2 1 1 1 2 2 2 2 1 2 2 2 1 2 1 2 1 2 1 2 2 2 1 2 1 1 1 2 2 2 2 1 1 1 1 2 2 2 1 1 2 2 1 1 1 1 2 1 2 1 1 2 2 1 2 1 2 2 1 1 1 1 2 1 1 2 1 1 2 1 1 2 2 2 1 1 1 2 2 1 2 1 1 2 2 1 2 2 2 1 2 2 2 1 2 2 1 2 1 2 2 2 1 2 2 1 2 1 2 1 1 2 2 1 2 1 1 2 2 2 1 1 2 1 1 1 1 1 1 2 1 2 1 1 2 2 1 1 2 1 2 1 1 2 2 1 2 2 1 1 2 1 2 2 2 1 2 2 1 2 1 2 2 1 2 1 2 1 1 2 2 1 2 1 2 2 2 1 1 2 2 2 2 1
[truncated: 40,850,665 more chars]
