# Supplementary material for: Patterns of Genetic Structure and Linkage Disequilibrium in a Large Collection of Pea Germplasm
Source: G3 (Bethesda). 2017 Jun 13;7(8):2461–71. doi: 10.1534/g3.117.043471 (PMC5555454; doi:10.1534/g3.117.043471)
Supplement: Supplementary file 1 [file 2461FileS1.zip › Analyses.py]

#!/usr/bin/env python
# -*- coding: utf-8 -*-

import egglib, sys, string
sys.path.append('/home/msiol/Documents/Devel/Misc_functions/')
from customfunctions import *
from collections import Counter
from matplotlib import pyplot


class Analyses:
    
    ################################################################################################################################

    #############
    #Constructor#
    #############
    
    def __init__(self,rawdata,gmap):
        #get raw genotyping data, markers, and names
        try:
            rawdata = open(rawdata)
        except IOError,ValueError:
            sys.exit('could not find or read raw genotyping data')
        
        self.barcodes = rawdata.readline().strip(',\n').split(',')
        self.common_names = rawdata.readline().strip(',\n').split(',')
        self.markers = []
        self.DM = []
        self.ordered = False
        
        table = string.maketrans('B-','GN')
        for line in rawdata:
            l = line.strip().split(',')
            self.markers.append(l[1])
            self.DM.append([i.translate(table) for i in l[2:]])
        
        #get map
        try:
            gmap = open(gmap)
        except IOError,ValueError:
            sys.exit('incorrect map')
        
        self.genmap  = {}
        gmap.readline()
        self.absent = 0
        mapped = set()
        
        for line in gmap:
            number,name,status,chrom,dist = line.strip().split('\t')
            chrom = int(chrom)
            dist = float(dist)
            if name not in self.markers:
                self.absent += 1
                continue
            elif chrom not in self.genmap:
                self.genmap[chrom] = [(name,dist)]
                mapped.add(name)
            else:
                self.genmap[chrom].append((name,dist))
                mapped.add(name)
        
        #gives some info
        print 'Number of markers in present dataset: ', len(self.markers)
        print 'Present on the map but not in the sample: ', self.absent
        print 'Number of unmapped markers in the sample: ', len(set(self.markers) - (set(self.markers) & mapped))
        
        #removes markers not on the map in self.DM
        pos_unmapped = []
        for i in (set(self.markers) -(set(self.markers) & mapped)):
            pos_unmapped.append(self.markers.index(i))
        pos_unmapped.sort(reverse=True)

        #update self.DM and self.markers to remove unmapped markers in the sample 
        #(matrix self.DM is markers in row and individuals in column at this point)
        for i in pos_unmapped:
            del self.DM[i]
            del self.markers[i]
    
    
    ################################################################################################################################
            
    ###########################################################
    #Extract subset of individuals according to panel argument#
    ###########################################################
    
    def subset(self,panel,common = False):
        print "{0} individuals in initial file".format(len(self.common_names))
        try:
            subs = open(panel)
        except IOError,ValueError:
            sys.exit('incorrect panel')
        subs.readline()
        panel = map(str.strip,subs.readlines())
                
        #check that there is no doublon
        duplicates = [i for i,x in enumerate(panel) if panel.count(x) > 1]
        if len(duplicates):
            sys.exit('there are duplicates: {0}'.format(' '.join([panel[i] for i in duplicates])))
        
        #update self.common_names and self.DM
        newDM = []
        tDM = transpose(self.DM)
        if common==True:
            ind_pos = [self.common_names.index(i) for i in panel if i in self.common_names]
        else:
            ind_pos = [self.barcodes.index(i) for i in panel if i in self.barcodes]
        for pos in ind_pos:
            newDM.append(tDM[pos])
                
        self.common_names = [self.common_names[i] for i in ind_pos]
        self.barcodes = [self.barcodes[i] for i in ind_pos]
        print "{0} individuals after subsetting".format(len(self.common_names))
        self.DM = transpose(newDM)
    
        
    ###########################################################
    #Remove subset of individuals according to panel argument #
    ###########################################################
    
    def del_susbset(self,panel,common=False):
        print "{0} individuals in initial file".format(len(self.common_names))
        try:
            subs = open(panel)
        except IOError,ValueError:
            sys.exit('incorrect panel')
        subs.readline()
        panel = map(str.strip,subs.readlines())
        
        #update self.common_names, self.barcodes and self.DM
        tDM = transpose(self.DM)
        if common ==True:
            pos_suppress = [self.common_names.index(i) for i in panel if i in self.common_names]
        else:
            pos_suppress = [self.barcodes.index(i) for i in panel if i in self.barcodes]
        pos_suppress.sort(reverse=True)
        
        for pos in pos_suppress:
            del tDM[pos]
                
        self.common_names = [self.common_names[i] for i in range(len(self.common_names)) if i not in pos_suppress]
        self.barcodes = [self.barcodes[i] for i in range(len(self.barcodes)) if i not in pos_suppress]
        assert len(self.barcodes)==len(self.common_names)==len(tDM)
        print "{0} individuals after subsetting".format(len(self.common_names))
        
        self.DM = transpose(tDM)
        
                
    ###############################################
    #Remove markers with MAF under given threshold#
    ###############################################
    
    def minofilt(self,thre):
        newDM = []
        pos_supress = []
        for i,j in enumerate(self.DM):
            seq = ''.join(j)
            A = seq.count('A')
            G = seq.count('G')
            missing = seq.count('N')
            minor = float(min(A,G))/(A+G+missing)
            if minor > thre:
                newDM.append(j)
            else:
                pos_supress.append(i)
                
        #update self.DM
        self.DM = newDM
        
        #update self.markers
        pos_supress.sort(reverse=True)
        for i in pos_supress:
            del self.markers[i]
        print 'After filtering of MAF: ',len(self.markers)
    
    
    #######################################
    #Extract a specified subset of markers#
    #######################################
    
    def subs_markers(self,markers):
        assert len(self.DM)==len(self.markers)
        kept = [self.markers.index(i) for i in markers if i in self.markers]
        dumped = [i for i in range(len(self.markers)) if i not in kept]
        dumped.sort(reverse=True)
        for i in dumped:
            del self.DM[i]
            del self.markers[i]
        assert len(self.DM)==len(self.markers)
        print "{0} markers kept".format(len(self.markers))
        

    ####################################
    #Order the markers according to map#
    ####################################
    
    def maporder(self):
        self.sorted_pos = []
        
        #get sorted positions
        for chrom in sorted(self.genmap):
            self.sorted_pos.append([])
            #markers already in order
            for marker,pos in self.genmap[chrom]:
                try:
                    self.sorted_pos[-1].append(self.markers.index(marker))
                except ValueError:
                    continue
        
        #now sort object accordingly
        newDM = []
        sorted_markers = []
        for i in flatten(self.sorted_pos):
            newDM.append(self.DM[i])
            sorted_markers.append(self.markers[i])
            
        #update object itself
        self.DM = newDM
        self.markers = sorted_markers
        
        self.ordered = True
        print 'After ordering according to map: ',len(flatten(self.sorted_pos))
    
    
    #################################
    #Extract genotype for a given LG#
    #################################
    
    def LG_extractor(self,idx,out,common=True):
        
        f = open(out,'w')
                
        if self.ordered != True:
            self.maporder()
        
        f.write('Chr\tPosition\tName\t')
        if common:
            f.write('\t'.join(self.common_names))
        else:
            f.write('\t'.join(self.barcodes))
        f.write('\n')   
        
        table = string.maketrans('AGN','120')
        mark,dist =  zip(*self.genmap[idx])
        for pos,m in enumerate(mark):
            if m in self.markers:
                pos_geno = self.markers.index(m)
                geno = map(str,self.DM[pos_geno])
                f.write(str(idx) + '\t' + str(dist[pos]) + '\t' + m + '\t' +'\t'.join([k.translate(table) for k in geno]) + '\n')
        
        f.close()
    
    
    ################################################
    #Write full genotype in egglib3 readable format#
    ################################################
    
    def geno_for_fst(self,out,common=True):
        
        f = open(out,'w')
        
        if self.ordered != True: self.maporder()
        
        #header
        f.write('Chr\tPosition\tName\t')
        if common:
            f.write('\t'.join(self.common_names))
        else:
            f.write('\t'.join(self.barcodes))
        f.write('\n')
        
        table = string.maketrans('AGN','120')
        
        for idx in range(1,8):
            mark,dist =  zip(*self.genmap[idx])
            for pos,m in enumerate(mark):
                if m in self.markers:
                    geno = map(str,self.DM[pos])
                    f.write(str(idx) + '\t' + str(dist[pos]) + '\t' + m + '\t' + '\t'.join([k.translate(table) for k in geno]) + '\n')

        f.close()
        
        
    ############################################
    #Calculate the distance between individuals#
    ############################################
    
    def dist_calculator(self,out,common=True):
        
        f = open(out,'w')
        
        def cmp(string1,string2):return map(len, map(set, zip(string1, string2))).count(2)
        
        tDM = transpose(self.DM)
        matrix = [[0.]*len(tDM) for i in range(len(tDM))]
        
        for i in range(len(tDM)):
            for j in range(i+1,len(tDM)):
                counter = 0
                missing = 0
                zipped = zip(tDM[i],tDM[j])
                for u,v in zipped:
                    if 'N' in (u,v):
                        missing += 2
                        continue
                    elif u != v:
                        counter += cmp(u,v)
                
                matrix[i][j] = 100 * (float(counter)/(2*len(zipped)- missing))
                matrix[j][i] = 100 * (float(counter)/(2*len(zipped)- missing))
        
        if common:
            f.write('\t' + '\t'.join(self.common_names) + '\n')
        else:
            f.write('\t' + '\t'.join(self.barcodes) + '\n')
        for i in range(len(matrix)):
            if common:
                f.write(self.common_names[i] + '\t' + '\t'.join(map(lambda x: '{0:.1f}'.format(x),matrix[i])))
            else:
                f.write(self.barcodes[i] + '\t' + '\t'.join(map(lambda x: '{0:.1f}'.format(x),matrix[i])))
            f.write("\n")
        
        
    #######################
    # Plot MAF of markers #
    #######################
    
    def MAF_plot(self,root,nbins=20,thre=0.3):
        mino_freq = []
        nmark = 0
        for marker in self.DM:
            c = Counter(''.join(marker))
            if 1.*c['N']/(2*len(marker)) < thre:
                nmark += 1
                mino_freq.append(float(min(c['A'],c['G']))/(c['A']+c['G']))
        
        bins = range(nbins)
        bins = [i*0.5/nbins for i in bins]
        bins = [[i, i+0.5/nbins, 0] for i in bins]

        #fill the bins
        for freq in mino_freq:
            i=0
            while freq > bins[i][1]:
                i += 1
            bins[i][2] += 1
        
        #get relative frequencies
        #bins = [[i[0],i[1],float(i[2])/nmark] for i in bins]
        #print sum([float(i[2])/nmark for i in bins])
        
        #get boundaries and height to provide to pyplot.bar function
        left,right,height = zip(*bins)
        
        #set the width of the bars
        width = left[1]-left[0]
        
        #plot folded SFS
        pyplot.bar(left,height,width,color='grey',linewidth=1.5)
        pyplot.xlabel('Minor Allele Frequency (MAF)')
        pyplot.ylabel('Number of SNPs')
        pyplot.savefig(root + '.png')
                
        
    #####################################
    # Get number of polymorphic markers #
    #####################################   
    
    def polymorphic_number(self):
        c = 0
        for idx,marker in enumerate(self.DM):
            char = set(''.join(marker))
            if char != set('A') and char !=set('G') and char !=set('AN') and char !=set('GN'):
                c += 1
        print "number of polymorphic markers: ", c 
                 
        
    ##############################
    # resample with a given size #
    ##############################
    
    def resample(self,size):
        pass
        
    #################################
    # Identify doublons up to a     #
    # given threshold of similarity #
    #################################
    
    def doublons(self,thre=0.98,missing=0.3):
        print len(self.DM),len(self.DM[0])
        #transpose data matrix to get individuals in line
        tDM = transpose(self.DM)
        for i in range(len(self.DM)):
            for j in range(i+1):
                pass
        
    
    ############################################################################################################################
    
    #####################
    # Format convertors #
    #####################
    
    
    def ToPsiko(self,root):
        try:
            f = open(root + '_psiko.geno','w')
        except:
            raise
        outDM = []
        tDM = transpose(self.DM)
        for i in tDM:
            geno = ''.join(i)
            counts = {}
            for letter in set(geno):
                counts[geno.count(letter)]=letter   
            if counts[sorted(counts)[0]]=='N':
                counts.pop(sorted(counts)[0])
            minor = counts[sorted(counts)[0]]
                
            new = [9 if geno[j:j+2]=='NN' else ''.join(geno[j:j+2]).count(minor) for j in range(0,len(geno),2)]
            outDM.append(new)
        
        del tDM
        outDM = transpose(outDM)
        
        #write in a file
        for i in outDM:
            f.write(''.join(map(str,i))+'\n')
        f.close()

    ################################
    
    def ToFastStruct(self,root):
        try:
            f = open(root + '_fastStru.str','w')
        except:
            raise
        tDM = transpose(self.DM)
        table = string.maketrans('AG','12')
        for i,j in enumerate(tDM):
            seq = ''.join(j).translate(table)
            label = self.common_names[i]
            f.write(label+' ')
            f.write("dummy "*5)
            f.write(' '.join(seq[::2]).replace('N','-9')+'\n')
            f.write(label+' ')
            f.write('dummy '*5)
            f.write(' '.join(seq[1::2]).replace('N','-9')+'\n')
        f.close()
        
    ################################    
    
    def ToDAPC(self,root):
        pass

    ################################        
        
    def ToMLMM(self,root):
        #be aware that this function will not sort markers even if maporder has been called!
        try:
            f = open(root + '.mlmm','w')
        except:
            sys.exit('could not create file')
            
        f.write('Ind_id\t')
        f.write('\t'.join(self.markers))
        f.write('\n')
        tDM = transpose(self.DM)
        for i,j in enumerate(tDM):
            count = [k.count('A') if k!="NN" else 'NA' for k in j]
            f.write(self.barcodes[i]+'\t')
            f.write('\t'.join(map(str,count)))
            f.write('\n')
        f.close()

    ################################        
        
    def ToBeagle(self,root):
        #be aware that this function will not sort markers even if maporder has been called!
        try:
            f = open(root + '.bgl','w')
        except:
            raise
        d = {'A':'A','G':'G','N':'NA'}
        f.write('I\tid\t')
        f.write('\t'.join(['\t'.join([i,i]) for i in self.barcodes]))
        f.write('\n')
        for i,j in enumerate(self.DM):
            f.write('M\t')
            f.write(self.markers[i]+'\t')
            f.write('\t'.join(['\t'.join([d[k[0]],d[k[1]]]) for k in j]))
            f.write('\n')       
        f.close()
    
    ################################
    
    def toPlink(self,root):
        try:
            f = open(root +'.ped','w')
        except:
            raise
        
        d = {'A':'1','G':'2','N':'0'}
        tDM = transpose(self.DM)
        for i,j in enumerate(tDM):
            f.write("0\t")
            f.write(self.barcodes[i])
            f.write('\t')
            f.write("0\t0\t0\t0\t")
            f.write("\t".join([d[k[0]]+'\t'+d[k[1]] for k in j]))
            f.write("\n")
            
    
    ################################################################################################################################
    
    ################################
    #construct a map with chromosome number as key
    def map2MAP(self,root):
        try:
            f = open(root + '.map','w')
        except:
            raise
            
        alt_genmap = dict([(k,dict(v)) for k,v in self.genmap.iteritems()])
        print alt_genmap
        
        for i in self.markers:
            for u,v in alt_genmap.iteritems():
                try:
                    f.write('{0}\t{1}\t{2}\t{3}\n'.format(u,i,v[i],0))
                except KeyError:
                    continue
        f.close()
    
    ###############################
        
    def write_ordered_markers(self,root):
        if self.ordered != True:
            print "markers have not been sorted: doing it now"
            self.maporder()
            
        out = open(root + '_ordered_markers.txt','w')
        #out.write('\n'.join([self.markers[i] for i in flatten(self.sorted_pos)]))
        out.write('\n'.join(self.markers))
        out.close()
        
        
    ################################
    
    def write_dose(self,root,common=False):
        if self.ordered != True:
            print "markers have not been sorted: doing it now"
            self.maporder()
        
        col = Counter(''.join(self.DM[0]))
        matrix = []
        markers = []
        for idx,m in enumerate(self.DM):
            c = Counter(''.join(m))
            freq = c.most_common()
            if len(freq)==1:
                continue
            elif len(freq)==3:
                if freq[-1][0]=='N': del freq[-1]
                else: 
                    continue
            elif freq[-1][0]=='N' or freq[0][0]=='N':
                continue
            major = freq[0][0]
            matrix.append([i.count(major) if i!='NN' else 'NA' for i in m])
            markers.append(self.markers[idx])
        matrix = transpose(matrix)
        assert len(matrix)==len(self.barcodes)==len(self.common_names)
        
        #write in the file
        f = open(root+".dose",'w')
        f.write('Name\t'+'\t'.join(markers)+'\n')
        for idx,geno in enumerate(matrix):
            if common:
                f.write(self.common_names[idx] + '\t' + '\t'.join(map(str,geno))+'\n')
            else:
                f.write(self.barcodes[idx] + '\t' + '\t'.join(map(str,geno))+'\n')
        f.close()
            
    #def write_f(self,root):
        #f = open(root + ".csv","w")
        #print len(self.DM),len(self.DM[0])
        #print len(self.barcodes), len(self.markers)
        #f.write("\t" + "\t".join(self.common_names) + '\n')
        #f.write("\t" + "\t".join(self.barcodes) + '\n')
        #for idx,geno in enumerate(self.DM):
            #f.write(self.markers[idx] + "\t" + "\t".join(map(str,geno)) + "\n")
        #f.close()
        
        
        
    ############################
    #write down a haploid Align#
    ############################    
    def write_align(self, root, common = True):
        if self.ordered != True:
            print 'WARNING: markers have not been sorted according to map (call maporder beforehand if you want to do so)'
        #transpose self.DM to get individuals in line
        tDM = transpose(self.DM)
        assert len(tDM) == len(self.common_names)
        aln = egglib.Align()
        for i,j in enumerate(tDM):
            if common: aln.append(self.common_names[i],"".join(j[::2]))
            else: aln.append(self.barcodes[i],"".join(j[::2]))
        aln.write(root + "_sorted.fas")
        
    ################################################################################################################################
        
if __name__ == '__main__':
    g = Analyses('Clean_genotyping.csv','Consensus141022M1.txt')
    #g.MAF_plot("huh",nbins=20,thre=0.2)
    g.subset('/home/msiol/Documents/Pea/13K/LD/sets/racines.txt',common=False)
    g.dist_calculator('racines',common=True)
    #g.write_f("flapp")
    #g.doublons()
    #print '\n'.join(g.common_names)
    #g.subs_markers(open('../Data_Nadim/geno_CRB_KNNI_150512.txt').readline().split()[1:])
    #markers = open("polymorphic_sativum_wild.txt").read().split('\n')
    #if markers[-1] == '':
    #    del markers[-1]
    #g.subs_markers(markers)
    #g.MAF_plot("MAF_discovery",nbins=8,thre=0.1)
    #g.polymorphic_number()
    #g.MAF_plot("huh",nbins=15,thre=0.2)
    #g.minofilt(0.02)
    #g.maporder()
    #g.geno_for_fst("Total_for_fst.txt")
    #g.dist_calculator("Total_dist.txt")
    #g.write_dose('Total_Asian_Sativum_polymorphic',common=True)
    #for i in range(1,8):
    #   g.LG_extractor(i,"Coll372_LG{0}_geno.txt".format(i))
    #g.ToFastStruct('smykal')
    #g.ToPsiko('smykal')
    #g.write_ordered_markers('WP1_Nad')
    #g.write_align('WP1_Nad')
    #g.ToBeagle('Lejeune_genotyped_noFilt')
    #g.ToMLMM('Lejeune_genotyped_noFilt')
    #g.toPlink('racines')
    #g.map2MAP('sflp')
    
