# Supplementary material for: Patterns of Genetic Structure and Linkage Disequilibrium in a Large Collection of Pea Germplasm
Source: G3 (Bethesda). 2017 Jun 13;7(8):2461–71. doi: 10.1534/g3.117.043471 (PMC5555454; doi:10.1534/g3.117.043471)
Supplement: Supplementary file 1 [file 2461FileS1.zip › Fst_WS_haplo.py]

import egglib 
import random, gzip, sys
sys.path.append('/home/msiol/Documents/Devel/Misc_functions/')
from customfunctions import flatten

#import group structure
data = open("/home/msiol/Documents/Pea/13K/LD/grp_structure.txt")
grps = {}
for line in data:
    label,grp = line.split()
    grps[label] = int(grp)

grp_to_keep = {15:1,6:1,9:2,4:2,10:2,12:2,14:3,8:3,3:3,1:3,5:3,7:3,13:3,11:11,16:16,2:11} #values 16 and 11 are the one to discard

for label in grps:
    grps[label] = int(grp_to_keep[grps[label]])
    
print len(grps)

lens = set()
data = []
for LG in range(1,8):
        f = open("/home/msiol/Documents/Pea/13K/LD/Total_LG{0}_geno.txt".format(LG))
        header = f.readline().strip().split('\t')[3:]
        lens.add(len(header))
        data += f.readlines()

assert len(lens) == 1
data = filter(lambda x: x!="\n",data)


#get structure right
new_grps = {}
for label in grps.keys():
    pos = header.index(label)
    new_grps[pos]=grps[label]
#raw pops
pops = {}
for i in new_grps:
    if new_grps[i] in pops:
        pops[new_grps[i]].append(i)
    else:
        pops[new_grps[i]] = [i]
#raw ind_ingrp  
#ind_ingrp = dict([(j,(2*j,2*j+1)) for j in range(len(header))])
ind_ingrp = dict([(j,(j,)) for j in range(len(header))])

#replace to get correct nested structure
new_pops = {}
for key,values in pops.iteritems():
    new_pops[key] = {}
    for val in values:
        new_pops[key][val] = ind_ingrp[val]

#remove grps not of interest
del new_pops[1],new_pops[11],new_pops[16]


##resize ind_in accordingly
#for key in ind_ingrp.keys():
    #if key not in flatten(pops.values()):
        #del ind_ingrp[key]

struct = egglib.stats.make_structure(ingroup={0:new_pops},outgroup=None)


sites = []
pos = []
cs = egglib.stats.ComputeStats()

for line in data:
    bits = line.split()
    genotypes = bits[3:] #generate list with genotype
    #genotypes = list(''.join(genotypes))
    for i,v in enumerate(genotypes):
        if v == "00":
            genotypes[i] = (None,None) #replace "00"genotype (missed data) with None
        else :
            genotypes[i] = (int(v[0]),int(v[1]))
    missing = genotypes.count((None,None))
    if 1.*missing/len(genotypes) > 0.1: continue
    
    sites.append(egglib.stats.site_from_list(ingroup=genotypes,outgroup=None))
    pos.append(float(bits[1]))  
    
print len(sites)

cs.add_stats('WCist')
st = cs.process_sites(sites,None,struct)
print st['WCist']
