# Supplementary material for: Patterns of Genetic Structure and Linkage Disequilibrium in a Large Collection of Pea Germplasm
Source: G3 (Bethesda). 2017 Jun 13;7(8):2461–71. doi: 10.1534/g3.117.043471 (PMC5555454; doi:10.1534/g3.117.043471)
Supplement: Supplementary file 1 [file 2461FileS1.zip › get_LD_by_chrom.py]

import egglib, sys, os, operator, random


#import r2 values
print "...importing r2 values..."

#r2_values = open("LD_matrix.txt")
try:
	r2_values = open(sys.argv[1])
	out = sys.argv[2]
except:
	raise
	
SNPs = r2_values.readline().strip().split()
#r2_mat = [map(float,i.strip().split()) for i in r2_values] change 12/02
r2_mat = []
for line in r2_values:
	r2_mat.append([float(i) if i!="NA" else i for i in line.strip().split()])
r2_values.close()

#get map
print "...retrieving map..."
gmap = open('Consensus141022M1.txt')
gmap.readline()
genmap = {}

for line in gmap:
	number,name,status,chrom,dist = line.strip().split('\t')
	chrom = int(chrom)
	dist = float(dist)
	if chrom not in genmap:
		genmap[chrom] = [(name,dist)]
	else:
		genmap[chrom].append((name,dist))

gmap.close()

print "...get r2 by chromosome..."
by_chrom = []

for chrom in genmap:
	by_chrom.append([])
	print "...LG {0}...".format(chrom)
	for i in range(len(genmap[chrom])):
		if genmap[chrom][i][0] not in SNPs:
			continue
		for j in range(len(genmap[chrom])):
			if genmap[chrom][j][0] not in SNPs:
				continue
			if i>=j:
				continue
			else:
				pos1 = SNPs.index(genmap[chrom][i][0])
				pos2 = SNPs.index(genmap[chrom][j][0])
				dist = abs(genmap[chrom][i][1]-genmap[chrom][j][1])
				if r2_mat[pos1][pos2] != "NA":
					r2 = r2_mat[pos1][pos2]
				by_chrom[-1].append((dist,r2))

print "...write result"
for i,j in enumerate(by_chrom):
	f = open('r2_LG{0}_{1}.txt'.format(i+1,out),'w')
	for d,r in j:
		f.write(str(d)+'\t'+str(r)+'\n')
	f.close()
	
