# Supplementary material for: Patterns of Genetic Structure and Linkage Disequilibrium in a Large Collection of Pea Germplasm
Source: G3 (Bethesda). 2017 Jun 13;7(8):2461–71. doi: 10.1534/g3.117.043471 (PMC5555454; doi:10.1534/g3.117.043471)
Supplement: Supplementary file 1 [file 2461FileS1.zip › JFS.py]

#!/usr/bin/env python
# -*- coding: utf-8 -*-

import egglib, sys
sys.path.insert(0, '/home/msiol/Documents/Pea/13K/LD')
from Analyses import *
from matplotlib import pyplot, pylab, rcParams
rcParams['xtick.direction'] = 'out'
rcParams['ytick.direction'] = 'out'
import numpy as np


def JFS(set1,set2,nbins=20):
    #import data from first set
    g0 = Analyses('Clean_genotyping.csv','Consensus141022M1.txt')
    g0.subset(set1,common=True)
    #markers = open("polymorphic_fulvum.txt").read().split('\n')
    #if markers[-1] == '':
    #   del markers[-1]
    #g0.subs_markers(markers)
    
    #import data from second set
    g1 = Analyses('Clean_genotyping.csv','Consensus141022M1.txt')
    g1.subset(set2,common=True)
    #g1.subs_markers(markers)
    
    assert len(g0.markers) == len(g1.markers)
    
    try:
        assert nbins % 5 == 0 
    except AssertionError:
        sys.exit('number of bins must be a multiple of 5')
    
    matrix = [[0 for i in range(nbins)] for j in range(nbins)]
    
    for marker in range(len(g0.DM)):
        #frequency in g0
        seq = ''.join(g0.DM[marker])
        try:
            freq0 = 1.*seq.count("A")/(len(seq)-seq.count('N'))
        except ZeroDivisionError:
            continue
        #frequency in g1
        seq = ''.join(g1.DM[marker])
        try:
            freq1 = 1.*seq.count("A")/(len(seq)-seq.count('N'))
        except ZeroDivisionError:
            continue
        if freq0 == 1.: freq0 = 0.99
        if freq1 == 1.: freq1 = 0.99
        
        matrix[int(nbins*freq0)][int(nbins*freq1)] += 1
    
    array = np.array(matrix)
    
    return array

def JFS_plot(array,xlab,ylab,name):
    
    nbins = len(array)
    
    fig = pyplot.figure()
    ax = fig.add_subplot(111)
    cax = ax.imshow(array,interpolation = 'nearest', origin='lower')
    ticks_position = map(lambda x: int(nbins*x),[0.,0.2,0.4,0.6,0.8])
    ax.set_yticks(ticks_position)
    ax.set_yticklabels(['0.0','0.2','0.4','0.6','0.8'])
    ax.set_xticks(ticks_position)
    ax.set_xticklabels(['0.0','0.2','0.4','0.6','0.8'])
    cbar = fig.colorbar(cax)
    pyplot.xlabel('{} allele frequency'.format(xlab))
    pyplot.ylabel('{} allele frequency'.format(ylab))
    
    pyplot.savefig('{}_JFS.svg'.format(name))
    pyplot.clf()
    

arr = JFS('/home/msiol/Documents/Pea/13K/LD/sets/spring.txt','/home/msiol/Documents/Pea/13K/LD/sets/winter.txt',10)
JFS_plot(arr,'Spring','Winter','flappen')
#hist_2D('/home/msiol/Documents/Pea/13K/LD/sets/winter.txt','/home/msiol/Documents/Pea/13K/LD/sets/spring.txt')
