# Supplementary material for: Patterns of Genetic Structure and Linkage Disequilibrium in a Large Collection of Pea Germplasm
Source: G3 (Bethesda). 2017 Jun 13;7(8):2461–71. doi: 10.1534/g3.117.043471 (PMC5555454; doi:10.1534/g3.117.043471)
Supplement: Supplementary file 1 [file 2461FileS1.zip › LD_decay.py]

import egglib 
import multiprocessing, time, random, gzip

def process(LG):
    f = open("/home/msiol/Documents/Pea/13K/LD/winter_LG{}_geno.txt".format(LG))
    f.readline()
    sites = []
    pos = []
    for line in f:
        bits = line.split()
        genotypes = bits[3:] #generate list with genotype
        for i,v in enumerate(genotypes):
            if v == "00":
                genotypes[i] = (None,None)
            else :
                genotypes[i] = (int(v[0]),int(v[1]))
        missing = genotypes.count((None,None))
        if 1.*missing/len(genotypes)>0.1:continue
        p = genotypes.count((1,1)), genotypes.count((1,2)), genotypes.count((2,1)), genotypes.count((2,2))
        #assert sum(p) == 86, sum(p)
        #if max(p) > 68: continue
        
        sites.append(egglib.stats.site_from_list(ingroup=genotypes,outgroup=None))
        pos.append(float(bits[1]))
        
    f = gzip.open('/home/msiol/Documents/Pea/13K/LD/huh_LG{}_r2.txt.gz'.format(LG), 'w')
    for i in range(len(pos)):
        if i%100 == 0: print 'LG', LG, i, len(pos)
        for j in range(i+1,len(pos)):
            dist = pos[j]-pos[i]
            rsq = egglib.stats.pairwise_LD(sites[i],sites[j])["rsq"]
            f.write('{}\t{}\n'.format(rsq, dist))
    f.close()


#list of tasks
process_queue = []
for i in range(1, 8):
    process_queue.append(multiprocessing.Process(target=process, args=(i,)))
random.shuffle(process_queue)

# list of running tasks
running = []

# start an undefined loop running while there are still tasks to be done
num_threads = 7
while True:
    while len(running) < num_threads and len(process_queue):
        running.append(process_queue.pop(0))
        running[-1].start()
    running = [p for p in running if p.is_alive()]
    if len(running) == 0 and len(process_queue) == 0:
        break
    time.sleep(10)
    print 'running:', len(running), 'left to start:', len(process_queue)
