# Supplementary material for: Patterns of Genetic Structure and Linkage Disequilibrium in a Large Collection of Pea Germplasm
Source: G3 (Bethesda). 2017 Jun 13;7(8):2461–71. doi: 10.1534/g3.117.043471 (PMC5555454; doi:10.1534/g3.117.043471)
Supplement: Supplementary file 1 [file 2461FileS1.zip › PhysicalLD.py]

import sys, egglib, glob
from matplotlib import pyplot, rcParams
sys.path.append('/home/msiol/Documents/Devel/Misc_functions/')

#pyplot.xkcd()

data = open("_connectSnpToLg.csv")
data.readline()

scaffolds = {}
kept = []

for line in data:
    l = line.strip().split(',')
    if l[-1] != '':continue
    elif l[1].split('|')[0] not in scaffolds:
        scaffolds[l[1].split('|')[0]] = {l[0]:int(l[2])}
        kept.append(l[0])
    else:
        scaffolds[l[1].split('|')[0]][l[0]] = int(l[2])
        kept.append(l[0])

#filtering to keep only scaffolds with more than one SNP
scaffolds = dict(kv for kv in scaffolds.iteritems() if len(kv[1]) > 1 )


#import sites
sites = {}
for name in glob.iglob("/home/msiol/Documents/Pea/13K/LD/wild_LG*_geno.txt"):
    print name
    f = open(name)
    f.readline()
    for line in f:
        bits = line.split()
        genotypes = bits[3:] #generate list with genotypes
        for i,v in enumerate(genotypes):
            if v == "00":
                genotypes[i] = (None,None)
            else :
                genotypes[i] = (int(v[0]),int(v[1]))
        missing = genotypes.count((None,None))
        if 1.*missing/len(genotypes)>0.1:continue
        
        if bits[2] in kept:
            sites[bits[2]] = egglib.stats.site_from_list(ingroup=genotypes,outgroup=None)

#computes LD
res = []

for scaff in scaffolds:
    keys = scaffolds[scaff].keys()
    for i in range(len(keys)):
        for j in range(i+1,len(keys)):
            try:
                rsq = egglib.stats.pairwise_LD(sites[keys[i]],sites[keys[j]])["rsq"]
            except KeyError:
                continue
            res.append((abs(scaffolds[scaff][keys[i]] - scaffolds[scaff][keys[j]]),rsq))

#plot
x,y = zip(*res)
pyplot.plot(x, y, marker='.', color = "black",ms=2, ls='None')
pyplot.ylim(0, 1.05)
pyplot.xlabel("Distance (Kb)")
pyplot.ylabel(r'$r^2$')
pyplot.xticks([100000, 200000, 300000,400000,500000,600000], ['100', '200', '300', '400','500','600'])
pyplot.savefig("Physical_wild_LD.png")
