# Supplementary material for: Patterns of Genetic Structure and Linkage Disequilibrium in a Large Collection of Pea Germplasm
Source: G3 (Bethesda). 2017 Jun 13;7(8):2461–71. doi: 10.1534/g3.117.043471 (PMC5555454; doi:10.1534/g3.117.043471)
Supplement: Supplementary file 1 [file 2461FileS1.zip › Plot_MAFs.py]

#!/usr/bin/env python
# -*- coding: utf-8 -*-

import egglib, sys
sys.path.insert(0, '/home/msiol/Documents/Pea/13K/LD')
from Analyses import *
from matplotlib import pyplot, pylab, rcParams
rcParams['xtick.direction'] = 'out'

#pyplot.xkcd()

g0 = Analyses('Clean_genotyping.csv','Consensus141022M1.txt')

def get_MAF(DataMatrix,nbins=20,thre=0.3):
    mino_freq = []
    nmark = 0
    for marker in DataMatrix:
        c = Counter(''.join(marker))
        if 1.*c['N']/(2*len(marker)) < thre:
            nmark += 1
            mino_freq.append(float(min(c['A'],c['G']))/(c['A']+c['G']))
    
    bins = range(nbins)
    bins = [i*0.5/nbins for i in bins]
    bins = [[i, i+0.5/nbins, 0] for i in bins]

    #fill the bins
    for freq in mino_freq:
        i=0
        while freq > bins[i][1]:
            i += 1
        bins[i][2] += 1

    #get relative frequencies
    bins = [[i[0],i[1],float(i[2])/nmark] for i in bins]

    return zip(*bins)
    
#Total
left,right,height = get_MAF(g0.DM)

#set the width of the bars
width = left[1]-left[0]
pyplot.subplot(2,2,1)
pyplot.bar(left,height,width,color='grey',linewidth=1.5)
pyplot.plot([0, 0.5], [0.15, 0.15], 'w,')
pyplot.ylabel('Proportion of SNPs')
pyplot.title('Total',fontsize=15)

#Spring
g0.subset('/home/msiol/Documents/Pea/13K/LD/sets/spring.txt',common=True)
left,right,height = get_MAF(g0.DM)

#set the width of the bars
width = left[1]-left[0]
pyplot.subplot(2,2,2)
pyplot.bar(left,height,width,color='grey',linewidth=1.5)
pyplot.plot([0, 0.5], [0.15, 0.15], 'w,')
pyplot.title('Spring',fontsize=15)

#winter
g1 = Analyses('Clean_genotyping.csv','Consensus141022M1.txt')
g1.subset('/home/msiol/Documents/Pea/13K/LD/sets/winter.txt',common=True)
left,right,height = get_MAF(g1.DM)

#set the width of the bars
width = left[1]-left[0]
pyplot.subplot(2,2,3)
pyplot.bar(left,height,width,color='grey',linewidth=1.5)
pyplot.plot([0, 0.5], [0.15, 0.15], 'w,')
pyplot.ylabel('Proportion of SNPs')
pyplot.xlabel('Minor Allele Frequency (MAF)')
pyplot.title('Winter',fontsize=15)

#wild
g2 = Analyses('Clean_genotyping.csv','Consensus141022M1.txt')
g2.subset('/home/msiol/Documents/Pea/13K/LD/sets/wild.txt',common=True)
left,right,height = get_MAF(g2.DM)

#set the width of the bars
width = left[1]-left[0]
pyplot.subplot(2,2,4)
pyplot.bar(left,height,width,color='grey',linewidth=1.5)
pyplot.plot([0, 0.5], [0.15, 0.15], 'w,')
pyplot.xlabel('Minor Allele Frequency (MAF)')
pyplot.title('Wild',fontsize=15)
pyplot.tight_layout()

pyplot.savefig('MAFs.png')
                
