# Supplementary material for: Patterns of Genetic Structure and Linkage Disequilibrium in a Large Collection of Pea Germplasm
Source: G3 (Bethesda). 2017 Jun 13;7(8):2461–71. doi: 10.1534/g3.117.043471 (PMC5555454; doi:10.1534/g3.117.043471)
Supplement: Supplementary file 1 [file 2461FileS1.zip › Qplot.py]

from matplotlib import pyplot, rcParams
rcParams['font.size'] = 14
a, b = rcParams['figure.figsize']
rcParams['figure.figsize'] = 2*a, 4*b
import gzip, glob, os, time, multiprocessing

#pyplot.xkcd()

colors = [
	(0.475, 0.525, '0.0'),
	(0.45, 0.55, '0.1'),
	(0.40, 0.60, '0.2'),
	(0.35, 0.65, '0.3'),
	(0.30, 0.70, '0.4'),
	(0.25, 0.75, '0.5'),
	(0.20, 0.80, '0.6'),
	(0.15, 0.85, '0.7'),
	(0.10, 0.90, '0.8'),
	(0.05, 0.95, '0.9')
]
bins = [0.5]
for a, b, c in colors: bins += (a,b)

#chrom_sizes = [95.8,114.2,136.3,115.4,113.3,102.4,122.4]


def process_by_chrom():
	
	fnames = glob.glob('/home/msiol/Documents/Pea/13K/LD/wild_LG*_r2.txt.gz')
	fnames.sort()
	for k,fname in enumerate(fnames):
		print fname
		catlim = []
		catmid = []
		step = 0.1
		cur = 0
		
		while cur < 60.:
			#print catlim
			for i in range(10):
				catlim.append(cur+step)
				catmid.append(cur+step/2)
				cur += step
				if cur >= 60.: break
			step *= 5.
		
		#faster access
		boost_mapping = {}
		i = 0.0
		for idx, lim in enumerate(catlim):
			while i <= lim:
				boost_mapping[round(i,1)] = idx
				i += 0.1    
		
		catfreq = [[] for i in catlim]
		
		f = gzip.open(fname)
		c = 0
		for line in f:
			r2, d = line.split()
			if r2 == 'None': continue
			d = round(float(d),2)
			if d > 60.: continue
			r2 = float(r2)
			catfreq[boost_mapping[d]].append(r2)
			c += 1
		f.close()
		
		time.sleep(5)

		curves = {}
		for bn in bins: curves[bn] = []
	
		for i, array in enumerate(catfreq):
			array.sort()
			n = len(array)
			print catmid[i], catlim[i], 'number of items:', n
			for bn in bins:
				idx = min(n-1, int(round(bn * n)))
				curves[bn].append(array[idx])
	
		pyplot.subplot(4,2,k+1)
		for a, b, c in colors[::-1]:
			pyplot.fill_between(catmid, curves[a], curves[b], color=c)  # 95%
		pyplot.plot(catmid, curves[0.5], 'w-')
		pyplot.xlabel('distance (cM)').set_size(16)
		pyplot.ylabel(r'$r^2$').set_size(20)
		pyplot.xlim(catmid[0], catmid[-1])
		for a, b, c in colors:
			pyplot.plot([], [], 'ws', mfc=c, mec='None', ms=15, label='{}%'.format(int(round(100*(b-a)))))
		legend = pyplot.legend(numpoints=1)
		legend.texts[0].set_size(15)
		if k != 1:legend.set_visible(False)
	pyplot.savefig('wild_bychrom.png')
	pyplot.clf()


def process_pooled():
	
	
	fnames = glob.glob('/home/msiol/Documents/Pea/13K/LD/wild_LG*_r2.txt.gz')
	fnames.sort()
	catlim = []
	catmid = []
	step = 0.1
	cur = 0
	
	while cur < 60.:
		#print catlim
		for i in range(10):
			catlim.append(cur+step)
			catmid.append(cur+step/2)
			cur += step
			#if cur >= chrom_sizes[k]: break
			if cur >= 60.: break
		step *= 5.
		
	#faster access
	boost_mapping = {}
	i = 0.0
	for idx, lim in enumerate(catlim):
		while i <= lim:
			boost_mapping[round(i,1)] = idx
			i += 0.1    
	
	catfreq = [[] for i in catlim]
		
	
	for k,fname in enumerate(fnames):
		print fname
		
		f = gzip.open(fname)
		c = 0
		for line in f:
			r2, d = line.split()
			if r2 == 'None': continue
			d = round(float(d),2)
			if d > 60.: continue
			r2 = float(r2)
			catfreq[boost_mapping[d]].append(r2)
			c += 1
		f.close()
		
	time.sleep(5)

	curves = {}
	for bn in bins: curves[bn] = []

	for i, array in enumerate(catfreq):
		array.sort()
		n = len(array)
		print catmid[i], catlim[i], 'number of items:', n
		for bn in bins:
			idx = min(n-1, int(round(bn * n)))
			curves[bn].append(array[idx])

	for a, b, c in colors[::-1]:
		pyplot.fill_between(catmid, curves[a], curves[b], color=c)  # 95%
	pyplot.plot(catmid, curves[0.5], 'w-')
	pyplot.xlabel('distance (cM)').set_size(16)
	pyplot.ylabel(r'$r^2$').set_size(20)
	pyplot.xlim(catmid[0], catmid[-1])
	for a, b, c in colors:
		pyplot.plot([], [], 'ws', mfc=c, mec='None', ms=15, label='{}%'.format(int(round(100*(b-a)))))
	legend = pyplot.legend(numpoints=1)
	legend.texts[0].set_size(15)
	pyplot.savefig('wild_pooled.png')
	pyplot.clf()

#process_pooled()
process_by_chrom()
