# Supplementary material for: Patterns of Genetic Structure and Linkage Disequilibrium in a Large Collection of Pea Germplasm
Source: G3 (Bethesda). 2017 Jun 13;7(8):2461–71. doi: 10.1534/g3.117.043471 (PMC5555454; doi:10.1534/g3.117.043471)
Supplement: Supplementary file 1 [file 2461FileS1.zip › customfunctions.py]

from string import lowercase
import operator, re, sys, math, random, collections, itertools

#mean of a list of values
def mean(x):
    if not isinstance(x,(list,tuple)): sys.exit('x must be a list or tuple of values')
    if not set(map(type,x)).issubset(set([type(6), type(6.)])):
        sys.exit('x must be a list or tuple of integers and/or floats')
    #if False in map(lambda z: isinstance(z,(int,float)),x): sys.exit('x must be a list or tuple of integers or floats')
    if len(x) == 0: return 0
    return 1.*sum(x)/len(x)
    
#variance of a list of values    
def var(x):
    if not isinstance(x,(list,tuple)): sys.exit('x must be a list or tuple of values')
    if not set(map(type,x)).issubset(set([type(6), type(6.)])):
        sys.exit('x must be a list or tuple of integers and/or floats')
    if len(x) == 0: return 0.
    return mean([i**2 for i in x]) - mean(x)**2

#equivalent to Flatten function in Mathematica, erase all nested levels
def flatten(l, ltypes = (list, tuple)):
    ltype = type(l)
    l = list(l)
    i = 0
    while i < len(l):
        while isinstance(l[i], ltypes):
            if not l[i]:
                l.pop(i)
                i -= 1
                break
            else:
                l[i:i + 1] = l[i]
        i += 1
    return ltype(l)

#fast implementation of factorial (better to use function from math module now)
def factorial(x):
    if (x < 0 or not isinstance(x,(int,long))): raise ValueError
    elif x in [0,1]: return 1
    else: return reduce(operator.mul, xrange(2,x+1))


#get all the sublists of the argument list, argument n can specify only sublists
#of length n (itertools.combinations could be used too whenever n argument is set up)
def listcombin(liste, n=None):
    r = []
    for i in range(0, 2 ** len(liste)):
       s = [item for j,item in enumerate(liste) if (i>>j)&1]
       if n == None or len(s) == n:
           r.append(s)
    return r

##convert a number from a base to its value in an other base
#def base_convert(number,frombase,tobase):

   #assert isinstance(number,str)
   #assert isinstance(frombase,int)
   #assert isinstance(tobase,int)

   #assert 2 <= frombase <= 36
   #assert 2 <= tobase <= 36

   #if frombase == tobase:
       #return number

   ## on met en base 10
   #base10 = int(number,frombase)

   #if tobase == 10:
       #return str(base10)
   #else:
       ## on met dans la nouvelle base
       #i = 0
       #while tobase ** (i + 1) <= base10:
           #i += 1
       #newbase = []
       #while i >= 0:
           #j = 0
           #while ((j+1) * tobase ** i  <= base10) and (j < (tobase - 1)):
               #j += 1

           #base10 = base10 - j * (tobase ** i)
           #if j < 10:
               #newbase.append(str(j))
           #else:
               #newbase.append(lowercase[j - 10])
           #i -= 1

       #return "".join(newbase)


#get the execution time of a function
def time(func, x, count = 500):
    import time
    start = time.time()
    for i in xrange(count):
        func(x) and None
    end = time.time()
    return (end-start)/count


def incrementer(start, end, increment):
    list = []
    while start <= end:
        list.append(start)
        start += increment
    return list

#transpose a list of list
def transpose(lists):
    if not isinstance(lists,(list,tuple)):
        raise TypeError, 'argument lists must be a list or a tuple'
    return map(lambda *row: list(row), *lists)


def partitions(n, k=None):
    """Generate all partitions of integer n (>= 0) using integers no
    greater than k (default, None, allows the partition to contain n).

    Each partition is represented as a multiset, i.e. a dictionary
    mapping an integer to the number of copies of that integer in
    the partition.  For example, the partitions of 4 are {4: 1},
    {3: 1, 1: 1}, {2: 2}, {2: 1, 1: 2}, and {1: 4} corresponding to
    [4], [1, 3], [2, 2], [1, 1, 2] and [1, 1, 1, 1], respectively.
    In general, sum(k * v for k, v in a_partition.iteritems()) == n, and
    len(a_partition) is never larger than about sqrt(2*n).

    Note that the _same_ dictionary object is returned each time.
    This is for speed:  generating each partition goes quickly,
    taking constant time independent of n. If you want to build a list
    of returned values then use .copy() to get copies of the returned
    values:

    >>> p_all = []
    >>> for p in partitions(6, 2):
    ...         p_all.append(p.copy())
    ...
    >>> print p_all
    [{2: 3}, {1: 2, 2: 2}, {1: 4, 2: 1}, {1: 6}]

    Reference
    ---------
    Modified from Tim Peter's posting to accomodate a k value:
    http://code.activestate.com/recipes/218332/
    """

    if n < 0:
        raise ValueError("n must be >= 0")

    if n == 0:
        yield {}
        return

    if k is None or k > n:
        k = n

    q, r = divmod(n, k)
    ms = {k : q}
    keys = [k]
    if r:
        ms[r] = 1
        keys.append(r)
    yield ms

    while keys != [1]:
        # Reuse any 1's.
        if keys[-1] == 1:
            del keys[-1]
            reuse = ms.pop(1)
        else:
            reuse = 0

        # Let i be the smallest key larger than 1.  Reuse one
        # instance of i.
        i = keys[-1]
        newcount = ms[i] = ms[i] - 1
        reuse += i
        if newcount == 0:
            del keys[-1], ms[i]

        # Break the remainder into pieces of size i-1.
        i -= 1
        q, r = divmod(reuse, i)
        ms[i] = q
        keys.append(i)
        if r:
            ms[r] = 1
            keys.append(r)

        yield ms

def titlecase(s):
    return re.sub(r"[A-Za-z]+('[A-Za-z]+)?",
                    lambda mo: mo.group(0)[0].upper() +
                    mo.group(0)[1:].lower(),
                    s)
                    
def read_in_chunks(file_object, chunk_size=1024):
    """Lazy function (generator) to read a file piece by piece.
    Default chunk size: 1k."""
    while True:
        data = file_object.read(chunk_size)
        if not data:
            break
        yield data

def indices(sequence, item) :
    if '__getattribute__' not in dir(sequence):
        sys.exit('argument sequence must possess index access capability')
    return filter(lambda x: sequence[x] == item, range(len(sequence)))

def poisson(mean):
    i = 0;
    cumul = (-1./mean)*math.log(random.random())
    while (cumul<1):
        cumul += (-1./mean)*math.log(random.random())
        i+=1
    return i

def geometric(mean):
    if mean == 1.: return 1
    U = 1.-random.random()
    return int(math.ceil(math.log(U) / math.log(1.0 - mean)))
    
    
def countsmaller(iterable,thre):
    assert isinstance(thre,int)
    return len(filter(lambda x: x <= thre,iterable))
    
def shifted(iterable,charact_set,pos):
    c = 0
    for i,j in enumerate(iterable):
        if j not in charact_set:
            c += 1
        if c == pos+1:
            return i
            
def harmonic_mean(values, allowzero = False):
    if allowzero:
        values = filter(lambda x: x != 0,values)
    n = len(values)
    denominator = 0
    for val in values:
        try:
            fract = 1/float(val)
        except ZeroDivisionError:
            raise ValueError, 'zero values detected, consider setting allowzero option to True'
        denominator += fract
    return n/denominator


#there is the equivalent itertools.combinations function
def combinations(iterable,r):
	# combinations('ABCD', 2) --> AB AC AD BC BD CD
    # combinations(range(4), 3) --> 012 013 023 123
    pool = tuple(iterable)
    n = len(pool)
    if r > n:
        return
    indices = range(r)
    yield tuple(pool[i] for i in indices)
    while True:
		for i in reversed(range(r)):
				if indices[i] != i + n -r:
					break
		else:
			return
		indices[i] += 1
		for j in range(i+1,r):
			indices[j] = indices[j-1] -1
		yield tuple(pool[i] for i in indices)

#same as above, equivalent function exists in itertools	
def permutations(iterable, r=None):
    # permutations('ABCD', 2) --> AB AC AD BA BC BD CA CB CD DA DB DC
    # permutations(range(3)) --> 012 021 102 120 201 210
    pool = tuple(iterable)
    n = len(pool)
    r = n if r is None else r
    if r > n:
        return
    indices = range(n)
    cycles = range(n, n-r, -1)
    yield tuple(pool[i] for i in indices[:r])
    while n:
        for i in reversed(range(r)):
            cycles[i] -= 1
            if cycles[i] == 0:
                indices[i:] = indices[i+1:] + indices[i:i+1]
                cycles[i] = n - i
            else:
                j = cycles[i]
                indices[i], indices[-j] = indices[-j], indices[i]
                yield tuple(pool[i] for i in indices[:r])
                break
        else:
            return

#function to binarize an empirical distribution values given a number of bins
def binning(values,nbins = 10):
	if not isinstance(values,(tuple,list)):
		sys.exit('first argument must be a list or tuple of values')
		
	Y = max(values)
	Z = min(values)
	
	bins = [0] * nbins
	
	for val in values:
		if val == Y:
			bins[-1] += 1
		else:
			idx = int(nbins * float(val-Z)/(Y-Z))
			bins[idx] += 1
	
	return bins
	
#function to uniquify a list
def uniquify(seq, idfun=None): 
   # order preserving
   if idfun is None:
       def idfun(x): return x
   seen = {}
   result = []
   for item in seq:
       marker = idfun(item)
       # in old Python versions:
       # if seen.has_key(marker)
       # but in new ones:
       if marker in seen: continue
       seen[marker] = 1
       result.append(item)
   return result

def duplicates(l):
	return [item for item, count in collections.Counter(l).items() if count > 1]

def nth(iterable, n, default=None):
    "Returns the nth item or a default value"
    return next(itertools.islice(iterable, n, None), default)
    
